# Supplementary material for: Genome-wide SNPs lead to strong signals of geographic structure and relatedness patterns in the major arbovirus vector, Aedes aegypti
Source: BMC Genomics. 2014 Apr 11;15:275. doi: 10.1186/1471-2164-15-275 (PMC4023594; doi:10.1186/1471-2164-15-275)
Supplement: Additional file 1 — The compressed archive contains DDsilico executables for Widows (ddsilico.exe) and Linux (ddsilico), the complete Stinger GFP sequence in fasta format (pstinger.fa) as a test input file, and README file (README.txt). [file 1471-2164-15-275-S1.zip]

Archive with 5 entries (4 files):
- DDsilico/
- DDsilico/ddsilico
- DDsilico/ddsilico.exe
- DDsilico/pstinger.fa
- DDsilico/README.txt
