# Supplementary material for: Genome-wide SNPs lead to strong signals of geographic structure and relatedness patterns in the major arbovirus vector, Aedes aegypti
Source: BMC Genomics. 2014 Apr 11;15:275. doi: 10.1186/1471-2164-15-275 (PMC4023594; doi:10.1186/1471-2164-15-275)
Supplement: Additional file 1 — The compressed archive contains DDsilico executables for Widows (ddsilico.exe) and Linux (ddsilico), the complete Stinger GFP sequence in fasta format (pstinger.fa) as a test input file, and README file (README.txt). [file 1471-2164-15-275-S1.zip › DDsilico/pstinger.fa]

>gi|12237306|gb|AF242364.2| Stinger GFP transformation vector, complete sequence
GCATGCTGCAGCAGATCTGGTCTAGAGCCCGGGCGAATTCGCCGGCGCGCCGGTACCCCGCGGCCGCTAG
CGGATCCACCGGTCGCCACCATGGTGAGCAAGGGCGAGGAGCTGTTCACCGGGGTGGTGCCCATCCTGGT
CGAGCTGGACGGCGACGTAAACGGCCACAAGTTCAGCGTGTCCGGCGAGGGCGAGGGCGATGCCACCTAC
GGCAAGCTGACCCTGAAGTTCATCTGCACCACCGGCAAGCTGCCCGTGCCCTGGCCCACCCTCGTGACCA
CCCTGACCTACGGCGTGCAGTGCTTCAGCCGCTACCCCGACCACATGAAGCAGCACGACTTCTTCAAGTC
CGCCATGCCCGAAGGCTACGTCCAGGAGCGCACCATCTTCTTCAAGGACGACGGCAACTACAAGACCCGC
GCCGAGGTGAAGTTCGAGGGCGACACCCTGGTGAACCGCATCGAGCTGAAGGGCATCGACTTCAAGGAGG
ACGGCAACATCCTGGGGCACAAGCTGGAGTACAACTACAACAGCCACAACGTCTATATCATGGCCGACAA
GCAGAAGAACGGCATCAAGGTGAACTTCAAGATCCGCCACAACATCGAGGACGGCAGCGTGCAGCTCGCC
GACCACTACCAGCAGAACACCCCCATCGGCGACGGCCCCGTGCTGCTGCCCGACAACCACTACCTGAGCA
CCCAGTCCGCCCTGAGCAAAGACCCCAACGAGAAGCGCGATCACATGGTCCTGCTGGAGTTCGTGACCGC
CGCCGGGATCACTCTCGGCATGGACGAGCTGTACAAGAGCAGGCACAGAAGGCATCGCCAGCGCTCTAGG
AGCCGCAATCGCAGCCGAAGTCGCAGCAGTGAACGAAAACGCCGTCAACGGAGCCGAAGTCGCAGCAGTG
AACGAAGACGCTAACTTGTACAAGTAAAGCGGCCGCGACTCTAGATCATAATCAGCCATACCACATTTGT
AGAGGTTTTACTTGCTTTAAAAAACCTCCCACACCTCCCCCTGAACCTGAAACATAAAATGAATGCAATT
GTTGTTGTTAACTTGTTTATTGCAGCTTATAATGGTTACAAATAAAGCAATAGCATCACAAATTTCACAA
ATAAAGCATTTTTTTCACTGCATTCTAGTTGTGGTTTGTCCAAACTCATCAATGTATCTTAACTAGTTCA
CGTAATAAGTGTGCGTTGAATTTATTCGCAAAAACATTGCATATTTTCGGCAAAGTAAAATTTTGTTGCA
TACCTTATCAAAAAATAAGTGCTGCATACTTTTTAGAGAAACCAAATAATTTTTTATTGCATACCCGTTT
TTAATAAAATACATTGCATACCCTCTTTTAATAAAAAATATTGCATACTTTGACGAAACAAATTTTCGTT
GCATACCCAATAAAAGATTATTATATTGCATACCCGTTTTTAATAAAATACATTGCATACCCTCTTTTAA
TAAAAAATATTGCATACGTTGACGAAACAAATTTTCGTTGCATACCCAATAAAAGATTATTATATTGCAT
ACCTTTTCTTGCCATACCATTTAGCCGATCAATTCTAGTATGTATGTAAGTTAATAAAACCCTTTTTTGG
AGAATGTAGATTTAAAAAAACATATTTTTTTTTTATTTTTTACTGCACTGGACATCATTGAACTTATCTG
ATCAGTTTTAAATTTACTTCGATCCAAGGGTATTTGAAGTACCAGGTTCTTTCGATTACCTCTCACTCAA
AATGACATTCCACTCAAAGTCAGCGCTGTTTGCCTCCTTCTCTGTCCACAGAAATATCGCCGTCTCTTTC
GCCGCTGCGTCCGCTATCTCTTTCGCCACCGTTTGTAGCGTTACCTAGCGTCAATGTCCGCCTTCAGTTG
CACTTTGTCAGCGGTTTCGTGACGAAGCTCCAAGCGGTTTACGCCATCAATTAAACACAAAGTGCTGTGC
CAAAACTCCTCTCGCTTCTTATTTTTGTTTGTTTTTTGAGTGATTGGGGTGGTGATTGGTTTTGGGTGGG
TAAGCAGGGGAAAGTGTGAAAAATCCCGGCAATGGGCCAAGAGGATCAGGAGCTATTAATTCGCGGAGGC
AGCAAACACCCATCTGCCGAGCATCTGAACAATGTGAGTAGTACATGTGCATACATCTTAAGTTCACTTG
ATCTATAGGAACTGCGATTGCAACATCAAATTGTCTGCGGCGTGAGAACTGCGACCCACAAAAATCCCAA
ACCGCAATCGCACAAACAAATAGTGACACGAAACAGATTATTCTGGTAGCTGTGCTCGCTATATAAGACA
ATTTTTAAGATCATATCATGATCAAGACATCTAAAGGCATTCATTTTCGACTACATTCTTTTTTACAAAA
AATATAACAACCAGATATTTTAAGCTGATCCTAGATGCACAAAAAATAAATAAAAGTATAAACCTACTTC
GTAGGATACTTCGTTTTGTTCGGGGTTAGATGAGCATAACGCTTGTAGTTGATATTTGAGATCCCCTATC
ATTGCAGGGTGACAGCGGACGCTTCGCAGAGCTGCATTAACCAGGGCTTCGGGCAGGCCAAAAACTACGG
CACGCTCCTGCCACCCAGTCCGCCGGAGGACTCCGGTTCAGGGAGCGGCCAACTAGCCGAGAACCTCACC
TATGCCTGGCACAATATGGACATCTTTGGGGCGGTCAATCAGCCGGGCTCCGGATGGCGGCAGCTGGTCA
ACCGGACACGCGGACTATTCTGCAACGAGCGACACATACCGGCGCCCAGGAAACATTTGCTCAAGAACGG
TGAGTTTCTATTCGCAGTCGGCTGATCTGTGTGAAATCTTAATAAAGGGTCCAATTACCAATTTGAAACT
CAGTTTGCGGCGTGGCCTATCCGGGCGAACTTTTGGCCGTGATGGGCAGTTCCGGTGCCGGAAAGACGAC
CCTGCTGAATGCCCTTGCCTTTCGATCGCCGCAGGGCATCCAAGTATCGCCATCCGGGATGCGACTGCTC
AATGGCCAACCTGTGGACGCCAAGGAGATGCAGGCCAGGTGCGCCTATGTCCAGCAGGATGACCTCTTTA
TCGGCTCCCTAACGGCCAGGGAACACCTGATTTTCCAGGCCATGGTGCGGATGCCACGACATCTGACCTA
TCGGCAGCGAGTGGCCCGCGTGGATCAGGTGATCCAGGAGCTTTCGCTCAGCAAATGTCAGCACACGATC
ATCGGTGTGCCCGGCAGGGTGAAAGGTCTGTCCGGCGGAGAAAGGAAGCGTCTGGCATTCGCCTCCGAGG
CACTAACCGATCCGCCGCTTCTGATCTGCGATGAGCCCACCTCCGGACTGGACTCATTTACCGCCCACAG
CGTCGTCCAGGTGCTGAAGAAGCTGTCGCAGAAGGGCAAGACCGTCATCCTGACCATTCATCAGCCGTCT
TCCGAGCTGTTTGAGCTCTTTGACAAGATCCTTCTGATGGCCGAGGGCAGGGTAGCTTTCTTGGGCACTC
CCAGCGAAGCCGTCGACTTCTTTTCCTAGTGAGTTCGATGTGTTTATTAAGGGTATCTAGCATTACATTA
CATCTCAACTCCTATCCAGCGTGGGTGCCCAGTGTCCTACCAACTACAATCCGGCGGACTTTTACGTACA
GGTGTTGGCCGTTGTGCCCGGACGGGAGATCGAGTCCCGTGATCGGATCGCCAAGATATGCGACAATTTT
GCTATTAGCAAAGTAGCCCGGGATATGGAGCAGTTGTTGGCCACCAAAAATTTGGAGAAGCCACTGGAGC
AGCCGGAGAATGGGTACACCTACAAGGCCACCTGGTTCATGCAGTTCCGGGCGGTCCTGTGGCGATCCTG
GCTGTCGGTGCTCAAGGAACCACTCCTCGTAAAAGTGCGACTTATTCAGACAACGGTGAGTGGTTCCAGT
GGAAACAAATGATATAACGCTTACAATTCTTGGAAACAAATTCGCTAGATTTTAGTTAGAATTGCCTGAT
TCCACACCCTTCTTAGTTTTTTTCAATGAGATGTATAGTTTATAGTTTTGCAGAAAATAAATAAATTTCA
TTTAACTCGCGAACATGTTGAAGATATGAATATTAATGAGATGCGAGTAACATTTTAATTTGCAGATGGT
TGCCATCTTGATTGGCCTCATCTTTTTGGGCCAACAACTCACGCAAGTGGGCGTGATGAATATCAACGGA
GCCATCTTCCTCTTCCTGACCAACATGACCTTTCAAAACGTCTTTGCCACGATAAATGTAAGTCTTGTTT
AGAATACATTTGCATATTAATAATTTACTAACTTTCTAATGAATCGATTCGATTTAGGTGTTCACCTCAG
AGCTGCCAGTTTTTATGAGGGAGGCCCGAAGTCGACTTTATCGCTGTGACACATACTTTCTGGGCAAAAC
GATTGCCGAATTACCGCTTTTTCTCACAGTGCCACTGGTCTTCACGGCGATTGCCTATCCGATGATCGGA
CTGCGGGCCGGAGTGCTGCACTTCTTCAACTGCCTGGCGCTGGTCACTCTGGTGGCCAATGTGTCAACGT
CCTTCGGATATCTAATATCCTGCGCCAGCTCCTCGACCTCGATGGCGCTGTCTGTGGGTCCGCCGGTTAT
CATACCATTCCTGCTCTTTGGCGGCTTCTTCTTGAACTCGGGCTCGGTGCCAGTATACCTCAAATGGTTG
TCGTACCTCTCATGGTTCCGTTACGCCAACGAGGGTCTGCTGATTAACCAATGGGCGGACGTGGAGCCGG
GCGAAATTAGCTGCACATCGTCGAACACCACGTGCCCCAGTTCGGGCAAGGTCATCCTGGAGACGCTTAA
CTTCTCCGCCGCCGATCTGCCGCTGGACTACGTGGGTCTGGCCATTCTCATCGTGAGCTTCCGGGTGCTC
GCATATCTGGCTCTAAGACTTCGGGCCCGACGCAAGGAGTAGCCGACATATATCCGAAATAACTGCTTGT
TTTTTTTTTTACCATTATTACCATCGTGTTTACTGTTTATTGCCCCCTCAAAAAGCTAATGTAATTATAT
TTGTGCCAATAAAAACAAGATATGACCTATAGAATACAAGTATTTCCCCTTCGAACATCCCCACAAGTAG
ACTTTGGATTTGTCTTCTAACCAAAAGACTTACACACCTGCATACCTTACATCAAAAACTCGTTTATCGC
TACATAAAACACCGGGATATATTTTTTATATACATACTTTTCAAATCGCGCGCCCTCTTCATAATTCACC
TCCACCACACCACGTTTCGTAGTTGCTCTTTCGCTGTCTCCCACCCGCTCTCCGCAACACATTCACCTTT
TGTTCGACGACCTTGGAGCGACTGTCGTTAGTTCCGCGCGATTCGGTTCGCTCAAATGGTTCCGAGTGGT
TCATTTCGTCTCAATAGAAATTAGTAATAAATATTTGTATGTACAATTTATTTGCTCCAATATATTTGTA
TATATTTCCCTCACAGCTATATTTATTCTAATTTAATATTATGACTTTTTAAGGTAATTTTTTGTGACCT
GTTCGGAGTGATTAGCGTTACAATTTGAACTGAAAGTGACATCCAGTGTTTGTTCCTTGTGTAGATGCAT
CTCAAAAAAATGGTGGGCATAATAGTGTTGTTTATATATATCAAAAATAACAACTATAATAATAAGAATA
CATTTAATTTAGAAAATGCTTGGATTTCACTGGAACTAGAATTAATTCGGCTGCTGCTCTAAACGACGCA
TTTCGTACTCCAAAGTACGAATTTTTTCCCTCAAGCTCTTATTTTCATTAAACAATGAACAGGACCTAAC
GCACAGTCACGTTATTGTTTACATAAATGATTTTTTTTACTATTCAAACTTACTCTGTTTGTGTACTCCC
ACTGGTATAGCCTTCTTTTATCTTTTCTGGTTCAGGCTCTATCACTTTACTAGGTACGGCATCTGCGTTG
AGTCGCCTCCTTTTAAATGTCTGACCTTTTGCAGGTGCAGCCTTCCACTGCGAATCATTAAAGTGGGTAT
CACAAATTTGGGAGTTTTCACCAAGGCTGCACCCAAGGCTCTGCTCCCACAATTTTCTCTTAATAGCACA
CTTCGGCACGTGAATTAATTTTACTCCAGTCACAGCTTTGCAGCAAAATTTGCAATATTTCATTTTTTTT
TATTCCACGTAAGGGTTAATGTTTTCAAAAAAAAATTCGTCCGCACACAACCTTTCCTCTCAACAAGCAA
ACGTGCACTGAATTTAAGTGTATACTTCGGTAAGCTTCGGCTATCGACGGGACCACCTTATGTTATTTCA
TCATGGGCCAGACCCACGTAGTCCAGCGGCAGATCGGCGGCGGAGAAGTTAAGCGTCTCCAGGATGACCT
TGCCCGAACTGGGGCACGTGGTGTTCGACGATGTGCAGCTAATTTCGCCCGGCTCCACGTCCGCCCATTG
GTTAATCAGCAGACCCTCGTTGGCGTAACGGAACCATGAGAGGTACGACAACCATTTGAGGTATACTGGC
ACCGAGCCCGAGTTCAAGAAGAAGGCGTTTTTCCATAGGCTCCGCCCCCCTGACGAGCATCACAAAAATC
GACGCTCAAGTCAGAGGTGGCGAAACCCGACAGGACTATAAAGATACCAGGCGTTTCCCCCTGGAAGCTC
CCTCGTGCGCTCTCCTGTTCCGACCCTGCCGCTTACCGGATACCTGTCCGCCTTTCTCCCTTCGGGAAGC
GTGGCGCTTTCTCAATGCTCACGCTGTAGGTATCTCAGTTCGGTGTAGGTCGTTCGCTCCAAGCTGGGCT
GTGTGCACGAACCCCCCGTTCAGCCCGACCGCTGCGCCTTATCCGGTAACTATCGTCTTGAGTCCAACCC
GGTAAGACACGACTTATCGCCACTGGCAGCAGCCACTGGTAACAGGATTAGCAGAGCGAGGTATGTAGGC
GGTGCTACAGAGTTCTTGAAGTGGTGGCCTAACTACGGCTACACTAGAAGGACAGTATTTGGTATCTGCG
CTCTGCTGAAGCCAGTTACCTTCGGAAAAAGAGTTGGTAGCTCTTGATCCGGCAAACAAACCACCGCTGG
TAGCGGTGGTTTTTTTGTTTGCAAGCAGCAGATTACGCGCAGAAAAAAAGGATCTCAAGAAGATCCTTTG
ATCTTTTCTACGGGGTCTGACGCTCAGTGGAACGAAAACTCACGTTAAGGGATTTTGGTCATGAGATTAT
CAAAAAGGATCTTCACCTAGATCCTTTTAAATTAAAAATGAAGTTTTAAATCAATCTAAAGTATATATGA
GTAAACTTGGTCTGACAGTTACCAATGCTTAATCAGTGAGGCACCTATCTCAGCGATCTGTCTATTTCGT
TCATCCATAGTTGCCTGACTCCCCGTCGTGTAGATAACTACGATACGGGAGGGCTTACCATCTGGCCCCA
GTGCTGCAATGATACCGCGAGACCCACGCTCACCGGCTCCAGATTTATCAGCAATAAACCAGCCAGCCGG
AAGGGCCGAGCGCAGAAGTGGTCCTGCAACTTTATCCGCCTCCATCCAGTCTATTAATTGTTGCCGGGAA
GCTAGAGTAAGTAGTTCGCCAGTTAATAGTTTGCGCAACGTTGTTGCCATTGCTACAGGCATCGTGGTGT
CACGCTCGTCGTTTGGTATGGCTTCATTCAGCTCCGGTTCCCAACGATCAAGGCGAGTTACATGATCCCC
CATGTTGTGCAAAAAAGCGGTTAGCTCCTTCGGTCCTCCGATCGTTGTCAGAAGTAAGTTGGCCGCAGTG
TTATCACTCATGGTTATGGCAGCACTGCATAATTCTCTTACTGTCATGCCATCCGTAAGATGCTTTTCTG
TGACTGGTGAGTACTCAACCAAGTCATTCTGAGAATAGTGTATGCGGCGACCGAGTTGCTCTTGCCCGGC
GTCAACACGGGATAATACCGCGCCACATAGCAGAACTTTAAAAGTGCTCATCATTGGAAAACGTTCTTCG
GGGCGAAAACTCTCAAGGATCTTACCGCTGTTGAGATCCAGTTCGATGTAACCCACTCGTGCACCCAACT
GATCTTCAGCATCTTTTACTTTCACCAGCGTTTCTGGGTGAGCAAAAACAGGAAGGCAAAATGCCGCAAA
AAAGGGAATAAGGGCGACACGGAAATGTTGAATACTCATACTCTTCCTTTTTCAATATTATTGAAGCATT
TATCAGGGTTATTGTCTCATGAGCGGATACATATTTGAATGTATTTAGAAAAATAAACAAATAGGGGTTC
CGCGCACATTTCCCCGAAAAGTGCCACCTGACGTCTAAGAAACCATTATTATCATGACATTAACCTATAA
AAATAGGCGTATCACGAGGCCCTTTCGTCTCGCGCGTTTCGGTGATGACGGTGAAAACCTCTGACACATG
CAGCTCCCGGAGACGGTCACAGCTTGTCTGTAAGCGGATGCCGGGAGCAGACAAGCCCGTCAGGGCGCGT
CAGCGGGTGTTGGCGGGTGTCGGGGCTGGCTTAACTATGCGGCATCAGAGCAGATTGTACTGAGAGTGCA
CCATATGCGGTGTGAAATACCGCACCGAATCGCGCGGAACTAACGACAGTCGCTCCAAGGTCGTCGAACA
AAAGGTGAATGTGTTGCGGAGAGCGGGTGGGAGACAGCGAAAGAGCAACTACGAAACGTGGTGTGGTGGA
GGTGAATTATGAAGAGGGCGCGCGATTTGAAAAGTATGTATATAAAAAATATATCCCGGTGTTTTATGTA
GCGATAAACGAGTTTTTGATGTAAGGTATGCAGGTGTGTAAGTCTTTTGGTTAGAAGACAAATCCAAAGT
CTACTTGTGGGGATGTTCGAAGGGGAAATACTTGTATTCTATAGGTCATATCTTGTTTTTATTGGCACAA
ATATAATTACATTAGCTTTTTGAGGGGGCAATAAACAGTAAACACGATGGTAATAATGGTAAAAAAAAAA
ACAAGCAGTTATTTCGGATATATGTCGGCTACTCCTTGCGTCGGGCCCGAAGTCTTAGAGCCAGATATGC
GAGCACCCGGAAGCTCACGATGAGAATGGCCAGACCATGATGAAATAACATAAGGTGGTCCCGTCGGCAA
GAGACATCCACTTAACGTATGCTTGCAATAAGTGCGAGTGAAAGGAATAGTATTCTGAGTGTCGTATTGA
GTCTGAGTGAGACAGCGATATGATTGTTGATTAACCCTTAGCATGTCCGTGGGGTTTGAATTAACTCATA
ATATTAATTAGACGAAATTATTTTTAAAGTTTTATTTTTAATAATTTGCGAGTACGCAAAGCTTCCTAGG
TCAAGACCGACCTGTCCGGTGCCCTGAATGAACTGCAAGACGAGGCAGCGCGGCTATCGTGGCTGGCCAC
GACGGGCGTTCCTTGCGCAGCTGTGCTCGACGTTGTCACTGAAGCGGGAAGGGACTGGCTGCTATTGGGC
GAAGTGCCGGGGCAGGATCTCCTGTCATCTCACCTTGCTCCTGCCGAGAAAGTATCCATCATGGCTGATG
CAATGCGGCGGCTGCATACGCTTGATCCGGCTACCTGCCCATTCGACCACCAAGCGAAACATCGCATCGA
GCGAGCACGTACTCGGATGGAAGCCGGTCTTGTCGATCAGGATGATCTGGACGAAGAGCATCAGGGGCTC
GCGCCAGCCGAACTGTTCGCCAAGCTTGGGCTGCATCACGTAATAAGTGTGCGTTGAATTTATTCGCAAA
AACATTGCATATTTTCGGCAAAGTAAAATTTTGTTGCATACCTTATCAAAAAATAAGTGCTGCATACTTT
TTAGAGAAACCAAATAATTTTTTATTGCATACCCGTTTTTAATAAAATACATTGCATACCCTCTTTTAAT
AAAAAATATTGCATACTTTGACGAAACAAATTTTCGTTGCATACCCAATAAAAGATTATTATATTGCATA
CCCGTTTTTAATAAAATACATTGCATACCCTCTTTTAATAAAAAATATTGCATACGTTGACGAAACAAAT
TTTCGTTGCATACCCAATAAAAGATTATTATATTGCATACCTTTTCTTGCCATACCATTTAGCCGATCAA
TTGTGCTCGGCAACA
