# Supplementary material for: Genome-wide SNPs lead to strong signals of geographic structure and relatedness patterns in the major arbovirus vector, Aedes aegypti
Source: BMC Genomics. 2014 Apr 11;15:275. doi: 10.1186/1471-2164-15-275 (PMC4023594; doi:10.1186/1471-2164-15-275)
Supplement: Additional file 4 — The compressed archive contains DDemux executables for Widows (ddemux.exe) and Linux (ddemux), small Illumina fastq sequencing files (20000_R1.fq and 20000_R2.fq) as test input files, configuration file (config.txt) and README file (README.txt). [file 1471-2164-15-275-S4.zip]

Archive with 7 entries (6 files):
- Additional file 4_DDemux/DDemux/
- Additional file 4_DDemux/DDemux/20000_R1.fq
- Additional file 4_DDemux/DDemux/20000_R2.fq
- Additional file 4_DDemux/DDemux/config.txt
- Additional file 4_DDemux/DDemux/ddemux
- Additional file 4_DDemux/DDemux/ddemux.exe
- Additional file 4_DDemux/DDemux/README.txt
