# Supplementary material for: Genome-wide SNPs lead to strong signals of geographic structure and relatedness patterns in the major arbovirus vector, Aedes aegypti
Source: BMC Genomics. 2014 Apr 11;15:275. doi: 10.1186/1471-2164-15-275 (PMC4023594; doi:10.1186/1471-2164-15-275)
Supplement: Additional file 4 — The compressed archive contains DDemux executables for Widows (ddemux.exe) and Linux (ddemux), small Illumina fastq sequencing files (20000_R1.fq and 20000_R2.fq) as test input files, configuration file (config.txt) and README file (README.txt). [file 1471-2164-15-275-S4.zip › Additional file 4_DDemux/DDemux/20000_R1.fq]

@FCC1GLHACXX:7:1101:1644:1882#ATCACGAT/1
NACCACATGAATCGATGATTCACAGCGCCGCAGTAGTTATAAAAAAATATGTAATAGTTCCCAATGTGTTCGAAGTTACCAAAAGTTTTC
+
BPY`c^\JQ[bcSbdc_J^`eS`Kb`Ydd`ccY^[cN^^XIX^aRSS\_\MM\HHMV^]Z_]_BBBBBBBBBBBBBBBBBBBBBBBBBBB
@FCC1GLHACXX:7:1101:1593:1898#TTAGGCAT/1
NGTCAAAATGCACATCGCTTATATTTTGCATTTTGCAGTCAGATCGCGTTAAAATACTAAGTAGAATCTATTGTTTCGCACAAAAAGTGT
+
BPP\``Q\J`S`ce[d\afeYag_aeBBBBBBBBBBBBBBBBBBBBBBBBBBBBBBBBBBBBBBBBBBBBBBBBBBBBBBBBBBBBBBBB
@FCC1GLHACXX:7:1101:1719:1951#CGATGTAT/1
NCCAATCATGTCAAACACAGATTTTCAAGAACTTTCGCGTTGGTTTCGGAATCAGAACGAACCTCCTTATCTTGATTAAAAGATACCTAC
+
BPYcccQacee]aaeedfhZegdcgYJ[abe_ebe[WYHO^eQHOa[edeGLMWWRVRZ\d\UHUGZ_U]_`ZTZZGZ_`]_W`]]]R]Y
@FCC1GLHACXX:7:1101:1558:1959#CGATGTAT/1
NAGTACATGAGAGTCACGCACGCTACCGATTGAGCCATCGTTGGTGACGACTGTACCCCGACGAAACAAACCACGAATCCCGAGTGAGGC
+
BPY\acccSY`ccdX`[Yd[bUd^adacOH^HIXaaRX^aZaBBBBBBBBBBBBBBBBBBBBBBBBBBBBBBBBBBBBBBBBBBBBBBBB
@FCC1GLHACXX:7:1101:1782:1846#CGATGTAA/1
NGATGTACATGGACGAGAACAGCTTTCCCGGGAAGCTCACAAGATTGATCAGAGCAACGATGGACGGTGTGCAAAACTGCGTGAAGATCT
+
BP\`aY`ceeeWJbefh]W`Z`ceh`fhhdhde[eee[RaebQ\WW\eXeXeZV\_c`aZZG\aZR]KTXPY`YY[__aBBBBBBBBBBB
@FCC1GLHACXX:7:1101:1916:1872#ATCACGAT/1
NCCAATCATGTACGCCCAATACTAAAATCGATGTGTTTGGCCGACGCGCCAACAGATGGCGGTAGTGAGCAAACGTCAAACACGAACAAA
+
BPYccccc^eggg`dfagfd`gghh`agfZd`bbfgffhc]fhffdh`g[[a^GGMZ_bGX\ZTZS]S_R]^ba[``aa_Y^[T_aR[b[
@FCC1GLHACXX:7:1101:1957:1877#TTAGGCAT/1
NGTTGCATGTGGAAGTTCTTATCCTCCTGAGCAACTTTGCTGAAAACAGCATCCTTCTATGTGCTCGCAATCTCGAGTTATCGCTTAATT
+
BP\cccccecaYcfhY```h`abcecffd[addddfafedefhhehh^^^a[eedeedde`eaaehhcZdd^dedR\aaZ__bbaa]__`
@FCC1GLHACXX:7:1101:1858:1898#CGGATTAG/1
NAATGAGATGGAATGATTGCATTTTGCATGTGAGAAAGACATGAGTCTTAGGGGTTCAGGGATGGAATGCTATGGTTTGAATGTGATTTG
+
BPYaacJ`a[Rbcaghfgde[dghhhdgafgdgfhgZbdRb[RbegfhhebgfUGGGO\eQb__\e_bVHVV\^`H\Z^^bY]VGGMZbb
@FCC1GLHACXX:7:1101:1895:1903#TTAGGCAT/1
NTTGGCATGTATACTAGAATCAACTATTAGGTACGTTTCTGTCCTACCACAAAAATATACCAACGTGCTGTACTTAAGAAAACATCAGTT
+
BSY`Za\JQQ```dfh`ehcgdeeehaeh]e^dgfZafdf]SII^a[f_ede[XeQaeba\b[ec\\_`VV__Z`bddbd]_^cRZ]]`R
@FCC1GLHACXX:7:1101:1925:1915#ATCACGAT/1
NATAATGCATGAGAAAAAATCTTCATCGAATATGTGCACAATGCACTACACAACATTCGTTTTCTAGGGATAAGCTGTATGGAAAAAAAA
+
BP\cceacecggghhhhhhhfhhcghhhhhfegheg]cffffgXcfghhhhhhhfhhgfe`ghdgfhhheffgddcddcdddddddcccc
@FCC1GLHACXX:7:1101:1797:1938#CGATGTAT/1
NGTCAACATGCGGGGCACGATCTTCAATAAATCCAGCCAGTTCATTTGTTTCGCTGACGACGTGGACATTGTCGGAAGAACGTTCCAGGT
+
BP\cce`ceegggiihghh]ghhiicgfgfddfffcfffhhieggggfgdedec_ccbZ^ZZa_^abY]bcdccccaaacbacc^b_bcb
@FCC1GLHACXX:7:1101:1978:1950#CGATGTAT/1
NTGTAACATGAGCGCTTAACTTCCCTTTCTAGAGCCGAGTATCGTTGACGGGAAAGTGCCTTGGCTCCTCTGGTTTTCGCCCGCTCTATC
+
BP\acc^`eee^`ffdhfhhhhdghhhhfhhhfhhhhhhZafffhhcafhhhf`dU^ddgHZ^bcbb_bbbbb`baab\NZ_aaaaabb`
@FCC1GLHACXX:7:1101:1873:1969#ATCACGAT/1
NTGTAACATGTGAAGATTTTTCTGCCTCAGTTATTAGTTTATTGCGCACATTCGGTTGGTGTCAAACGTAAACGAATTGACGACAGATCG
+
BP\cccdeggefghigiiiihiiiihffcfghghiihgghbfghghacg[fffdgaefd_fgfcgdcg\b`^de\```bbca^_^_bb]`
@FCC1GLHACXX:7:1101:1836:1974#CGATGTAT/1
NCCAATCATGCCCTGCCCAGCGCACCCTTCCGGCTTTCGCAACCTTCTGGATACTGGGTTCGCCGAAGAGCCTAGCGAGCTCGTGGTTCA
+
BPYcccJa`eeceehhhhdhdfhhhhhhhhhhehhhdeehdeadhdeeee`decccccZ\_baaaa_a]a^aaaaa]X_aaaaa^aW^]`
@FCC1GLHACXX:7:1101:1978:1982#ATCACGAT/1
NTCGTCAATTGAACAAGTTAGCATTGCTTTTTCTTTTAGAGTGATGATTGTTTTGATCGCATTTCACTGATCATTTAGAACGATTTGAGA
+
BP\ccc``ee]`bdfeaYKR`dghhe`eghddZdfhddheX^c^ebY^ef[XaZ^^cdeh[ee_e_eb`_dd`dheddd`dcccbbac^^
@FCC1GLHACXX:7:1101:1915:1985#TTAGGCAT/1
NAGTACATGAATCTGAGAAGTCTTCATTTTCCACGTAAAAGTGATATTGTTGGACGGGTGAATCGTCTGTGATTGGCTCCAGTACTTTCC
+
BP\acea^^aegghhhhhhhhhhhdhdghehcagffffhhhdghdhffhhhhhaeeghghhhfffcgdgV^`ceeabR]\Z]U_bcecbb
@FCC1GLHACXX:7:1101:1785:1991#CGATGTAT/1
NTGTAACATGTTAAAACGAAAAAAAAAAGCAAACACTATTTGTATTTAAAACAGTCGACTAGGGCAAAGTCGCCGAACGAGAGAAAATCA
+
BP\cceeeggaeceghfhhhfggfhhfh_GWegfgdgRbgc]H\^dggegbceHV]X^W\RTZ^GW^^bYYWZ^LOXLOTHET[`bbb_b
@FCC1GLHACXX:7:1101:2145:1841#CGATGGAT/1
NGTTCCACATGCAGTCCTCGAAGAAGTACCGAAAGATTTTGTAGAAAATGATCAAAAAATCTGAACAGAAGCTTTAGTGAAAACCTTATC
+
BPYa`cccaggWaegfae`gYbfefXQ`bXdO^^cghga`SO^[^a_WXWHWag_BBBBBBBBBBBBBBBBBBBBBBBBBBBBBBBBBBB
@FCC1GLHACXX:7:1101:2161:1848#ATCACGAT/1
NCGCTCATGTGTTCTTGTTGGTTTTTCGTGGGATTACTGAAGATTTCCAAATCATTATCAGAATCAATGAAAGATTTGTCTACGGGAAAT
+
BP\ccece]ceccfhhhhhhhefhhhafafghcghhdhhhhhhfhhhhhhhhhfhfghbghhhhcfhhhhgggfggeeebcecbbbbbbb
@FCC1GLHACXX:7:1101:2052:1849#CGGACGGA/1
NTTTTCTTTTTTATGCTTTTCTATATTTTGCAAATTTCCTAAAATGCCATATATTATCTTTATAAAGAAAGACTTAAACTCATCTGTCAT
+
BPYacccee`gfehhfhhhhfhhdfhhhaghhhhhf_ceghhhhhhfghhfghcghhgch]cgc__edf]c\\bghhhhcgddggeeeec
@FCC1GLHACXX:7:1101:2028:1866#ATCACGAT/1
NTGTAACATGGAAGTGATTGAGTGGAGCCGCCATTTCCGCTGTTTCCCTGGACAGGGGGTGTTACCGCTGGTGGAGTTTGCCGCCGCGCT
+
BP\ccccceee[eeae^agdghhehddeedehehhhhhehW_UceeeebeehedhTbeaWWK[`_]\QRZ_^a[^QJR]_YYX]aa]][]
@FCC1GLHACXX:7:1101:2224:1875#CGATGTAT/1
NGTCAACATGCCAATCATCTTCCGTTGTCTATCGCCTATGTCAAAACTGCGTGAAGATATCGAGCGAACACTACACTTTTATCGAATACC
+
BP\cceac`ggegiiiihihiiiigiiihifiihiihfiihihfcfhhhiheg_efghhiiiiiigeccaccbcbbbccccccccccccc
@FCC1GLHACXX:7:1101:2099:1880#CGATGTAT/1
NACCACATGTTGAAAATAGTGTTTGAGTATATGGCTCGTCTTAAGCGTCCGGGTATTGATGCATCACGGTATAGTTTCGAGAGCTTTCCA
+
BPYcccccg^eg^fhhdghYah_]e`a`gdgfbaecgdYaacafdg]GV__eeFLH\\ZHHMVVMHVZ^GUZZGZ]bZZ\[^aX`b```B
@FCC1GLHACXX:7:1101:2066:1895#ATCACGAT/1
NGTCAACATGTCGATGTGACGTTTGGCTTGGGTCGTTTTCTATTGAACGGACCCAAGCTAAACGTCAAATAATTTAATCCCTACCAGAAA
+
BPP`aca`]cS`b^`a[YK`de^Z`a`fg[e`HP^^^egfedW[IWbRaaTTFLG\dgRZaZZ^ZU^_b`Y]RT]``bRT]bb_aBBBBB
@FCC1GLHACXX:7:1101:2188:1908#CGATGTAT/1
NCAACACATGAAAGGTTTCTCACGCTTGACTTTACCTCCCTCTCCCCTTGGAGCGTGACGTTATTTGTGCATTACTCCTGAGCTAGAACT
+
BP\ccece`egggiifgbhiiiiihihhfghiifhf]fhhhd_fghfZefdaeefTZZ__GT\bgeee[ZZb_bbbbdcbbbcbbbcbcc
@FCC1GLHACXX:7:1101:2117:1917#TTAGGCAT/1
NAGTTTCATGTCCTATCACTTTAATCACGATTTCTTCGATACCTGGGAGTATAAAACTAAACCATTTCCCCACATCTAAATTCGTACCTG
+
BP\aaa`ceg^egdhhhhhhhhhhhhgghghhffhhhhhbghdghhhaf^egfcghhdghhhhhhhhhhfghgfgddedddddcddcccb
@FCC1GLHACXX:7:1101:2051:1918#CGGACGGA/1
NACCCAATCCAGGCAGAACTGTGAATGGCTAGACCCTTTAGGAATGAAGGTTTATGTTACACTACCAAGTAAAGAACCCCGACCAGCTGA
+
BPYacccabcg^^ffdg`ghfghhfbgffa_Wb`efffhcaa]aedfhffNI^IIMN\[aHN\_ebed\M_Zbb\`]GX^`UNZ^X^]T]
@FCC1GLHACXX:7:1101:2236:1922#TTAGGCAT/1
NTACCCATGTGTTCATCAAAATGCTGTTACCACCTTTCGATGCTTTGACGAGGAATGTCAAGCGATTTTGGTCGAGAAGAATGCAGCGCG
+
BP\cceccggggghhhhhfhdhhhefghhhhhhhhhhhhhbgaghhhfghhhheg]ee_f`bhhhehfeggceebac_bbbcccccccca
@FCC1GLHACXX:7:1101:2211:1924#TTAGGCAT/1
NGTCAACATGGTATCTTCAGCAAAGTTTCAGATTTTGACGAGATGAATAAGTTTGCTGAAGACAGTTTTTGTGTAAGGCTATCAGATTTT
+
BPYcacY`RYb`cd`daacdehddecbddcehhhhdSPbcZ^Yccc`[acIOXWccch_aWSab`H\bdccbcb]bcc`c```cc`a]``
@FCC1GLHACXX:7:1101:2075:1927#CGATGTAT/1
NCAACACATGAAACGAACTCACCAGTTGGCCATCCATTCTCGACTGAACACAAAACTGACACTGACAGCAAAACTTCTTGGCGTCCCGAA
+
BP\cceceggggfiiiiiiiiiiiighhihifhiifhhf`fgdghhhiifghdeg`eghiiihggggfdabccddbdddcccc_cccccc
@FCC1GLHACXX:7:1101:2002:1934#TTAGGCAT/1
NGTCAACATGCACCCAACAGAGGCTACTTGATGAGATTCACGTTTTTGAACTACACTAAAGTTTTTTTTGCACGTTTTTTTTGCACGTTT
+
BSY`cc`aegegcaegghhhgaaghhfhghhf_eabfdcg`ghhfhh`f\egbghfhdcg`ghhhhd^Z]]b`^`[`^__aaabbbaaa^
@FCC1GLHACXX:7:1101:2185:1944#CGATGTAT/1
NAGTACATGGTGAAGCAAGCTACCGCGCACTCAGAAATAAAAATAGTCACAGAACTACTAAAGTTTATGCCTTAATGACTATTTTCTATC
+
BPY`cccae]`ceghhbehaggghhfWefhhfc[egf[cghhffhhbcb]fff]cffhfheb\^ddgeeaceebdcdddbbbddddbddb
@FCC1GLHACXX:7:1101:2239:1955#TTAGGCAT/1
NCCAATCATGAGCTGCAGATCGCCAATCCTGATTTCTCCAAAAGTTTTGCCGCCAAACAGCATCAATCGATGCCTACAACGTCCGCAGCA
+
BP\ccc`cSbeeehhhf]gfghhhehhhefhhhhhhhhhhhfbgaef`ggcffffghhfh_bdeedddcaacbbbbbb_]^`aaaaaaa^
@FCC1GLHACXX:7:1101:2139:1956#CGATGTAT/1
NACAGCACATGTTCCACACGCCGCACAGCATTTCCATCTCCCTCAAACCCCCCGGTCTCCTTTTCAGTAAACCATTTATCGGATGCTGTT
+
BS\cceccgggggiiiiiihiiiiihhhiiiihiiidhfiiihiiihihiiiecc^accccbcccccedb`ccccccddccccccccccc
@FCC1GLHACXX:7:1101:2027:1960#ATCACGAT/1
NAGTTTCATGAAAGTTGTTGTTGCCGATCCGCGCGGGTTTTTTGCCCTCGAATCACATTATTGCTTCACGTGTTTCCTAGTTTTATTTCT
+
BP\ccecdgggggifghiiibghihihiiiihiiiiiZdggebbddccccccccccbc`b`ccbcccbbc```acb_bcbbcdccbccYb
@FCC1GLHACXX:7:1101:2223:1978#CGATGTAT/1
NATAATGCATGGTGGGGAGCCCATCCGGATGATCTGATAAAGCTATATCGCACCACGATTCTCTCGGTTCTTGAATACGGTAGTTTTTGT
+
BP\cce`aeeggeghiifhiiiiiiiiighgfhfii`gghhgfihiehihe^ggdZ`^^^ddd`b[^Z^accbbb]bbccbcabbccaa^
@FCC1GLHACXX:7:1101:2103:1978#TTAGGCAT/1
NTACCCATGCAAACAACCAGGAAGCAAAACATTAAAATAAGATGTTTTTTGAAGTTATCAATATCTTTTTACGGCAGAAGTGATACCATA
+
BPYcaccccc`cW[dd^``Z_de]R^bdhhh]ch_ScSc^cadbc][XUV_bcSN\`ZV\\bbSV^`\bccc]^URZ^]]`YR]a`]YTT
@FCC1GLHACXX:7:1101:2009:1981#ATCACGAT/1
NTGTAACATGGCGATGGAAGAACGCCCCACTTCCGGTATCGCAGCATCCGCGGATGGCATCCAGTATGACAGGCTCAAGTATGCCGACCC
+
BP\cccdegggcghhhhffhbfedg`fgbfffbgghFVabZeVag]bbgg^aa^FRW``bb^``bbc__Y]baabbb__SS]Y_b[X[aa
@FCC1GLHACXX:7:1101:2180:1985#TTAGGCAT/1
NACCACATGGCTTTAAATAAGAGTTGCGTCAGTGTCAAAACTGGAATAGCGATAAACTACCTACCTTGACCTTGGCGCATATATGCTAAT
+
BP\cccecccgg]_cffhhhhghgdfghhh]gddgffhhh`[acdfhhXacffdfdgb__R_gdgbR\\^_bbeXZ]`cZacceebd`bc
@FCC1GLHACXX:7:1101:2080:1994#CGATGTAT/1
NGTTCCACATGTCCGAAAGAACTTGAAACTATTGAGAACCAGAGCTAAAGGTCCAAAGCCCTCATAAAGGGGGATGGTTGTGATGGCTAT
+
BP\ccecccgfegihifhgbedghhhfihiiiihihhgfffggghiihihgI\\\eghgf\efgihhfeedcbW]\__bccccc_`b^_`
@FCC1GLHACXX:7:1101:2466:1851#TTAGGCAT/1
NCGCTTGCTCTGATTGCCTGTAGAACAACAGGAGTGTTGCCAAAATAGTTAAACTATTAAAAGACGTATATTTTATATGTTTCTCAGTAT
+
BP\cceVceggfgiiiiiiighiihhhiiiieefbe_cghhhhfhfhcaedhhihgiiiihiiiiiVbddgifhgbggf`deeeeeeecc
@FCC1GLHACXX:7:1101:2399:1855#CGGACGGA/1
NAGGACTTCTCAAGGGCAAGGTAATAAGCAGGAATAAAGCTTCCAAAAACCTGGAAGGACTCTTTCAGGTGGACTAATAAGCATCATCAT
+
BP\cceeegggfgiiiiiiiiegfhhihhiihiifhiihgiiiiiiiiiiiiiihiihiiiiihihhifgggeeeceeddcdddcccccc
@FCC1GLHACXX:7:1101:2266:1874#CGATGTAA/1
NGATGTACATGGTCATCGAAATGCTACTACGTTAGACTCAACTATGAATACAAGCGTTTGAGTCGTTTCTGTTTTCATCGTCATCAGAGT
+
BPP`Z`Q`ccccbdddcd`ecehhddaeedhdZ^dbabX^cchc_cchhcchchhchbcaNZbccT_bcbb^^b^`c_cc\]\]`a`]`T
@FCC1GLHACXX:7:1101:2330:1882#ATCACGAT/1
NACAGCACATGGCAGCGTGGCGGTGAAGGAGCGCCAGCAGCGCGTGAGCGATTTTCAACGCGAGGACGGGCCGCCGTTCTTTGTGCTGTC
+
BPY`Zccceab]R`efdf[ffagfabaca^a`fffhN_c_Q\X[]^a^]Z^T^[bR]YYVZV_TETQHEOLEOO[XOX^_bbbbb_bb_`
@FCC1GLHACXX:7:1101:2452:1894#ATCACGAT/1
NGTCAACATGTACAATCGCAATAAAGAGGAAAATCAAATAAAATCACATACCTGAAAGCTTTTCAGCCCGAGAACGCAACCGACTCCCGG
+
BPYccccdggeggiihhhibdfggf_e_ffhhhffhhffhiiifbgfgfgRafghhhh`e_fgdghhiigggeebcccaacaac[abc[]
@FCC1GLHACXX:7:1101:2351:1895#CGATGTAT/1
NAAAAGTCATGGTTTGTGACGTGCTCAAATAGCTCGATAAAAGGCAAAATCAAGCGTGTGCTAGAAAAAGGGCGCCAGTCCAATGATCGA
+
BP\cccccgeggeghighgfhhhihiiiidgfiiiiiiiiiidfhhihih]eghhheghhfhfgfgggbcaabaa_cccccccccccccW
@FCC1GLHACXX:7:1101:2410:1896#ATCACGAT/1
NCGCTCATGGGATCCTCCATATAAGGAATACTTTACCGCAACTATTGGTCCAAGTGAGAAAAGTTTTAGCAGTTTTGGTGGTATTTCATC
+
BPY`accc[cgeafgfcacgggghhhfhhhhh`ffhfhhcfhhfhhhXWcebghhdfhhhh]d\bff\^`de]`aaa[UGTKZ_bbcd]]
@FCC1GLHACXX:7:1101:2309:1908#CGATGTAT/1
NTACCCATGTAGAAATGTGATGGAGAAACGCACACTCAGAGACACTTTACTGGTGGCTGTCGAACCCGTTCAATCACTCTTCTTGCTTCT
+
BP\ccccceeggghhhh[efhhhhhfgfhhhffffhXegfhhbeghhhhhh_fgd[bffgfhffhegd\]b`cd``bbbbebbb`bbb_b
@FCC1GLHACXX:7:1101:2495:1908#ATCACGAT/1
NACCACATGGCAAATATTCAGCGTGCTGACTCATTTGTGTGTGATAGTTGTGAATCCGATTATGGAACTTCGTATCACCTGATATGTAAC
+
BPYaacccg`caeheh]fegfffaef`e[_XPbbgb`XXO^W^edg_XcfSafINI\eZ_Ze_SR_dcRV`gRVZZZbbY`b]bRZT]b]
@FCC1GLHACXX:7:1101:2287:1915#ATCACGAT/1
NGTTCCACATGTCAAGTCATCGTGCAAAAGTTTGGGTTCACCTGAACTTACTTAAATCTGTGAAATCTCAAACCAATCATTTGCGCTCAA
+
BP\ccedegggfgihighhhhiiiffhiihbedfhi^ccffghighiiidfhhafffghfegfhihddh]ffcdfgedbddeeecccccb
@FCC1GLHACXX:7:1101:2434:1927#ATCACGAT/1
NTTGGCATGAAATATTTTGTAAAAAATAGTAAATATATTTGGGCAGAAATAGTAAATAGTAGTTACACTCAAAATTTCGAAAGCATTCTC
+
BP\ccedcgggfgiiiiihiiiiiigfghdghihiiiihhbghiiiiiifiheghhfhffghfghhiiihihiiffdgfdgecebddddd
@FCC1GLHACXX:7:1101:2411:1929#ATCACGAT/1
NACAGCACATGATCTGAGCTCGTTCGATGAGTACGCCACGGAGATCAAGAGCGCCCGCTTGGAGTGGTCGCCGGTGCACAAATCGGCCAA
+
BPYcceee`ggggiiiiiiiiiiiiiihihf_fghhihhiihiiiihiiihahhgadebbb^`b_^__bc_cccc_acccccbc^accc^
@FCC1GLHACXX:7:1101:2316:1930#CGATGTAT/1
NCCAATCATGATTTTGCATAGCTCTTAGCGGTCGATACTATCATAAGCTGCTTTAAAGCTTGAGCTTGAGCTTGATTGGCCGCCCGTGGT
+
BPP`cc\`Wae[b]aed_dg`bgebbg_efhPbedfeebe`c^e`cXcceeeeh]_efffehhcheee`dcYZa_`b]a]Z__aaaa[[[
@FCC1GLHACXX:7:1101:2333:1940#CGATGTAA/1
NATAATGCATGGTGTATTTTTGACAGTTAACGTTTTACAGAACTCTTTTTTGAGCGTGAATACTTCCTAAACTGATGATTTTTACGGCTG
+
BPYcca`ac[YbbJ`^ddba^_JbeddJQ[`H^dd_S^cbI^ccIIIO^c`[GGMFLTGT\\bbbc_HHHMVZ_```c]RZRRT]^UZ^\
@FCC1GLHACXX:7:1101:2447:1957#CGATGTAT/1
NGTTGCATGCAAGTCGATTCTGATCGACCATTTCAAAAATATCTGAAACTTTGCACAGTTTTTCAGTTCCATCTAAATCGTCATTTTCCG
+
BPYcceeeececaedeeddhhdhhhhhfhhifbfhfghhhffffhhiihhghh`ffgfgffffihh`_bddffhbdgggaceebdddcba
@FCC1GLHACXX:7:1101:2330:1961#CGGACGGA/1
NACAGAGCAGAGTATCTTATGTGCAGTAAACATTCAATATTGGTAAACTGGCTTGACCAACACTAGAAAAGTGCATGAAAGAAGTCACTG
+
BPYcacccg^^b`affgfbg_[`gghhdfgg^dgcagffb`bgfgbedgffffc`_eefgffffHV\ebgVV\H_bbdddYZaBBBBBBB
@FCC1GLHACXX:7:1101:2292:1965#CGATGTAT/1
NAGTACATGCGGTCAACGTTCATTGGTCATAAACACGTGCAAATCAGCATTTGCTGATTCTGGGAAGTTACATTGTTACACGGGTAAATG
+
BP\cceeegggggiiiiifgiiiihifghiiiihiiiefggiiiiihiiihiiiihiiiiiiiihfigggggggeeeeeedccc]acced
@FCC1GLHACXX:7:1101:2403:1967#CGATGTAT/1
NCAATCATGTTTTATTACCCTTTGCTGCCCAATGCACATCTATTCTCCGATGTTTATTTAGAGTCAAGCGAGTAGTAAACAGGGAGCCGT
+
BP\ccede^eggghhhhhhhhhhhhhhhhhhhhhhhhhhhhhhhhhhhhhhhghhghhhhhghgfhhhhhhhagggbceeeeccccccc_
@FCC1GLHACXX:7:1101:2261:1985#ATCACGAT/1
NCGCTCATGCATGGTAAAATCTGTCAAAGGACATATGCTGACGAAAAAAAATCCGGCGGTGATATGTTTTTGTTTTTAGGAAAAACTGTG
+
BP\cceee`gggag_fggiafgihihfhhhghihhfbfhiiidhhihhiii`Z\d[]bcW\^bcdcdddcccabccccccbcccccbccc
@FCC1GLHACXX:7:1101:2314:1993#ATCACGAT/1
NGTTGATGGCTACAGCGTAGCGTCACGCCATTGCCGGGCGTATTGTAGAGCTCCATCTTCGTCGGTTCTGGGCGAAAATTTAAAACTCTA
+
BP\cceccgggggiihhhiihiihighhiiihihihhfehfhgfgdgeeebeedbbddcdcbacc__abcccccacccc_bbccccccb_
@FCC1GLHACXX:7:1101:2545:1842#ATCACGAT/1
NCAACACATGTATAACTAGGGGTGGTAGGTCATTTGACATAAAGTCGTTTGGCATAAAGTCGTTTGGCATAAAGTCGTTTGGCATAATGG
+
BP\cceeeeggggiiiihiiii_egbfgheghiiiihhiihiiibghgfhiiiiiiiiigafgggeeeeeddddb`aacccccccccccc
@FCC1GLHACXX:7:1101:2727:1852#TTAGGCAT/1
NACCACATGCTGAATAGCTGCGCGTTTACCGCTACGGCTATCTGGGCCCCACTGATGAAGAAGCCGGAACCCGCGGACCACTTTGGGCAT
+
BP\cccccc[c^cd`Qb^daZbP_PYbZ^IHHOWGVZ`_L\V`VSHUM\`Z^c_MZ]ZZZ]`BBBBBBBBBBBBBBBBBBBBBBBBBBBB
@FCC1GLHACXX:7:1101:2626:1854#TTAGGCAT/1
NTACCCATGTTTAGATGGTCTAGCTGATTCTGTTTACTACTATTATGTTCTGAAAATACGTTATGCTTAATATTGAAAAGCAGGCATTGC
+
BP\cceeeggggghhihhfhiiiiiihhiiiifhfhiiiihhfhihhghhiiibffhhiicgghiiihiiiiiihhiihhhiiggggeee
@FCC1GLHACXX:7:1101:2581:1865#CGATGTAT/1
NAAAAGTCATGAGAATCGACCTTGAACTGTACCGTCCCCCGTTGGGTAGATTCCAAAAACTGAATCTGTGAGTGCGGGCAGCCCTTCACC
+
BPYa^c`cgg`ccgg]faef]bghh``gcaacd^efhgcggYe\_eegc\Zbfhc\_fggR\^ZZaZZMUZ_UUUXZ_W_OQW^^`R]S]
@FCC1GLHACXX:7:1101:2698:1869#TTAGGCAT/1
NAGTTTCATGAGATAGAAACAGCCATCCAAAGTATGAAATCCAACAAAGCCCCTGGGGTCGATCGCATATCAGCCGAGATGCTCAAAGCA
+
BPY`ccce]cggcgfhhhgggccdefdhhhhf[eb_dfgccffghhcgbb]ffgeaffZTFTT`NGZGZ]]b`d^FXZa^]bc]`bc]^b
@FCC1GLHACXX:7:1101:2609:1876#TTAGGCAT/1
NCAACACATGGCGAACGACATCTTGTACAAGAACTGTCGCTGCAAGGACGAAGTTGGAGCTGTATCACACAAGTGGAAGCAAGTCGTCCC
+
BP\ccecc^e`acfhhhffgghhhhafghhh]fghhfffhhhh]eehdgf]WZKZZ_bd_a`_b`ccbccccaccbcc^[^bcbb^___c
@FCC1GLHACXX:7:1101:2555:1877#TAGGCATC/1
NGTCAACATGCAGTTGGATTTACGAAAGATGATTCCTGATAACCGCAAGAATGACAACCGAACGCTATCGTGGAACGATCAGACAACTTC
+
BP\ceeccggggfhhiihiiiiiiiiiihfhhhihihiehfhfdghhfhifXbdhhhhiieeeec_bcccbaccbbcccccbcccccbbc
@FCC1GLHACXX:7:1101:2737:1880#ATCACGAT/1
NCGCTCATGCACAACACATACTAGTTTGCACATTCAAACACTCATACATTCATACACATCATGAATGTCTATCCCCAAAATATGGATTCG
+
BP\ccccegggffiiiihfhihihehibhiiifiiihiiiiifiihff[efhfhhhii`ccdgighhhZeghhihfbddgddeceed]]Z
@FCC1GLHACXX:7:1101:2710:1888#TTAGGCAT/1
NTACCCATGTTCTGGGATTTCAGTGATGATACAAAACTAGATACCAGACGACTTCACTCGATCTAAAACGAAAGTAATCCGTTAAGAATT
+
BPY\accc`gge`a_ffhdf_gfdgdgfhhfhhhhhhcgdghhhhhbghhhhffgfhhhh_eggf_gfhggdddZ]`b_]`abaabbbbb
@FCC1GLHACXX:7:1101:2571:1890#CGATGTAT/1
NACCACATGCACTATACACTAAGGATACGGGTAATGCCACAATAGATCTAAATACTGGTCGCAGTGGCGCATCCGAACAGAAAAAAAAAC
+
BP\ccecefgegehiiiiihiihiifhhhii_fhiiiiiiiiiihdhhiihiiiiihibgfihiggggeecbcccccccccccccccccc
@FCC1GLHACXX:7:1101:2643:1894#ATCACGAT/1
NGTCAACATGATCAGAGGCGCAGGCTTCAGCTTGCTTCTTGGAATACAGTCTCGTTAAGCCGTATCAAAGTTCAAGTCCCTGGTCGTCAT
+
BP\ccedcggggghbeghiihhhiihibhiiefgihihhihfgdgh_fg_cffb___f]ZbcS\cabbd_]ZZ_cc`b`bT_aGY\W^^`
@FCC1GLHACXX:7:1101:2679:1901#CGATGTAT/1
NAAAAGTCATGCTGAAGGAATGGAGGGAGATGCCCGTAGATCTATATATTCCAGTAAAACATTTTATTATAGCGTTGATATGTTGTGTTT
+
BP\ccccef`gegiihi_fghiihfgef`fffffgi^cgfhe]e]chfhbedf]egfifhddghhhhifdbR]acccbbddb_bb\_^`b
@FCC1GLHACXX:7:1101:2741:1908#TTAGGCAT/1
NCCAATCATGACAACTTTACAAGTATTATATAATATTGTCACTCATACAAGAAATATAAAACTATCATAGTTTTTTTCTATTTTCACATC
+
BS\ccecdgggggiiiifgfhihghfihhhiihihhfcgghhiiiiiiiiiiiiiiiihhfhiihiiifheghiiiggdeeeeeeecddd
@FCC1GLHACXX:7:1101:2644:1918#TTAAGCAT/1
NCCAATCATGGTTCATCCGCCTTCTCCACGTTCCGTCTTCCATCTGCACTCCGCCGTAGATGGTCCGCAACACCTTCCGTTCGAAAACAC
+
BP\ccaccge^egfgfhed[degc_[S`^^YbRbUb_ROYXXISXSaXWWae`FVSLZ`ddddZHVFFRZZ^_PYR]^^TYXTWGQHX^a
@FCC1GLHACXX:7:1101:2592:1925#CGATGTAT/1
NAAAAGTCATGAGCTGGGAACAGCTTTTATAGTGATGGGTGATATGCAGAGGCGCGTGATCGGGTGGTGGCCGGTCAATGAGAGAATGTG
+
BS\cccceggfggiiiiihiiiiiiiiihihihhhhiii^cdghfhihiiiiehhhadgggdec\]a^_c^`aca_acdccccc^bbbcd
@FCC1GLHACXX:7:1101:2683:1928#CGGACGGA/1
NAGTGCACTACATGGGCACTCTGCAGAAAAGAATGAGTGAGAATATTTCAGATACATTTGCCTCATTTTGGAACTTCTTACATTTATAGT
+
BPW`cccc[a`eagagfga_eghhdgeghfhe_^fefS^b_cegdhhhhhfghfeegh]fffhhfghhhhhcgfhdbdgegggbccdbbb
@FCC1GLHACXX:7:1101:2614:1933#CGATGTAT/1
NGTTGCATGTTTGTCAGGAAAGATAGAAAGTACACAACAAAAGAAAACTAGCGGTTTTCTCCAAGCCTGCCTTGATTGTTGTTGGCAAGC
+
BPP`cccegggggfghhhfhhhhhfhhdg]bc[efgh[fghhdfaghhhhhcgh_fggH\_dfdgadgdaeeee]bbbdbab^`^bbbaa
@FCC1GLHACXX:7:1101:2541:1935#ATCACGAT/1
NGTTGCATGATAGAACGAGACATCGCATATCGTTCGTGGGTGTCCGAAAGAACATCAGCGAATCACAATCTGTACAAGCAGCTAAAGAAC
+
BP\cceeegfggafhfghheffhhhihiihgdeghhUcgf^_ZeghfiffgggdbbdeceaaUZ]bbbbc_b]b`a_`aaccccccccac
@FCC1GLHACXX:7:1101:2652:1948#ATCACGAT/1
NAGTGGCATGATCGCATCTGGGCTTTTCATTTTTGTCCTCCTAGTTCTCCTCGGTGTGCTCGTTGACCTATTTCTCCTATTCTTATTTCG
+
BP\`ccVcggfegfhdfghhhhhfhhhdghhcfhfffhhhdghfegbdgfac_eZbTZbH\b`d`bbcdeeed_cdbbdbdbcdccdcdc
@FCC1GLHACXX:7:1101:2710:1953#CGATGTAT/1
NACAGCACATGTCGGCAAGTGGCCCTCCCCCCAACCACCGGGGACCCAGGTGACCCCGGTGGCAGTTACACCCGGAACAATAGAAGCGGT
+
BS\ceeeegggggiihiiighiiiiiiiiiiihfefUafW`daSK\_ZQ^GZYY_acNTEHZW[^R]Y]bY^_X]LXT^[SYY]`BBBBB
@FCC1GLHACXX:7:1101:2546:1964#CGATGTAT/1
NACCACATGTCTGAAAAACTTCCTGTAAGAGCTGGTGTTGCTCAAGAAAACGTTATGGGGCCAATATTATACAATAATTTCACATCTGAT
+
BPY\^`aacK`ccee]fe___]ghheg_Xeeb[XbbX^cfX[cScafbddaMO^baabeeNTbd_dZV^^`Z^_]^HMVZR_]]_Z__ac
@FCC1GLHACXX:7:1101:2564:1968#CGATGTAT/1
NCAACACATGCCAAAGAAGGAGAAACATTAAAATGTTACAGCAGATAGAACAACAGATGGATAACAAAACAACCATAGATAAATGATTAT
+
BP\cccac^eeag`Zeeddb`cX`becdbgbgfghdbda^cf]_fbfIXccXeaZQ\abHW_eg_faQ_\``^baZabdbb`_ccbbccb
@FCC1GLHACXX:7:1101:2673:1970#CGATGTAT/1
NCAACACATGGTTCGTGGATGGCGCACAACAGCAACGGGTAGTGGATCACCGGGCACAAGGCGAAATCTGGAAACGATGCTCACTCTTGA
+
BPY``cccc[bSJ`_J`beehcbcdcccc\cbcccccYYFZ_MV`_`bccRZ^][^V]]\^[^ZZ]WYY]]Y]``]]]^V`R]S]`]]R]
@FCC1GLHACXX:7:1101:2746:1976#TTAGGCAT/1
NACCACATGAAACTTTTTCCACAGGCAGGGCTCATCAATATAAGAATAAAAAAAATTTCTCATAAAGACGTTTTTCATTAGAATATTTCG
+
BP\ccecaec^eghfhaddghhdhfbfhhhefhhe_eegdfdfhfhhffgfhhd`U`^ddbeeeeee]_]Z^\a^`bcecbbbbbcd`bb
@FCC1GLHACXX:7:1101:2649:1977#TTAGGCAT/1
NTACCCATGTTACATACGCCATTATTCTAGCACACGTTTGGTATGTTCTTAAAAAGTATATACTCATTCACTCATTATTGTTTTGTACTT
+
BP\cccd]egeggiiiiiiihhhiiidhhcghhhhhhhhihgfcgfhhhihfhXWZ\eghihhfhhiifhhhhhggggeggeeeaabbde
@FCC1GLHACXX:7:1101:2582:1982#CGATGTAT/1
NGATGTACATGTTTTTGATGTTGTTGAAGTTACTCGCTTTCTCCCAAATATGATTAACAAAGTCTATTCTCTACCAAGGCGGGGGTGAAC
+
BP\ceceegggggiiiihiighhiiehihbghiihiihhifhiihhefhiiiidhfhiifhb_ehhihiahdhg``bbdgccBBBBBBBB
@FCC1GLHACXX:7:1101:2613:1990#CGATGTAT/1
NCGCTCATGTCTGATCTTCTTATTTTAAGCTTTCTGCTAGTGCACAAAGCCAAAATAAAAAGTTAACTGCTGATGGATGCTTTCTTCGCG
+
BP\ccecefgggghiiiihhiiiiiihiiiiiiiiiihiifhiihiiiihiiiiiiiiiiiighihiiiiiiffighigggggeeeeecc
@FCC1GLHACXX:7:1101:2683:1994#CGGACGGA/1
NGTCCTTTGACAATGACTCTGTATTACTTATCTTTGCATTCCCAGAACTTAAGAAAGGTGCTGGTTATATCATCTTTGGATATATCCAAA
+
BP\cceeefeeggiiihhhhighiiiiihhhghiiihhiiafghihfiiiiiihhhfh[cdfhi`ghiihhihfhhfhibghhgggffgg
@FCC1GLHACXX:7:1101:2780:1842#CGATGTAT/1
NCAACACATGTAACAGAATCAAAAGACCACTCACTGTATAACGATTATAATATTGATAATATTATAGATCAGATTATAATATAGATCAGA
+
BP\cceeegggggiihhiiiiiiiieghiihhhhiichfhffgihiiiiifiiifhiihhiiiiihfehhiifhhfdfgdggggegeeec
@FCC1GLHACXX:7:1101:2930:1847#TTAGGCAT/1
NAGTACATGATCACCGACGACCTATAAGGGGACACTATAAGCTCGGTTTGGTTACGACCTTAGAGGCGTTCAGGCATAATCCAACGACCG
+
BSY\aaKQK\bbeddZ_^ebbbfeh^ee]feOHVceebH\ee[HZ_LSYPTGMHM^\[X_aZTGLGKQEHGJSYXW_```Y]```^BBBB
@FCC1GLHACXX:7:1101:2907:1849#CGATGTAT/1
NTGTAACATGTTATTTTTTGTCATATAAAATATGCACGTATATCGCCTCCACTTTTGTACGTATAAGGCCTTTTCGCAACATCTTATAAG
+
BP\cceeefggggiiiiiihhiihhiihihiiiiiihiffihifhiiihiiiiihiihiihhhiiiiigfgggeececcccccccdccdc
@FCC1GLHACXX:7:1101:2886:1856#CGATGTAT/1
NTACCCATGTTGAGCATCTCTAAGTATTTGGCGGTCTCGGTTAGCAGTACGATTCCGTCGTGATTCGCGACTCACCGTGTCACCGTTGTC
+
BP\ccceeggggghiiiiiiihhibgifihhiihghhhihhiiihiifhiihiiiiihggdeeedccccccccccacccccccccccccc
@FCC1GLHACXX:7:1101:2981:1860#ATCACGAT/1
NTGTAACATGTAGACGACATCATTGCCGCAGACTTCCACTTGTGGTCTAAGACGATTTTGAAGGAGACGAAATCCAAAGTACTGCAGTCA
+
BP\cceeegggfgiiiihhiiiiiiiiiiiiiihiihiiiihfhigiiiiiiifffgiggfedeeeeccccccccbccc]bcdccccccc
@FCC1GLHACXX:7:1101:2953:1861#ATCACGAT/1
NACAGCACATGCACCCAACCCCAGCAGTGATCCACCACCGAACGTCCAACCACCAGCAAAAGCCGAACAAAATAGTAGCCTCCTGCCCCC
+
BPacceeegggegiiiiiiiiiihfhf_fghiiiiiiiih[egheghbgiiiggfeeedeedddccccccccbccdcdcccccccccccc
@FCC1GLHACXX:7:1101:2792:1862#TTAGGCAT/1
NAGTGGCATGGGAAAACCGAACTTACCTTCATATTCATTGGTATTGATTGGTTTTTCATTCCCATACGCCACCACCAGGATGGTTTGCTG
+
BPYYaccceeeeehhheZeefdfedafefhddeeeec[cfcXaee`ce`ce_eZeceeae\bdeeH_bddcac^^^_a^\GT^KGX_`aa
@FCC1GLHACXX:7:1101:2925:1867#CGATGTAT/1
NAAAAGTCATGGAGGAGAGTTTTATGATAGTGATCGGCAAGCAAGCGGGAAAATGGATGTTTAGCTGACAAGATTATGGGATGTTTGCTT
+
BP\ccedeg^ggfiihhggcggihihhhfhfghfhihhhghfhhhiihifdghcggdggeeeecddd`b`b`^bcccb`acccccdcccc
@FCC1GLHACXX:7:1101:2900:1877#CGGACGGA/1
NTTTGAAATTGCTCTGTGCCTCTGGCCCTTGCACTCTGAGCCTGTGGTGAAGGTGGCAGCCCTGATTATATCTGAATCACATTGTGGGGT
+
BP\aPaYaecW^^_d]e`Xage[_]`acf]afebefddddX^eh^ff^cedXWIXceZaeQTH\\SV\ZHV\ZMV\`VM^MZ^Y`bbBBB
@FCC1GLHACXX:7:1101:2819:1877#ATCACGAT/1
NCAACACATGTGTCAGCCAGGCAATCTATGAAAATGCGCTAAATGCGTTTACTGATTAGCCCGTTGTTGACGAGAGATATTCTACATACC
+
BP\ceeeeggggggggfgdegdghhihiiihhiifgdfhhiiiiiiigighiifghihifghhgggeeeedccccacccdedddcccdcb
@FCC1GLHACXX:7:1101:2947:1891#TTAGGCAT/1
NGTTCCACATGACACAATGTGAGCGAAAGTCCGCATCCGTCACCGGATCGTTGGCCCCTTCTTTGGTTTTGCCCTTGCTGTGAACATTGA
+
BS\cceeegggggiiiifhhgfhihhhiiiiiihiiiiiiihiiihhhiidgfgdeeecddcdcccaaccc`bccbccccccddcccccc
@FCC1GLHACXX:7:1101:2775:1904#TTAGGCAT/1
NAGTACATGATTCTGATATTATTTTGCTGTAAAAGTAGTGGTCCAAAGTCACACTTTTGGTGCAATGTCACCCCAAACGACAGAACATTA
+
BP\ceeecgegggiiiiiiiiiiiiiiiiiiiiiihfhfgihhiiiihfhhiiiihiiihefhhhiiiiiiiiiiihgggeecdcdcccc
@FCC1GLHACXX:7:1101:2847:1907#CGATGTAT/1
NAGTTTCATGGGAACATTTCCAGAAACCTGGAGGGGGGCTAGCCTTTCGCGTAGGCGAGTCGTCGAGGCTCGTGCCAGGCAGATGAACAG
+
BP\ccceefggggiiiiiiiiiihiiiihhifhiihhccccccccccbccc_accccacabcaccccccccaT`^[`ba`^a^bbcc`bc
@FCC1GLHACXX:7:1101:2801:1907#ATCACGAT/1
NATAATGCATGAACTGGCGTAGACGCAGTGGCATATACGGTCTACCGTGGGAGACAGCTGAATGCATCATCAACTTCTTCCCCTTTCCCC
+
BPYaca`^beegghhhheffg]ehhhhhebg[e]e_fdgfgdff_fdfaaU\\S^deeee_b_]]_b`bb__bb`bbbbabbbbbbbbbb
@FCC1GLHACXX:7:1101:2977:1907#ATCACGAT/1
NTACCCATGCTGAAGGAATGGAGGGAGATGCCCGTAGATCTACATATTCTAGTAAAACATTTTATTATAGCGTTGATATGTTGTGTTTTA
+
BP\cceccggggfhiiiiiiihiiieghiiiiiihiiiiiiiiiiiiiiihiefhiihfiiiiiihigggggeeecddddddcccccccb
@FCC1GLHACXX:7:1101:2898:1919#ATCACGAT/1
NCAACACATGTTCCAATAAAACTAAACTAAGTGGGGCCCAGATAGCCGTAGCGGTAAACGCGCAGCTATTCAGCAAGACCAAGCTGAGGG
+
BPYacc`cggea]dffffffagggcfghhhhfdgffafUaQacaghed_ef\``f_degg][`a^Z^bbbccbb]`bbbbbaaabbbWW_
@FCC1GLHACXX:7:1101:2776:1940#CGATGTAT/1
NGTCAACATGAAGTGCTCGTGAAAAACGGATTCAAGGCCGCAGTCGCAGACCCCTACCTCTACATTCGCGGCGCCGGCAAGACAAAAGTC
+
BP\cceeegggfgghiiiihiiiiiiiiihhhbghihhiichhgefhhihbggedeeddddddccdcdcccccccaaaaccccccccccc
@FCC1GLHACXX:7:1101:2809:1943#CGATGTAT/1
NGTTCCACATGAAACGAACTCACCAGTTGGTAATCCATCCTCGACTGAACACAAAACTGACACTGACAGCAAAACTTCTTGGCGTCCCGA
+
BP\cceeegggggifihiiiifiiiihiiifgiiiiiiiiiiiiiiihiiiiiiiiiiiiiiigegggeeeeedbdddcccccccccccc
@FCC1GLHACXX:7:1101:2878:1954#CGGACGGA/1
NACTTGGATCCAATAAGACTAAGAAGGATTTGAGGAAATGGAACTTTGGGTTGCTGGCAGGGCAGAAATACTTGAAGAACACTCCCGTTT
+
BP\cce^cgggfghhfhhfghhibcfcbaghifhihihaghfgfhhiiiighihhhiichfiddd`geeeeeedd]bbbZ^bbbbac[^b
@FCC1GLHACXX:7:1101:2922:1960#TTAGGCAT/1
NAGTGGCATGTACCTAAAAGGATCGACGCCGATTCATAACATAACCTAAACCCTTCGCGATTCCTATACGATTGGCGAAACAATAACCAA
+
BP\ccecdagggeghiiiifhhhhifhiiihgfgdaefhihhhiiiiiiihdgbgggeecccceccccccccca_bcaccccacccccca
@FCC1GLHACXX:7:1101:2988:1968#CGATGTAT/1
NCGCTCATGGAGAAGTTTTAAAAGGAACTCCTGGAAAAATTTCTGAATGATTTATTTATGAAATTCGGCAGAGCATTCCATAAACCGACA
+
BP\cceeegggggiifhhiiiiiiiiihiiiihiiiiiiiiihiiiiiiiiiihhfhhihhhiiiiiiiiggggeeeeeeeddddbccca
@FCC1GLHACXX:7:1101:2805:1969#CGATGTAT/1
NACCACATGAATTTACGGTATTTTTTGTAAGCTGTGCCTGTCAGATTAAGAAACACCAGCCGCTATAGTCGCTAAAGTTAAAAATAGAAA
+
BP\cccccR``^^ffhde`bfaghhhhhhhfdedfh`ehhhhedfhhdhhbehZebeehhh[deccd_`aWW]aaaacaddaaaaaaaaa
@FCC1GLHACXX:7:1101:2854:1971#ATCACGAT/1
NCAACACATGTCTCCACCTTTCCGGATTGGTTAGTGTGTGGATCTTGGAGACTCGATTGGCCACGTAAGTGGTCCAGTTCGTTGGTGAAG
+
BPaceeeegggggiiiiiiiiiiiifgiiihiiidfegefhfhiiihihihiiihfhihiiiiigggeeeeecddddbdcccbcc^abbc
@FCC1GLHACXX:7:1101:2774:1975#TTAGGCAT/1
NAGTTTCATGCATGCGCGACTGGCGGTCGAAAATGTATCTATAGAATAAGATATGTAAGCCCAATGATGGCTAGTAACTTAGTAGATATG
+
BP\ccecdgfgggiiiiiiiidfhhd^cgffghdddbgdggddgge__d]^bddc`ccdY`accbcbbbccbbcbccccdbcbccccd]b
@FCC1GLHACXX:7:1101:2828:1994#TTAGGCAT/1
NCAACACATGATTTTCCATAGATCTACGCGGTCGATACTATCGTATGCCGCCTTGAAATCGATGAACAAATGGTGCGTAGGGACCTGGTA
+
BPP`cccccgeaegfb_dghhhhhhhhhdffehhhhfhehhhhegffghhhfeedcdcddb`^bbccccacc`Y_`_^a]aa^acccabb
@FCC1GLHACXX:7:1101:3216:1843#CGATGTAT/1
NGTCAACATGGCTCAGTACCAGTTCCCACAAGTCCACGTTCCACGTCTTCGATCGATTTTCTTGCGGAGGCGTCCCTCACAGGTCGAACT
+
BP\ccececggfgiiiffhghifghhiiiiifghiihhhihihhhffhihhhiiidhiadgiidbgge[`_a\Z^Zbbac_ba_bccacc
@FCC1GLHACXX:7:1101:3075:1843#CGATGTAT/1
NACCACATGTGCTATCGACTGTGAAAAATAACTGTTTCCCCCCACTTTAGCAGTCAAAAGTTGTACATTTCGTGCCAAAGATGCATAACT
+
BP\cceeegggggiiiiiihheffghiiihhhiiiiihiihihfhhhhiiiihghhiiihgggfggggeebdecccddcccccccdcccc
@FCC1GLHACXX:7:1101:3017:1845#ATCACGAT/1
NAGTTTCATGTGTAAGGAATAGGAATAGGAATCTACACTACACTCCGTCGACGACTTCGAGTCAAAATACAATATGGCGTCAATCGGTCA
+
BP\ccedegggggiiiiiiihiiiifhiiihiiiihiiiihiiiiiighiihhhiiiiifggggeeeeeeddcddddcccccaecccccc
@FCC1GLHACXX:7:1101:3099:1845#TTAGGCAT/1
NTACCCATGTTGTGTCACCTGTTGTCCCATTTGCTGCACTTCGTCACGAAAAATCACGACCGAGTCCACTCTGGAAGTAGTTACAATGTA
+
BP\cceeegggfcghhiiihiiihhhhhiiiiiihiiiihhhiihiiiihiiiifheifhacbc\bccccbbccbbb_bc_bccbccccd
@FCC1GLHACXX:7:1101:3040:1857#CGATGTAT/1
NGTCAACATGAAAATATTTTTTCTTAAGGTGACGACCACTGGTACACTTACCTTACCACCGATTCGTACTATATTCGATTGACGGGACCA
+
BS\cceeegggfgiiihiiiiiiiihiiifghiiiiiiiiii[edhiiiifgiiihaghdaggeeeecccdddcedcddcccccccacac
@FCC1GLHACXX:7:1101:3153:1860#CGATGTAT/1
NAGTTTCATGCCAGACTCGAGCCAAGCATCCCCTTCGTACATACTGTAGTCTGAAATCGACACGAGAAACCCATCTCCACTGACGTTGCT
+
BP\cceeegggggiiiiiiiiiiiihhiiiiiihiiigiiiiiiiiihihiiiiiiiiiiiigggeecdddccccbcccccccccccccc
@FCC1GLHACXX:7:1101:3119:1860#ATCACGAT/1
NGTTGCATGTTTATTTTATGCTGGATTGGCAGAAGATAAAATCTGCCCCAGTTTGAGGGGGATGAGAATGAGAAGTGCGGGAAATCAACG
+
BP\cceeegggggiiiiiiiiiiiiiiiiiiihiiiihiihihiihiiifhgghh`ghiii]dccedeedcddcdcbcccc\_ccbcccc
@FCC1GLHACXX:7:1101:3084:1877#ATCACGAT/1
NAGTTTAATGCACAGATGGCCACACGGCACCAGCACCACCGATTTCTCGTTGTCCTCGCAGATGATACAGAGGCCAATGTTGGGCCCGGA
+
BP\accYcaccccdh`Jbedeehdec`_dccXaHa^cacc`UZT`\V`bPZ`GM\`bW^[]XZ``adZ]`RY[[[\^`RY`]^^^^^]^]
@FCC1GLHACXX:7:1101:3013:1880#CGATGTAT/1
NAGTTTCATGAGCTGGGAACAGCTTTTATAGTGATGGGTGATATGCAGAGGCGCGTGATCGGGTGGTGGCCGATCAATGAGAGAATGTGC
+
BP\`cceegggggiiihhiihffhhgighfhhhbhihh^WbcfhhhffhiicgfhagbdgeeeG\_Z^a^aaY___bbccbb_W^_`BBB
@FCC1GLHACXX:7:1101:3038:1890#TTAGGCAT/1
NCCAATCATGTCAGGGGCGGCTGATCATCGTCCGAGTGCCAGAGAAGGACTCTAAGCAAAACTGCGAACTATGGTCCTCCGAACATTTAG
+
BP\ceeeegggfgiiiiiiiiihiiiiiiiiiggee^abdbddcbbccaacccbcbccccccccccacccccbcbbccccc[acaccddc
@FCC1GLHACXX:7:1101:3180:1900#TTAGGCAT/1
NACCACATGTTTAGTGAATAAACAAAAATCCTTTTTTTCCCCAAGACGGTGTCCAAGAAGGATTACAACCGCTAGCTTTCGCTTACGGGC
+
BP\accceggggghghaghhhhhhhhhhhhfhhhhhhhhhhhfhhhhhhdgaghhhffgfegfceeeedccccc\bcccccccbcccccc
@FCC1GLHACXX:7:1101:3222:1900#ATCACGAT/1
NTACCCATGAAAGGAAACCATTCGGAAACATAACAGTTATGATGATGGAACAAATAAGAGCACCTCGAAGTAAAAACTACACAAAACCAC
+
BP\cceeegeeegiiiiiiiiiihiggiihiiiiiihihiiiiihiihfhhiiiiiihiihhihiiihigggggeccedddddacccccc
@FCC1GLHACXX:7:1101:3097:1902#TTAGGCAT/1
NTTGGCATGTGATTCCAGGATATATCTATGTTTAATCCTTTGGAGAACGGGGGACGGACCTGGTGTAGTGGTTAGAACACTCGCCTCTCA
+
BP\cceeegggggiiihiighiiiiiiiiihiiihhiffhhhhghfhiiiiiidgecccccbc]``ccbccccbab`]bbb^accccccb
@FCC1GLHACXX:7:1101:3060:1903#CGGACGGA/1
NTTCTCTTTGTAGCAATTGTGAATGGGAGTTCACTCATGATTTGGCTCTCTGTTGGTCTATTATTGGTGTATAGGAATGCTTGTGATTTT
+
BS\cceeeggggfhhiiiiiffghihhegdgfhiiifbbegfdgiihiigbgghhicghhhggbhhheg_gfhiihfdhfgggeeceeee
@FCC1GLHACXX:7:1101:3010:1903#TTAGGCAT/1
NCAACACATGGGCACTTAGCATAAAAGGGCTCCTCTCCCACGTTCACCATTATGCTGCTGTGATCCATTTCTTCGGCTGTCAACACTTAT
+
BPY`ccccggeccfffddbdgdaggdbfbdXYZcZc^^f`XYaebghaee[a]b\_e`gffgb_b`b`]dg]bY^FT\]abbcG]ZR]Y`
@FCC1GLHACXX:7:1101:3070:1923#GATGTATC/1
NTACCCATGGTGCGCTTGATAACGTAAGGTTACCTCAAATCAAGCTGCAAACTTTTAACGGTGATATCGACGAGTGGCTAGGCTTTCGGG
+
BPYacc]ccge`be`egaagfhcbbeffhfh`effhhhgddghhffbeghhfhhfgde_bUdfdddgdgX^[aaTTZ^^YX[T_bb`BBB
@FCC1GLHACXX:7:1101:3129:1926#ATCACGAT/1
NGTCAACATGCTCTTGTAGCCGGCTCGAGACGGCGAGCGAACCAATCTGCTAGGGCGTTCGGGTTGGGAGAGAAACAAGTAGCTTATGCG
+
BPYcceeegggggiiiifhihiiiihfghidfgfh`a`aaaa_^acccdccbccc^_TZaaccW^accacXa_bccbcb_bccbbbcccc
@FCC1GLHACXX:7:1101:3104:1931#TTAGGCAT/1
NCGCTCATGTTCCTTCGTTTCCTCTCTCTCATTACACACGGGACAGCGCGTGGCCGAACCGAACCAAATACTGTTTGAAGCAACCGTGAC
+
BP\cceeegggggiiiiiihiiihhhhiiiiiiihiiiiiiihiiihihifgeddebcccccccacccccccdccbcbccb`bcaccccc
@FCC1GLHACXX:7:1101:3051:1943#TTAGGCAT/1
NGTCAACATGAGGGCCCACCCTTCTCAGCTTTCCGGGGCGCCTGGCTGGGGTTCGACTTTCCGGCACTGCTGCCGACTTTCGGGGTTAGT
+
BPYccc^cceegbfdhda^^^`fdhfhhafg`ghdfYGFT][^aa`]\__]RZGWT^[[YR]___aabbbbbb_XTT[abb_][[X_W^B
@FCC1GLHACXX:7:1101:3189:1948#ATCACGAT/1
NTTGGCATGGATCGCATCACCGACCAAAGGTGACTCCCAGGTCTTTTTCCTTCTTCAATAATATTCTCGGTCTCTAGAAGCAACAAAAAT
+
BP\ccedegggggihiiiiiiiiiiiiiiicfgiiiiiiiicfghiiihiiiiiihhiiigggggggeeedccdcdcccccccccccccc
@FCC1GLHACXX:7:1101:3139:1949#CGATGTAT/1
NTACCCATGCAATCCGTACGACAATAATCGCATCGTCGGTGGATCGAGCGGTGGTGAGGGTGCCATCCAGGCTGCGGCCGGTTCCCCCTT
+
BP\cceeegfeggiiiiihhhiiiihii_^ccfhiihfhYegg]bgghdee[`bZ^baa_P^[bbbcccccccc^[X[aacX_^bccc_a
@FCC1GLHACXX:7:1101:3023:1951#CGATGTAT/1
NTGTAACATGTATATGTGCGAATCGTGACGATTTACTCTCCAGCTGCGTGAGTCTGGAGCATTTTAACCAGCTGTCAGTCGTTCCAACTA
+
BP\ccecegggfgiiihhhiiiiiigiiiiiiiiifgdghfhiiiiiiihfheeffhhihfhgggffggeeeedddddddc^accdcbc`
@FCC1GLHACXX:7:1101:3087:1952#CGATGTAT/1
NGTTCCACATGTGGACGAAAACAATATTTAGTTTCACATACGAAATCCATCTTGGTTGAAATCTATACTTTTTGGGGCAAGTGTGCCACC
+
BP\cceeegggagiiiihiiiiiiifhiiiiiiihihhhiiiiiihiiihfhhhifhhhihiiiiiiifgfggaW\`ccac]bcbccccc
@FCC1GLHACXX:7:1101:3239:1974#ATCACGAT/1
NAGTTTCATGTTTGGCGGCCATATTGGATTTTATTGGTAACACTGAATGCAACCACCGATTGTTTTTGCATCATTGGAAAGCTGAGCTAG
+
BP\cccac`eg[e]efghhhhfhdbffcfbggffhffefhdgff]fhZbgghcgcZbdgdZ\bR]baabc``bbb`bbbba]]b_[bbbb
@FCC1GLHACXX:7:1101:3135:1977#TTGGGCAT/1
NTTGGCATGGGGGGGCTCAATCTTCAATAAATCCAGCCAGTTCATCTGTTTTGCTGACGACGTGGACATTGTCGGAAGAACGTTCTAGGT
+
BP\cceeegggggccccccccccccdcddccdccbccccccccdddcccccccccccccccccccccbccbddcbcacccba`bccdccb
@FCC1GLHACXX:7:1101:3081:1979#ATCACGAT/1
NTGTAACATGAATGAATATCATTTTTGCCTTTGTACATAATGTGAAGCAAATGTTTCTTCTGGAGGTTATATTTCTACAATATTTTTTGA
+
BP\ccc^ccceeeafhhhbdhhhhhhhhh`ghc_ebfehhhhhhhhhhhhhhdfhhhhhhYcecZZ[aehhfhhfehhhhddheeec[_^
@FCC1GLHACXX:7:1101:3035:1981#CGATGTAT/1
NGTTGCATGCGAACAGCACTTATTTGGTAGCACATACACCACTATATGCGAACATTCACACGGTTTGCCTAGTGTTTCTAGTCTGCTATG
+
BS\ceeeegggggiiiiiiiihiihiiiihhhihiiiihihiiiiiiiihiiiiiiiiiiggeadecdcdbbbbcbbccbbccdcccccc
@FCC1GLHACXX:7:1101:3197:1983#ATCACGAT/1
NCAACACATGTTATCAGAAGCGACCTGGGCTCAGTGCAGTAGAGGATTCTACGATCGATGGGATTTCCCAAAGTGCTGTGGTGCGGTTGA
+
BSaceeeegggggiiiiiiiiiiiiihiiihiiihhfhigdhfiigghiifghfhiiiiigggeeeeeeddddbdbccccc`^bcc_acc
@FCC1GLHACXX:7:1101:3161:1995#ATCACGAT/1
NCCAATCATGTAAGAGACTAAGATTTGGGTCACTAGCCAACGAGTTCTTTAAAAAACCAGAGCTACTTGATCAGATTTTAGTGAAAAACA
+
BP\ceeeecggffiiiihihhihiiiiiheghhhiichhihhhhcffSafdghihiiiigghfgfgffeecdeedddddb^bccdccccc
@FCC1GLHACXX:7:1101:3296:1844#ATCACGAT/1
NAGTACATGGTCAGATATATAACACGGTACTGCCCAAACGTCAAATAGTGAACCCGTGCGTTGGTCCATTGGCCATTTTTTGCATTTGTT
+
BP\cceeecgggghhiiiiiiiiiiiifgiiiiiiiiiiihh^cfcefcfhiidffghhhgggeadcdecdcdccbcddccccdddcddc
@FCC1GLHACXX:7:1101:3369:1845#TTAGGCAT/1
NAGTTTCATGCTTGCCTTAACTTCCCGTTCCACTGCGACAACTATGCTGTACACAACAGCTGAGCTACACGAAAAAGCTTTCATTTTTAG
+
BPYaccccc[^beeghhhfebggfgfhcffdfaefhdhfhhfhhhhhfggfdffhhfhhhhdfffhegedaaa`a`a^_bbbbcdbbbab
@FCC1GLHACXX:7:1101:3450:1849#ATCACGAT/1
NGTTGCATGTAATAGGTAGCCCTACACCAGCGTGGCCTGGAACCGCATAGCTCCTCACATTCCACCGTGATGTGGGTTTGCGTTTGTCGG
+
BPP\acZY\Q[be_a_e__Y`d`g^^Ze`\eWY^^H^aeQafZa_faffXe`c_f_]_``^bZ`Z_cBBBBBBBBBBBBBBBBBBBBBBB
@FCC1GLHACXX:7:1101:3411:1849#CGGACGGA/1
NAAAAGGGGGACTACTGGGCATGCCTTTTTCTCAGCATTCAGAAATGTTTGGTGTTCCTTGGCTTGTAGGTAGATGCATTGCTGCAGTCC
+
BS\ccecegfgggiiiiiiiihhhiiiiihhiiiiiihiihiiiiiicgihifgffiihggfggeededcbbdbcbcbccbcccccc`bc
@FCC1GLHACXX:7:1101:3471:1858#CGATGTAT/1
NACCACATGATCACTAGATTTCCATCCTTGATCGCAATGTTTGTTTTGCTGCTACTGGAGGCAAAGAACGCAGAGTTAAGAAATCGACAG
+
BS\cceeefegggihiiiiihhhhiiiiiiiiiiiihiigiihghiiihidhfdhihghiifhhiiihhegeebb]]bcdccccccc^ac
@FCC1GLHACXX:7:1101:3311:1863#ATCACGAT/1
NACAGCACATGTGAAACCATTGATACGTCCTTCTATCACAGAGAAAGATACACAACTGGATTTGACACTATCGACATCAGTGAATCGTGA
+
BP\ceeeegggggiiiiiiiiiiiiiiiiiiiiiiiiiiiiihiiiiiiiiiiiiihiiiiiiiiiiiiiiigggeeeeeddddddcacc
@FCC1GLHACXX:7:1101:3389:1870#CGGACGGA/1
NTTTTTTGTATTTTTTAGTAGAGATGGGGTTTCACCATGTCGGCCAGGATGGTCTCAATCTCTTGGCCTCAAGATCCGCCTGCCTCGGCC
+
BS\ceeeeeagggiiigfdfhhihgiiiifgffhihhhigehiiiiiihhiidegggggeeeeeedcdddcccccccccccccccccccc
@FCC1GLHACXX:7:1101:3337:1872#TTAGGCAT/1
NACCACATGAAACGTGAACTATGCTCGAGGAAGACCTGTAAGCTCTGCTGCTGCCGATTCGCAGGAGCACAGTATATGAAGCCGAAGAAT
+
BS\`cccaeagggfegagfhhchhhfffffghffccgdcecgedfbac`bfbfghhU`gfZaddea^^a`cc]bbbc_`BBBBBBBBBBB
@FCC1GLHACXX:7:1101:3442:1875#CGATGTAT/1
NAGTTTCATGGCCGCTCTTGCTCTTGATGATTCCAGCCGAATCTGGTCGTCTCACCGGACTCAAGTGGGAATCCTGCAATTCCGAGAGAT
+
BP\cceeegffcgiiiiiiiiiiiiiiiiihihiiiiiihiihiiieghhhii`ghiggeeddddddccccacccbcccccccccccaac
@FCC1GLHACXX:7:1101:3355:1881#TTAGGCAT/1
NCCAATCATGAATACGGATTTGGCTGCTTCACTGAATCGAGGGTAGTTGTTGGCAGGTTTTTCTGCTAAACGACAATATTTACGGATAAA
+
BP\ceeeefggggiiiihihihiihiiiiiiihiiiihihhii^cgefgefghhiih\_dgggegfceceeccccccbbedcccccc]bc
@FCC1GLHACXX:7:1101:3266:1884#TTAGGCAT/1
NTACCCATGGGGAGTGACAGATCAGGATAGAAGCATTAAAGGCTATAAATAAATCAAATCGTCGTTTGGCCTGGAACAACCTTTAATGGA
+
BPY`cccceeee^a[ZbaSbZdcdeeebdfhhhhbehhhfhddbeaeecehhe`dY[aHMTGUTLT^dacZa^a]]`a^^Z^Z_aa`_]`
@FCC1GLHACXX:7:1101:3487:1884#CGATGTAT/1
NAGTACATGCGTTTTGATGGACGATGAGACCTATGTAAAGGAGGACTCAAAAACCCTTCCGAGTCCGCAATACTTTACTGCCGTCGTAGG
+
BS\ceeeegfgggiiiiiiiiiiiiiiihiiiiiihiiiiiihiiiihiiiiihiiiiiggfeeeecccccccccdcccccccccccccc
@FCC1GLHACXX:7:1101:3422:1898#CGATGTAT/1
NGTTGCATGAAAACAAAAATATTGTTCGGTGATTGCTATATTTTCACCGAACTTCTGTAAACCCATTTGACAGCTGTTCTGGTACGTATG
+
BP\ccccdgegggiiiiiiiiiiiihhiieghhhiiiiiiiiiifhiiiihdhihiiihiiiiiihigggfggeebeeeddddddcbccc
@FCC1GLHACXX:7:1101:3270:1904#ATCACGAT/1
NGTTGCATGCTGCAGCAAGGGACCCGGTAGAACGTGGAACGTTATAGACGGAACCGGCAACAGCAGACCCGCCTCATTCGAGAGAAAAAA
+
BP\cceeegfggghfiiihihhihhhihhifhhhceffhdhffhhffgfhhhiggeebcaacc^bccccccccca`bcddccccc`bbac
@FCC1GLHACXX:7:1101:3443:1922#CGATGTAT/1
NCGCTCATGAAGTTTATAACGTTATGGAGGACAACGTTCGACGTTATCGAGCTCTTACATACTTTGGGTACTTTAACGAAAACGTTAAGT
+
BS\ccceegeggcghidhiihhhhhifhffffeggggihihgh_fhiiihihhfhihhggggggeeee^b`bdddcbccaccccacccc`
@FCC1GLHACXX:7:1101:3420:1927#TTAGGCAT/1
NCAACACATGTCACGCGTCGGTAGTGAAATGAAAAAGCGCCGCGGATCGTTAGTAGTGTTTGATCTATTGATCAAATCGCTTGCTCTTGG
+
BPYcacYa[We]efeadW^d]Ya^Ya^caeeefdhdeQ_eeeacbaaaZ[^^a`c`caYGX`a`aca`caacaca`aaa^^a^^]__YY`
@FCC1GLHACXX:7:1101:3470:1932#TTAGGCAT/1
NACCACATGAGGGTTATAAAGGACCGTGTCCTGAGTCCGGCCAACATTGGATCGTTGGTCTTTTGGTGGCTGTCGTCCTCACACTCGGGG
+
BPaceeeegfgggghiiiiiiiiiiiiihiiiihighiiihiiiiiiiiiefhidggg\dgeeecbbccacccb^^aaacY`bcbc^_ac
@FCC1GLHACXX:7:1101:3324:1938#CGATGTAT/1
NAGTGGCATGTACTTTGTCTTGGCCGCATTCACCACCAGTCGACTGCAGTCCAACCATTCCTGCCTCGCGTTTCAGGCGGGTGTACAGGT
+
BP\cceeegggggiiiiiiiiiiiiiiiiiiiiihiiiigiiiihhihighiiiehihigggfggcdccaX_acdccccccT_Xbcccc]
@FCC1GLHACXX:7:1101:3269:1940#ATCACGAT/1
NATAATGCATGGAGCCGCCACTAGCACAGATCTTGGTGGTAGTAGCAAATATTCGAATGAGATCTTGGATGACTGAAGTGGAGGAGGGTT
+
BP\cce]cggggghiihhhiiihhbghihdgfghhhcedWaeeg`fgfdfdffghgffR\cfffZbdgedgcdeccedddddca_caaWX
@FCC1GLHACXX:7:1101:3378:1940#CGATGTAT/1
NGTCAACATGATTTCGGTATTTTCAAAATGGGGAATAATATGTCGTATAAACCGAACTACTTTGAATGGAGCTAAGGACCATATATCAGA
+
BPYaccecggg`ehfhfedeegffghffghdhhifdcdghfhefZfggfghhhhiffihhhihhiddbV^\adeec`]`bcccbdddccc
@FCC1GLHACXX:7:1101:3356:1948#CGGACGGA/1
NTGGGCTGGAGTGTTTATTTGAGGGCCTTCTGAATCTGTTCCCCATGGGTTTACAGATAAGGAGCTTTAGGCCCCTTGGCCTCCTACTTG
+
BPYcccccgacgghihdgfhgffhfhhghffhgicdbbhgdeghaffff^Zefdhafhhfcgbgb]db^^bddcccdbbdbbaccccbcc
@FCC1GLHACXX:7:1101:3398:1950#TTAGGCAT/1
NACCACATGAAATCTCTGGTCACGTACTCCATCGATCGGGTGCTGCTATTCAAATCCAATACCGTGCAGATACTGTCGTCTGCCGGGTTA
+
BP\acceegcgggiiiiihggghifgiiiiiiiiiiifhi^egghffihiiiiihhiiiiiihidcgeeeeeedcddccccccccccW^a
@FCC1GLHACXX:7:1101:3319:1974#ATCACGAT/1
NCAACACATGTGCCAGTATGAAAGCACCTGGAATGCGATGAACGGGGGGGGAAACGCAGATTATATCGTTGCTGCAAAGGAGATGGCGTG
+
BPYaca^cccSKbdcadad_edhcdaedd_bbbd`e`c\_c]_chhc`[[[[[\]QTTZZR]``]a`[X[^^``]]]]][W][]]`X]L]
@FCC1GLHACXX:7:1101:3428:1976#TTAGGCAT/1
NTGTACATGCACTTCGGCTCAGGTAATCGAACCACTTATATTTCAGACGTGCTTTTTTGACATTGTAGGGCAAACGCAAACATCGAGCTT
+
BPY`ccacgeggghhhhhhhhhh[gghhhhhhhhhhhfaeghhhhhhhhghhhdhhhhhfddg`ddeeeebbbb`W^aabbbbb_`[T[b
@FCC1GLHACXX:7:1101:3462:1979#CGATGTAT/1
NTACCCATGGTCGATGTCCACCTTATCGATCGAGAACGGATCCAGCTTCGGAGCAGTGCGTCCACCACCGTAGTCTCCGCTGGCTATGTT
+
BPYaccdcgggegiiiiffdgghiifghiihhdgdgdgdfff_f[bfgfgfdd]dd^c_cabbcccccccacc^cbbcccccacccccdd
@FCC1GLHACXX:7:1101:3381:1979#CGATGTAT/1
NGTCAACATGGTGGGGTGCTCATCCCTCTGATTTGATTACACTTTATAAAACAACTATTCGTTCAGTTATGGAATACGGTTGTTTTACTT
+
BPY`Zaccgge`begfHbe]dghb`\ffffbgh_Xcfgf]fg]g[aeggfhhhhfR_cfbfggeg_bddacbdddb_abTGRRX^[`T]Y
@FCC1GLHACXX:7:1101:3287:1987#TTAGGCAT/1
NTGTAACATGAGGAAGTGCTTATCCTCCCTAGCAACTTTGCCGAAGACAGCATCCTTCTATGTGTTCGCATTATCGAGTTATCGCATAAT
+
BP\ccecccggggfghaffhhhhhhehhhfdgghhfhchhhhhccgfhhhhhhfgdfhffghghhfgdggeeeeeccbbcbcccccccb`
@FCC1GLHACXX:7:1101:3253:1993#CGATGTAT/1
NGTTCCACATGATACGGTATCAAAAAACTACACACTACTCTAGAACTATTATGCCAAGAAATTAGCTCGCATTCAAAAACTAACTAGTTT
+
BPYccccefgggghhhhddfghhhhcdhhhhhfhhhhhhhhhhhhfhhhhf`ehhhfhhhhhhhhhhggeeebdddddcccccccccbcd
@FCC1GLHACXX:7:1101:3524:1846#CGATGTAT/1
NCCAATCATGTTTTTGCAAATCAAATCTAATAAAAGATGCTTAAAAAGAGTTTAAATTCAAAAAAATAATGTCAGCCCAGTAAGCATTGT
+
BS\ceeceg^eggiihghiiiiihiiiihhiiiiihiihhiiiiiiihiiceghhiiiihfhiihggggggeeeeeecccddcccccccd
@FCC1GLHACXX:7:1101:3693:1858#TTAGGCAT/1
NTACCCATGGAAATATCTCAAGCAGGTTATGCAGAGAAAATCCTAAAAAGATTTGGAATGTCCGAATCAAAACCAGTTAGCACTCCACTA
+
BS\ceeeefggggiiiihfhhiiiieadfghfhhhiiiiiiiiiiiiiiihhghihhhdhihiiiiifiiggggedeeeeddddddcccb
@FCC1GLHACXX:7:1101:3550:1861#ATCACGAT/1
NTACCCATGATTTCTGAAATAAACACTTTTAAATCACGAGTATCATTTTCTTTGTAGTCTTGCTGAGCTCTTCTTTTTATGGTTCCGAAA
+
BP\cceeegegggiiiihiiiihiiiiiiiiiiigiiiiicfghiiiiiiiiiiihihiiiiiihhiihiiiiiihiifggfggeececc
@FCC1GLHACXX:7:1101:3501:1864#TTAGGCAT/1
NGTTGCATGTTTCGTGCCCATAGAGGAGTACCGGTCTAATCAGCGTCTTGTAGATGGTCAACTTCGTGCGATGGAGAACTTTGCTCAATC
+
BPYa^cccggggceff`befZefcfhf`HbfdO^YcO^cfcgfgf^eeUWW\HN_S_bdfhYcZ`dbaGFRU]^]^]^b]_bbbbbbbbb
@FCC1GLHACXX:7:1101:3591:1872#CGATGTAT/1
NAAAAGTCATGTCTAGTTTCAGAAACCCTCTCGGAGATCCGGATTTGGTCACTGTGGCCACCGGGAACCTGCTACATATGAAAAAAGTCC
+
BPYcccccecgbeghfd_hghbhegdaZeabgfa]Y_^caeg`Yeg_c^ee_W\MM\b\bZZWYXabPZ\\\R_```_c]T]`Y_aBBBB
@FCC1GLHACXX:7:1101:3629:1873#CGATGTAT/1
NCGCTCATGGAAAAACATAATCCAAACCTCTAATAGAACGATTTTTTGATGGATTGACTGCACTTGATACACTCTGACTGAGCTGAAGAA
+
BS\ccec^]eggghhhhfbggff_edgdgfgfhfdffhhhhfghdghhhffgfdf`fc`gbbgbgbgaecaabddZbdddcc`bbbbc`^
@FCC1GLHACXX:7:1101:3668:1877#TTAGGCAT/1
NAGTACATGATGTAGTTTTGCGCAAATGATATGAAATACATTGTGGCAGAAACCTTCACAAGCAACGCTGTCAGCATCTCTCTCGATCGG
+
BPYcccccceec[ecd[cgfdghfhhhhhfhehhfh_fdggfbcbffhhfhfffdgefhhfffhhfge\adbdbbbb`bbc`bbabba\Y
@FCC1GLHACXX:7:1101:3700:1885#TTAGGCAT/1
NTTGGCATGTCTACTTGAAGGTTTCAAATAAAGAACTTTTGGTTTATGTGGGAATATTATTAGTTGAGTTCTGGAAGCATTTGGAGAAAT
+
BP\cceeegggggiiiiiiiifgiiiiiiiiiihiiiiiihighihiihhhicfhhiihiihigghghffgghiihiggggggeeeeedd
@FCC1GLHACXX:7:1101:3734:1885#TTAGGCAT/1
NAGTACATGGGTCAAACAGGTCCACCAGGAGAACCTGCCGAAAAGGGGGAACCGGGTACACCAGGTATTCCAGGAGAGCCTGGTACACCA
+
BP\ccedegggggihfifhighiiiiiiiiiiiiiiiiiiihiiiiihiggeeeccZaccccccc_bddeddcccacc[acccYbcccca
@FCC1GLHACXX:7:1101:3534:1895#CGGACGGA/1
NATATGCAGAAAGGATATAGTGTAAGAGAAGTCCATTCTATAAGCTAAATAAATACAATGAAACAGCATTTTACTCTGACAGAACACGTT
+
BP\cceeegegggihiihghcggghhhiihihghiiiiiiiiiiiiiiiihiiiihihiiiiiiiieihiii_fghiiiiiigggggeee
@FCC1GLHACXX:7:1101:3612:1898#TTAGGCAT/1
NGTTCCACATGTACGTCCATTGCTATAATCCGTTTGTTTGGCCGATGGGCCAACAGATAGATGGCGGTAGTGTGTAAACGTCAAACACGA
+
BS\cceeegggggiighiiiiiihiiiiiiiiiiiihiiefhihhiihhiiiiihihhiiiigggec^acbbbbccdecccccccccccc
@FCC1GLHACXX:7:1101:3749:1911#CGATGTAT/1
NAAAAGTCATGAGTCGACTGCAGAGCAGAGGGTTCGCTCTGCCGAGGCTGGATTTCTGTAACAATGTTCAAGGCGGCTAGGAGAAAGCAG
+
BS\ccccccdcecdhhVdeehhedhhhhhhhhchhhhhhhhhhc`chhcccc`cccccccdZ_````ccdd``^^^]^^^^`]P[````^
@FCC1GLHACXX:7:1101:3583:1913#TTAGGCAT/1
NAGTGGCATGAGACGTGGACAATGCTCGAAGAGGACCTGCAAGCGCTAGGAGTTTTTGAACGACGTGTGCTTAGGACGATCTTCGGCGGA
+
BP\cceeeggffgiifgihhiiiihiiiiihfhhhghiibgfgehhiihidgZbfhgfdcdadacacbcccccccbcccccccdcccccT
@FCC1GLHACXX:7:1101:3505:1914#CGGACGGA/1
NGGAAATTAAAGTCTCACTACACTCAAAACTGGCCACACTATATCTGGAGAACTAGATGAGTTCTTTATTAACACACTTTAAGAAGGACA
+
BS\ccccegfggegiiiiiiiiiiiiiiiiiiihhhiiihiihihihiiihhhiiiiiiiigffgghhiiiiihiiggggggeeeeedcd
@FCC1GLHACXX:7:1101:3665:1921#CGATGTAT/1
NACAGCACATGTACCTAGTTTGGATGCCCACTTGGTGTCAGAGGGAAGATTACGGGAAAAGGGGGAGGAGGTCTGTTTACCTAAAACCAT
+
BPYaccccgggbcag`gf]e[_\eghfhgff_fgbe_fge]IIYH^HHGXXIOGZU_fg___BBBBBBBBBBBBBBBBBBBBBBBBBBBB
@FCC1GLHACXX:7:1101:3709:1935#TTAGGCAT/1
NTGTAACATGGCATACTTGGTTTCACAACTAGTGGTGGTAACAACTTATAAACCAGTGCTGGTTGTTGATGGTTCAGTTCGTTTACACGA
+
BP\cceeegaccghiiiiiihiiiihiiiiiidghgghghhiihiihhhhcfdffhghcfdgeghiiighggdgggceeeecdccbccc_
@FCC1GLHACXX:7:1101:3643:1936#CGATGTAT/1
NCCAATCATGTAATGTATGTTGGAGTCGTTCCAGATTCCAAAATTTTTTGGACACCTCCCATTCATTTCAGAATAAAAAAAAACTTGCAT
+
BP\c^cccegggghhhhhhhhchdhgfhfhhhhhhhhhhhhhhhhhhhhfhfegfghhfghhhhhhgggggegddddddaaaaabbbbac
@FCC1GLHACXX:7:1101:3604:1940#ATCACGAT/1
NCCAATCATGCCCATTTTGAGTGGCGAATATTCTCCCAAATACCAACCCTAGCTTTTACGGAGGTTTACACGTTGGGTGCATTGTAAGTG
+
BSaceeeegggggiiiiiiiighhiiiiihiifgiiiiiiiiihhihiiihiiiiiiiiiigge_cdddddccccac^accddcdddcdc
@FCC1GLHACXX:7:1101:3568:1943#CGATGTAT/1
NTGTAACATGTACCAAACATTATTACACTTGACAGTTAAAGTTAGCCATAACCCTTGACACAAAACGAACGTATCATTTTCCCCTGAAAA
+
BS\ceeeegggggiiiiiiiiiiiiiiiiiiiiiiiiiiihhiiiiiiiihghhiiiiiiiiiiiiiiiiggggeeeeeedddddccccc
@FCC1GLHACXX:7:1101:3681:1943#CGATGTAT/1
NATAATGCATGATTTTCCATAGCTCTACGCGGTCGATACTATCATATGCCGCCTTGAAATCGATGAACAAATGGTGCGTAGGGACCTGGT
+
BP\cce^ceggegiiiihhiiiiiiiiiiiiiiiiiiiiiiihiiiiihiiiigggfeeeeedcddbbccacccc`bccccccbaccccb
@FCC1GLHACXX:7:1101:3536:1944#ATCACGAT/1
NAGTGGCATGTGGTAAATATACCGAACAATAGACGTATTTCCTGTTGAGGTCACCAACAGAAACATCGATTGTGACAGCACTTACATCTC
+
BP\cceeeggggggfhihiiiiiiiiiiiiiihiihiiiifhiihhihiidghhhiiiiihiiiiggggeeeeeedddcdccccccdccc
@FCC1GLHACXX:7:1101:3502:1950#TTAGGCAT/1
NACCACATGTATCAGTTTGTTTCACTACCCAGTCGAATAGTTCTCGCAGAGTTGCGATTGTGTTTCCATAGTCTTTTGCAAGACTTGCTC
+
BP\aceeeggc`gff_cggegffhfhhefdghae_egdfdbe`c[cc^eghf[[WYeggP__VZ`^VVH\ZMZZabb__Z__b^bb_bbZ
@FCC1GLHACXX:7:1101:3734:1954#ATCACGAT/1
NCCAATCATGCGAGCATAAAAAATCGCATTTGATTGCAACCTGCCGGAACCGATTGCAAACAATCGATAAGAAGCGTTGCTCAGCAGACG
+
BPYa\cccggge^efgdXdgffff^c_cghfcaaaffhbefh]ffg`gfdb\c^babb`_\aabbaaaaabbbbbaaaaabbbbbY^^[[
@FCC1GLHACXX:7:1101:3706:1958#ATCACGAT/1
NACCACATGAAATATTTCCGTGGAAAACTGTTAGTCTATTGTCGGAAAAGAGGCTGTAAAAACTTCAGCTCACTGGATCGCATAGAACTC
+
BPY`cc^^eceeedghhfhhffafgfggfhfh`_begffdfeg]g_fhdbGWaZ___befhhhhh_dgYbbgccd_ab_bTZ^\`]_Y_b
@FCC1GLHACXX:7:1101:3500:1972#CGATGTAT/1
NCGCTCATGGGATGTAAAGCCAACGTAAGAAGATATTCAAGACGATATTCCCAAACACCAGCTTATTAAAAACTGCCTACTGAATACGCA
+
BP\cceeegec`efghffffgffbghhhhhhhfcghfeghhhhhddh]dghhhhhhhh^dfcghdgggggbbeeabbbb`bbbbbdbaaa
@FCC1GLHACXX:7:1101:3669:1978#CGATGTAT/1
NAGTTTCATGTTTATTAACCGAAAGCAGAAATCCCTTCACTCTGAAGTACGTAGTCTCGAACTCAACACGTTGCTTCAAGTGATCGTCGA
+
BPY`acccacecehhhhhhdggffefg_effbghfgffdeghefgfhhhfdacgcbgd]_ebgggff`ged]a]b_bbdbdbdcccbcaY
@FCC1GLHACXX:7:1101:3645:1981#ATCACGAT/1
NGTTCCACATGAAATAAACTCAGTCTTTTAGAACCTATCACTCAATGTAAAACGGATCATCGAGTGCAAATCCAAAAACCTCATCGAACC
+
BP\ccceegggggiihiiiiihihhiiiiiifhiiiiiiiiiihiiiiihfhghihhiiifhhhfhiiiiihgggggeeeedddddcccc
@FCC1GLHACXX:7:1101:3589:1991#TTAGGCAT/1
NTGTAACATGCAATGGATATTGCTACAGACCAAAGCACTGGACCGATACTATCGATTCTCACGATCGAAGCACCCGAGCTATCAAACATC
+
BP\cceeegfgfgiiiiiiiiiiiiiiiiiiiiiihiiiiiiiiiihiiiiiiifhiiigggggeeccdcaccccccccccccccccccc
@FCC1GLHACXX:7:1101:3510:1995#ATCACGAT/1
NGTTCCACATGTTTTATAATCTCGACTTCAAATATGCGTTCGTCCAAATCCAGCTCGGAGCGTTTTGCCTCATATGAATATGTTTACACA
+
BS\cceeegggggiihhiiiiiiiihhhhiihfhhiiihihiiiiiiiiiiiiehhhihgegcdecddddccccedddddddeddccccc
@FCC1GLHACXX:7:1101:3744:2000#CGATGTAT/1
NCCAATCATGACAACCGTGGAGATGCAGAGGTGATCTCGGTCTCTAGTAACAACGGTAGTCACACTAACATTCCTTCCCTTCCACGATGA
+
BP\cccccgg`cWafcgegdfc^_baXda^HbaIYI^[^eWWGWaX^e\\WWbQ`_c_aHHVM^V^VMVaZZUZUGUUTTZ^]R]_WXTY
@FCC1GLHACXX:7:1101:3903:1846#CGATGTAT/1
NGTTCCACATGGTCAAATCCAACTGTCCTGAGATCTCGACCATTCCATAACAGCTCACGGCATACCGTTTTGACCCGCAAAAGACCCTCA
+
BS\ceeeeggggghiiiiiiiiiiiiiiiiiihhhiiiiiiiiiiiihiihiiiiiiiiiiiiiiggdgeeecdddcccccccccccccc
@FCC1GLHACXX:7:1101:3986:1848#ATCACGAT/1
NGTTCCACATGGGCATAGATTATCATCGTACCTGCCACACAATATACGAATGCGAAAATGGTAACTTTGGCAAAGAAAGCTCTCAGTTAA
+
BPP`accccccccccdddbS`ecc[ba^beZac^dc[ccb`cdd]c[WU^ccc[bU_c]b`\_`V`^b``c`_UZRUZ_```````Za]c
@FCC1GLHACXX:7:1101:3824:1855#CGATGTAT/1
NAGTTTCATGATGATTCATTTTTGGCCGACGCACATAACATTGTGCTCCGCCTTGTTGGGTGGCTCGAGAGGGTGCTTTAGCGGGTGGCT
+
BP\cccccggfeghfhffhhhhh[ff_dbfa_fghhhhhhhfdfhhhdhfhhghfZbbgcT][Z\]\NWX\_aW^_bbbbY_X[]]aaaa
@FCC1GLHACXX:7:1101:3766:1857#ATCACGAT/1
NATAATGCATGACGATCGCAACCGCCGCCGTGAGAACGAAGGAGGCGGCGACGTCGACGATGACGACGACGACCGACGCCAGTAGTGACG
+
BP\ccecegggfgiiiiiiiiiiiiihiihdgghhhiigfgececccccccacccacccaccccccccccaccccccccccc`bcbcccc
@FCC1GLHACXX:7:1101:3944:1861#ATCACGAT/1
NCAACACATGTGAATGCACACAGAGAAACCTGCAAAAATGCTACCGCCGCCCGACCCGAGAGACGGGGATCTAGGTAAAACTTTGGTTGC
+
BPY^ccccgag`ghfhihihdfgdfhihffgdgcdggdghifffhfgfhhiifU^abc]a\a^bccccacccccccccccccccbcacac
@FCC1GLHACXX:7:1101:3880:1876#TTAGGCAT/1
NAGTGGCATGGAACTGCTGTTGCTGCTGCTATTGGTCTTGTCCGAGGTGCTGCGATTATCTGCACGGCTGCCAGAGTTTGCACTGGATCC
+
BP\acaccggfggiiiiiiiiiiiiiiiiihiihigfiihghiiiii_fghihggfhiiiiihgggeeccccccca]_bc_cccccbbcc
@FCC1GLHACXX:7:1101:3794:1879#ATCACGAT/1
NGTTCCACAGATAAAATACACTTCGAAAAGAAGCTCTAGACAAGAAAGCAAAAGAAATGCTACTGAAGTCCCTCGCTCTTCCTCGAAAAC
+
BP\cceeegggggiiiiiiiiiiiiihiihiiiiiiihhfhhhihiihfhiiihiiid`egihiiiiiibggggeecccddccccccacc
@FCC1GLHACXX:7:1101:3933:1879#TTAGGCAT/1
NCGCTCATGATAAAAGTGTTAATGTAATGACAGCGAGTGCAGAAGAATGGATCGAAGTGATTTTTTTTAATGTAACTTTCTTGATCATAG
+
BP\ceeeefegggiiieahghiihiiiiidgfhhiffbaeXaefdgffgf[ccegagG\M_efgigecbR]GLZ]]]`b]bb]Ybb`BBB
@FCC1GLHACXX:7:1101:3837:1880#TTAGGCAT/1
NGTTGAATGCTGATTTGCCTTGCTACTGATAGTCGCAATGCTTCTTACTGCGACTTGCACTGAAAGATCCCTTTGTTCGTTGAAACACTT
+
BS\ccceegggfgiiifhiiiiiiiiiiiiihhhhiiiiifhhihhhhihihhfhihihiiiiiihigfggggeeeeecbddccccbccc
@FCC1GLHACXX:7:1101:3895:1890#TTAGGCAT/1
NTGTAACATGTTGCAGGTAAGTTTGAATATCCGCCGTAGTGGAACGTTTAAAGCTTGATACGACGAACGGTAGCGCTTACGACGAAGAAG
+
BP\cccccgggg^fggggffdggghcb`agf]bfcgb_f^affffgaggffhhhhfdghhhdhgecbbaaT^Y]^Y_a]][aaa]_W]bb
@FCC1GLHACXX:7:1101:3971:1899#CGATGTAT/1
NACCACATGTTATTGAAAGATTTCAATCAAAAAAAGTTTATTTTTGATTAGTAATAGGCAAAAAATAAAAACTTTTTGAAAATGCATCCG
+
BP\acceeagggghhhhiifhiihihhhfhhiiiiihibghihfbgeghhi\egffhiihfhfhgeeeeee`bdd`bacccbbbccdccc
@FCC1GLHACXX:7:1101:3945:1905#ATCACGAT/1
NGTTCCACATGAAAAAGACACCGTGCCTCTCCGATGACATCGTCGTAGCCTAGCAACGGTTCATCCTACTCACCCCAATGACTTGTAAGT
+
BSYacecdeegaeggfagbfghh`ffZd`dfg]^cdXa]ec\Na`ZefcHWM\_HV_agcecR__bbRGZZL]^a\a^`__]`_Y__`b_
@FCC1GLHACXX:7:1101:3991:1905#CGATGTAT/1
NTTGGCATGGTGTGAGGTAAAATAATAACAGATTTTTCAAACGTACTGTACATCGTGAAGCTGTATAAAAGTGTAAGTTATTGTGGCATT
+
BP\cceecggeebfcffafhhhhhhhfhfhhhhhhhhhfffhhbghghhfhhhghdgfehhfgbbdefg`_dbghegggegfbeeeeddb
@FCC1GLHACXX:7:1101:3919:1910#TTAGGCAT/1
NTACCCATGTTATTTTGATTTCAACAACACAAACCAAGTCAAGTCAAGTATACAACAATGAAGACGGCTTTACAGTTGAGGTGGAAATAC
+
BP\`caaaeegefhhhhdffhbaggbcecffhhhhfhhefghfeghhhfhhhhhhfff_gfghhffhhggceeeeececdbbbbbbbbbb
@FCC1GLHACXX:7:1101:3820:1910#CGATGTAT/1
NAGTTTCATGCTGAGTGACCATACTTACAAAATGTTTATTCTGGTAGTTAGACATTTTCAAGTATTTGAAAAGCCTTAACACGTTTTGAA
+
BPY\ccccegecghhfhfhf_aghhhfhhhhhhhedhhhhhhhhcf_aecaee[eghgbgbfWag]aehgfhdhhe`fdcffgdgddddd
@FCC1GLHACXX:7:1101:3886:1911#TTAGGCAT/1
NAGTACATGCCTAGAAAAGTCCACCCTAGGAATGGGAGACCACCGACGTACTGGTGGACTCAAGCTATTGCGAACCTGCGCCGTGCCTGC
+
BP\cceec[eggghhhfb_ehfhhhhfhhhhhhhhfh`]g`fffghhhhhhhhdghegZ^cceec]bbY``acaccbccaaccaaacbcc
@FCC1GLHACXX:7:1101:3796:1914#CGATGTAT/1
NACCACATGTAGTCGAGATGTGCGTTATTTGTTGGATTATGCTGTTCTCATTTTTCTACGGACTTCACGTAAGTGTCTCTACCTACAGGT
+
BP\cceceggggghiiiiiiiiiiiihiiiihhh^RaaY^a[[^fe]cefhghifZa`be_Z_fdZ_\\\`daZZbZ^Z]bd_`Z^bb^T
@FCC1GLHACXX:7:1101:3839:1921#CGGACGGA/1
NTAAACATATAAGACATTAAGTTATGTAGACCCGAATACCCTGGAAACCACTGGTTTCTCTTAAAAACAGAAGCTAAAAATTAACAGTTA
+
BP\acceeggeccgcdgghh_hhhhfeghhfhffhh\fghhfbhdfhhhhb_^\b]egff`defbfhhhgfggdgeceeadbddddcZ_b
@FCC1GLHACXX:7:1101:3968:1922#CGATGTAT/1
NACAGCACATGACCTTCCGCTTATGAAGCGAAAGCGTAACCTCAAGGCTAGGGACCCCCCCAAATAAATATATTTTTAGCCTTAGTTTTC
+
BP\ccedeggegggiihhhiiihiiihhhfhih]fhghffhfhiiffhfhiiiihZdgecccccYbbcbccccddcc_bbY_bbb_bcbc
@FCC1GLHACXX:7:1101:3989:1935#TTAGGCAT/1
NGTCAACATGATAGCAAAATGTTCCTTTGAAGGATAATCATTTTGTTCGCTGGACACATCTGACATTCTGCCTTCTAAAATTTTGTGTTT
+
BP\cceacgggggdhhhhhb_dgcgf`gdggdd_agghbdfhhhhhhfffh]dZaeeghhfhhhdfbg]_cfdgddg`dcebceedd]_b
@FCC1GLHACXX:7:1101:3889:1936#TTAGGCAT/1
NGTTCCACATGATTTTCCATAGCTCTATGCGGTCGATACTATCGTATGCCGCCTTGAAATCGATGAACAAATGGTGCGTAGGGACCTGGT
+
BP\cceeefgggfihiffhgfhiiiihiiiiiiiiififhhhiifhghiiifhhihggeggdeeeeedddddbbb]bcaccccccccccb
@FCC1GLHACXX:7:1101:3929:1938#ATCACGAT/1
NGTCAACATGTTTTATACGAAAAAGGAAAGATCTCTGCAACTCTCTTAAATACGTACTCAACTAATCACAAATTTGGGTGTTACACACAA
+
BP\ccedegggggiiiiiihihiiihifhiffhhiiiifdfhhhiiifhffdhiebfhhh`gh`_fh]fheggggeeedbcccccccccc
@FCC1GLHACXX:7:1101:3841:1938#ATCACGAT/1
NTACCCATGGCCATACGTACACCTTGCTGGGTGAAAAATCCAAGCAGGCAACAATAGTGGAAGAGGCAGCAGCAGGAATGGACGGCAAGA
+
BP\acceeacecedfgdhhd^gcfhheghff^ceeffhcghhfhdhddfhhhhbgfg_`d``dfZ^Z`\Za]]```^aRGZZYW\UT]^`
@FCC1GLHACXX:7:1101:3812:1943#CGGACGGA/1
NACAAGCCAGAAGAGACTGGGAGCCAATATTCCACATTCTTAAAGAAAAGAATTTTCAACGCAGAATTTCATATCCAGCCGAACTAAGCT
+
BP\cecccgggggiifhiiiiiiiiiiihiiihiiiiiiiihihihihcaegghiiiiifhihhggfggbeddeededdccccccccccc
@FCC1GLHACXX:7:1101:3775:1947#ATCACGAT/1
NAGTGGCATGAACTCTGGGGTAATCATCGGAGGAACAAGAATGGATGTCTTCTCTTCGATCATCTTCAACTGGGATACTACACCGTTGAA
+
BP\ccacegggggiiiiiiieeghiiiiiiiiihihihhhhihihhhfghihiiiihhhihhggggfggeeeeebdddddcccccccccc
@FCC1GLHACXX:7:1101:3867:1947#TTAGGCAT/1
NCGCTCATGTTTCCCTACCTACCCAATAACCAATAGGACTCCACTCGTAGGCGAGTCCTTCCACCAGGAGTTTGAACTGGTTCCGGTTCA
+
BP\cceeeggggfiiihffhhihiihiiihfhfiifhfceeghiiii_fhhafd`Zbf]fggggeeedZ`UZbbbbbbccZ`bbacW^[_
@FCC1GLHACXX:7:1101:3970:1950#TTAGGCAT/1
NATTCTCGCTCTTCCGATCCTCAGTAATTGAGAAATGCTCGATTGAAGATTCTGTAACATATTGATTGTTACTATTTTAAACTCATTGCT
+
BP\caccZac^ceaghhh_cbdagfddgf_ffdgd[X^cafcghhfbccgggb_bgdhfd`d\bfhhghddegdd^dcdaaZb`_bcbZ`
@FCC1GLHACXX:7:1101:3880:1958#TTAGGCAT/1
NAGTACATGTGATAATCATACCTCGTCAAGGTCTACCGACACGTTCGGCGTAAAACCGATCCACGTGTGGAGTTTATCACGCTTCACTGC
+
BP\aceeefgecghfhfdggghgiiidghfhbefggd`fgiif^efhhihWaggeeeeccccccc[`Y[[`a_^bbcbcbcccccccccc
@FCC1GLHACXX:7:1101:3834:1979#CGATGTAT/1
NTGGCATGCTCTCATTTCGCTTATGCGATCTTCCCTCTTCGAGGGACCCCACTCCTATTTCCTCCCATCGGGTAGATGATGAAATAGGCT
+
BP\ceeeegggggiiiiiiiiihiiiihihhiiihhhihiifgihfhiiiggfhhhfggegaggeeeedcccTX\_bbbccdbbbbcccc
@FCC1GLHACXX:7:1101:3769:1981#TTAGGCAT/1
NGTCAACATGGCTACGCAGCTAACCTTGAGGTTGCGATGTGCAAAAGCCCCTCTCCCAAGCAACGCAACGCCTTCTTGGTGGTCCCGGAG
+
BP\ceeeegggggiihhfgiiiiiiiiiiiiiihgihiicghiiiiheiiiiiiiiiggggeeeecccccccccccccb__cacccacac
@FCC1GLHACXX:7:1101:3879:1984#CGGACGGA/1
NCTTGAGTTTATTGGGTTTATCTTCTGGCTTTCTATGATGAAATAATGTCTAAAATTGGAATCCAGAAAATGAAGCAAATTGCAGAGCGC
+
BP\cccWcegggghhhhffhhhhhhhhefhhhhhhhagfhhhhcffghhhhdfhhfhfdhffggghhhhhhdhhhhcged_dgdddddbb
@FCC1GLHACXX:7:1101:3999:1987#ATCACGAT/1
NTTGGCATGGACGTCATATTTGAATCGCCCCAAAACGCATCAGCGTAAACCTTCTGATAATCGATTAAATTCGGACCTAGTAACAGTTTT
+
BPY`Vccceccee_daaeggehdg_SWdeehccfceYe`edcehdbZZ`_d`dddeea`_Za\^_b\_acda^^aa\_a`Y]aaYYYS]_
@FCC1GLHACXX:7:1101:3959:1988#CGATGTAT/1
NACCACATGTTTGGAGTTATGATGGTTTCCTTATTCCCTTACGTTAAAACAGATCAAAATTTTTAAGGTAGCTGTACAGGAAGAATCCTT
+
BPP\`aaaeceaeVYdeeg]baaS_YX^[gghh]^IYXbbR^_^c]ca[aQ^c[_aRIM\HWaeQV\bSV\_Z\_Y`bbdGZZaabaZ`b
@FCC1GLHACXX:7:1101:4151:1842#CGGACGGA/1
NATATTTACAGAAGTTTTATTCATAGCTACCAGAAAGTTGAAACAATCCAGATGTCCTTCAACTGGTGAATAGATAAGCAGAATGGTACA
+
BP\acceegggfgheghiiiiiihiiiiiiiiiiiiighihiiihhhiiiiiihiiiiiiiiiiih\effhhiihghihigggggfceee
@FCC1GLHACXX:7:1101:4070:1842#TTAGGCAT/1
NGTCAACATGACACAGCTGATCCTGATTGGGGTTTGTGCCGCGGTGTACGCCCTTTTGCTGGCCTGTCTCTACAAGCAGCGCATCAACGA
+
BP\cceeeggeeghfhhihgiiiiifghihihccffccfghhhiZdfcgefee]bbddddbba`bccccbcbcccb`^^aacccc]bbca
@FCC1GLHACXX:7:1101:4119:1846#CGATGTAT/1
NAGTTTCATGCTAGTAGGTAGAGCCGAGTGTGACAGGGCTCACCTAGGATGTAATGTTACGATAGACGGGGATACGTTCGAGTTAATAAT
+
BS\ccceeggggggefhigifhiihidfee^efhhhhhffhfhhhhhfefffbgfgfhihhdghhiigeee^bcbccccccc]_bccbbc
@FCC1GLHACXX:7:1101:4056:1859#CGATGTAT/1
NTGTAACATGCTGGCGCAAAAGCAGCTGACGGTGTGTTTCGACGATACGAGTTGCCGAGTGGTCGATTCTGCTGGCGACGTTGTTGCTAT
+
BP\ccaeegggfehfhfhchhfhhfhhhhhhhYe_efghhhbbgffh\dggZ^_bdc]aP\^]`a_cbcccbbbbW]X_aO^a_accc_b
@FCC1GLHACXX:7:1101:4219:1860#ATCACGAT/1
NAGTGGCATGGCAGCATTTTGGGATCAATATTATACAATATTTTAACATCTGACTTAACTGAGTTACCTCAGGGATGTCAAAAATCCTTG
+
BP\acaac^ggeghhhhhehhhhdffhhfdhhhhhfhhffdghhbghhhhhhhdagghhhbbfeghhhhhhhhhfffgdeeeeedddbcc
@FCC1GLHACXX:7:1101:4249:1861#TTAGGCAT/1
NTGTAACATGGAATCTTATTTTATCCTCATTCTCGGTTTCTTTTTTCAGACTTCTTAAGGGTGCCTACTAACCACAGGTCGCTAACATCC
+
BP\ccecdcggeefhiihiihiiiiiiiiihfihcfghhdhiihihfdhhhiifhhfhcggegfg_ghiggfedeceeddccacacbccb
@FCC1GLHACXX:7:1101:4034:1864#ATCACGAT/1
NACCACATGAGTGTCCGAACATTCGATCTAATCCGTTGGAACTTACCGGCCGGTTTCCTCGCCTATTTGCTTTTGTTGATTTGCGTCCGT
+
BS\cccccece[`b`dfYb^f`ghgS^dabda^^beea^affde_^^V`eZ_FYaXHV_RKFKKKTKTT]]YTYYTXT`G]aY`aa[_BB
@FCC1GLHACXX:7:1101:4156:1868#CGATGTAT/1
NGATGTACATGTAACATCCTCAGCTAGTATTTGAAGATTGAGCCCCCGAAGTTTTCGACAAAGTACAATTCCGAGAGATCGGAAGAGCAC
+
BPP`ZcS\`^ccc`dd_cddd`cdeccbbdd`eddedddR^PIYbccc[ccG]\b__Z``ccc`bbbZ`cc_____^\``^^^^^[^^R[
@FCC1GLHACXX:7:1101:4180:1878#CGGACGGA/1
NGTGTATATCTACCACGTTTTCCTTATGCATTCATCTGTGGATGGATATTTAGGTTGGTTTCAAATCTTGGCTATTGTGACAGTGCTGCA
+
BPPaacccaceac_egaeZffbgegXSb]`_e_X^ae`ggfbfggIYedgh_I^OXXOaaaeYbghhfhZ\\bdg_SVVV\VRMVZb]]]
@FCC1GLHACXX:7:1101:4013:1880#TTAGGCAT/1
NTGTAACATGGGAACATTTCCAGAAACCAGCAGGAAATTATGGCACCAGCCAAGTACTTACAGTCAGTTGCGATTGGGAAGGAATGTTAG
+
BP\ceeccggfgghhhhhhhfhhhhhhhhbfhhfdgghhhhfhhghhhdghbggghhhhfghhhhbfggggcceee`bbdccccccccdc
@FCC1GLHACXX:7:1101:4234:1881#ATCACGAT/1
NACAGCACATGGCTCCGAAGCGATCCTCAATGAGCAGGTAGCTATTGAGTCGAAACGATAACAGTGATTCCTGGAGAAAGAAGCGTTGGA
+
BP\ceeeegggggiiiiiiiiiiiiiiiiiiiiiiiiicghggiiiiiiggfhiihhdggfeeebbeededbddcccacccccbcccccc
@FCC1GLHACXX:7:1101:4087:1883#CGATGTAT/1
NTACCCATGATTATTGACTGTGCCGATGTGATGGTAAGCTTTTGATATAGGCTGAGATGTTATTGATATGAAGTACCCAAGCAACCACCA
+
BP\aaccceceecfaf^dhh`ddeeYH^b[Ybedcfbe`bca[cPaafceXaee_QW[[Wab_eee__HV__HM\HV`b^^acccb^a\^
@FCC1GLHACXX:7:1101:4060:1888#TTAGGCAT/1
NCAACACATGCTAGTCTGGTGTCCTTCAAAGGGCAAATCGTCCACTGTGTGCTATGAATATGGCTTGGCCGTTGGAATGAAAGAAGTTCA
+
BP\ccceeffeegfhffhhaddegghhhfhfgfhhhcgghaecdgfcghceeghhdghhhhhcfghUG\HLKTT\GZ]RG]bbb`BBBBB
@FCC1GLHACXX:7:1101:4156:1890#ATCACGAT/1
NAGTTTCATGTTCCGAAGGATTCAGCACTAGGGCGGTCCCAAAGTGTGGGAATATTATAAGTCGAGTTTTGGAAGCTTTTCCATTTTTGC
+
BP\cceacceggghhhfhhffhhhhhehfghhhhhhghhhhhfh\cbgggceededddddd]baba`abbbabbbabbbbbbddcccbab
@FCC1GLHACXX:7:1101:4216:1893#CGATGTAT/1
NATAATGCATGCACTATTTTGTGGGTATCGTGTTAATGCCTCCATTGAGCACATAGCTTCAGAGCACTTTTGACACTGCCCCGAACGACT
+
BP\acccdgggggiiiihiiiiihigghiiggfhihiihihiiihihiiiffhghfefhhihbggidghihhggeggfeeeecccccaaa
@FCC1GLHACXX:7:1101:4190:1894#CGATGTAT/1
NGATGTACATGTTACCCCGTTTGACGGTACATTCTGCTTGTCTGGGCATTTTATAAAATGGACAATCCTTTATCTATATTTCAAAGTATT
+
BSP`cacccaaeed`b^efbaf`Ye_ceeec`^[c[^^^aYaea^ecRXcaceaaWbe_\ZV_ehhZ\VMV^\\\^\VMV^acc_BBBBB
@FCC1GLHACXX:7:1101:4114:1903#ATCACGAT/1
NTGTAACATGGACAGAAGGAAAAGAACAAAAAATATTTTGTTTATTTTCTGTACTTTTCTTTTCGTGATCTTTATCGAAGTTCATCTAAG
+
BP\ceeeegggggiiiiiiiiiiifiiiiiiiihhiiiiiiiiiiiiiiihhiiiiiiiiiiiiiiigggggggeeeebccdddddcccc
@FCC1GLHACXX:7:1101:4010:1906#CGATGTAT/1
NCGCTCATGGATGGGACTTCACCAGATCAAGAGACCGGTGGACAACCAAGTGTTCGATCCGAGGGGGATTATTTCGCCTCTTATGGCAAG
+
BP\cceccggggfhihiiihihiiiiiiiiihihiiiicfhdfghiiiihfghhhiggggeeeccccW_bccdddcaccccccccccccc
@FCC1GLHACXX:7:1101:4088:1910#ATCACGAT/1
NGTTGCATGCTCCAAGCCTGGGGGACACTATTGCTATTGGAAGTTCGTGGATTGTATATCGTGCCAGTAAAGAAAAACACCTATCCCCAA
+
BS\ceeeegggggiiiiihiiiiihiiiihiiihihiiiiiiighiighighghfgghhggggeeeeedcddddcccccccccccccccc
@FCC1GLHACXX:7:1101:4250:1916#ATCACGAT/1
NCGCTCATGTCTGTCACTCTCTGGCACTCTTTATCGAACCAGTCGTTTCGTCTTCGTCGTTGACCAGTGCCAATCACTTCCCGCGCCGTT
+
BP\cceeeggfgghiiiiiiiiiiiiihiiiiiiiihiiiiighighihihhhifhiiiigggggeeeeeeddddbccccccaccccc[a
@FCC1GLHACXX:7:1101:4146:1917#TTAGGCAT/1
NTACCCATGCGCTTCGACCCGGAACTCCGGCGCCTGCGCCGCAACGCGGGCAAAGATCACGCCGCCGTCTTCGTCGATGCCGCAAAAGCC
+
BS\ceeeegggggiihhiiiiihhiiiiiihhiigggeeccccccccccccccccccccccccccccaccccccccccdccccccccbcc
@FCC1GLHACXX:7:1101:4200:1918#ATCACGAT/1
NCGCTCATGTGAAAAGTATGTTGGCTGGATGAAGGTTAATGGAATAACTTTCAGTGAATCGTTAAAATCTCCTTGAGAAAATAAATAGAA
+
BP\cceedgegegiihdgiiiiiiiiiiiiiiihiddfgbhhhhffhiiiihhdaffgiiiiiiihiiiiifhgffdggggeeeeeeddd
@FCC1GLHACXX:7:1101:4034:1925#CGATGTAT/1
NATAATGCATGCGCCCTGAGAACTCCAAAGCGACTCGTTGGTTGTTGTTGATTGTCTTTTCAGTGCTCCTGTGCCGAGACGACTTGGTTC
+
BS\cceeeggggghiiiiiiiiiiiiiiihiiiiiiighhighhfhhhhhghiiigggggggeeeeeeddccddc_accccccccccccc
@FCC1GLHACXX:7:1101:4225:1935#TTAGGCAT/1
NTTGGCATGTTGTAAGAATGCCGAACAAAAACCCCGCAAAAGTTATATTTGCCTCCGATCCGGCAGGTAGAAGACACAAAAAAGCACTGC
+
BP\ceeeegggggiiiiiiiiiiiiiiiiiiiiiihiiiiiihhiiiiiiiiiggggeeccccccccabccccccccccccccccccccc
@FCC1GLHACXX:7:1101:4126:1943#TTAGGCAT/1
NTTGGCATGCTAAATAGATATTTTATCCAATCAGGTTGATGGTCACGGAATACTCATTCAAGCACACGCTTGCAGATCAAAACGCGATCT
+
BP\ceecegggggiiiiiiiiiiihiiiiiiiiiiggihiiidhiiiifhiiiiifhiiiiiiiihiiiiggggecdeeedddccccccc
@FCC1GLHACXX:7:1101:4057:1944#TTAGGCAT/1
NAGTGGCATGTCATACATCGGAAACGCTTCAGATGTTGAGCAGGAGAAAAATCTGACCGAGTATCGACGGCAGCGAAGTTCCAGCAGTCT
+
BPPS`J`ccccccccd`ddd`de`^[^dd`^^YXYcccdacdcc^^G^abhhbd_ch]`\WLU^VT^]_NZRRWZ^XTJYJSYYX]^SXS
@FCC1GLHACXX:7:1101:4183:1947#TTAGGCAT/1
NACCACATGGAATGCGCTTTTGTAACATCTCTCCATCCTGTGTCAAATGCGGGGAGAAACATCTCACAGCAAACTGCAAACTCCCGGTGA
+
BS\ceeeegggggiiiiiiiiighiiiiiiiiiiiiiiiidgfgiiiiiiiiigecccccccccccccccccccccccccccccccc]ac
@FCC1GLHACXX:7:1101:4073:1948#CGATGTAT/1
NCAACACATGTAAAGCGCTTTCATACATTTTACGTTCTATAAACCTGATAATATTACTACTATTTTAAATACTTGATTATGTTAAAGAGG
+
BPY`cceegggfghffghdgfhifdbbghghffgefdghffhifgfgiiiihghifhffhifhgffh`ghdgifihiggggdggedecca
@FCC1GLHACXX:7:1101:4005:1955#CGATGTAT/1
NGTTGCATGTTATCAATGTTCGATAAACGTGAATCATTCAATGGTGAATATTATTTATTTACAGCTTATTTTTCGACTTTCACACTAAGT
+
BS\cccccgbece^``^bb_`ed^^bgadWb_ea^^^^b[PbbfIY[ce^eghffg]fhhddfhhff[W_`edb`cddgbggg_cdZ^BB
@FCC1GLHACXX:7:1101:4159:1959#TTAGGCAT/1
NGTCAACATGATCAGCTGAAGCACAAGATCCCGGTCGAGCTACCCAAGCACGGAAGTGAGCAGCTTTACTAATCGATCTATCTAGTAGTT
+
BP\ceeeegggggiiiiifghhiiihiiiiiiiifhihiiihiiiiiiiiiiifggadeeeedddddcccdcccccccccdccdcdddcd
@FCC1GLHACXX:7:1101:4088:1969#TTAGGCAT/1
NAGTACATGTTTGATGTCGCCTAAGAACGCCGGAAGAATGAAAGAGACGATAAGTTTCCTTCGACTGCACCTCTAGACAGGAGCACATTG
+
BP\cceeegggggiiiiiiiiiiiiiihhiiiihhihiiiiiiiiiiiihgggggeeeeeeecccccccccccccccccccccccccccc
@FCC1GLHACXX:7:1101:4026:1969#CGATGTAT/1
NCAACACATGTCCCTTATCAAGCATTTTTCGTGAGAATAAACTATAACAAAATCATTATTATTTCGTTGGTTTCCATACAAGAGGCAAAC
+
BP\ceeeegggggiiihiiihhfhiiiiiiighhiiihhihihiiiiiiiiiiiiiiiiiiiiiiifhiifgiiggggggeeeecccdcc
@FCC1GLHACXX:7:1101:4218:1971#CGATGTAT/1
NCAACACATGAGCATTGCTTTACATAAAGCACATAGTTATAGCCTGACAACGAAATGGTAACAATCAGATTGAGTTGAAGAACAAGCTTG
+
BP\ceeeegggggiiiiiiiiiiiiiiiihhiiiiiiiiiiiiiiiiiiiiiihiiiiggfiiiiiiiiiiiigggggggeeeeedcddd
@FCC1GLHACXX:7:1101:4192:1973#CCGATGTA/1
NTGTAACATGATTTTCCATAGCTCTACGCGGTCGATACTATCGTATGCCGCCTTGAAATCGATGAACAAATGGTGTGTAGGGACCTGGTA
+
BP\cceeegggfgiiiihiiiiiiihhhiihhiiihiiihhhgghfhiiiigggeeeeedb`acccccccccc_bcaaccccccccccbb
@FCC1GLHACXX:7:1101:4120:1977#CCGGACGG/1
NGGAGGGTCACCATTTATTTTCTCATATTTTTTGCCTCCCTATTTTTTTGCCTTTTTCTTCTTTTTTCTAATTATTATGCCTGTGGACTC
+
BP\ac`cceggfgiiiiiiiiiiiiiiiiiiiihiiiiiiidghiiiiihiiihiggggggeeeeeccccdddcddddcccccccccccc
@FCC1GLHACXX:7:1101:4047:1980#TTAGGCAT/1
NAGTACATGCTTCAACTTTGCCCTGATTTTTTTTACGACCGATTATTTTTACGCTCTACCGATAACGGTCGTAAAAAGAGGTTGGGGTGT
+
BP\cceeegggggiiiiihiiiiiiiiiiiiihiiiigghiiigggggeeeeecccccccccccccccaccaaccbcaacaY`bccc[_]
@FCC1GLHACXX:7:1101:4067:1985#TTAGGCAT/1
NCAACACATGTCATATCGAACCACAGTCTCTAGGATTTGCTCACCCCTTTTCTTCGCTTCAAAAGATGATGGGACTATTTTGCTACCCCA
+
BP\ceeceggggefhhhiiiiiiifihhiiiihhfhhihiiihiiiiiiiihiiihihiihihihffggggeeeedddcdddccdccccc
@FCC1GLHACXX:7:1101:4170:1998#CGATGTAT/1
NCCAATCATGACTTTGTTTTGTAGTCGCAAACTCTAAACACTCGGCTAAGGAAGGCCCCTGTTAAACTGTTATGACAGCAAAAAATCAAG
+
BP\cceeegggggiiiiiiiihiiiiiiiiiiiiiiiiiiihiiiihhiiihihihiiiiggggggeeeeeeddddddcccccccccccc
@FCC1GLHACXX:7:1101:4375:1844#ATCACGAT/1
NATAATGCATGTTCGTTTGATACCTAAATAAAAATATATTAAAATCTGTTTTTAAATAATATTTAAGTTATCAATAGCATACTTAGCTAC
+
BP\acecdgggggiiiiiiiifgghiihffhfhhhhffhhghiiiiihfhhhifgiiihhhiiiiiifhiiiifhfhiiiiigggegfge
@FCC1GLHACXX:7:1101:4278:1845#CGATGTAT/1
NATAATGCATGGAAACGATAGCGGAGCAAAATCATTAGGACAAACTTGCCAGCTCGCTGACTCGCCTGCTGTCATTTTCCTCCCCCTCGC
+
BP\cceccggggfihiiiiifhhiiiiifhhiihiiiiihfhhhihiffhfhiiifggeeeeeccccacbbcc`cccddccccccc_ccc
@FCC1GLHACXX:7:1101:4334:1845#ATCACGAT/1
NCCAATCATGTGTTTGATTACTTAAGCAAAAACAGATGTGAGGTTCTATGCCCGGAATGTTTTATAACCGGTGGTAATGATGGAGAAGGA
+
BP\ccecegggggiiiifhhiiiiiiihhiihhiiiiighiiicfgiiihiiihighiieghiiifiiifgdec`bbdcccccccbacca
@FCC1GLHACXX:7:1101:4298:1848#TTAGGCAT/1
NCAACACATGTCTAACTAACATTCTTTTCCTTCCCTGGAGACTGTATGGACGTGGACTTTTAAGTTTTGAGCTTTCGATTGTACAACCGT
+
BPYac`ccceceghhhdghhhhhhfgfhhdg_gX^dgfffdeghacgfeagYUa_[[e`dgghh\H\__Vb\]bdeeeeccbdbddbaaa
@FCC1GLHACXX:7:1101:4474:1849#TTAGGCAT/1
NCAACACATGCATCTATGTGTCGATAGCCTCCCAACTGGCGCTCTTGAATGTGTTCTTAACGTCAATCGTAACTAAGGCCCAGTAACGTT
+
BS\ceeeegggggiiiiiiiiiiiiiiiiiiiihiihiihhihiiiihiiihhghhiihiiiiggggeecedcddddccccccccbcccc
@FCC1GLHACXX:7:1101:4423:1858#CGATGTAT/1
NTTGGCATGTGGCTTTAAGCTTACCGTGCCTAAGAATGAATGGTTAGGGGGGTCTAAATAAAACCTAACCGCAAACGGAGCCTGTGGAGT
+
BP\cceeecgggfiihhhihifhghhffghhhhhhhfghihiiegcgghiicW_bbcccdcbbccccccaccccc`_aaacccacccccc
@FCC1GLHACXX:7:1101:4266:1860#TTAGGCAT/1
NGTTCCACATGTTGCTGTCGTTATAGTTAACTATTTTTGTAAAGTATTGTTTTTCATATCGTCGCGTACATTTTTACTTGTGGTGTGATT
+
BP\ccccceggcaaghhadfghhhhhgdghfhbcegfgcb]fgfaceghffhhhhghhcfghhfhT\dedeeb_b^_bdbbb^`a`a_b`
@FCC1GLHACXX:7:1101:4317:1864#TTAGGCAT/1
NGTTCCACATGCCAGCATTCACCCATATCGTAGAAGTATTTCTTGTCGTCGAAGGTGTAGAAGTAATCCTTAGAGAATGAACAGGAAGCT
+
BP\cceeefgfggiiiiiiiiiiiiiiiiihiiibbbbehf_gg]abfbafgbfgMWW\bf_bM\_dhdee[d]cabcadb_]bba^aaZ
@FCC1GLHACXX:7:1101:4351:1867#CGATGTAT/1
NTTGGCATGAGCCTCACAAAACGACCGAGGCTAAGGTTTTGGCTGAATAAATATGCAAATCTCACTCACAGCAACATAGACGGAATCCAT
+
BP\cceeeg`ggghhhhhhhhhhhhhhfhfhhhhhhffhhhffhhgggfggeebededddbdbdbbb`bbbabbaabbbbbbab^_bbbb
@FCC1GLHACXX:7:1101:4489:1874#CGATGTAT/1
NGATGTACATGTCTATGATGATTTTCTCCACGTTTGGTTTCGTAGCTACCGCATATCCTAACCCCTTGTTGAGGGGTGTCAAATGTTCCA
+
BP\ccceegggggiiiihhiihihiiiiiiihihiihffhghghfghiiiiieiifgiiiihhiiigggggeee^aXZ\bcdccbcdccd
@FCC1GLHACXX:7:1101:4288:1878#CGATGTAT/1
NACAGCACATGCTTGAAAATCCAAAAAAAATATAACAAATCCGTAGATTTCCTAAAAAGTTGAGTAAATATCAACGGATTCTCGATTTCT
+
BS\ceeeegggggiiiiiiiiiiiiiiiiiiiiiihfhiiiiigiiiiiiiiiiiigfgdgeeeceeddddeddcccccccccccccccd
@FCC1GLHACXX:7:1101:4430:1883#TTAGGCAT/1
NCCAATCATGCTGTTTTACGTACTTTCCCATATCTAATAAAGATGTTCACGGTCCAAAAAGAAGATGCTCAAAAGGCAATGAACTCTCCA
+
BP\cceeegggggghiiiiihfiiiiiiihiiiiiihiiiiiiihghhiiiighiiiiiihiiiiiihiiiggggeeeeedddddddccc
@FCC1GLHACXX:7:1101:4384:1888#TTAGGCAT/1
NGTTCCACATGCTGCCTTCGTTGGATTCAGTTTCATTCCATTTCCGCTTTCGAGCTGGTAAGAGCTCCTCCGAACTTGCTCACTATTGAG
+
BS\ccedegggggiiiiiiihiiihiiiiighiihhiiifhiiiiiiiiihhihiihihhihiiihiiiigggeecdddddcccbcdcbc
@FCC1GLHACXX:7:1101:4337:1888#TTAGGCAT/1
NCGCTCATGCGGAGGGGACACGTCCCCCGACAATATTATAGAGAGAATGTGTGCGGATGCCGAGTGCTGGAATGCAGTAACCACGGCTGT
+
BP\cceedgggggiiiiffgfghiihiiighdhhifgefdggeeeeecd`_a`bccacaabcaa[`bdccaccccccccccccccccccc
@FCC1GLHACXX:7:1101:4449:1892#CGATGTAT/1
NAGTACATGTTTTGGATGTTGTTGAAGTTACTCGCTTTATCCCAAATATGATTAACAAAGTCTATTCTCTACCAAGGCGGGAAATGTCCC
+
BPYaccccegccedfafhbedefgfffhhhhhfafdfgbeghhffffhhfcgghhfghfb\be`eegffdgcghgcdBBBBBBBBBBBBB
@FCC1GLHACXX:7:1101:4494:1900#CGATGTAT/1
NAGTTTCATGTTTCCGTGATGAGAAGAACATCCATTCGGCAAGGAGCTTCGTCCAACAGTACTTCCAGTTCGGTAAGTTTCTCCCGTAAG
+
BPY`ccacaccgghhhc`egbghhhhhhhhhhhdfhfhfdhhhh`efffbg_bghdgff_ghhdgggedddV^`\`b]bcbbbbbaaaa^
@FCC1GLHACXX:7:1101:4270:1905#TTAGGCAT/1
NGTTGCATGATAGAGAGTTTCCAACTGGACGGAAAACGACATTGCTGTAGCGAAATATTGAACAGAGAAGCTAACACTGGGCTTAAGGCA
+
BS\ccedegggggiiiihiiiiiiiiiihfhiiiiiihhhiiiihhihiiiiiiiggggggeeeeeddddddcccccccccccccccccc
@FCC1GLHACXX:7:1101:4471:1906#TTAGGCAT/1
NTGTAACATGAAGTCGTTTAGCATAATGGTCATTTGGCAGAATCGTCGTTTGGCATAATGATTGACTTAGAATGAATATCTGCATTTTTG
+
BP\ceeeefggggffhhhiiiiiiiiiiigghiiiihhfiiiiiifhifhhhiifhihiiiiifhiihigggggfeeeeeeedddddddc
@FCC1GLHACXX:7:1101:4392:1909#ATCACGAT/1
NATAATGCATGCTCCTGCTGCTTGCTGGTCCGTCGTCTTCGTGGGGAAAATCATTATAAAAAGGCACCTGTCACAGCTCGGCCAGAGTTA
+
BPY`ccWccgegghhhfhhhhhhhhhffegffhhhhffffdghdhhffhhhhhhhhhheeggfceeecdbbbcccbcccaa^_ac^a_bc
@FCC1GLHACXX:7:1101:4438:1909#CGATGTAT/1
NGTCAACATGGAATGACTCGATGGTTGGATGTTCGCTGGTTGGAAATAATGCCAACTAAAAAGCACTCGAATGTCAAGAGAAAATGTCAA
+
BPYacc^c]eccehhhhfhhffhhddghddhhhf`fhh]f_e`fghhfhg][eghh[fghhhY]`gccddbbb``bcbb_bbbb]`_cbd
@FCC1GLHACXX:7:1101:4412:1914#CGGACGGA/1
NTTCCTTCCTTTCTTACACATCAAGCTCGAGGATTTGCCCCTGCCCAGGACTGGCAAATTGACTTTACTCACATGCCCTGAGTCGGATAA
+
BP\aceeegggggiiiiiiiihiihihhiiiihiiiihiiihhhhihhifhihihhiiiihiiigffggggeeededdddbccccccccc
@FCC1GLHACXX:7:1101:4328:1915#TTAGGCAT/1
NTACCCATGAGTTCGAATCATAGAAACTAAAATAGATAGCCCTAGAACCCCTTCACAAACACAAAAAGTTAAAAAAATATACTAAAGGTA
+
BPP\SQ\aR[cQQb^[d]Zd`YRJRba^ebbdIb^YYcSI^^^acdd[a^_U^abccdcccbb_\U\SHV``bBBBBBBBBBBBBBBBBB
@FCC1GLHACXX:7:1101:4356:1925#CGATGTAA/1
NCAACACATGATTCAAGGACTGCATCGAAAGTGCAGGGCGCGGCGCTTGTCGAGAGATGCATCTCAAGTACAGTCTCTCGTATTTAACCA
+
BP\cccceeeeeecaaffhfhg`agffhfdggfabgffafffhhe`aa\`baaa_a^bbbbcbbbY`bcbb`b]`bbbbaW_bbdccbbb
@FCC1GLHACXX:7:1101:4294:1927#TTAGGCAT/1
NGTCAACATGATTGGTAGCAGGTCTCTTTTTTTAAAGTCTAAACAGTATCTTTTTAATGGAAGGTCTCAACCAGTCCTCTTTCTCCTTGT
+
BS\ceeeegggggiighiiiiifhiiiiiiiiiiiiihgiiiihiighiiiiiiihhiiiiiihbgheggggeecceddcddddccbcbb
@FCC1GLHACXX:7:1101:4458:1928#ATCACGAT/1
NACAGCACATGCCTTTTGGTGCGATATGTAGTGATGCCACATATAGAAACGTATTCTAGCGGTCCTCTAAACAGAAACTAAGCTAAATAG
+
BPYaccceegfegiiiiigegffhihffhhfhhiifgfhiiiihhhiiiidegbgffgfh_ghddbgee_ceeddddbbcbbccb`bb]b
@FCC1GLHACXX:7:1101:4315:1928#ATCACGAT/1
NAGTTTCATGGAACATAGTACTTTCATAAGGAAATCAATACTAGGATGAAGCGAAAGAGTTAGGGCTTAAAGTGTGATCTACTATAGATG
+
BPYaceceegggefdghhdhghhihhgbgfchhhiehhihhhghhfhhfhihfgff`febcghhhfihifgg^bd`geedeeeccdcddc
@FCC1GLHACXX:7:1101:4339:1938#CGATGTAT/1
NAAAAGTCATGCAGCCGAAGTTGCTGTATGGTATTTTGAAGTGCGGGGCTTGAGTTTGACCCTGTCGTGTCGGATTGCCGAATCACGCAG
+
BP\cecccgggggiiiiiihhiiiiihhiii^efhhiighhfhhiiigeeecdd_`dcccbacccccW\aaaccaabcccccccccaccc
@FCC1GLHACXX:7:1101:4433:1938#ATCACGAT/1
NGTTCCACATGCTGGTTCCGTGCAGGATTTCCCGGCCAAAATACGATTACAAAACGCGCTAGCAACAAAGCTTCTGGAAACCTTCCGACG
+
BP\cceeegggggiiiiiiiiiiiiiiiiiiiiieghhhiiiiiiiiiiiiiiihiigeccccccccccbcccccccccccccccccccc
@FCC1GLHACXX:7:1101:4377:1940#CGATGTAT/1
NTGTAACATGTCTGTCACCCTCTGGCAATCTTCATCGAACCAGTCGTTCCGTCTTCGTCGTTGACCAGTGCCGATCACTTCCCGTGCCGT
+
BP\ccecefggfghagaffghhhddghhf_ggeghhhhfhhhh[cdfe^e_[abgeffb_fgedbdcaZZ_V\[__acc]_bb_^acaaX
@FCC1GLHACXX:7:1101:4273:1949#TTAGGCAT/1
NCGCTCATGTCGTTATCCAAACCATTCATTGGCCAACATTTATTTGATGTGCTTATGTTCAAAATAACGTACCGTAATCCGGGGTAACAT
+
BS\cceeegggggiiiiiiiiiiiiiiiiiiiiiiiiiiiihiiiihiihiiiihiighiiiiiiiiiiiiiigggeeeeccccW^bbcc
@FCC1GLHACXX:7:1101:4354:1952#CGGACGGA/1
NGAGATAAGGAGGAGCTTGTTGGAAGACTCTAGGCTCTGTTCCAGCTCTTCGCGAAAAACAGAATGTTCTTCAAAGTTTTAGCCCAGCAT
+
BPP^c\Ya^e]a^`ZcfdfR`^^fedeXbdeSbXXbRRI^cebS^Zfee[^WLVTZ\dbccZ_`_Z]_]__a]``RZ__`YXT]`^[^^a
@FCC1GLHACXX:7:1101:4499:1956#TTAGGCAT/1
NAGTTTCATGGATAAACTCGTCAGATTGATGAGTTTCCTCGCATAAAACACTTCTTTTCTGAGTTCATTTGTACATTTTGTTTCGTCTCG
+
BP\acccccegggiiiihhiiihighiihiiffaegffbgfihiiihifhhiiihiiihiihigfffhiihhhffggfggeeebacccdc
@FCC1GLHACXX:7:1101:4382:1959#CGATGTAT/1
NCGCTCATGGTGGTAGCTAGGAAAACAAAAATAAGGGGCTTACATTAAACAATGGTGCAATATTTTCAAAAAATCATCACTTTACACGGA
+
BP\ccc_^egac`bfgbdgfhhhhcghhhhhhhhhhhdcgdhhhhhhdhhffhcf\effhhfffhhhfgggedbbbbbbbbbbbbbbaaa
@FCC1GLHACXX:7:1101:4463:1959#TTAGGCAT/1
NAGTGGCATGCACGTGGCGCAACTGATCGATCAGTTGAACCAGGTCACTCATTTTGCCTCGGCAGCTCCTCGTGTTGAGATGAAGAAAGT
+
BP\ccccegggggighiiiiihiiiiiiiiiiiiiihiiiiiiibgfhiihhiiihhiggggeecbcccccc^a`^abccbcccccccc_
@FCC1GLHACXX:7:1101:4349:1972#TTAGGCAT/1
NTGTAACATGTATATATCTCACAAATCATTGTTTATTATGGTCTAATCGCTTATCAAAGTGAATCCTTTGACCCAACGATCCTCCCCATT
+
BP\ccedefgegghihhdggfhihiihihhfhghhhiffdfdfffhhfgiiiidghihdfachhiiiiidbfffhhihagggeeeecddd
@FCC1GLHACXX:7:1101:4411:1973#CGATGTAT/1
NACAGCACATGTTTGAGCCTGCCCTCGTCACCCACTCCCGCAAGAGCAAGCGTCAAGGTCGGAAGATCAAACACAACTCTTTGAAATCAT
+
BPacceeegggggiiiiiiiiiiiiiihiiiiihifiiiihiiihihihhhiggegeebecccccccccccccccccccccccccccccc
@FCC1GLHACXX:7:1101:4285:1974#CGGACGGA/1
NTTTTTTTTTTTTTTACAGGAACACAGATTTGATGTTTTAATAAAAAAAAAAAAACGATTTCTGCAAAAGGGGCTTAACACGGCCCAGGG
+
BP\cccccccccchc_S\_H\_\UVGUH\``VHZHZ`c]ZZGZ``````[[[[EOEHEW[^YRJYY]`[`BBBBBBBBBBBBBBBBBBBB
@FCC1GLHACXX:7:1101:4490:1977#ATCACGAT/1
NGTTCCACATGATTTTGACGTTCTCCTTTGTTTGTTGGTTCCACGGGGTGGATTGGTCGACCACGAATACGCTGGCTGTACGCAGTGGAA
+
BP\cceccgggfghiihghdhiiiiiiiehghffhhhihiiifhiiii__`dgfegdgeecccccccccccccaaccccccccccacbbb
@FCC1GLHACXX:7:1101:4371:1978#TTAGGCAT/1
NAGTGGCATGAAAAACAATAAAATGGGGTATTTTTGTAACATCAGATCTTGGTAAGATGTATGACTTCTAGCGAAAGCTTTTCCATAGTT
+
BP\acacegggfgiiiihhhiiiiiiiiYdfhiiihefhihhihiffiiifhgfggfihghfhfhiifhiiigggcecdddddccdcccc
@FCC1GLHACXX:7:1101:4313:1986#ATCACGAT/1
NGTCAACATGAATCTGTCTCCTGTTTAAAAGGGCCAAACATAGATATGCGGATCTACAAGCAGAGAGACACTTGCACGACTCCCGCCCGA
+
BP\ceeeegggggiihghhiiiiiiihiiiiiihiiihiiiiihiiihiiiiiihfhiiiiiiiggggeeeeeddddccccccccccccc
@FCC1GLHACXX:7:1101:4423:1996#CGATGTAT/1
NCGCTCATGTGCAACTACCGCGAAGGAAGCAATGGTGGCCACCAGGTGGCAAGAATACTTCGACTCACTGTTGAACGGAGATTACGGAAA
+
BPYaceeeffggfhffhfdffidfiiXcedffffhaffbfbfhhihffhdfde_decdeeeca^b_ccccbbcbcbac[ZX`bbccc^aa
@FCC1GLHACXX:7:1101:4347:1997#ATCACGAT/1
NGTCAACATGATCGATTTCTCTTCATCGATCCTCTCTTCTGTCAATAAAGGTGATAAGATACGGGTTTGTTGGCATTTTTTCACTCTAGT
+
BS\cccdegggggiiiiigighiiiiiihiiihhihiihhhhihiiihiihfgbghhiihiihih_dgfd`bggeceeeecccccccccc
@FCC1GLHACXX:7:1101:4610:1848#CGATGTAT/1
NGTCAACATGGATTTCTTCAACGACGAGTTTACATATTCTACCCCATTATCGGTTCGGAGAATCTTGAGCTTTCGTCCCGTTTGTCGCTC
+
BP\cceeegggggiiihiiiiiiiiihheghiiiiiiiiiiiiiiiiiiiiiiegfhegeccedddcddccccbccccca[`cacca`ac
@FCC1GLHACXX:7:1101:4547:1856#TTAGGCAT/1
NTTGGCATGAAATATTTAGCTGGTTTGTCGAATAAACTGAGAACTTATTCACATCTTCTTCTTCTTCTTCTTCTTCTTCTTGGCATTAAC
+
BP\cccccg]gfgihiihhihihhffhehhfhhhiiihdghghihiiihhfhghhiiihiiiiihiiiiiiihiiiiiiggegedeeeee
@FCC1GLHACXX:7:1101:4703:1869#ATCACGAT/1
NCCAATCATGGAGCCGCCACTAGCACAGATCTTGGTGGTAGTAGCAAATATTCGAATGAGATCTTGGATGACTGAAGTGGAGGAGGGTTT
+
BP\cceeeggggghiiiiiiiiiihiiihiiiiiiafhcfhghihiiiihiiiifgghhiihiiigggggeeeeded]bddccccccT[a
@FCC1GLHACXX:7:1101:4659:1871#CGATGTAT/1
NCGCTCATGTTGTGATCGCCACAATGATGTGCGCGATGGCAGATGAAAATAACGTGACGAAATACGAGAGTGGGGCAACCGAGGAATGAA
+
BP\cceeegggggiiiihhiiiiiiiiiihiiiiihhiiiihfhiiiiiiiihhfgggggeeeddcccccbbcccccccccccccacccc
@FCC1GLHACXX:7:1101:4556:1874#TTAGGCAT/1
NGTCAACATGCGGTTTAGTGGCCCAAGGTCGGCGAAGAAATTTCCAGTTTTGGTTAAGGTGAAACATCTCGGAATCAAAAGATGGCCGAC
+
BP\cceeeegcggfghfhebfedfhhhhcdhfgfhfdgfhgfhggeggggeeeccbbd`bbbbbcbcbbc_a_cabbcbcbab``bcaaa
@FCC1GLHACXX:7:1101:4593:1885#CGGACGGA/1
NTTGTTAGGTGGAGATGTAGCTAAAGGGATTTCAGGTGGAAATGGAGCCTCCTCAAAGACTCACTAAAATAATATTTTTGTAAAATTGGA
+
BP\cccccg`eg^f`ffhhhhhhhhhhhghhhhhhhXcegghhhhhhhhhhhhhcfhfffhhhfhddgfghggegeggddddaa``bbbb
@FCC1GLHACXX:7:1101:4511:1886#ATCACGAT/1
NATAATGCATGATATCATTTTCTCGTCTCTGAATATTGCACGATGCTCAACAGATGCTAGTATGCGAACCTTTAGAGATTACTATAACAT
+
BP\`ac`caeccghhhhghdeghfhfddgdeghhdghfdbffUa_egdcfg]^ec^agb`_eecghhhfgffded_c_bbd]bcbb`bbb
@FCC1GLHACXX:7:1101:4683:1886#TTAGGCAT/1
NGTTCCACATGCCTGCGTACCCACAAGAGAAGGTTGCTGCCAGCAACCTCAAGTACAGGATTCCCCATACTTTCAGCTCACCGGGCTTCC
+
BS\cceeegggggiiihiiiiiiihhiiiihhifghhhiiiigfhiihiiiih_fhhhifhgdgfgggeeeeeeecdddddccccccccc
@FCC1GLHACXX:7:1101:4664:1899#TTAGGCAT/1
NCAACAAATGCATTATGGGTTATTTTCGGAACAGCTACGACAAAGGGATGACGAAAATCGGGCTTTAGGACATTTCGTCGAATGACATTT
+
BPYaccYacccccdcddh_[bdddhhccdhccchhhcdc]_ccadccbccd[bcccc]bccNX^]``]]GTGY]Z]^^^]^^```````d
@FCC1GLHACXX:7:1101:4719:1905#CGGACGGA/1
NGTTCCATAATATCCTCCCAAAAGATATGTCCACGTCCTAATGCCTGGTACCTCTAAATGTCACCTTATTTGCAAATGGGTCTTTGCAGG
+
BS\cceeegggfgiiiiiiiiiiiiiiiiifhhiihhiiiiiihiihheghihidhhiiiiiiiiiiiiiiiiiiiiggggeeeeeeedc
@FCC1GLHACXX:7:1101:4620:1907#TTAGGCAT/1
NAGTGGCATGCGCTAGCGGTGTTTTATTTATTGATTATTAAGTAAAAAAATAACTATGAAGTAAAAAAGTCAATGTGAACCAGTGGAAAA
+
BP\ccccegggggiiihiidffghihiiiiiiifiihghhheefhiiiiiiiiggfggggeceeeeccc`bccdccdddccccbcccccc
@FCC1GLHACXX:7:1101:4513:1916#CGGACGGA/1
NTGACAGAAAATACAAAAAATACATGTGACCAGCTTTAAGAATCTCTCCAGGCCAGGTGTGGTGTCTCATGCCTGTAATCCCAGCACTTT
+
BP\cce[cacegehhhhhhhfhhhhhfhhhfhdghhhhhhhffhhhhhhhhffdfhhb]eghbddgeggffeeeeeedddbbddcccccc
@FCC1GLHACXX:7:1101:4549:1922#CGATGTAT/1
NTGTAACATGATACTTCGGAGCTTATACACAATATTAACTAAGGTTTTAGTTACTAACACTTTCAGTCAAAAATCCATCCGTTTTAACAC
+
BS\ceeeegggggiiiiiigiiiihiiiiiihiiiiihiiiiiiafhhiiihhiihiiiiiiiiiiiiihhiiggggggeecddccddcc
@FCC1GLHACXX:7:1101:4672:1924#ATCACGAT/1
NCGCTCATGGCGTAGTGGAGATCGGGGAGTCGTGAGTTCGATTCTCACTGAGAAGACGTGTAACTTTTTCGCAAATCTTCACATCAATTG
+
BS\ceeeegggggiihiifhiiiiiiihighiiihighiiiiiiiiiiigggggeeeeccdddcddcccccccccccccddcccccccdc
@FCC1GLHACXX:7:1101:4732:1937#TTAGGCAT/1
NCGCTTGGATAGTTTCGCCATTCGCTCCATACTTCAAAAACTCACTGGTTCCGGTAGCTCTTACCAACATCTCCTTTCCGTCAGCAAGGG
+
BP\ceecegggggiiiiiiiiiiiiiiiiiiiiiiiiifiihiiiiiiegghifeghiiiiiggfggeeeeeddddddcccccccccbac
@FCC1GLHACXX:7:1101:4596:1939#TTAGGCAT/1
NCAACACATGCAAAGCGAGGCTCTGACAGATCGGGGGGTCGCGAAAGCCAAGTTTGGGAAACGTTGGACGAAACCATTACTTTCTCTAAC
+
BP\ceeeegggggiiiiiiiiiihiiiiiiiiiiiiicV_accccccccccc_bdcccccccccccccccccccccccccccdccccbcc
@FCC1GLHACXX:7:1101:4512:1941#CGATGTAT/1
NTTGGCATGTTTTGAAAAAGCTACTTGCTAGTAGTTTTGCTACCGGGTATATTCCCAGATCCTGGCGTGATATTACTGTGAAGTTAATTC
+
BP\ccecceeggfhiiiiiihiiiiihhgii_ehhhhifhfhiihih^eggiihihffghiiihhigeeeeeeedbbdcdcdcbbccddd
@FCC1GLHACXX:7:1101:4538:1947#TTAGGCAT/1
NACCACATGCATTGTCTTTGGGAGGGACTTTTGGCACCTTCAGCCCAGTAGCCTTTACCCGACGCGAAGACGACGACTACGTTTCGTGTT
+
BPYccec`eeggeffhhfhhdg\e`dfhhfff`egfh_egffghhhihhicgfhfdffffhifeb_]_NZ]TZ_]aaaacc^`bbcccW[
@FCC1GLHACXX:7:1101:4655:1948#CGATGTAT/1
NGTCAACATGTTTCGTGCCCATAGAGAAGTACCGGTCTAATCAGCGTCTTGTAGATGGTCAACTTCGTGCGATGGCGAACTTTGCTCGAT
+
BP\ceeeegggggiihiiiiiiiiiiiiighhiiihiiiiiiiiiifhhiigffghiihiiiiiiggggeeccccca\_accccccccac
@FCC1GLHACXX:7:1101:4683:1960#ATCACGAT/1
NTACCCATGCCTGACAAGATCAATGGCAAATATTTTGAGCTGCATTCAAATCAGAAAAATCCTTTGTTTCCATATATTTTGATTTCAAGA
+
BP\cceeegggggiiiiiiiiiiiiiiiiiiiiiiihhiiiiiiiiiiihiiiiiiiiiiiiiiiihiiiiiiiihgggggggeeeeeed
@FCC1GLHACXX:7:1101:4743:1961#CGATGTAT/1
NAGTACATGACGAGGATTTGCCATTCCATTCCATCGAAGAAGGAAAGCCCGATTCTTTGCGCTGCTCATTTACGTACTTCCAGAACGATT
+
BS\cceeeegggehiiihiiiiiiiiiiiiiiihihiihiiihhhifbgihghiihiihhhgfeeedddddddcccccecbccbbccccc
@FCC1GLHACXX:7:1101:4636:1974#ATCACGAT/1
NAGTGGCATGTCTGTCACCCTCTGGCACTCTTCATCGAACCAGTCGTTTCGTCTTCGTCGTTGACCAGTGCCGATCACTTCCCGTGCCGT
+
BPP`caaccbcc^dgfffafgffdacffdZddfgadfhebgagghdeeghhedd_ef_Z_TY`dccecVUZ_W]a\^bb]bbb_BBBBBB
@FCC1GLHACXX:7:1101:4542:1981#CGATGTAT/1
NTTGGCATGGTCAGTCGAACCGAACACATACCAACGAATACACATATGCGAGAAAACGACATCCGCCATTGCCGTGTGGAGTAGCAACTG
+
BP\ccecdgggggiiiiiiiiiiiihiihhihihihiihhiihiiiiiiiihigggeeeccccccccccccccccacccbc_bcccbccc
@FCC1GLHACXX:7:1101:4673:1983#ATCACGAT/1
NGTTCCACATGTAGCACGCATCGAAAAAAAATACACCTAAACGGTGATGCTTCCAGTGAGCTTTGAAGGAAGCACCACACTATGCTTGCA
+
BP\cceeefgggfhiiiihiiiiihhiiiii`fghhiiiiiffgghgedeggeeecbcddddddcc`bc`cccccccccccccccdcbac
@FCC1GLHACXX:7:1101:4888:1843#ATCACGAT/1
NACCACATGCTAGTCCGTTGTCTAGTATGCTTCATTGAAAGGATAAATCGTCCACTGAAGCTTTGTCGGTGTCTTTACGCTTCTAGAATC
+
BP\ceeeegggggghiiihhiiiiighiiiiihiihhhhihiihiiiiiihiiihdhiihhhhiiiiiid`dddeceedccccccbbccc
@FCC1GLHACXX:7:1101:4809:1843#TTAGGCAT/1
NTTGGCATGTATCGCTCCGTATTATTCGGCCGATTGCAACCAACACAATCGCACAACTCACCTCCGTCTTCATCCACTCTGGATGGAATG
+
BP\ceeeegggggiihiihhiiiiiiigdeghhiiiiiiiiiiifhiihihhigegeeeeddddcccccccdddccccccccccccccbc
@FCC1GLHACXX:7:1101:4928:1846#CGATGTAT/1
NCCAATCATGCTGATTGGCTATGTAAAACGGTGTATAATCCACTATGGCTACAACTGGCATATGGCCAAAACCGGTGCTTCCACCCTACT
+
BP\cceeegggggiiihiiiiihihiiiiiieggghhhiiihiiiiiiiiiiiiifgifhifgfhihihhh`geea`cdccccccccccc
@FCC1GLHACXX:7:1101:4764:1851#CGATGTAT/1
NCCAATCATGTCCCAAAAAATAGCCCTTTTTTACCCGACTTGACCCAGTGACCCACCGGAATAACTCCGGCCACAGAAATATTTCCGAGT
+
BP\ceeeegggggiiiiiiiiiiiiiiiiiiihiiiiiiiihiiiiiiiiiiiigggeecccccccccaccccccccccccdddddccc_
@FCC1GLHACXX:7:1101:4871:1851#ATCACGAT/1
NCGCTCATGTCCAGGAGAACTAGAGACCACTATACATAAGCTGTTTCGTTGTCAACGTGTCAGGAATATCTGGAGATATCAACGAAGACA
+
BP\cceeegeeeehihiihfhighihhhhhhcfhidfiihhfhiiiicfffggfffh\ebffdbbbgghhgegegfcceecedcc_^ac^
@FCC1GLHACXX:7:1101:4892:1862#ATCACGAT/1
NTTGGCATGTCTTTCCACAATCCACCATCTACAAGATGAACGGACAGGCTGGTAAATGAATGGCTGGACAACGACAGGATTGATCGGAGT
+
BPY`aceeggeeghhfhfhgggfhffghfbcegf]egbghfhd_egdghg`d\W[e\S\bSV\__`dbBBBBBBBBBBBBBBBBBBBBBB
@FCC1GLHACXX:7:1101:4919:1864#TTAGGCAT/1
NTACCCATGTGTGATATGTTTTTTCGTAGTGCATTGAGTTGATTTCTTTTGCAATGCTTTTCTTCTCGGGGACGCCGGACGGTTTCTTCT
+
BP\ccccdfggcehifffeghiiif]bfabcffehdfggfhiiiidfiiidghhihfhfgi`ghihiffadacccccc__ccaccccccb
@FCC1GLHACXX:7:1101:4830:1879#CGATGTAT/1
NTTGGCATGATTTTCCATAGCTCTATGCGGTCGATACTATCGTATGCCGCCTTAAAATCGATGAACAAATGGTGCGTAGGGACCTGGTAC
+
BP\ceeeegegggiiiiiiiiiiiiiiihihiiiiiiiiiiihiiiiiiiiiiiiigggggeeeeeeddddd_b_a_ccccccccccbcc
@FCC1GLHACXX:7:1101:4803:1881#TTAGGCAT/1
NCCAATCATGGATCGCATCACTGACCAAAGGTGACTCCATCTTTTTCCTTCCTCACTTACAATCACCCTTCCTGTTGTGATTGTGGAGAT
+
BPacceeegggggiiiiiiiiiiiiiiiiii^gghhhiiihhiiiiiiiiiiiihiiiiiihiiiiiiiggggggceeeedddddccccc
@FCC1GLHACXX:7:1101:4984:1888#CGATGTAT/1
NTGTAACATGTCAATGTTTGAAAATATTCTCTACTTCCCAGGTCATAGAGAATCTTCGTGCTTGCCACTGGATATATATTGCCGTGTGCA
+
BS\ceeeegggggiiiiiiiiiiiiiiiiiiiiiiiiiihiifghiiiiiiiiiiiiihiihihiiiiiiiiiiiiiiigggggeeecdd
@FCC1GLHACXX:7:1101:4756:1888#CGATGTAT/1
NAGTACATGGTCTAATCGCTTATCAAAGTGAATCCTTTGACCCAACGATCCTCCCCATTAACAAACATCCCTCCCAGTAACCTTTGTGGA
+
BP\ccceegfggfiiiiiiiiiiiiiiihhiihiiiiighhiihiigfhhhhiihihfhfhhiiihihhggfgeeaedddddcbcccccc
@FCC1GLHACXX:7:1101:4915:1893#CGATGTAT/1
NAGTACATGGAAGCGTGATGTATAAACTTCTTCTTCTTCTTCTTCTTCTTCTTGGCATCTTACGTCCTCACTGGGACAGAGCCTGCATCT
+
BP\ccaccegecefhb_egbhhbhgfhhgfhhfhfffgcgffghfhhfgf_cfXebYeecged\fgccZ\`_VX^^^^ceacbb`]b_``
@FCC1GLHACXX:7:1101:4918:1910#TTAGGCAT/1
NTGTAACATGGGCGGGAAAATGACCGTGCTGATTATGTTTAGAGTTTGTAAAGACTTTTCTTACTCTAATAAATTTATGAATAAAAAAAA
+
BP\cceceggcegiiihiiiiiiehhfhghhhhgggegggeece_cdcbdddbccccccccbbccccccdcccddccdccdddcccccac
@FCC1GLHACXX:7:1101:4828:1912#ATCACGAT/1
NGTTGCATGTTGAGACTAAGGGCACAGGTCAAACGCTGCGAATACGATAAACCAAATGAAATGATTTTGGACCAGATCGTGGAGAAATGT
+
BS\ceeeegggggiiiiiiiiiiiiiiigghiiiiiiihiiiiiiiiiiiiiiiiiggggggeeeeeedcdddccccccbcccccccccc
@FCC1GLHACXX:7:1101:4944:1914#CGATGTAT/1
NGTTGCATGTTTTTTTTCGCTCGGGTGCTGTCAGTTCAATCGAAGATGGCGTCGAAACAGCAAGCACTCCGAGAGCGTGTTGTACGGTTT
+
BP\cceeegggggiiiiiiiiiiiicgghhggiihiiiiiiihhigggggeeccccccccbcccccbccccccccccaaaccbcdcX`ac
@FCC1GLHACXX:7:1101:4770:1921#ATCACGAT/1
NTACCCATGTCGGAGCAAATGTATAACTGTACGGCACTGAGAGACTGTCAGAGACTTTTTGCTACTCGTCAGAGTCTGAGCTGCCTGGTG
+
BP\cceeegggggiiiiiiiighhiiiiiiiihhhiiiiiiiiiiiiiiiiiifbdghiihggggggeeecccdb`bcccccccccccbc
@FCC1GLHACXX:7:1101:4914:1933#ATAGATCT/1
NAGTTTCATGCCCTGCCCATCGTATCCTTCCAGCTTTGGCCACCTTCTGGATACTGGCCGTAGAGTTGGGCGAGGTCGTGGTTCATCCTT
+
BP\cceeegggggiiiifhhiihiihihhhihhhihhdbfghfheihhiiigheffhiihhiiiiggfdeecbccabaacc^abcddccc
@FCC1GLHACXX:7:1101:4980:1942#CGATGTAT/1
NTACCCATGCTCCATAACGACATCCAACCTTTTTATAACGACGATTTTATAGCGACATCTCCGTATACAGACGGTCCCTTGCGATGTCGC
+
BS\ceeeefggggiiiiiiiiiiiiiiiiiiiiiiiiiiiiiiiiiiihihfiiigeeeeedccdccedccccca^accccccccccccc
@FCC1GLHACXX:7:1101:4813:1945#CGGACGGA/1
NTAGATAAACATTGGTGCTCTTTTATGTTCTTTTGCTATATATTAATACAAAAATTCAAGTATTTGAAATATTATAAAAAAGGTATTAAA
+
BP\cceeeggggfihfhiiihiiiiihhhiiiiiihiiihhhhiihiiiiiiiiiiiiii_fhiiiiiihiiiiiiiiiiggg^ceeeee
@FCC1GLHACXX:7:1101:4769:1961#CGATGTAT/1
NACCACATGGTTGTTCAACCGTGCACCAACCGACTCGAGTAACCAACATTCTCAGGCGAAACAAGTCCCTCTCCAAATCCTCTGCCCAGG
+
BP\cccZ^baeeedefehcZeffedeZeeb__fe[eeb_W\aeeede`de`ecZ^``ccb^Z`^aa]Y`a[[Y^Y^a`aY``a]aaaaW[
@FCC1GLHACXX:7:1101:4833:1969#ATCACGAT/1
NTGTAACATGGAACGATCCGCTCAGACTGCCTCCTTACGAGAACCGCTGTGAACTAATCAAGCTTGAGCCTCTGCGAACACGTCGTGTAT
+
BP\cceeefgggghihhhiiiiiiihiiiiihiiiiiihffffhiiiiighhhgggggeeeeeedddddcccccccaacccc`ccccccd
@FCC1GLHACXX:7:1101:4909:1970#CGATGTAT/1
NGTTGCATGGTTGTGACGTTACTTTAAACTATTCGTCAATAGCAGCATTATCTGATTCGCTTACTTTTGGAACTTCTCCTCTACGTGGCT
+
BS\ceeccggggggiiiihiiiiiiiiiiihiiiiiiiiihihiihiiiiiiihiiiiiiiiiiiiiiifgggeeeeeedddddcacccc
@FCC1GLHACXX:7:1101:4812:1975#CGATGTAT/1
NAGTTTCATGGAAGTGCCCAAGTTGCTTTGCACCCTAATATCCTTCTAGGTTGGTGAACGAACACTTAATCTTTTTCGTACAAAATATTT
+
BP\cceeeeggggieghiihiighiiiiihihiiiiiiiiiiiiIIII^X^SaBBBBBBBBBBBBBBBBBBBBBBBBBBBBBBBBBBBBB
@FCC1GLHACXX:7:1101:4881:1988#CGATGTAT/1
NATAATGATGGAGAGTCATCAAATGATAAATACTTTCGATCAACTTACTGAAATCTGTGAGATTGTTCTAGAAAATTTATCTGCGAAATA
+
BP\ccedegggggiighiiiiiiiiiiiiiiiiiiiiiiiiiiiiiiiiiiiihihighhhiiiihiiiiiiihhhhiiigggggeeccd
@FCC1GLHACXX:7:1101:4772:1999#CGATGTAT/1
NTGTAACATGCAACCATTGACCTGAGCGCTGTTAATGGTCAGTTTTAATGCTCATTTCCATATTTACGCCGTTGGTGCTAACATCTGCTG
+
BP\cceeegggggiiiiihiiiihiiiiiiiiiiiiiihiiihiiihiiiiiiiiiiiiiihiiiiiiiigeeecccdcccccccccccc
@FCC1GLHACXX:7:1101:5190:1854#CGATGTAT/1
NACCACATGAAAACGATATTCATTCTCACCCTGTGGTAAACCGTGGAGATTTCCCCAGCGAAAGCCATTTTGGTAGTTGATATTACGTAG
+
BP\cceeegggggiiihihiiiihiiiiihihhdhiihhiiiiegiiiihiiiiiiidhi_dgdeeedddddcaccbccccdceebcccc
@FCC1GLHACXX:7:1101:5236:1860#TTAGGCAT/1
NTACCCATGTTGACATCGGCCAAGCAGGATTTGTAGATGTCGGTGGCAACTTCGGCCGCAGATCGGGGCTGCTGAGCGGCAACCACCCCG
+
BP\cceeefggfghhiiiiiiihhiiiiiiiihhhiiihhiiighiihhhiiiefgheecccccccccccccccccccccccacccccaa
@FCC1GLHACXX:7:1101:5064:1861#TTAGGCAT/1
NAGTGGCATGGTGGTTGCTGCTAGTTCATTACGATTGCATTACGTAACATATTTTTTTTTGTGTTTATTTGGCACTAACTGTTACACTTA
+
BP\`cZ^cgfgggihihiiihihihh[egddgdghh\agbeghiceghedb_c]fgfhBBBBBBBBBBBBBBBBBBBBBBBBBBBBBBBB
@FCC1GLHACXX:7:1101:5110:1865#ATCACGAT/1
NCGCTCATGAACACATATCACATCATCACATAAAAGACACTTGTCATTTCAAGCATCAAACAGCCAAAGCGAAATGAACGATTCATTTTT
+
BP\ceeeegggggiiiiiiiiiiiiiiiiiiiiiiihiiiiiigiiiiiiiiiiiiiihiiiiiiiiihiiiggeeeeeecccdcdeddc
@FCC1GLHACXX:7:1101:5041:1870#TTAGGCAT/1
NCAACACATGCTGAATGTGTCTGGGTTCGATCCCCGGTCGGTCCAGGATCTTTTCATAATGGATATTTCCTTGACTTCCCTGAGCATAGA
+
BPYcceeeeeegghhhieeahghihgffiifghiihigfddeeegfhdfdggggdZb^_cbdcbddddbcdccbccbcccccbccbccbc
@FCC1GLHACXX:7:1101:5015:1874#ATCACGAT/1
NGTTGCATGTTGTATGCTGTACCAATATGGACTAGGGAAAATGTACCAGTTATGGCCATAGTGGTTCCCTATTTGGCTATATGTAAAATA
+
BP\ceeeegggggiiiiiihiiiiiiiiiiihiiiiiiiiiiihiiiiiggiiiihiiiiighighiihiihiiiihigggggggeeeee
@FCC1GLHACXX:7:1101:5143:1875#TTAGGCAT/1
NTACCCATGCGTTTAATGTAACAGATGTTCAAAATAAAGTGCCACGTGCATTAGACTCAAAGCCACTTAGATTTTTTTTGTGATAGCCTG
+
BP\cceeefggggiihiifhiiiiiiehhhhiihhiiicceghiiieghihiiiiiiihiihiiiiihihigggggeccccccddccccc
@FCC1GLHACXX:7:1101:5230:1880#CGATGTAT/1
NAAAAGTCATGATCCGAGTTTCCAATCGTTAGTCCGTTTTCGATGCCTGGGTCTATGCCGATTTTTCCGGTGCGAATTCCAGGTGAAATC
+
BPYaca``[cbegghfff`dd[`gdddfega_dcdfgfhhhhhhfefg]`fbefhbecgfa[ddbg_daWR\a^a\aabbcb^TY`bYY`
@FCC1GLHACXX:7:1101:5169:1882#CGGACGGA/1
NTTTGAGTAGGTATTCATTACCCCCCTAAAATAGTGGATTTTACTTTTCAGTTTCTTGAGTTGTGTCTTGAAATTATTGTTTGTAAAAAT
+
BP\ccceeeggeegiiiiiihhhiiiiiiihihicegghhiiiiiihhiiihiiihhfeggfhhfcgddd^dggeedeededbbdcdccc
@FCC1GLHACXX:7:1101:5193:1883#ATCACGAT/1
NCGCTCATGCGATGCCATAGGAGAGACACTAAAACGTATGGCTACCAGAGCCAGTCTTGCCAAAGAACGTGAACATCCGATAAAAAATGC
+
BS\ceeeegggggiiiiiiiihhihiiiiiiiihiighiiiiiiiihhihihfhehfhiiiigggfgeeacccddccccccccccccccc
@FCC1GLHACXX:7:1101:5248:1883#ATCACGAT/1
NAGTACATGTTATTTTATGCCAAACGTTCTTTATGTCAAACGTATTTTATGCCTAACGCCCATTATGCCTAAAATCATTATGCCTAACAT
+
BP\cceeegggggiihihiiiiiiiihhghiiiihiiiiiiighiiiiiiiiiiihihiiiiiiiiiiiiigfgegeededceddddddc
@FCC1GLHACXX:7:1101:5068:1885#ATCACGAT/1
NTTGGCATGATTAATGATTAATGATTATGATTAATCAAAAATGTTAATCATTAATCACAAAAAAATAAGAGTAAATCATTATTCACTAAT
+
BP\cceeegggggiiiiiiiiiiiiihidfdbghhihihihcghhiihhiiiiiihiihiihgghhihiiidgggggfeeeeeeeddddd
@FCC1GLHACXX:7:1101:5040:1902#TTAGGCAT/1
NGTTCCACATGCCACACAAGTGTGTTTCCGGTCCCATTGCTCGCTTCCGCTGGAGCAAGCGGTACAATCAATGGACCAAACATTTATGAC
+
BP\cceeegggggiiiiiiighgihfhiiiighihRcghfiihibhhhhhifhhfffggeecacccccccbccccbccccccccdcd`_b
@FCC1GLHACXX:7:1101:5118:1905#TTAGGCAT/1
NGTTGCATGTCCAGCAAAAGTTGGCTGAAATGGGGGTGCAGTAGAGTCAACCCTTAGGACCTCTGGAATGTCCAGACTGGTTTCAACTGT
+
BS\cceeegggggiiiiiihghiiihiiiiiiiiiiYcgghbghhibgghhiiiifgggggeeeeecdccddeccccccc]bacdbcccc
@FCC1GLHACXX:7:1101:5074:1907#ATCACGAT/1
NCGCTCATGATATGAGTCGATTTGATTCATAATACGGACCCATTTTTGACTGTAGCTAGGAGTAGAAGCGAACGCTTTGCCTTTTCTTGT
+
BP\cceeefggggihifghihiiiiiiihhihdfhihiiihiiihiiafhifhhhiiiihhiffhhifggge`bcccccccccccccccc
@FCC1GLHACXX:7:1101:5159:1909#CGGACGGA/1
NTTAAACTACTGCTGATTTCACTGCATTGAAAATGTTGAAGGAAATATGACTGAATATTTTCAGGAGACAGATTTTGTTTTGATTTTTGT
+
BP\accccgggechihffhhhiihiibghhhiicgfbeghiifghhiffgeghiifhihiib`ghehZb_fhhfhcfcghgfggeeecda
@FCC1GLHACXX:7:1101:5212:1912#CGATGTAT/1
NAGTTTCATGCTTTTGAGTAACCACACAGATTTTTTTTGTCAAGATTACTCCGATCAATCAAGTATTGCCTCAGGTATTTTTTTAAGATT
+
BP\cceeegggggiiiiihiiiiiihifhhiiiiiiiihghhiiiiiiiiiihgggeeeeeedbdedddcccccc_`cdddccccccccc
@FCC1GLHACXX:7:1101:5056:1913#ATCACGAT/1
NCAACACATGCGATAACAAGCTTCGACCTTGAGTTGGCCGAAGCGAGAGCTTTTATAGCAGCCTGACTATCTGAACAGAAGTATATGACT
+
BPY`ccY`ccccc]ddhhbdcdhadZdc`dhhdcccdddccccc`_```ccbc`Z^_^R^`Q\]`^]`]]]``Y``]^```]]]TZR]Y]
@FCC1GLHACXX:7:1101:5131:1925#CGGACGGA/1
NTGCCGCTCTCTTTTGGACATTGATGTTGTCCCACCACTTGGCGAAGAAGGAGACCTCTGCCCAGAGGAAGCGCCGCCGGGGGTCCTCCT
+
BPP`c^^`^ce^afaaWdeghdg[bgfff^deghffffhhdhaUcdeegbbbgXbZdgeddddcdbb`]`aaaaaa_aa]aaa__abbbb
@FCC1GLHACXX:7:1101:5019:1925#CGATGTAT/1
NAAAAGTCATGTGGGTACATTTCGGATAATCGAGGAGATGCGTCTTGAGCAAAAAGCTTCCGTTAGTCGTGCATCAGTATGGTTAGCGGG
+
BS\cc`ccgggggiibfghiiiiiiihiihiihihagffghifhiihghfefhiifhhifgggeeeeecccccdccccdddcbccccccc
@FCC1GLHACXX:7:1101:5085:1928#CGGACGGA/1
NAATGCTCTGCTGTCACCATCCTGAAGTTCTTAATACTTTTTGAACCAGGGGTCCTCCATTTTCATTTTTCACTGGGTTCTGCAGATTAT
+
BPP\PcaYY`acc^dddc_^_bebcadecbecXdededcccdcVccchhchcYVabWa_cHW`ccbddbb`dcccccccZ``]]ZZ``]`
@FCC1GLHACXX:7:1101:5177:1932#TTAGGCAT/1
NTGTAACATGTTGCGAAGCGATTTCATTTCCCCTTCGCTTCGGCACGACCGACATCTGTCGTTTCCGAGCACTTCATCCACACGCGGAGG
+
BP\cceeegggggiiiiihihiiiihiiiiiiiihiiihihhchhhhiggecccccccdccccccc__cccccbcccdcccccaaccacc
@FCC1GLHACXX:7:1101:5053:1940#TTAGGCAT/1
NGTTGCATGGCTTTGCTTTGTAGCCGTGGACTCTAACATCTAGGTTAAGCAAGACCCCTCGATTTGTGTATCATAGGGATTGTTGGATAT
+
BSYcceecgggggiiiiiiiiihiiighhiiiiiiiiffghhiiegihihhiihhiiiiiifhiggggggeeeeeeeddbdcbccabbdc
@FCC1GLHACXX:7:1101:5205:1943#ATCACGAT/1
NTTGGCATGTTTATCATTTGTGAACGTCAAGAAGTGTATAACATAGAGCTTCTTCAAAAATAAGGCATTTTTTCAAAGGTAGCGCAAGAT
+
BP\cceeegggggiiiiiiihiiiiihihiiiiieggghhiiiiihiiiiiiiiiiiiihiiiihiiiiiiigggggge_ceeccccccc
@FCC1GLHACXX:7:1101:5080:1951#CGATGTAT/1
NCCAATCATGGCAACGTGGAGTAGATCCAGTCGTCCATCGAGGGGGGTCTAAAGATCAATATCGGGCAGGCGGACAGACATCAGCTGAGT
+
BS\ceeeegggggiiiffhhifghhiiiiigghhhihhhi^eghhicaacbcccccccccdcdcccccccaccac_a`aacccccccbcb
@FCC1GLHACXX:7:1101:5230:1953#TTAGGCAT/1
NACCACATGTATAGGGTGCCGGTGCCATTAGTGGACTACCTAAGCTATAAAAAATCATAACAAAATAACGAAAAGCCTTAACAGAGATCT
+
BS\cceeegggggiiiffhihiefhhiihiicghfhihhiiihiiiiiiifhiiiiiihhigeggfeeeecccccccccccccccccccd
@FCC1GLHACXX:7:1101:5003:1966#ATCACGAT/1
NAGTACATGCGAAAATGGTCATTGGCATAGTAAGCTCTCAGTTAATAACTGTGGAAGTGCTCATAAGAACACTGAGAACATAAGAAAGCT
+
BS\ccccceggggihiiiegghbghhiffgdehcghhhihfhhfhhihhifhgffgfgfhfhihihihiiiihggggggeeeecbdbddb
@FCC1GLHACXX:7:1101:5174:1972#CGGACGGA/1
NACTCCTATTACCTCCTGTTTTACAGATGAGGAAACCAAGGTTTATAGGGTTAATTAACTTGCCCAAGATAAAGCAGCTGATGGGTAGTG
+
BP\ceeeegggggiiiiighiihiiighhiiffhhiiiiiighiiiifhiefhiiihiiiiiiihhhiiiihigggegeeeedec`dccc
@FCC1GLHACXX:7:1101:5047:1977#TTAGGCAT/1
NAGTTTCATGGATATTGATGTAAATGGTTCAGTTCTAAAAGATGGTGATCCTCCTCCGGGACCATCATCTTCTACTGCAAAACCTTTTCG
+
BP\cceeeggggghiiiiiiiiiihiihiiiiiihiiiiidhhiifhiiiiiiihiiiiiihiiihiiiigggggggeeeeedcdddcbc
@FCC1GLHACXX:7:1101:5081:1987#CGATGTAT/1
NACAGCACATGACATTGTGGCATTCGATGTTTTGTATTTCGACATTTTGTCTTTTCGACGTTTTGTCCCTCCACATTTTAGCTTTCGACA
+
BPacceeegggggiiiiiiiihiiiiiiihiiihfhhiiiiiiiiiiiihiiiiiiigiihhiiiggggggeeeeddeddddcccccccc
@FCC1GLHACXX:7:1101:5226:1993#TTAGGCAT/1
NTGTAACATGTACCTACGCTTACTGCAGGCTGCCCTACTCAGGTACTCCACCCGCACCTCAGTCGCAGATTCCTAGACGGTGACGATGAC
+
BP\acceegggfghhhhacffhhhhdaafdgdgfgddfbeagh[ecedffhhfhheagge_badeecc^bbbbcccccacZ`_bcccccc
@FCC1GLHACXX:7:1101:5028:1995#TTAGGCAT/1
NACCACATGCTGAAAATGTTGGCCAGAAGACTCACCAGTGTCTAGATTCCTGTTCATTAGAACATTCGCCTCCTGCTTCTTATTTATCAA
+
BP\cccccgeggfiihhfhidhhfhidhfaffhhiiiia`ghiiihhhiihddgh_fghhiiiiid_cfghghgggdggeedeeeaddcd
@FCC1GLHACXX:7:1101:5359:1844#TTAGGCAT/1
NCGCTCATGTATTTCATCAGTGATATATTTTCGTTAGGAAATGTATCTAGGTTTTTTGAAAGAATCCTCTCCAATAAAATCTTATAAAAA
+
BP\ceeeegggggiiiiiiihiiiiiiiiiiiihiiiiiihiifhiiiiiicghiiiihhiiiiiiiiiiigggggeeeeeedddddddc
@FCC1GLHACXX:7:1101:5257:1847#ATCACGAT/1
NGTTCCACATGTTCCAAGCCTGGGGGCACTATTGCTATTGGAAGTTCGTGGATTGATTATCGTGCCAGTAAAGAAAAACACCTATCCCCA
+
BP\ceeeegggggihiiiiiiiiiiihiiihiiiiihihiiihiaeghegfehhibfhgggffeeecbddddbbabcccccccccccccc
@FCC1GLHACXX:7:1101:5423:1849#CGATGTAT/1
NAAAAGTCATGGGGGTGTCAACTTTGCCCCTCTAGCTTGATGGTAACTACCAAATATAAGCTTTTTTCAAACTTTTTTTGGAAACAAAAT
+
BP\cccecgggggii_fghiiiiiiiiiiiiiiiiiiiiiiiieghifiiihiiihgggggggeeecddccccccccccccccccccccc
@FCC1GLHACXX:7:1101:5492:1852#TTAGGCAT/1
NTACCCATGTTTGGGTTCAGGTTCGAGCGTTTCGGTTTGCACACGAGAACAGAGTACAAGGAGAGTACGAAACCGGCAGAACCAACGTGT
+
BP\cceeegggggiihiiiiighhihiiihhiiiifhhhhhhhiiihddeggfg^beeeecdccc__bcccccccccccccbccccc`ab
@FCC1GLHACXX:7:1101:5472:1865#CGATGTAT/1
NCAACACATGCTACCAGCCGAACTAGAACCTTCCACTTCGAGAACCGCAGCAGATCCACTGTCGGTTCGGTCAAGGAAATATCGTGGAAC
+
BP\ceeeegggggiiihiiihiiiihiihiiiiiiiiihfhiiiiiiiiiihgfgggeeeeeeccbccccccccccabcbcddccccccc
@FCC1GLHACXX:7:1101:5310:1868#CGATGTAT/1
NAGTTTCATGGCTCGCAAGCTGGGTGGGCGCAAGCTATTACCATTCATTTGCGCCGCGCGGATTGAATATGCCATCAATGAATCAGCTGA
+
BS\cccccggggghhhhhhhhhhh^eghfhfhhhhffhhhhhfhhhddggcgcddbaaaaa[aabbbbdddbbbbbbbbbbbdbbbbbbb
@FCC1GLHACXX:7:1101:5439:1883#CGATGTAT/1
NTACCCATGGAAATATCGAGTTAGAGAGGTAAACTTGCATAGGAAACTGAAACAGATCGCATCGAGTTAGGGAACATCGAGTTAGGGAAC
+
BSaceeeegggggiiiiihighiiiiiiieghiiiiiiiihiiiiiiiiiiiiiiiiiiiiiiihhggggggeeeeddcdcbcccccccc
@FCC1GLHACXX:7:1101:5499:1887#CGATGTAT/1
NGTCAACACGGCGTAGGGGTAACGCGCCCTAACTAGAGATCAGGGAGTCGTGAGTTCGATTCTCACTGAGAAGACGTGTAACTTTTTCGC
+
BPYacccc`gggghfffgfYcgfdYcaghhhfhhhgbgdgeeeddddbbb^ababdba^]_`bbbb`bbbbb^^bXWWXX]_ccbbbbaa
@FCC1GLHACXX:7:1101:5265:1891#CGGACGGA/1
NTCATTATCTTGTGTCAGAATGTGGAATTTAAAATAGAAACAATTATTCTGGGTTTCTTTGCATACAAACATATAAAGCAAATAAATGAA
+
BPP^cccceggggfghhh_hhhbgf_ceghhhhfgh]ghffhcfhefffhhhhffhh[efhhdfffhhRbfffbdM_SZ]dgeadcdeed
@FCC1GLHACXX:7:1101:5386:1894#TTAGGCAT/1
NTTGGCATGAGCCTCTGAGATACGAATGAGTACGCTTGTAGATCTGCGGGCGTGGTCATCATATAAGTGGTCATCAAACTTCGGCCCTTA
+
BP\cceeegggfgiiiiiiiiiiiiiiiiigghiihihfhhiiiiiiiiiigeeeZ`bdddcceddceccbbcccccccccccccccccc
@FCC1GLHACXX:7:1101:5360:1904#CGATGTAT/1
NTGTAACATGTTTCCTGGAAAAACAACGTCTCTTATTGGTGGTTGAACCCTTACTACCAAGTCAATGGAATGATCCCCAAAGACATTTGA
+
BP\cceeegggggiiiiiiiiiiiiiiihhhiiiiiiiicghgiihiiiiiiiihiiihiiihiiiiggggggeeeeedcddcccccddd
@FCC1GLHACXX:7:1101:5421:1904#CGATGTAT/1
NATAATGCATGTACCCCGAACGCATTTGTAGTACTAGCTACTATACGAATACATCTCTAGGCGCTGTCGCATAGAAAAACCCCCTTTCGC
+
BP\ccecegggggiiiiiiiihiiiiiihiihiiiiiiiiiihiiiiiiiiiiiiiiiiiiiiggeeecccccccccccccccccccccc
@FCC1GLHACXX:7:1101:5291:1907#TTAGGCAT/1
NAGTACATGCCAAACCAGGGAGCTTCGCACGATGAAAACCGCAAAAAGAACCGCATCAATACGCTGCACCAAAAGCCCTTCTCTGCGGAT
+
BS\cceeegggggiiiiiiihiiiiiiiiiihiiiiiiihiiiiiiiiggggeeccccccdcccccccccccccccccccccccccccac
@FCC1GLHACXX:7:1101:5499:1909#ATCACGAT/1
NCCAATCATGCTCTACTGCAGCCCAAATGCGCGTCTGTGGGTTCTAGGTGCCACTCTCGATTGTACCTTGACATTCAAACCACATAGGAA
+
BS\cceeegggggiiiiiiihiiiiiiiiiiiihhiihiiigfhhiiiggifhiiiigggggeeeeeedddddcccddccccccccccbc
@FCC1GLHACXX:7:1101:5400:1922#TTAGGCAT/1
NGTTGCATGCGACGTGTTAAAATGACCACCAACCAGGTATCAGTGTCGATGTCAAAATGTTGACTCGGTTGATCCGGAACCAGATGATTC
+
BS\ceeeegggggighiiiiiiihiiiiiiiiiiiiiffhiiihhiiiiiiihfiiiiihggggggeedccddccccccccccccccddd
@FCC1GLHACXX:7:1101:5336:1932#ATAACGAT/1
NATAATGCATGATCTTTTAAACTACGTGGGAGGATCCGTTTCACTGGAAATGGAATGCCCCAAGCTGCTGTGGCTCAAAAAACATATGTT
+
BP\cceeegggggiiiiiiiiihiiifgiifiifhhiihiiiiiiiighiiiiiiiihhiiihiigggggeeeeebddddccccccdded
@FCC1GLHACXX:7:1101:5369:1937#TTAGGCAT/1
NCCAATCATGTTCAACGTGGCTAGCGAAGCTCAGGTGCAATCACCTACCGAGATAAGCACCCGTTGTTGACCACTACCACCTCAGTCTTG
+
BP\ceeeegggggiiiifhiiiidfhhifhdfffhafghifffghcfgidaffhihfdgfgeeedcccabcccccccccccacbc_bbcb
@FCC1GLHACXX:7:1101:5279:1940#CGATGTAT/1
NATAATGCATGAGATCGCGAAGGCGACTATGTACGACGGATGAAGATAGCGGCTCGGAGGGGGGGCCCACTAAAATGGAGAGGATTGATG
+
BP\ccecdgggggiiiiiiiiiihiiiiiiighiihiiifeggeeeeeeecccccNWOT_ccccEET]GWQGX`bRR]JQJWGQR_RS]]
@FCC1GLHACXX:7:1101:5254:1945#CGGACGGA/1
NTTGGACGGTGAGCTCTGAGACGGTGCTGCAGTGACCGGAGGACGGGGCGGGCGCCCAGGGGAAATTGGCTTGGGGAGCCCGTGTAGAGG
+
BS\cccdegegegiihhifhhhiibfhihihiffhiiiifhhbfhggecccc_aTW[T`accTZ`_bb_b`aTW^_QTE[__OXWX]Y_B
@FCC1GLHACXX:7:1101:5305:1946#ATCACGAT/1
NGTTGCATGGAAATGGATGGCTGGATCTCCTGATTCAGACGACCTCAAAAATATAAATAGTTCGATAAATCACCTTGTTGACAATAATAA
+
BPYcceccgggfffiihihihfhhgfhfghbhfihiiiiiifhihihhihiiiihhhidhgfgdghgggggeeeeeddbdbdccccccdc
@FCC1GLHACXX:7:1101:5470:1950#CGATGTAT/1
NATAATGCATGAACTGGCGCGTTAATGACGGTTATACTCATAGCGATCATCAATCGATTCGATATAGTATAATACCAGGCGGGCGGAAGG
+
BP\cccceggeggiifhffdgghiihhiiiicdffhihhhfhfhffgfghhiiiigfgggeeeecdccededbccccccccaccca[[_a
@FCC1GLHACXX:7:1101:5498:1951#CGATGTAT/1
NGTTGCATGAGCGATTTCTCTTCATCGATCCTCTCTTCTGTGAATGAAGGTGAGATCAAGATGCGGGTTTGTTGGCGTGTTTCCACATCA
+
BP\cceeegggggiiiiiiiiiiiiiiihiihihiiiiihghhhiiiiiieggihiiiiiiiiiiigacecdddccc_a_ccccdccccc
@FCC1GLHACXX:7:1101:5344:1956#TTAGGCAT/1
NTTGGCATGGGACAGTAAGCTGAGAAGTAAGCTTTGTCCCAGTGAGGACGTTATGTCAAGAAGAAAAAGAAAAAGAAGTCAGTCAAAATA
+
BP\cceee]eggfhhhhhhhhhhhhhe[dfghhhhhfhhhegdfhhhhhhhhh\ceffdgehhhhfhhggggeeeedddddbbbbbbbbb
@FCC1GLHACXX:7:1101:5445:1962#CGATGTAT/1
NTGTAACATGATGAACCATCCCCAACGGATGACTTCAAACGAGTTGTCGTACACTGCGTAACAAAAGGCCTTCCGCTGATTGTGGGCAGT
+
BP\cceeegggggiiiiihhhiiiiiiiiiiiiiiiiiiihhifgihihhiiiihiiiggggeeda_`ccdccccccccccccccccccb
@FCC1GLHACXX:7:1101:5283:1971#TTAGGCAT/1
NTACCCATGCAAAGTTCGGGTCGTAGATACTTAAATCGACAGGCACTCTTTTTTACTAACGATATAAAACACATTGACTCCAGAAACATA
+
BP\cceeegggggighiiihfhhgiiiiiiiiiiiihiiiiiiiiiihhhiiigfgfgeeeecccdddcccccccccccccccccccccc
@FCC1GLHACXX:7:1101:5342:1977#CGATGTAT/1
NGTTCCACATGAAACTTTGATTTTGTAAATATCTCAGCATCCTGACCATTTAGAAAGGCGGCGTCGGTAACAGTTAACTTAGTCAAGGGC
+
BP\ccceeeggggiiihiihiifiifiih]ggfgiiiiiiiiiiiiihiihhhdfhiedhhhe]aacZ`acccbbbcccdccccdccbca
@FCC1GLHACXX:7:1101:5321:1985#CGGACGGA/1
NATACTGCATATTCTTGCATCTAAGTGGGAGCTGAACGATGAAAACATATGGACACATGGTGGGGAACAACACACACTGGGGCCTGTTGG
+
BP\cceeegggggiiiiihiiiiiighiiiiiiiiihihhhiiiiiiiiiiihhihiiiiaegdhgdeedeeccccccccccccccbccc
@FCC1GLHACXX:7:1101:5266:1991#TTAGGCAT/1
NAGTTTCATGCGAAGGGAGAGAGAGAAAAGTCGATAATGTAGAGAGAAGAGAAATGTTTCGCTCTTCTCTCGTTTGTGTCATTCAACATT
+
BP\ccecegfgggiihfgihfffhhhiiegaegfhiifdaf_effdfhhcfghiYZbdfgegdeeeeddddcaccccccccecdddbbcb
@FCC1GLHACXX:7:1101:5463:1998#CGGACGGA/1
NCATTTAGGTGTTGGATCAAGAAAAAACAGCCAGAGGAAAAGACAGAGGGAAGGCAGAGGGTACGGGAGATTGCTATTGCTGTGTAATAC
+
BP\ceeeegbegghiiihihiiihiiiiiiiiiiiiiihiiihihihiiighihhiffgeeacdcccccccccccddcccccccccdddc
@FCC1GLHACXX:7:1101:5431:1999#ATCACGAT/1
NGTTCCACATGAAATATATCTTTCTGATTTCTTTATCCTTATCAACGCGTAAAAAGTTAATCATTTTGGCAATGAACAAATTCATTGAAT
+
BP\ceeeegggggiiiiiiiiiiiiiiiiihiiiiiiiiiiiiiiiiiiiiiiiiighiiiiiiiiiigggggeeeecedddddddcccc
@FCC1GLHACXX:7:1101:5673:1846#CGATGTAT/1
NACCACATGTAGAATCTAACGAAAATAGTCCGGTTGAAAACCCCGGGTAACACCATCGTGACCTTCCCTCGTCAGTACACGATGCGACCG
+
BP\cceeegggggiiiiiiiiiiiiiiihhiihdgihiiiiiiiiiieaghfggfggecedcddddccbcaaccccdccccacccccccc
@FCC1GLHACXX:7:1101:5732:1850#ATCACGAT/1
NTACCCATGGCAAAGTTGATAAGATCAACCATACTAAGTGGGGAGAAATGGCAATAATGTGTTTGTGCCGTCTGGGCCCGATCGTGGCTC
+
BP\cceeegggggiihiiiiiiiiiiiiiiiiiiihiieghiihifhiiiiiiiiiiiifgfhff]bgeaXa]`db`c__\W\_BBBBBB
@FCC1GLHACXX:7:1101:5639:1854#CGATGTAT/1
NAAAAGTCATGGGAATGAGAGGGTTAAGGCAAAAAAGACTTTAGATACCATATTGATTATGTCTTTAGAGACCTTAACTAAAAATAAACA
+
BP\cccccggfggiiihihiiiidhiiiihihiiiihfiihiiiiiifgihiifhhhiiih`ghiiiiggggeeedeeddddddcccccc
@FCC1GLHACXX:7:1101:5694:1854#ATCACGAT/1
NTGTAACATGTCGCGCGTTGGTCTAGTAAGTGAAAAAGTGGCGTGATCGGTGAGTTCGGTTGGAGTAACTGAAAAAGTGCCGCAATCGGT
+
BP\cceeeggggfhhhf_ghhdghhheghhghhhhhdh^afgf`ffbdge^dge^bceb^__abb_b`bcb]`bba]S_Y_aa[aabaaW
@FCC1GLHACXX:7:1101:5583:1858#TTAGGCAT/1
NTTGGCATGGTGCTGCCTGGGGTAGAAGTAACCGTAGGGAAGATCGGGTAACCAACCCCGATGGGATATTGGTCGTATGCTGACAGGGAA
+
BP\ceeeegggggiiiiiiihieegiiifhiiihghiiihihhhiiiifhiiiiiiiggecccccccccedcbcccccccdccccccccc
@FCC1GLHACXX:7:1101:5609:1863#CGATGTAT/1
NGTTGCATGTAAAATCGAATAAGTTGCAAAGATATTGTCCGATGCTGTATATCTGCTTCTCAAACCAACCCCATTGATCGGTGGTGGCTA
+
BP\cceeegggfgfhffhicgghegfdghhhicfhihfhhicbghehfghhiifhiiihghhgfdfZbdfhfgggeeeeec`bcaacccY
@FCC1GLHACXX:7:1101:5712:1865#CGATGTAT/1
NACCACATGAACTTGTTGAAGACCACAAGTTAATCCGACATTCGTAGTAACAATCAAATCATTATTGTCGTTATCGTCGATTTTTGGCTC
+
BP\cceccecggeihiiiiiiiihiiiiehhiihhhafefhhhiaf`eeffehfffhhiihiiiiffddddddeedebc^acccccaccb
@FCC1GLHACXX:7:1101:5532:1866#TTAGGCAT/1
NGTTGCATGCGATGCCATAGGAGGGACACTAAAACGTATGGCTCCCAGAGCTAGTCTTGCCAAAGAACGTGAACATCCGATAAAAAATGC
+
BP\ceeeegggggiiiiiiiiiiiiiiiiiiiiiiighiiiii[ehhgffhhiighfhghgggggeece`bcccccccaccccccccccc
@FCC1GLHACXX:7:1101:5507:1870#ATCACGAT/1
NACCACATGTGTATATCGTGTAGCAGGTACGAAGATGCTCTATGCCCTGGGAAGTCGAGAAACTTTCCAACCCGAAAAGATCCTCGACCG
+
BP\cccccebagc_eefhddcfghbgf`eghhdhfbghhffhfhdhhfgfghfgehhgdgdghhfhefgee]abbaaabbbbbbb^aaaT
@FCC1GLHACXX:7:1101:5632:1878#ATCACGAT/1
NTTGGCATGAAGGAGTAAAAGTTCCAGGAAATATTTCTGAAAATGTAATAAAAATAGCATTAATTCAATCTTCCCAGAAGCATAAAGATT
+
BS\cceceeeggghidfhiiiggiiiiiiiibfhhiiiiiiiiihhhiiiiiihihiiiihiiiiiigiidhhhhghhiieZ`dbdeeee
@FCC1GLHACXX:7:1101:5693:1883#CGGACGGA/1
NTAATCTCAGCTCACTGCAACCTCTGCCTCCCAGGTTCAAGTGATTCTCATGGCTCAGCCTCCCAAGAAGCTGGGATTACAGGCGCCCCC
+
BP\cceeefeeggiiiefhhiifhhfhiiiihihiceffhidfbhhhiiihd]fhha^efgdfhghfghbgfbdddcbda]V_`]ZaaBB
@FCC1GLHACXX:7:1101:5724:1889#ATCACGAT/1
NCCAATCATGCAAAAATATTCAAGTTTTCTTCGAAAAAACTATCAAAGATACCCCGTTTTACGGTACATTAATTTTTGTTTTTATTTATT
+
BS\cceeegggggiiiiiiiiiiihiiiiiiiiiiiiiiiiiiiiiiiiiiiiiiihiiiiiigdgeeeeeceddddcccccccccdedc
@FCC1GLHACXX:7:1101:5571:1892#ATCACGAT/1
NCCAATCATGCTATCGCTGTACGCGTGCAAACCCTTGCCCCTTGCAACGACCCGTTGGTCAGCTTCCCCTTGCCCGAGTTACACCAAGTC
+
BP\ceeeegggggiiiiiiiiiiiiiiiiiiiiiiiiiiiiiiiiiiifiiggecdcccccccccccccccccccccc_accccccccbc
@FCC1GLHACXX:7:1101:5594:1896#CGATGTAT/1
NACCACATGCTGAAGGTGTCTGGGTTTGATTCCCGGTCGGTCCAGGATCTTTTCGTAATGGAAATATCCTTGACTTCCCTGCCACACGAT
+
BP\cceeegggggiiibfgfhiiidfhhiiiiiiihhiiighiiiihiihhiiihgggggeeeeeedddddddccbcccccccccccccc
@FCC1GLHACXX:7:1101:5743:1911#ATCACGAT/1
NCGCTCATGTACGCGTCATTATTTGCACTCAAAAAAGCTTTAAACTATTAAAATCGGTTGAAAAATGGCAGAGATATTGACAAAAATGCT
+
BS\ceeeegggggiighiiiiiiiiiiiiiiiiiiiiiiiiiiiiiiiiiiiifdgideeeeeeedddddccccccdedccccccccccb
@FCC1GLHACXX:7:1101:5664:1924#TTAGGCAT/1
NTGTAACATGGTTGGCTATAGGGTTAAGTCCACGGACAAGAACAGCTACCCTTAAGTTCTTAAGAATGCTGTTGGCTACTGGCTGGCTAC
+
BPaceceegggggiiiiiiiiiiiiiiihfiiiiiiihiiiiiiiiiiiiiiiiiieghiiiiiigggggggeeeeddddddccccabcc
@FCC1GLHACXX:7:1101:5686:1945#CGATGTAT/1
NAAAAGTCATGAAACGGCCTACTTTCCTGCACTGAAGTATGCAGTGCGGGAATAGTCATTACGCAACTGAAACCAGTGATGTAATGATTC
+
BP\ceacdgggggiiiiiiiiiiiiiihfhiiiiiihfhhihiieghiiiaghiifhhhggggeeecdddcccccccccdcedddcccde
@FCC1GLHACXX:7:1101:5632:1948#TTAGGCAT/1
NTTGGCATGCAACTTTCTCTCGCCAGGTAGCTTATAAAGAGGGTTCAAGACGTTTTTGTAAACGGTCCAAATATTGACGTTTCAAAACAA
+
BP\cceeegggggiiiiiiiiiiiiiieghiiiiiiiihiiiiafhiiiiiihiiiiiiiiiigggdeeedddedddccacccdcccccc
@FCC1GLHACXX:7:1101:5563:1958#CGATGTAT/1
NAGTTTCATGCCTTCAGAAGTACTCGGTGGATCGACCGATAAAGCTGCTCACTTCCGTGCTTGAGAAGCTTGACCCTGATCTCGTCCTTC
+
BS\cceeegggggiiiiiiihghiiiiegihiiiihiihhiiiiiiiiiiiigggggceeeddddcccccccccccccbccdcccccccc
@FCC1GLHACXX:7:1101:5540:1963#TTAGGCAT/1
NACCACATGCGGCAATGCTCTGCATTATGGGCGTAGCCTGAGAGAGGCAGGGGAGCGCCGTTGGCTGCGAATACCTATTCAATAATAAGT
+
BP\ceeeegggggiiiiiiiiiiiiiiiiiiiihhiiihihiiihiiiiiigg]b`aaca\aacbbaa_]accccccccccddccdccca
@FCC1GLHACXX:7:1101:5603:1963#TTAGGCAT/1
NTGTAACATGCCACATTTCAGCAGGCGTTTTGTCCTTTAGGGCTTCTGTTGGACTTCGATTAGCAACATACACCGCATTCAGCACCGCCT
+
BP\cceeegggggiiiiiiifiiihiicegihghhihigghhffihiiihbfeffhfhhifhhihiggggeeedcbccccdbbccc_acc
@FCC1GLHACXX:7:1101:5723:1968#CGATGTAT/1
NACCACATGATAAAACCCATCTAAACAAGCCTGGGGAACAGTATTGCTATCGGATGTTTTGGGATTGTTTATCACGCCTGTAAAATAAAA
+
BS\cccecgfgggiiiiiiiiiiiihhiiiiiiiiiiiiiiffhiiiiiiiiifgh`ghhhigfggeeeeeddddcdcacbbddcdcccc
@FCC1GLHACXX:7:1101:5665:1969#CGATGTAT/1
NTTGGCATGACCCCTAATAGCTAGCAGCAGAGGTTTTCGCATTGCGTTTGTAGTCAGCTTTTGACAGTTACTGAAACGATTAACGACTTA
+
BP\ca^Z^^cecef`eegbgcdghfhhhbababefhfhffdfhdgfeggf``\_\VV_\bZbddddg_]bcaaab_b\aaaabb_W\Z[_
@FCC1GLHACXX:7:1101:5749:1971#TTAGGCAT/1
NAGTACATGTCATTATGACAGTTATGTCGGGAACGAGTCACACGTCGCGTGTCCCACACGCGCGTTCCGATTTGGTGGGCGCGCGACAAT
+
BP^ceeeegggggiiihhiihhihiiiiiiiiihihiehhfggfeghcgdgggggfececccacaacccZaacbcccccaaccca]__cc
@FCC1GLHACXX:7:1101:5616:1986#ATCACGAT/1
NGTTGCATGTCCTATCCCATCCAAAATGACAGATTAGTTTTATCTTGTTCTTTCGATTATTCCGGACTTTTCTAAACTTTTTATTCACAC
+
BP\cceeegggggiihhhhfhhiiiiiiiiiiiihhihghihiiiihhiiiiifhagghihhhihhihiiiiggggggeeeedddddcdd
@FCC1GLHACXX:7:1101:5662:1988#CGATGTAT/1
NTGTAACATGCAATACTTGCACAGGAGGGAGCATTTCCCTCGTACTTCTCACCTACATAGACCGGCGCATCATTACCAAGCTATCCAGCG
+
BPY`ccacecgfghhhbgbghhhhhhhfa^eghhhhhhh`aceghhhfhhfefhg\edbdfhhWacaaa\__`cdbbbb`a]bbbb_`ba
@FCC1GLHACXX:7:1101:5587:1991#ATCACGAT/1
NACCACATGTAGTCTTAAAGCCACCAATCAGGTGGATTGATACTGAATGGTGCACCTACATATGTAACGTGCTTTGTATTGTGGCTTAAG
+
BS\cceeegggggiiiiiiihiiiiiiiiiiiefhghiihiiiiiiiiiicgffhihiiiiiiighiiifghiihgggggggeeeedbdd
@FCC1GLHACXX:7:1101:5709:1994#ATCACGAT/1
NCCAATCATGATTTTCCATAGCTCTACGCGGTCGATACTGTCGTATGCCGCCTTGAAATCGATGAACAAATGGTGCGTAGGGACCTGGTA
+
BP\ceeeegggggiiiiiiihiiiiiiiiiifhhiiiiiiiiigihhiiiigdeeeceedcdcdccccccbcc]bbcaccccccccccbb
@FCC1GLHACXX:7:1101:5737:2000#TTAGGCAT/1
NGTCAACATGTAAAGCAAATCTACTTCTCACCACTCGATTGAGTGGCTCTTTCCGCTCTTTTGGCTTTAGCTTTTCGATCTTTGGCGATC
+
BP\cceeeggggfhfiiifghhihiihfiiihhhfhiihhffh^cdghiihihhfhhihihiiihhigfggfeeeeccdddddcccccaa
@FCC1GLHACXX:7:1101:5561:2000#ATCACGAT/1
NACAGCAATGCATTCTGGTGTACTGAAAATAAAACACTGTGTCAGGTTATTAGACATTTGAATATTTTTTTATTATTTATTAGATATTTA
+
BPaceeeegggggiiiihegghiiiigiffhiiihhiiighfiiiiegfhiiiiiiiiiiiiiiiiiiiigggggggeeeeeeedddedd
@FCC1GLHACXX:7:1101:5976:1849#CGATGTAT/1
NGTTCCACATGAACGTATCCTTATCGCAAGTGACCTTATTGGGATAGGCCATCATCAATCGGGCCGCCTTGTTAACCGTAACGCTAATAA
+
BP\ceeeegggggiifgiiiiiiiiiiihibfghiiiiiihhifhiiiiihiiiiiihhiiihigeccccccccdccc_acccccccccc
@FCC1GLHACXX:7:1101:5904:1857#TTAGGCAT/1
NACCACATGTAGCACTGCAACTTCTGGACCCTGTAAACTAAGTGGAATCTTTCTAAAAGCAGGAAGGTGGGTAAGAATACCAATGGTCTA
+
BP\cceeegggegiiihihiiiiiihiiiiihighiiiiiihghhihhfghfihfhihhhiiiiiiie``f\degeeeeecddddddccc
@FCC1GLHACXX:7:1101:5844:1858#CGATGTAT/1
NTGTAACATGTTTGATAAACTCAAATCCATTTTGGAGCAGAACAGGATAAATCCCATCTGCTCCTGGAGATTCGAAAGGTGCAAAACTAT
+
BP\cceeegggggiiiiiiihiiiiiiiiiiiiiifhihihiiihhihihifhfhhiiiiihiiiiifhhihhigggeeaceddddddcc
@FCC1GLHACXX:7:1101:5774:1865#ATCACGAT/1
NGTTGCATGTCTACTTGAAGGTTTCAAATAAAGAGCTTTTGGTTTATGTGGGAATATTATTAGTTGAGTTTTGGAAGCATTAGGAGAAAT
+
BP\ccccce^ccd[`bd`R``b[`[`YR`X``eSYP^deb]bcc`cacc^]cZRaa^cdhdaabdh`cb`\\UFV]\\\`c`Z__ZG]Z`
@FCC1GLHACXX:7:1101:5934:1867#CGATGTAT/1
NTACCCATGGTCTTGCGAGTCATTTTCTTCTGGATTACCGTTTAGAAATGAATGTTCCACCATCTTAATGGAATACTAAATAATACCGAA
+
BS\ceeeeggggfiiiihigiiiiiifhiiiiI^egfhihhhihihhihhhiiighiiiiiiiiiiihhiigeggdgeeeeeeddddccc
@FCC1GLHACXX:7:1101:5987:1873#ATCACGAT/1
NTTGGCATGCAACAATACTCGGTTCGTGGCCGCATCTCTCCATCCTCGGTTCTGCCCCACGCTCGTCAAATCGATACGCACTTGATCCGC
+
BP\cacccgggggihiiiihiiiihhagggffdfhffdgghhhiihhdfffdgddecaaa`_aa^^a`cbbb_accacccaccbbbY_ac
@FCC1GLHACXX:7:1101:5886:1876#ATCACGAT/1
NGTTGCATGCTTACTATCCCTTATGGCAGTGTGGTGATTTTTTTGTCTATCGCTCATCCGGTTTGCGGCCCCCCGCCGGGAACTGGGCCC
+
BP\ceeeegggggiiiiiiiiiihiihhiffeXH_BBBBBBBBBBBBBBBBBBBBBBBBBBBBBBBBBBBBBBBBBBBBBBBBBBBBBBB
@FCC1GLHACXX:7:1101:5962:1882#CGGACGGA/1
NCCACTTAGACTACTGTACCCTGGAGGCCAAGCATCCAATAGCAGTCATTGTCTGTGACATCATATCCAGCTCTCATGGGTCTGTAGAGT
+
BS\cceeegggggiiihiiiiiihiihhhiiihhhhhhiiiiiiighihhhihhifhhiiihiiiiihfhiiiiigggff^adededcdb
@FCC1GLHACXX:7:1101:5944:1890#ATCACGAT/1
NCAACACATGTCGCTGGGGGGCACAAAGATTGCCCACTTTGATTCAAGTTCACCTACAGATTTTTGCTACTACTTATGCGAGTGTTCGAA
+
BS\ccccccc[`ccdh`ddYYTOWWW\RRRR]]]`][[``W]]]]W`WRXXX]`RYR]YRYRRY]T``Y]]`````YY`XQT]WY]][]]
@FCC1GLHACXX:7:1101:5805:1892#ATCACGAT/1
NCCAATCATGCAAGTCGATTCTGATCGACCATTTCAAAAATATATGAAACTTTGCACAGTTTTTCAGTTCCATCTAAATCGTCATTTTCC
+
BS\ceeeegggggighhiiiiiiiiiiiiiiiihiiiiiihihiiifhiiiiihhhiiigghhhiiiihiiiiigggggfeeeedddddd
@FCC1GLHACXX:7:1101:5776:1893#TTAGGCAT/1
NACCACATGCTCAGCAGGGAAAATATAAAAACTTATCAGAAACTTTGTTTTTGTATTAAAAATGGGGGTGGCGAATACTGGACCACTCGC
+
BS\ccecdgggggiifhiihiiihiiiiiiiiiiiiiiiiiiiiiiigghiih`ffgihhfhggeghgccaccccccccdcbcccccccc
@FCC1GLHACXX:7:1101:5832:1905#CGATGTAT/1
NTTGGCATGCTTACTGCTTGGATAAAAGTCGAGAGGCATTTGGTACTCCCTCCGTCTTACAGAATGGATGTATCAACTCTTCGATGGAAT
+
BP\cceeegggggiiiiiiiiiiihiiiggihihiiiiiiiiifghhiigcgfae`gffhffhhdgdb]dVZbccbcdddbdc__baccb
@FCC1GLHACXX:7:1101:5982:1913#CGATGTAT/1
NTACCCATGCTTATCGATCCAGACTTGGTTCACTTTCGTTCGTTGACAGCTCAGTCAGGATGGTGTGATTCACTCTGGTGATCCGATTCC
+
BS\cceeegggggiiiiiiiiiiiihiighiiiiiiiihiihiiiiifghiiiihiiiiiiiigfggggggggeeeeeeddcddcccccd
@FCC1GLHACXX:7:1101:5871:1915#CGATGTAT/1
NCCAATCATGCTGAAAGGCGGAACCGATCGCGGCATCTTAGAAGCAGTGTCACGATAGACGGTGATCCTTTTGAGGTGGTTGATGAGTTC
+
BP\ceeeeggfggiiiiifhiiiiiihgiiiiiigeeeeeedddbddbcddcccaaccccacaaccdccccccccc^`aX_ab[bccbcc
@FCC1GLHACXX:7:1101:5893:1919#CGATGTAT/1
NCGCTCATGCGATGAAGACATCACATTATCATTGCCACTTGCTTGGAAGTCATCGGGCTCCCACACGCCAAGGCCTACTACATAAGCTAC
+
BP\ceeeegggggiiiiiiiiiiiiiiiihiiiiiihiiiiiiiiiiiifhhhhiiiiiiiiiigggeec_bcccccccccccecccccc
@FCC1GLHACXX:7:1101:5913:1937#ATCACGAT/1
NTTGGCATGCCATATTCAGCCATTAGGCTCACGATACTATGGGTGCTAGAAACTCCCTGACGAAGGAAGTACTCTCGGTGCTGGACGCGT
+
BP\ceeeegggggiiiiiiiiiiiiiiihiiiiiiiihhihii^fghhhhiihiiiiiiiidhiiggggeeeeeeeccbcccccccccc_
@FCC1GLHACXX:7:1101:5821:1939#ATCACGAT/1
NAGTGGCATGAGATCGTTGCTGATGGTGTTGAGCATCGTCTCGATGCAGATACTGAGCACCTATCTGAAAAAGAAAGAGTGGAGCAGAAG
+
BP\ceccegggggiiiiiiiiigiiibgfhhiiiiiihhhihhhiihiiiiiiiifhiiiiihhiiifdgggeeedecdU]``acccccc
@FCC1GLHACXX:7:1101:5861:1941#TTAGGCAT/1
NTACCCATGAGCATAGATAATCGTACACTTCGTAGTTGCTACTCCGTTATTGACCAGAACAATCGAAGTTGCACAGAGATTTAATGAATG
+
BS\ceeeegggggiiiiiihihiiiiiiiiiicghgfhiiiifiihfghiihfhhighiiiiiihiig\dggeeeeeddbddddccccdc
@FCC1GLHACXX:7:1101:5995:1942#CGATGTAT/1
NCGCTCATGTGACAACGACGTTTCCCGCGTTGTGAAAAGACGTGTTACGGCTGTGAATAGGGCCTTTCACGGACTACGTAACTAGCTTAG
+
BS\ceeeegggggiiiiiiiiiiiiiiiifhiiiiiiihiiighghhgdgeecadbdedcccbcccccccccccccccacccdccccccb
@FCC1GLHACXX:7:1101:5944:1945#CGGACGGA/1
NGCCATATTTCCATTCAAGTCACAGAGTGGAACATTCCCATTCATAGAGCAGGTTTGAAACACTCTTTTTGGAGTATCTGGAAGTGGACA
+
BP\cceccggfgfiiiifhiihiihdgeghihiiiiiiihhiihgifhghiifaegfggcgi\bfgghiihagd\\dgggegeeedeb`b
@FCC1GLHACXX:7:1101:5839:1952#CGATGTAT/1
NACCACATGTTGCGGAATCAAAAGCTTCACCCACCATTAGAAAGCTAAGGGTTTTTCAAGGCTCTATAATGCGGAGGAATCATACAAACT
+
BP\cccceggfgadf`fghhhhhfhdhhhhhhfhhfffdfghfgfcfghhhaegbdghhbb``gdceeeeeY``c_ccabbbcbccbba_
@FCC1GLHACXX:7:1101:5927:1961#CGATGTAT/1
NCCAATCATGGCTTTGCTTTGTAGCCGTGGACTCTAACTACTCGGCTAAGAAAGACCCCTGAACGCATTTATATGCATTTTCATTTACGT
+
BP\ceeeegggggiihhiiiihiiiiighiiiiiiiiiiiiiiiiihiiiiiiiiiiiiiiiigggeeeedddeeddddcddcdededca
@FCC1GLHACXX:7:1101:5790:1980#TTAGGCAT/1
NGTCAACATGAAGAACCACCGCGCAGCTGTTGTGAACGAACAGCGAGTTTTTTCAGCAGTGTTGTACAAAATACAACAGCGCGACTACTG
+
BP\ceeeegggggiiiiiiiiiihhiihiiiihiiiiiiiiiiiiig[dgeecbbdcccccdecccddcccccccccccacccccccccc
@FCC1GLHACXX:7:1101:5849:1994#ATCACGAT/1
NTGTAACATGGCGATATCGATACCTTCGTAGCTGCCATCTTCTTTCAGGAAGGTATAAGGCTTGTAGTCACCGGTAGTGCAAACGTCGAG
+
BP\ccedegggggiiiiiiiiiiiiiiihiiiiiiiiiiiiiiiiihiiiiiibghiihiieiggggeeeeeec[]abcccccccccccc
@FCC1GLHACXX:7:1101:5906:1996#CGATGTAT/1
NTACCCATGGTTTGCTTTGGATTTTGATGATCGTGTAGAAAAATGTGAATGTCGAGGTGGTAAATGTTTGCTACAGTACATTTCCCATCC
+
BP\ceeeeggggfiiihiiiiiiiiiiiiiiiiegegfhhiiiifcdhhhhfhghhi`cgefhhhifghiggggggdeeeeeeddddddc
@FCC1GLHACXX:7:1101:6074:1843#ATCACGAT/1
NAGTTTCATGTCTTGAAGGACGTAGAGCCAGCAAAAGTAAAGTAAGTTACCTTGGGGGCGTGTAACAACTGCAATAGAACACGCCGTTGA
+
BP\aceeeggggghiiiiiiiihhfhiiiiiiiiiiiaefhhbghhhhiiiiiiiiiiicacabccccccccccccccccccccccaccc
@FCC1GLHACXX:7:1101:6140:1856#CGATGTAT/1
NTACCCATGGACCCACCCCCACTGTGCGAGTCGATCCGTGATTAACCACAATATAACCAAGTTGTCCGCTTAAGAACCTTGCGCACTCAC
+
BP\cceeegggggiiiiiiiiiiigihiiighiiiiiighhiihihiiiiiigggggggeeceedddccccccccccccccccccccccc
@FCC1GLHACXX:7:1101:6244:1862#CGGACGGA/1
NGTAGGGAATCCACTGCAATTATACTCAATAACTTAGAAAATTTGATGGCTTGAAGTCCTCATACTTTTCTTCAGTCTGTGAGTCACTTA
+
BPYace\ccgfefhfhhhhh`gbgghgfhhhhhhhhhhhhhdfhhffhhhhhhhhhdfhhhhebeffhhffgdfhhhfeggfa\_accee
@FCC1GLHACXX:7:1101:6053:1867#TTAGGCAT/1
NGTCAACATGTTTATTTCCTGAACAGCTATTTAAAAAGTTTAAATAAAGCATAAGTTATAAGCTTTGAAATGCATTCGGAACTCAACTCG
+
BS\cceeegggggiiiiiiiiiiiiiiiiiiihiiiiieghiiiiiiiiiiiiiihhiiiiiiiiiihiiiiiiiiiiiiiggggeeeee
@FCC1GLHACXX:7:1101:6018:1870#ATCACGAT/1
NATAATGCATGAAAAATCTCAAGCGTGAGTTGTGAGAAATTGACGACAGATCGGAAGAGCACACGTCTGAACTCCAGTCACATCACGATC
+
BP\aceccgggggiiifghiiiiih_fghdfhdfghfhhfffhifhfihiiiihhhiihhhggge_cecbddddc`bb`_bbbbbcc_[^
@FCC1GLHACXX:7:1101:6167:1870#ATCACGAT/1
NGTTCCACATGGTCATGCTGAATAGCTGCGCGTTTACCGCTACGGCTATCTGGGCCCCAGGAAGGGCTGAGGAAGGGCTGGTCGTTTTGT
+
BS\cccceggfgehhiiiiiiiiiiiiiiihifhiiihhiiiiiiiiiiieggggeee`bccccccccccccbccacccccbcc[accca
@FCC1GLHACXX:7:1101:6111:1873#ATCACGAT/1
NAGTTTCATGTGCAACGACCGTGAAGGCATTTGGCTGACAGATAAAACGATGGTGGCTGCCAGGTGGAAAGAGCACTTCGAACGTTACTG
+
BP\cceeegggggiiiiiiiihiiiiiiiiiihiihihghihdhiiihhiiiibghggggdaeeV]a`bdcccccccccccccccccccb
@FCC1GLHACXX:7:1101:6212:1874#ATCACGAT/1
NAGTGGCATGTCTCTACAGACGAGATGTCGAGATACAGAGTCTTAAGGAGATGTCGAGTTTTAGAGCACACAGTTAGTGTAACTGCAGTT
+
BP\ccccegggggiiihiihiihiiiihiihhfhiiiiiigfhihiiiihhhiffhgieghiiiggggggeeebdbdbddddcdccccbc
@FCC1GLHACXX:7:1101:6073:1874#ATCACGAT/1
NATAATGCATGTGCTTAGGACGATCTTCGGCGGAGTATGTGAGAACGGCTATGGAGGAGAAGAATGAACCACGAGCTTGCGCAACTCTAC
+
BP\ccecegggggiiihiiiiiiiiihiiiiiifiTbegcdfgfigggeccddddccccccccccccccccccccccccccccccccccc
@FCC1GLHACXX:7:1101:6191:1875#CGATGTAT/1
NACAGCACATGCAACGCTCAGTGGCACAGTCGAAATACATTCCTGACGAAAAGTTTTCAGGACTGACGCGGGAATCGAACTCACACTCCT
+
BP\ccceeggggfiigihihhgfhffhih^eghihcghiiiiiihihhiiihhadghhhigggfeceecccaaccbaacacbcccccccc
@FCC1GLHACXX:7:1101:6014:1891#TTAGGCAT/1
NGTTCCACATGAGTAGCTCCTTATTACATAGCATTGCATAGAACATATTTTTTTTTTTTTTTTGAAAAAATGACCAAAAACAAAGTGGCC
+
BP\cceeeggggf`fghhiiiiiiiiihihiiihhihhhhhiiiiiiiiiiiihiigecccccEG]bbaLQGY__`aaacL[aaBBBBBB
@FCC1GLHACXX:7:1101:6168:1893#TTAGGCAT/1
NCAACACATGAGGTCTCAAGGTCTCATATTTTAAGATACTTAGCCGCTACCAGCTATGTTGACTGTTGTTCACTGTATTGTAGCGACTAT
+
BP\cceceggggfafghhii_[bghhiihiiiiiiiihiiiiihihiihghhhfhbghiihhiiihiiiiiedggggeeecececbcccc
@FCC1GLHACXX:7:1101:6138:1896#TTAGGCAT/1
NGTTGCATGTGTAAAGCTTCGAATCAACCATCAGCGCCGCCAACGCAGACAGCTCGACATACAAACTCGTTTCGACAACACGATGTCACT
+
BP\cceeeggggghihiiiihiihhiiiiiihhihhhhgiihihhhihgggcececccccccccccccc`accacacccaccc_a`cdcc
@FCC1GLHACXX:7:1101:6168:1914#ATCACGAT/1
NTACCTGCCCTTTCTTGTACAGAGGGGAAATGAGTCCTTCCAACCAACTAGTAGGCATTTAGTCTTCCTCCCATATCCTCGATATGATAC
+
BP\cceacgggggiiiiahhiihiihihiiihhfefdfghhiehiiiiiiieghifhiiiiiiihiihgggggeeeeeedcccccccccc
@FCC1GLHACXX:7:1101:6088:1914#CGATGTAT/1
NAAAAGTCATGTGCCAAGTTGGTCTTCCCCACGAGCCTTGTCTGTATGCCTCCTACTTCTAGGCAGAGGTGCCAAGTGAGTCAGCAATAA
+
BS\ceaccgggggiiiiighiihiiiiiiiiihhhiiiiifhhighhiiiiiiiiihiihdhiiiiggg`ceeeecbddcdccccccccc
@FCC1GLHACXX:7:1101:6034:1918#TTAGGCAT/1
NGTCAACATGATTTGTTATATTTCTGACATACCTTAGAACTTTTGCTGTAAGCAGCAGCCGAAGTTCTTAGCGATAACTTTATTTATAAT
+
BS\cc`\aeggggiiiiiiiiiiiiiiiiiiiiiiiiiiiiiiiiiiiiiiiiiihiiiiiiiihhihiiiigggeeeeedddddedddd
@FCC1GLHACXX:7:1101:6208:1927#TTAGGCAT/1
NTGTAACATGTGTTGCTCACTTCAGTAAAGCGCCTCCAGAGAGCACCATCATAAATAGAAGCGAGCATTTGTCAAAGCAGGATAGTGGAT
+
BP\ceeeegggggiiiiiiiiiiiiihiihihiihiiiiiiiiiiiiihiiihiiiiiiiiiihhgeeeeeeeddddddccccccbdccc
@FCC1GLHACXX:7:1101:6089:1943#CGATGTAT/1
NCGCTCATGCGATGTCATAGGAGGGACACTAAAACGTATGGCTACCAGAGCCGGTCTTGCCAAAGAACGTGAACATCCGATAAAAAAAGC
+
BP\ccccecgggfihhhhhiifhihigfghfhiifgffhhiiihfffheffgWdWadgeeeadbZ]`__``acbcccccacccccccc]a
@FCC1GLHACXX:7:1101:6007:1966#ATCACGAT/1
NTGTAACATGCAGCTCGATTGTCCCATTGAAGTTGGGTGCGAATCGAGGTATGCGTATTTGCTCCACTTGCTGTAGAGTTTCCTTGATCT
+
BP\ceeeegggggiiiiiiihhiiiiiiiiihghiii^eehhhiiiiiiZbghhhcfggggggeeeeedcddcddcdc`bcdcccccccd
@FCC1GLHACXX:7:1101:6139:1966#TTAGGCAT/1
NACCACATGGAGATACTTGCGAAAAAGCCTCGAAATGCACCAACTGCAAAACGAACAACCATTACTCAACAAGCAACAAATGCCCGCTTT
+
BPY`accccc[`e_eadd_ga_egfdY^ffghffffedfbafg`f_\WbehbZ`dNT^ZZab]b]bZ]b^_aZX[]T[``TKY`b[_aaa
@FCC1GLHACXX:7:1101:6038:1969#ATCACGAT/1
NAGTACATGATTGGTATAAACACAAAGTGGAATAAGAAAAAAAAAACTCAGCAATCGCAGAAAAAGAAGACCGTCTTCGCGAGTCTCGTC
+
BP\cccccgg]b^fde[eea`hdggdcQ[d^b^ddfdegffgfhffgZbgZbdd_b\cbb]bbb\XTXY`bX]X__a_Q[a[[X[`b`aa
@FCC1GLHACXX:7:1101:6174:1970#ATCACGAT/1
NGTTCCACATGCAATAACAAACAAAATAGACCCCTTAACTTTTACAATGCAGTTTTGCTTCACGGAACAAGTCAAAAGTATATTGGAATA
+
BP\ceeeegggggiiiiiiiiiiiiiiiiiiiiiiiiiiiiiiiiiihiiiighiihihiifhiihiiggggggeeeebeeeedddddcc
@FCC1GLHACXX:7:1101:6220:1978#ATCACGAT/1
NCGCTCATGCGTTGAGAGTAGAGGTCGTTCCCAACGTTATCAACGAAACGAGCGGAAGGAACTTGTGGCTAACCTTTTGCAAAATCACTG
+
BP\ceeeegggggihihiaghiiicgfhiiiiiiiihiiiihiiiiiiiiiiigeccccccccccbccccccccccccccdccccccccc
@FCC1GLHACXX:7:1101:6245:1981#ATCACGAT/1
NAGTTTCATGTCTTTGTGCGAACCACAACACCACTATTCAAAACCCGCTCGTGGGTCGAACAAAATCTTCTCGAGGACCACACAAAACCT
+
BP\cceeegggggiihggghhihhiiiiihiiiiiiiiiiiiiiihghhih_bdeXab`aaacccbbcbccca`accccccccccccccc
@FCC1GLHACXX:7:1101:6060:1987#TTAGGCAT/1
NCGCTCATGCCACGTGTATGAGAGGATTGAATCCCAGGATTCAATCTTTGATCGATTGTTAGCCGGGTAAATGAATCGAGTAAGCATTGA
+
BS\ceeeefggggifhfhhiiiiiihiiiiiiiiiiiiiiiiiiiiiiihfhiiffhhhiiiiiihgWadeeeedddddcbacccccccc
@FCC1GLHACXX:7:1101:6106:1990#ATCACGAT/1
NTTGGCATGGAAGAGGAAACAATAGAAGCATCAGCATCAGCAACTTCAATACAGTCGACGGATTCCAATATGAATATTCCTAGTCAAGAG
+
BS\cceeegggggiiiiiiiiiiiiiiiiiiiiiiiiiiihiiiiiiiiiiiiihiiiiiiggggeeeeeeeddddddedcccbcdcccc
@FCC1GLHACXX:7:1101:6187:1991#ATCACGAT/1
NATAATGCATGATTCATCCTTTTGGGAACCCATTCGATTCAAGTCACAAGCAAACACAACAATCGGGACTTCCCGGCGTGATACACAAAA
+
BP\cceacgggggiiiiiiiiiiiiiiiiiiiiiiiiiiiiiidhhiiiiiiiiiiiiiiihiihiigeeeeedbcccacccdccccccc
@FCC1GLHACXX:7:1101:6478:1847#CGATGTAT/1
NGTTGCATGTTAGAAAAACGGGGGCCTCTGACCACCGTTACAGTAATACTTTCGTTAGTTTGTGGGATCATTCAGCTGAGTTTCAATAAG
+
BP\cceeefgggehhffhhhbdhhffhhfgfedfgcf\cgggeZ^a`^badedcadcc`bcc`baa`R[`]bcccbbbbcS]bcbcbbbb
@FCC1GLHACXX:7:1101:6375:1850#CGGACGGA/1
NGTGTTTTTTGTAGAGATGGAGTTTTGCCATGTTGCCCAGGCTGGGCTCAAACTCCTGGGATCAAGTGATCTGCCTGTTTCAGCCTTCCA
+
BPYa`c`c^egeegghiihidffgifhghghhhfhifiiihifbehfdhihfhfegffffdhfggfb]bdcceedbdbddccccccccc`
@FCC1GLHACXX:7:1101:6452:1858#TTAGGCAT/1
NCGCTCATGCTAGATACGGCTTTCCGGTTACCATACGGCTTATCTCGTATCGATGAGTAAACGATGACAAGCGGATGTATTTATTTTCAC
+
BP\cceeeggggghhhhhhcdghhhhhefghfhfhhhhehhhcXaeg`ffhhcU_``M\dgdee^bbbddabbbaZ_Y]bccddbccbbb
@FCC1GLHACXX:7:1101:6276:1864#TTAGGCAT/1
NTACCCATGTACGCAAGAAGCTGCATTTTGGCTTACTCATTAAAATACTTAAGTGAAGTTTGCTGTACCTGCCTTCACCATTTATAAGAA
+
BP\ceeeegggggiiiiiiiiiiiiiiiiiiiiiiiiihiiiiiihiiiiiiihihiigiiiiiigihiiiiigggggeeeeeeeddddd
@FCC1GLHACXX:7:1101:6335:1867#CGGACGGA/1
NTGTATTTTTGTAGAGATGGGGTTTCACCATGTTGGCCAGGCTGTCTCAAACTCCTGACCTCACCCACCTTGGCCTCCCAAAGTGCTGGG
+
BP\cceeegggggiiiiiiiiigfhhhiiiiiiihiiiiiiiiiWX^WXafRWMaHHNW_ZZ\UbfGZdZbZa^bZU^`U`aBBBBBBBB
@FCC1GLHACXX:7:1101:6377:1870#CGATGTAT/1
NGATGTACATGCTAGTCCGTTGTCTAGTGTGGTGCTTCCTTCAAAGGGCAAATAGCCCACTGGAAGCATTAACGTGTAATGTCTTTTTTT
+
BP\cce^cegggghhhfhhhhhhhhfgggagfebghfhhhhhhhhhfhhhhhbfb`ebfghhhhhecgfd_gge^^_aededddddddbb
@FCC1GLHACXX:7:1101:6418:1871#TTAGGCAT/1
NGTCAACATGAAATATTAGCGCGTTTTGATGCCTAGCAGAGTGGTTGCATTTTTCGCTCCTTGAAGCGGGTAACTTTATTTCCACACGAA
+
BS\cceeegggfghhffhhhhhifffZecdhiihhhihiegaegaeghiihhhhfhgggfeeebbebbcaRZbbccccccdcdbbccccc
@FCC1GLHACXX:7:1101:6479:1872#CGATGTAT/1
NAAAAGTCATGCCGTGCGTGTTGGATTGGGTAATATATTAGGGAGAAACAAATAAACACACTTGACTATAACAGTCGGGCGCTTTGCAAG
+
BPYaac`aegggehfffaaeegfh_dghhhY^_Xcc_edghfdddfghhfghhhfdcg`fd]ddegcbbbccbbZU]_]\^]a_ab`bbb
@FCC1GLHACXX:7:1101:6297:1880#CGATGTAT/1
NACCACATGGACAGCAGGTTCAGGCCTTCTTTTTTAGGGGTTCTACACTTAAACTTCGTTTTACGAAAACATATTCAAACAGGCTTAAGT
+
BSaceeeegggggiiiiifhiiiiiiiiiiiiiiiiiiiicffhiiiiiihiiiiiiigiiggggeeecdcdcddeddcccccccccccc
@FCC1GLHACXX:7:1101:6251:1882#CGGACGGA/1
NGAAAGGATTCAGAATTAACCCCTCCCGCCATGGACCAGATCATCATCACCCTGTCTTCAGTGAATGAACCCTCTGCCAGGGTATGGTGG
+
BPYccccc]egeceghhhhgf`fghfheefhdfhddghfhbfdgfhhghhbgfhZefhggfb`MMNMM\`U\addbdddcccTZ`bb_b^
@FCC1GLHACXX:7:1101:6445:1888#ATCACGAT/1
NTACCCATGATTTTCCATAGCTCTATGCGGTCGATACTATCGTATGCCGCCTTAAAATCGATGAACAAATGGTGCGTAGGGACCTGGTAC
+
BS\ceeeegggggiiiiiiiiiiiiiiiiihiiiii`fdhihghhhiiieghh]ZZ^d\de\_bcbdddcdd_bcacccacbcccccbc`
@FCC1GLHACXX:7:1101:6486:1889#CGATGTAT/1
NGTTCCACATGCGCCCATACTCTGTGCCCAAGGAAGTCAAGACTCTTTCCTTTACGAAAAGATCCGGTAATCGTCATACAAATCTCGAGC
+
BPPS\\\cgggg[dee_`b`gbbgb^^Y^aecbcfcY^afg]XXX^^[eacSbgdZZe`gZZd^\UYT\aZbZMZTGT]TLGTY_`[b^_
@FCC1GLHACXX:7:1101:6341:1891#CGATGTAT/1
NACCACATGACATCGATGTGGCTACGATCAGTGAGACTCATCTAACACCGAAAGACGCCTTCTCGATTCAAGGATACAGCACTGTTCGTT
+
BS\cceeegggggiiiiihiiiiiiiiihihegf`eghhfhghiicgfhhfhi[e`ghgggeeeeeddcdddcabbbccccccc`bbcac
@FCC1GLHACXX:7:1101:6415:1891#CGATGTAT/1
NGTTGCATGATGGGCGGATGAGTGAAATCAGAACAATAATCTTAGCTCTGTAATCTATGTGGATTGACTACATAGCACAGTAATAGATAC
+
BS\cccccee`cehhhhhiiehegfhiihiiiihfgghifghhfcghiiiifhhiieggggfeeeeeeddddcddcbcbbbcccdbbcdb
@FCC1GLHACXX:7:1101:6356:1910#CGATGGAT/1
NAGTTTCATGTTTGGTAGTCTACGCAGACAATGGATGAACGCGGAAAATGACGAAATATTCACGCTAGCCTACGGGAAGCGGCGATTTTT
+
BPYccccceecea_ee^dYYhbabcda`edcdee_fcccee_`e__Z\\VS`dea[U_ZMGMUMKKT]Y_]a[\^\[[_aa[OTOEQW]_
@FCC1GLHACXX:7:1101:6445:1911#CGGACGGA/1
NGGGCTTCAAAGTTAATGTTTCCTATAATTAAATTGATTGACTGCAAATGTTCATCTATAAAAACCATTCTCAGCTTGTAGATCATGCAA
+
BPYaccceegeggggh_fagghhhhhhhhhfhffhdhhebghfhhhdhhhceffghhhhhhhhheffffhhhhfgdgb`dggfhddggfg
@FCC1GLHACXX:7:1101:6317:1917#CGATGTAT/1
NGTCAACATGCCATTAAGCACTCCAGGTTCTCGCGCACTATTCGGATAGTCCCCGGCGGTGAATCTACCCTACCCCGACGAAGACTTCCC
+
BP\ceeeegggggiiiiihiiiiiiiigiiiifhiihiiiiiiihiiihgghiihgecc_cccdccccccccaccacccccccccccccc
@FCC1GLHACXX:7:1101:6277:1926#TTAGGCAT/1
NAGTATGAATTTATTTATGTAGATTACATAGGACGACTCTAATACAACTCTGAAGAATAATCAACATATTTTGATAAATAATCCATTAAA
+
BS\ceeccgggggiiiiiiihiiiiiiiiiiiiiihiiiiiiiiiiiiiiiihiihiiiiiiiiiihfhiiiiigfgggggeeeeeeedd
@FCC1GLHACXX:7:1101:6407:1927#ATCACGAT/1
NTTGGCATGACGTCTCAAATCAGCTGATCGGGAAGCACTTTGACAGTTCTTCTATGAAAATGTCAGACCCGTGTTAGCACCGGTCCTCCA
+
BP\ceeeegggggiiiiiiiiiiiiiiiiiiiiiihiiiiiihiiigghiiihhihhiiiiihihiiigggeeecddbbdcccccccccc
@FCC1GLHACXX:7:1101:6435:1930#ATCACGAT/1
NTGTAACATGCACAGAAGGTCAGGACAGCGAAGGCGATGGCTACGTCAGTACAGCGGATAGCGGAAATCAACCAGCTCCCACGATGGGGG
+
BP\cceeefggggiiiiiidghgihiiihiiiiiiihiiiiiiiighfhfhigfgee`ccbcccccccccccccccccccccccaacccc
@FCC1GLHACXX:7:1101:6496:1932#TTAGGCAT/1
NCGCTCATGACGTCACTCTTGTTTACAGGCACTCTAGTCGTGATGATTGATCGTTTCCCGATGAATGACGTTTCGCGATCTGTCACCGAT
+
BPYccccecgcggfhhhhhhhghhhhhddhhhhhghhaegaffhhffhhhhhhfggRW_eaghgegffbccabcb`accccc_bccccca
@FCC1GLHACXX:7:1101:6378:1935#CGATGTAT/1
NAAAAGTCATGCTTGGTTTCGATTGCGTCTGGGTCTGGAACAGAACTAATCGGTCCTTCGTATACTGGAATATCTAGCATCTCATCTTCC
+
BS\ccecdggggfiiifhhiihiihihghhiiiefhhhhffhiiiiiiifhiighhdhiihggggggeeeeedcddddcbccccdcccdc
@FCC1GLHACXX:7:1101:6330:1946#CGATGTAT/1
NGTTGCATGATCAATAGTCCGTTCCACTTTTGGCATTCAGATCAGTCCTCTTATCAACAAAATCAAGCCTGACCCCAAGAGTAGTATGAA
+
BP\cccccgeggghhiifiiihhhihiiiiiiiiiiihihhhiihiiifhihhihhihihhdfgfhidfghiiifggdeee^bbbedddd
@FCC1GLHACXX:7:1101:6427:1954#CGGACGGA/1
NATCTTGCAAGACTCATTCATTAGTTATAATAACATTTAGTGGATTCCTTAGGATTTTCTATATGCAAGACCACGTAATCTCTAGTTCTT
+
BPYaceeegegggiihhiifdegheghhiiihihhhiigfedaf`e[^ceaaf_efgihiigihhfhiihghgegffhhigfgfgdbdee
@FCC1GLHACXX:7:1101:6365:1955#CGATGTAT/1
NAGTACATGTGTTTGGCTTGTGGTGGCGTGTTCTGTGGCTGGCTGAGTGTGTGAGTCTTGGGGGATGGCATTGTTAGCGATCCAAGTCTG
+
BP\cceeegggfgiiiiiiidghfgiiighghhfffghiihibceZeSaW_W_\_M\cgcfgF\WZ^a\bccYZ_]]`aW^a_cbbS]SY
@FCC1GLHACXX:7:1101:6306:1963#ATCACGAT/1
NAGTACATGTGCGCGGGTCGATGCAACGGTTCAAGATCGCAGTTGGAAATGTGCATCCTGTGAACTCCCTAATGATCCGAACACCAATCA
+
BS\cceeegggfgiiiieghiiiiiiiiighiiihiiiigggeeeeeddddedcddccccbcdccccccccccccccccccccccccccc
@FCC1GLHACXX:7:1101:6265:1965#ATCACGAT/1
NCAACACATGCCAAACACTGTCGAATGCTTTTTCTTTGTCTAGAAGAGCAAGACCAGTAGAATAGCCTTCAGATTTGTTGGAACGGATCA
+
BS\ceeeegggggfgedgdggddfhfd^ebadebbgb^Y^f[[[egf_cffhcgddgWa_bg_e\MW___cd]bggfg`acZa]]WP]Z^
@FCC1GLHACXX:7:1101:6448:1972#ATCACGAT/1
NTGTAACATGATAAACAGATGAGGGGACAGAAAACCCATATTTTCCGGGACAAGAAGCGGAAGAGATAGAGTATGAATGAATGGAGCAAG
+
BPP`ccccegec`gdaechX[``dggYW^cbcfff_^edR^egfg[c^L_SZbUV``gcaFXWZ^\Z``R_bbb_`````bZGSY^b^^[
@FCC1GLHACXX:7:1101:6470:1974#TTAGGCAT/1
NGTCAACATGCGTTCATTTCCGCTTTTCCGGGAAGTAGCTGCTGTCGGTGTTGTTTTGTGCCTTGGCACACGAGGAAAAGTAGGCTCGCC
+
BPYaccccggegghhhhhhh]b`dafhghhffggf^eefae]e_affgFTZbf`dgecaabd]bbb`b`b^a\Z^aa^bXSYY_bbaBBB
@FCC1GLHACXX:7:1101:6291:1975#CGGACGGA/1
NTCTTCTTCTTCTTCTTTTTTTTTTTTTTTTAGACTTATTTTTAATCTTTGTGCCCCCACCGGAGTCCAATAGGCTGATATTACCTCTCA
+
BPPaaccccgegff]ceffgghfhdfffgeBBBBBBBBBBBBBBBBBBBBBBBBBBBBBBBBBBBBBBBBBBBBBBBBBBBBBBBBBBBB
@FCC1GLHACXX:7:1101:6488:1976#TTAGGCAT/1
NACCACATGGGTTGCACCGCGAACAATGCATCGAGATGAGATTTTACCAATAGTTTCTTATTCTCATAGCGCGATTTTAACGATCTCCAC
+
BP\ceeeegggggihiihiiiiiiiiiiiiihhiighiiifhhhiiihihggggggfeeeeeeeddddcdccc_acccdccccccccccc
@FCC1GLHACXX:7:1101:6432:1980#ATCACGAT/1
NGTTCCACATGCCTAAATCGAACAAGCACAGTAACTCTTTTAGAAAAAAAAATTGGCAGCAACACTGACTGCAATCCATTTTTATGAATC
+
BP\ccceegggggihhhihiiehihiehihighhhhihiihffhiiiiiiigUV^dc_cddc]`a]bbccbcccbbbbbcddc^_`bb__
@FCC1GLHACXX:7:1101:6359:1980#CGATGTAT/1
NGTCAACATGGAGCCGCCACTAGCACAGATCTTGGTGGTAGTAGCAAATATTCGAATGAGATCTTGGATGACTGAAGTGGAGGAGGGTTT
+
BPYcceceggeggifhiifdggfgdghiffcghiicfg^ef^e]eghdghhhiifgghhhb_ff]dgddaceeebab]]b]`aaacc[^^
@FCC1GLHACXX:7:1101:6411:1986#ATCACGAT/1
NATAATGCATGGCACTGTACCGAATGGCATTTCCTGGCGGTGCGTTTACTCCATCGCGTCCAAACATAAGCGCACATTAGGACTGCGACG
+
BP\cceeegggfgiiiiiiiiiiiiiiiihiiiiheihii^``g_fgfghiggfggeebccccccccccccccccccccccbcccccccc
@FCC1GLHACXX:7:1101:6325:1989#CGATGTAT/1
NGTTGCATGCTTTTTTTTTTCAAATCTGTAAAATATGTATGACCGCTTATTTAATCGTTACATAAATATGATTTTTCAACAAACTATGAA
+
BP\ccedegggggiiiihiiffiihhihdhhiihfhdgddghhifhdgdggfgeeeeecccdddccddedddddcccccccccccccccd
@FCC1GLHACXX:7:1101:6299:1997#CGATGTAT/1
NCCAATCATGCCTAAATATTCAAGTTTTCTTCGAAAAAACTATCAAAGTTACCTCGTTTTACGGTACAGTGAAATTTCGATTACATCGAT
+
BPY\caaaeeegffdbfahh_bdgegfgfgb`daeegfhhf]fdfg]e^e[cacfaaeg`ghbgbddbdgdaca_^cd_^ddab`cbaba
@FCC1GLHACXX:7:1101:6635:1849#ATCACGAT/1
NACAGCACATGGACCGAGTCGAATGGAGACGTCTCCTACGTACAGCAGAGGCCACCCAGGCCTTAGCCTGACTGGTAAGTAAAATGGTAT
+
BP\cceeefggggiiihieghfhfhhiihehgfhihhhhiecbfhhhihghfhdgfedce\abdbcbcccccccccbb`bccbc`_b`cb
@FCC1GLHACXX:7:1101:6710:1849#CGATGTAT/1
NGATGTACATGGGTGATCAATGTTACCCCATATCAGCTAAATCAAAAAATCCCTTTAAACATTTATTTAAACATATTTAAATCATAAAAA
+
BP\ccceegggggghiiiihiiiiiiiiiiiiiiiiiiiiiiiiiiihiiiiiiiiiiiiiiiiiiiiiiiigggggggeeeeeeedddd
@FCC1GLHACXX:7:1101:6662:1859#CGGACGGA/1
NAAGAGATTTTGAAGAGTTATTACCTGGGGAAACTAAGAGTTTGTTGCAGAAGCTGCAGTGCCAGCCTCATTTTCTGCAATACACTTGAA
+
BPYaY\ccaeee`fa]`K`[deeddgheehhe^dedebbafeb]aeZf]eeeedf_bbee]`Y_RZG\bR\b`d^`bacaa_aa`_]`ba
@FCC1GLHACXX:7:1101:6612:1859#CGATGTAT/1
NGATGTACATGCAGTTTCCACTACGCTATATTTTAACTTGTGAAATGTTGTGTTTCAAATGACATTACAACTAACGCTACCAATAAACTA
+
BP\cccccddccchhhhhhhhhhZeehhhhhhhhhhhhhhehhhhhhdhhcccdhhhhhhhhhhhhhhhhhhhhhhccccccc```````
@FCC1GLHACXX:7:1101:6744:1865#ATCACGAT/1
NATAATGCATGGAAACCAAAAACCAAGTCGACGCAGTTTATGTGGATTTTGCGAAAGCTTTCGACACAGTACCGCACAATCTGATCATCG
+
BS\cceeegggggiiiiiiiiiiiiiihiihihiiihiihiighifhiiifghihggeeeeecccbcccbccccccccccccdcdcdccc
@FCC1GLHACXX:7:1101:6587:1879#ATCACGAT/1
NCGCTCATGATTGGAAAATGCTGGCAGCAAAAAGTCTCTACTGTGATAAGATTTTTGAAACAAATCAATTGACGACAGATCGGAAGAGCA
+
BS\ceeeegcggadagfeggghghhfhhhhfhfc^bbfbaegfgbhegfcfghghh[aegdhhcc`bgdhhdd`b^c`bbb`___abbbb
@FCC1GLHACXX:7:1101:6692:1881#ATCACGAT/1
NCCAATCATGATGTCCTTCCAAAAAACCTGAGAGAAAAAAGTTGAACTGAAAAATACTGTCGAATCCTTCAACACAGTTGGTGCTTCTGT
+
BPYacc]c`eegcghefhhhhhhhhfghhfhhgghhhhfgfggbcggfhdcefhfhh`gfhfggfeeeeeebdbbbabbbbaabbbbbbb
@FCC1GLHACXX:7:1101:6711:1899#ATCACGAT/1
NTTGGCATGGCTTGGGAAAGTACCAACGGATTAACTTTAGTTTTTCACTGATGCACTGGACAAGGGATGTGACGTGATCGTCGAGGGAAA
+
BS\ceeeegggggiiiiiiigghiiiiiighiiiiiiihihihiihiiighihiiiiiiiiihiigeggeeeeec`bddccccccccX^a
@FCC1GLHACXX:7:1101:6681:1901#TTAGGCAT/1
NGTTCCACATGTTTTTGGTATGATACAATAAGTGTTTTCTTTAACCGAGTGGTTAGAGTCTGCGGCTACAAAGCAAAGCCATGACAGCTG
+
BP\cceeegggggiiiiieghihhiiiiiiiieffghihhiiihiiifgcegeggihiegiiiiigeeeebdddbbccbcbbcbb_bacc
@FCC1GLHACXX:7:1101:6562:1902#CGATGTAT/1
NGTTCCACATGTCGTTAGAGACGCTCTGGTTGCAGTGGATTGTTCTCCACGCGGACCAGTTGATAAATGGTGGATTGGCCTTTTCGGAAG
+
BP\ceeeegggggiiiiiiiiiiihiiiihifhhifghfhiffhfhhihiffhh\cccdbcdccdccddc_`a^bbbcccccccbccccc
@FCC1GLHACXX:7:1101:6533:1902#CGGACGGA/1
NCTTTGAAAAAATCTGGTTGAACATGTAAGCAGACCTGCTTCACTAAAATAGAATGCACTTTTTGACTGCTCCTAACCTAGGGAACTGAA
+
BS\ccccdgegggiiihgfhiiiihhggfd`eaaghfh`ghidhghfhhhhhhcfhhhhhfhiihbhhgefgffedeeebddbbccccbc
@FCC1GLHACXX:7:1101:6649:1916#CGGACGGA/1
NGCCTCAGCCTCCCAAAGTCTGGGATTACAGGCATGAGCCACCACACCAGGTCATACATTTTATTTATACATTAATCACTTGATGGACAT
+
BP\ceeeegggggiiiihggiiiihiiiiiihfiiihiihihhhiiehiihbghiiiiiiihhiiihiigggggggeeeeeedddcdbbb
@FCC1GLHACXX:7:1101:6620:1917#ATCACGAT/1
NCAACACATGGTTGCTAAGTATCCTTTGGTTACTTTGTGTTGCCGCATTTGAAGTCCATTCAGGCTGCATTTGCACGTCAAACGCAAACA
+
BP\cceeegggcgiiiiiighiiiiiiihgiiiiiiiffhhiiiiihiiiighbeffgiiihiihiihigggggggeeeccddccccccc
@FCC1GLHACXX:7:1101:6603:1932#ATCACGAT/1
NCCAATCATGCTCCAAACCTGGGGGACACTATTGCTATTTGAAGTTCGTGGATTGTTTATCGTGCCAGTAAAGAAAAACACCTATCCCCA
+
BS\cceccegffgdghfhhhgehhhfhhgfhhhedgeeghceaecefheffeghb_cfdgb\Z^^aYb`bbdd`bbca_c[^bbb`^bcc
@FCC1GLHACXX:7:1101:6579:1937#TTAGGCAT/1
NAGTACATGATTTTCCATAGCTCTATGCGGTCGATACTATCGTATGCCGCCTTCTACTCGATGAACAAATGGTGCGTAGGGACCTGGTAC
+
BP\cceeegggggiiiiiiiiiiiiiiiiighiiiiYfSaegghiiiihFZegHHHHVHT^\M^aZbcdd]`MZb^^aa^abcccccbbb
@FCC1GLHACXX:7:1101:6548:1946#TTAGGCAT/1
NCGCTCATGCCACCGTGGATACCGCATCAAGTCAAGCCCTATGCTCGACGATGGTTGGGAACACAGCCAAGTCTATGCTCACGCAACCGG
+
BP\cceeegegc`beb`efgfdaeghae[^^^ceegbaf`g[^edfd_ega_V\\^bWcbb^bca\Z^a^TT]`_]]]`b_bcccXa^]_
@FCC1GLHACXX:7:1101:6515:1949#ATCACGAT/1
NATAATGCATGATAAAACCCCTTTAAATATGCTCCAAGCCTGGGGGACACTGTTGTTATTGGAAGTTTGTGGATTGTTTATCGTGCCAGC
+
BP\ceeeegggggiiiiiiiiiiiiiiiiiiiiiiiiiiiiiiiiihhhhiifgighiiigggggdeeeaccbdbdbbcbbccb__accc
@FCC1GLHACXX:7:1101:6742:1951#CGATGTAT/1
NACCACATGGCGTCCCTATCCACCGGAATATCTCGTCGCACGCGATCAACAGGAACGGAATCCGGACAAACTTTCTTAGCGAAATCGATA
+
BP\cceeeggggghiiiiiiidhhiighihifhifffghhhfhedeeeddcdc`accc_cccbaccccccccccccccccaccccccacc
@FCC1GLHACXX:7:1101:6612:1960#TTAGGCAT/1
NGTTGCATGGATTCTTAATCGGATGATATGTAGAAACGTTTTCATTGAAAACACCGTAACCTATTATCTATGCTAGAGCCATCAGTCTAA
+
BP\cceeegggggiiiiiiiiiiihfiffhiiihiifhghhiihiiiihhhiighiiiiiiiiiiiiiigggggggeeeeeddddbdccc
@FCC1GLHACXX:7:1101:6697:1961#CGATGTAT/1
NGATGTACATGTTTCGCGCGCAGTGCAGTGGGAGGGAGAAAAGTGGCGTGATTCGCGGACTTATTTAGTAGTGTGTGATCCTTTGACCGT
+
BP\ccceegggggiiiiihiiiihiihifghihhiiegghiiicggggeecdddccccccabbcdddccddcccccccddcccccccccc
@FCC1GLHACXX:7:1101:6648:1969#TTAGGCAT/1
NCAACACATGGACGCTGAGGAAACTAGAAAAAATGTTTCTACTTAGACGGGCCTCCACTGATTATTGTTATAGGCCGCGAAAAAAGCCTT
+
BSaceeeegggggiiiiiiiiiiiiiiihiiiiiiiiiiiiiiiiiiiiiihggggeeeeeedddeccdcddcccccccccccccccccc
@FCC1GLHACXX:7:1101:6745:1969#CGGACGGA/1
NAACTGAGTGTCCTCCTGTCCCTGGAGGCTCAGCCTGAGTTCTCCCCCTTGTCCTCCCTTCCTCCCTCCACTGGCCACTTCAGGATCCAG
+
BPYcZcc[\ceeadghh_hhhbdffb`_e_b^cfdfbZeac`[_^cf`cfa[\\egfh`bR_bdfd^\T`cc__ca`^_]Z`ZZZ]^b[T
@FCC1GLHACXX:7:1101:6593:1972#CGGACGGA/1
NCATTCCCTCTGCTTGGTGCACTTTTGAACTCTGAAAGTAGAGGCAAATCTTTTGTTTGCTTTGATTAAAGTTAAATGCTAAAAACTATT
+
BP\cccdegggfgiiiighiiiiiiihiiiiiihhiehcghfhhiiiiiiiiiiighfhiihiiffffgghihghgggggggeeeeedcd
@FCC1GLHACXX:7:1101:6567:1990#ATCACGAT/1
NAGTTTCATGGAACCACAGAAAAGAACTTTCTCAGTCTTGTTGGAGAAAGTTTCAGTCGGATGAAAGGGGAAAAATGTGAAGGGCTAAGA
+
BS\ceeeegggggiiiiiiiiiiiiiiiiiiiiiihiiiiiiiighgihhfhhihighiihiihiiiiggeeeeccdddddccccccccc
@FCC1GLHACXX:7:1101:6729:1992#CGATGTAT/1
NGTCAACATGGGGAGTACCAGCATTTGTGACGAAATGCTACGAGGGGGTAGGGGGTGTAAAAAATCAGTGAAAAAATGCTACGTCATTTA
+
BP\ceeeegggggiiggiihiiiiiiifgiiihiiiiiihhighhiiiT\accccNVVbcdccccccccccdcccccccccccccccddd
@FCC1GLHACXX:7:1101:6687:1997#ATCACGAT/1
NTGTAACATGCTCCAAGCCTGGGGGACACTGTTGTTATTGGAAGTTCGTGGATTGTTTATCGTGCCAGTAAAGAAAAACACCTATCCCCA
+
BP\cceeefggggihiiiiiiiiiifhhhihghihihhiiiihfdghiffhbghf_dgdgefdeeecbddddccccccccaccbcbcccc
@FCC1GLHACXX:7:1101:6665:1998#CGATGTAT/1
NGTTCCACATGATTATAAGAAGCAAGAATAGCACTGCCAGGACACCTAGAAGAAGATTGAACGTTTCGATCTGCACGAATGGCCGTTATG
+
BSYa`^Y^^`c`^^ddca^Y`bRbe^ebe_d^d`^^^cdcZ^^ch_c_XXX^WIXcbd[Ha[U_\b__G]\bZ\^`Z___`Z``^XWT[]
@FCC1GLHACXX:7:1101:6773:1844#ATCACGAT/1
NTACCCATGCCTGGATACGTTTGTTACAAGCATATTATCGGTGCTTCTAAACTGACAGTATGGTTTGCCCAATCGCTTTTGCTTTTGTTT
+
BP\ccecegggggihhhihghiihiiiiiiiiiiiiiiiiiefgiihhiiiiieiiiighiiighihiihfgggeeeecdcddbccbcbc
@FCC1GLHACXX:7:1101:6987:1854#TTAGGCAT/1
NTACCCATGTCACCAGAATGTCGGATACCAACCCGGTGAAAATGGTTCTCGAAAACAATACGACCGGCACAAGACGACGTGGGGGGCAGC
+
BJP`Paccee`ecdXcfeh[b^_`dJWYbeePHbee_OaX^e^bHM\aeZ_BBBBBBBBBBBBBBBBBBBBBBBBBBBBBBBBBBBBBBB
@FCC1GLHACXX:7:1101:6892:1856#CGATGTAT/1
NACCACATGGCAAAAACCCAAAACGAGCAATCTCCTCCTTCTCCCTTGCAGGGAAGGAAGAAAGCTTCAAAGCCAGCCAGCTCCGACTCG
+
BP\ccccaegegefddfgffhhhgegdcegefcgg`ecggfghhhhhfhffhhfhhhddedeeeeeddddddbabcccccccbca]aaX_
@FCC1GLHACXX:7:1101:6874:1858#TTAGGCAT/1
NAGTGGCATGATTTGGGAATCCACCATTCAGTCCACGTAAATACTTATTCTACCATATATGGATGTTCCAAAATTTTAGATTATCCAAGA
+
BP\cceeegggggiihiiiiiiiiihiiiiihihiiihhiihiiiihiiiiiiiiiiihiihi_ghhiiiihiiihggggggeeeeeedd
@FCC1GLHACXX:7:1101:6924:1863#TTAGGCAT/1
NTACCCATGGTTCGAAAATGTTTCATCAATAAATCTTTATTTGAACGTTTAACAAGATGAGTCATCCCGATCAATGTTACCCCGCTGATC
+
BP\ceeeefggggiiiiihhhhiiiiihiiiiiiiiiffiiihhihighiiiihhiiihiiiiiiiiiihggeeeeeeedddcccccccc
@FCC1GLHACXX:7:1101:6799:1866#ATCACGAT/1
NATAATGCATGGAGAGTAGAGCTTAGATTGATACCATATACACACAGACTTGAAAGCTGCATTTGACCGTGTAGACCGCTCACTACTGCT
+
BPYacceegggfefag``eigiiiiiiiiaghihihhifhhhhhiihhhiihiiidgfhhhgiiiiiihfgfggdgdecccccccccbcc
@FCC1GLHACXX:7:1101:6981:1876#CGATGTAT/1
NCGCTCATGATGCGTACACTAGAGTAGCGAGCTCGATTTGGTGCACGGTGTTCATCTACACCTAATACCTTTAGGGTCGTTGGGATGACC
+
BP\ceeeegggggiiiiiiiiiiicghiiiiiiiighihiidgfhiiiegfhiiggggggeeeeedddcdddccccbbcacccacccccc
@FCC1GLHACXX:7:1101:6784:1892#TTAGGCAT/1
NAGTTTCATGCTTTCTTGTTAGTTGTTAGATCTTCTTTTTGGCTTTTTTGATTCACTTCGGCAGGATGTTTTTGAAACCCACAGAGTTAT
+
BP\cceeeggfggiiiiiihiihihiiihhighhihiiiifhdfhiiiihiiifggfhdhhhiggdeeacebcbacbccc_acccbY_bc
@FCC1GLHACXX:7:1101:6896:1894#CGATGTAT/1
NCCAATCATGCCATTAGAGAAAAGCAAAATGCTTTATGATAAATCAACTTTGAACAACGCAACAATGAAGCACGCAGCGCGCCATTCAGA
+
BS\ceeeegggggiiiiiiiiiiihiiiiehghiiiihihiiiefiifhiihiiiiiiiiiiiiiihigggggeeccccccaccccddcc
@FCC1GLHACXX:7:1101:6877:1909#TTAGGCAT/1
NCAACACATGTCACCAGGGATACTGCATCAAGTTGAGCCCTATGCTCGACGATGGTTGTGAACACAGCCAAGTCTATGCTCACGCAACCG
+
BP\ceecegggggiiiiiiiiiiiiiiiiiiiiiihiiiiihiiiiiiiiiihiifhhhfgggggeeecddcdcdcdccdccccccccac
@FCC1GLHACXX:7:1101:6854:1915#TTAGGCAT/1
NAGTGGCATGATCAGAATCAAAATCAGCGTGAGTAGCCAGTTGGCTACAAAGGTGACCAAATCAATCGTAGAAGGATTTTTGGAAGAGGA
+
BP\cc`ceggggfiiiiiiiiiiiiiiiiiieigghhifihiehiihiehhdgXdeghhiihiihiiigggdgeeeecdddaabccccca
@FCC1GLHACXX:7:1101:6753:1918#CGATGTAT/1
NTGTAACATGTTCGTTTGGCTCACACTTCGACAGTTCTCGCTGCTCGATTGGCTCACACTTTGACAGAAATGTCAGCTTCCGCGAATCTC
+
BP\ceeeegggggihiiiiiiiiiiiiiiiiihhghhhhhhihhhihffgcgdgffhffhhgddgggeeececb`bdddcccca\acccb
@FCC1GLHACXX:7:1101:6790:1918#ATCACGAT/1
NACCACATGCTATCAGCATCATTACGGATGAATATTATACACTATCGCACACATCCACACGGTTTGGAAAAACGAACTACGGAGTAACTT
+
BP\cceeegggggiiiiiiiiiiiiiifhhiiihiiiiiiiiiiihiiiiiihhiiiiiiihbdggeeeeedcccccccccccc[bccdd
@FCC1GLHACXX:7:1101:6997:1920#ATCACGAT/1
NTACCCATGCAGCATTGCGGAGGACAATGCTCCGCAGAAGCCGCTTTTCTGTATGACTCCGCCCTTGCGCCGGGGTCGAGGAGTTACCTG
+
BP\cccccgg`c[aeg[^dc_eg_fab[^^X^eYUcY^\_\b`S`gb]``V^d\V_]^ba\\^ZZZX_WZWTZTTHTXTX[T[JXYbb_]
@FCC1GLHACXX:7:1101:6906:1923#ATCACGAT/1
NAGTGGCATGAGTGATATCAAGCGCGAAAAAACCAGGCGAGAAAATAAAGTATTTAAAGATTACTATACGGTCGCAGACACAAACGGGAG
+
BP\cceeeggggbfgiiiiiiihiiiiiiiiiiiiiihihigggeeeeee]becddddcccccccdeccccbccccccccccccccccac
@FCC1GLHACXX:7:1101:6970:1925#CGATGTAT/1
NTGTCACATGAGCTGGGAACAGCTTTTATAGTGATGGGTGATATGCAAAGGCGCGTGATCGGGTGGTGGCCGATCAATGAGAGAATGTGC
+
BP\ceeeegggggiiiiiiiiiiiiiigihiaffhhhi^effiiiiiihiihicheghhifge^cc]accccccccccccccccccccdc
@FCC1GLHACXX:7:1101:6929:1929#CGATGTAT/1
NTACCCATGCAGAACAAAACCACGCTCCAAGTTTTACTGAGTGAAGTTTTGAAGGCACGAAGCGCTCTTCCACCGGAGGAACAGCGCCCG
+
BP\ceeeeffggehhiiiiiiiihiiiiichcghihihidgfgiihegegfghhhehihedhdg]cecdddcdccccccacca`^aaacc
@FCC1GLHACXX:7:1101:6872:1932#CGATGTAT/1
NCGCTCATGGGCTAGAGGGTGTTAGTGTATACTTAGATGATGTCCTTATTGCAGCTGAAACATTTGAAAAATGTGTTGAAATATTGGATT
+
BS\ceecegggggiihiii`efghif`fhhiihihifgihhhffhhieghghiiiihhiihiiiiihgiihhiggggggeccceeebbdd
@FCC1GLHACXX:7:1101:6824:1940#TTAGGCAT/1
NTGTAACATGAAAGAACCTGAGAATATATTTGACTCGACTTCTAGTCTTCTGTACTAGTCGAGCCTAGTACACGACACTGACAATGGCCT
+
BP\ceeeegggggiiiiiiihiiiihiiiiiiiiiiihihihiiihiiihhhiiiiiifhiiiiiiihhiggggeeccddcc]ZZ]bccc
@FCC1GLHACXX:7:1101:6957:1952#CGATGTAT/1
NAAAAGTCATGGTGCGATATAGACCCGATACAGTGTCAACTGCTTCGATGTGAAATGGACTTGAACTCATTTCAAAAAGATAGAGCTGGG
+
BSaceeeeggggeghihhiiiiiiiiiiiiiiieghiiiiihiiiiiiiihhhiihhihiiihggggggeeeeeeedccccccccccccc
@FCC1GLHACXX:7:1101:6890:1957#TTAGGCAT/1
NAGTTTCATGCCAGCCCCACTCCAAGAAAGGCAGCCATCATCGATGAGGCCATCTCCTTCTCTTCCTGATCGACTGCTTTGGGTGCCCCT
+
BP\cZ`a^\`baa[daab_^[[Xb`fcdfafXf_Yaaafha`_f_a`a_VaWbHWbeVVbdcbde`b\]]^aBBBBBBBBBBBBBBBBBB
@FCC1GLHACXX:7:1101:6776:1966#CGATGTAT/1
NACCACATGTCGCAGGAGTCAGATGAGCAGGAAGCGATTACCCCGAATCATTTTTTGCGTGGGGCGGTCGTCGCCGAAGACCTGAAGGTG
+
BP\ceeeegggggiiihifgiiiiihiiiiiiiihiiihiiiiiiiiiihiiihigeecbccccccccccaacccccccccccccccc]b
@FCC1GLHACXX:7:1101:6839:1967#ATCACGAT/1
NGTCAACATGAAATATATCGCGTCCAGATTAACCCTCTAATACCCAAATTGAACTAAGTCAAAACAATATTGTTGCGACCGAAATGACGA
+
BS\ceeeegggfgfhhhfdedfhfghfefhhhhfghfhghhhfhhhhhhhhghhhhhhhhhgfghfgfbgd]deac`bcccac_acbc_a
@FCC1GLHACXX:7:1101:6924:1967#CGATGTAT/1
NAAAAGTCATGGTCCACGAGGAGTCGAGGAAGTTTTTGCGCTGTTTGATGAAGGTTCGTCGCTGTCGATGATGGATGCTGCCGTTGCTGA
+
BP\ccedegggggiiiiihhifhghiiiiffiehiiiiffhhieghhfhhhhhgXbgeaeccccccccccccccbccccccacccccccb
@FCC1GLHACXX:7:1101:6950:1979#ATCACGAT/1
NGTCAACATGACGCTTTATTTTTCTTTTCTTTTTTCACTTTTAACACACCGCGTCAGTAACACACCCGTTTACAACATCATCTTTCTTCA
+
BP\cceeefggggiiiihhihiiiiiiifhhiiiifffhiiiiihhiiiiiiidgeggdgeeeeccccacccccccccccc`bccccccc
@FCC1GLHACXX:7:1101:6994:1983#TTAGGCAT/1
NTACCCATGGTCTAATCGCTTATCAAAGTGAATCCTATGACCCAACGATCCTCCCCATTAACAAACATCCCTCCCAGTAACCTTTGTGGA
+
BP\ccceeceggghhhhhfffhedghhfgghhhhhhghffffghhfhhbghffghhcffgfghhhhhhgdggeeecbddddddccccccc
@FCC1GLHACXX:7:1101:6868:1984#CGATATCT/1
NATAATGCATGCCGATCTTTTTAGCCAAATCGCGGCTTGAGACGTTGGGATTTGCTTTAATCATTCGCTTTACCTTTCCCTCCGTCTTTT
+
BP\cceeefggggiiiiiiiiiiiiiiiiiiiihiiiia_ffffZcddgZ_cd___bd_dcb`bb_`aaca_`bbbc_`bbba[[``acc
@FCC1GLHACXX:7:1101:6776:1990#ATCACGAT/1
NTGTAACATGTATTAGCTTTTTATTTCTATGTCAAAACAACGTTTCGGAATAAAAGGATTTGACCTAAAGTACACATTGCTTAAATTTCC
+
BPYac\ceggeccbggd_efgffhffdghhffh_dgfffdgg^_eea_VcdffhhYe\aedhd_ege__dbf_ddbgegecH^aedcbbc
@FCC1GLHACXX:7:1101:6939:1998#TTAGGCAT/1
NCGCTCATGCAAAAATGGTCATTGGCATAGTAAGCTCTCAGTTAATAACTGTGGAAGTGCTCACAAGAACACTAAGCTGAGAAGCAGGCT
+
BP\ceeeegggfgiiiihiiiiiihiihiiiiiiihiiiiihiiiiiiihihiidhifffhhiiiiiiiiihihihgfggggeeeeeccd
@FCC1GLHACXX:7:1101:6793:1999#TTAGGCAT/1
NCCAATCATGGCCGACTGGATCGGATTGCCTGCGCTGTCCGACGTGATGGAGGACAGCATAGCGTTGGCGCTGCTGTCCGCCAGCGAAGT
+
BP\cccecggceghiiihhfiiiiiii_fgcffgfgihiifdfhad\bdedec``bacccbcca_acccacaacbc`bb^[aca_caca_
@FCC1GLHACXX:7:1101:7128:1845#CGATGTAT/1
NATAATGCATGATGCAGCAGTGATGATCCAACGGTTGTTCAAAACGGAGCCACCGCAGAAGTGAGCGTTATTCGAAGCGGTACGCAGCGA
+
BP\ccceccgccgdffefgfegaggfhdbegZed^aecbfaeegfff_e]fghfffhgfgg_cababcc^\]bXZ^_ccaX_TXT[X]aa
@FCC1GLHACXX:7:1101:7160:1855#ATCACGAT/1
NGTCAACATGTCTGTCACTCTCTGGCACTCTTCATCAAACCAGTCGTTTCGTCTCCGTCATTGACCAGTGCCAATCACTTCCCGTACCGT
+
BP\ceeeegggggiiiiiiiiiiiiiiiiiiiiiiiiiiihiighiihiiiiiiiihhiiiihiiihigggggeeeeeeddddccccccc
@FCC1GLHACXX:7:1101:7008:1856#ATCACGAT/1
NGTTGCATGGAATCTGAAGAGAATGCCACTCAGCGATTCTGAAGAATCCCTTTCAAGGATTCTGAAAACTGAAAAATCCTTCAGGGAGTT
+
BS\cceeegggggiiihhiiihiiiiiiiiiiifhfiiiihiiiiiiiiiiiiiiihifiiihiihihiiiihgggggeeeeeeddbc_c
@FCC1GLHACXX:7:1101:7106:1859#ATCACGAT/1
NCGCTCATGACCACTACGGAACTCATTTGGATGCTCAAGGTAGAACGGTGGACACTGAGTTGGAACAACAGAATTAGGTTGTAATGTGTT
+
BPaceeeegggggiiiiiiiiiiiiiiiiihihiiiiiiiafghhiiicfffhiiiiiihhiiiiggggeeeeeddddbdcccdeceddc
@FCC1GLHACXX:7:1101:7136:1866#CGATGTAT/1
NAGTACATGCTTGTCCGTTGTCTAGTGTTAAGTTACAGTCTGTGCAGCTAAATGGCTGAAGACGGTGTCCGTGTCTTTTAAAGAAATGGG
+
BP\acccegggfeghiiegfhggdgcghhhihiiihffhhfbcgghfhiiiihgffhihfbbghh`fadggggddbdeeebeddccbdc`
@FCC1GLHACXX:7:1101:7212:1871#CGATGTAT/1
NCCAATCATGCTGAATAGCTGCGCGTTTACCGCTACGGCTATCTGGGCTAGTTCTTCTTCTTCTTGGCATTAACGTCCCTACTGGGACAG
+
BSYcYacceee^^[bYd^hd`dcfadcceehhehhhda`_e_b_ddehhb`\`\`_cc_acb```YZ]``]]`a[[[^a_`_aY`a[^[^
@FCC1GLHACXX:7:1101:7043:1871#ATCACGAT/1
NGTCAACATGTCAAGCCTAATACACGACACTTAAGACGGCCTTACAGTTCAGGTCGAAACACGCGTATCTGTCAAGGATACAAACTCTGG
+
BP\cceeeggfggiiiiiiiiiiiiiiiiiiiiihhiiiiihiiiiighiiiidghiigggeecccccceddccdccccccccccccccc
@FCC1GLHACXX:7:1101:7151:1879#CGGACGGA/1
NCTGCACTCCAGCCTGGGCAACAGAGCAGACTCCATCTCAAAACAAACACACACAGGGGCACAGAATATTGTGAGAAAGATGCCCTACAA
+
BP\ccceegggggiiiiiiiiiiihihiifihiiiiiiiiiiiihiiihhhihihfhiiggeeeeeedddddddcccccbbccccccccc
@FCC1GLHACXX:7:1101:7066:1880#CGATGTAT/1
NAGTTTCATGAGCATCCGCCCTGGACCCCTAGTTCCTGCCCAGAGCCTATACCCCTTGAGGGTCACCCAGCCACAGAGTTCACATCTACA
+
BP\cceeegggggiiiihiiiiiihiiiiiiighiiihiiiihiiiiiiiiiiiihhhhiiggggeeeeedcddcccc]bcdcbcccccc
@FCC1GLHACXX:7:1101:7114:1895#ATCACGAT/1
NAGTTTCATGAATAACTATATTCCCATTCCCGAGATAGTCACCTATAATGAAACAGAGTTATAGTGACGACTTCCTTAGGAAGGGAAGTA
+
BS\cceeegggggiiiiiiiiiiiiiiiiiiihiihiihhhiiiihdehghhiiifghggfgiihiihhhihggggggeeeeecccdccc
@FCC1GLHACXX:7:1101:7009:1896#TTAGGCAT/1
NTTGGCATGCTGAAGGAATGGAGGGAGATGCCCGTAGATTTATATATTCTAGTAAAACATTTTATTATAGCGTTGATATGTTGTGTTTTA
+
BP\ceeeegggggiiihiiiiiiiidgfiiiiiighgfhiifhhihiiiihifhihihiiiiiiiiiiggggdeecdddddddccccccc
@FCC1GLHACXX:7:1101:7182:1914#CGGACGGA/1
NTGCTTGCTCAGAGAAGAGGTATGCACCAAAAAGGTGGAATCCCAAATGTTGAAGGTGCTGCCAAACTGCTGTGGTCTGAGTGGACAGGG
+
BP\ceeeegggggiiihiiibfhiiiiiiiihhiicgfiiiiiiiiiiihiieiiifhiiiiihhhiiggggegeeeeeddddccccccc
@FCC1GLHACXX:7:1101:7035:1917#CGATGTAT/1
NACCACATGCTCCAAGCCTGGGGGACACTGTTGTTATTGGAAGTTCGTTGATTGTTTATCGTGCCAGTAAAGAAAAACACCTATCCCCAA
+
BSacceeeggggghiiiiiiiiiighhiiiiiiiihiiiiihighiihhiiiihhiihgggegeeeeddddddccccacccccccccccc
@FCC1GLHACXX:7:1101:7089:1918#TTAGGCAT/1
NGTTCCACATGAAAAATCCGATAACATTGCTAAATCAAATAATCAATCGAATCCTTGGACAAAATCCTGCAGGGGTTTCTGGAGGTATTT
+
BP\cceeegggggiiiiiiiiiiiiiiiiiiiiiiiiiiiiiiiiiiiiiiiiiiihhiiiiihiiiigggggeecccccccccc^bcdd
@FCC1GLHACXX:7:1101:7132:1928#CGATGTAT/1
NACCACATGTGCGTTCTCTTCAAATGTTTGTTTGTGCTTTTACAGTTCATCAAGCTGAAACTCGGCGAGCCTCGTTGGATAAATGTACAA
+
BP\cceeeggggghiiiiiiiiihiihiiihiiighiiiiiiiiihiihiihiiiiiihiiiiiiiigeccbcccaccccdccdddddec
@FCC1GLHACXX:7:1101:7078:1936#TTAGGCAT/1
NAGTGGCATGCACTTAGATTAGATTAGATTATTAGATTAAGGTGTTCGGAATATGATACAGAATGAGCACAGTGTTCGGCATTTGAATCA
+
BPYccccecgfggfhiigghifidgiiehifffhfffhhgfhfg]ecghiiiifffgfhhfhihdcghfhiidfcdgdeadbbdddcccc
@FCC1GLHACXX:7:1101:7204:1939#ATCACGAT/1
NACCACATGAGCGAAAATCGCCTTGAATACTCGATTGTAGCCTTTGCTAGCTTCTTTGTTGGAGGCATAGTCATTCCACTAAATCCAACC
+
BS\ceeeegggggiiiiiiiiiiiiiiiiiiiiiiiihiiiihihiihhiiiiiiiiihihiggggeeeededdddeddccccccccccc
@FCC1GLHACXX:7:1101:7009:1945#ATCACGAT/1
NGTCAACATGTTTGTCACTATATAAGGGGCCCAGATAGCCGTAGCGGTAAACGCGCAGCTATTCAGCAAGACCAAGCTGAGGGTCGTGGG
+
BP\cceceefggghhiiiiiiiiiihiiihiihiihiiihhaghihidfgihhhgecccccccddccccccccccacccbcac^bc_acc
@FCC1GLHACXX:7:1101:7105:1945#CGATGTAT/1
NATAATGCATGTAATAAAAATAACAATATTTTTTGTACTAAATACATTTCGTATCATTGTATCTTTAACTTTCTAAAAGCATACCTTTCT
+
BP\accccggggghfhffghhhh_egfbghhfbdgegdfghhfhaeghhhhcggcaecfbggd]efff`ffghhffdfgegggddddddb
@FCC1GLHACXX:7:1101:7037:1947#CGATCTAT/1
NAAAAGTCATGCACCGTTACACTGCGCGCCAGATCTCATAATAGCACCCTCGAGTGCAATGCTGAACAGTAAATAAGAAAGTGCATCTCC
+
BPacceeefggggiiiiiiiiiiiiiiiiiiighiiiiiiihihiiiihfihhd`bdgeeeeeeddddddcccedccccccbcccdcccc
@FCC1GLHACXX:7:1101:7209:1966#ATCACGAT/1
NGTTCCACATGACCCTATCATCGACTCTGACCACTATCTGGTGATGGTGAAACTGCGCCCAAATCTCTCCGTCGTTAACAACGTACGGTA
+
BP\cceeeggegghiiiihiiffiiihiihiihiihhhhhiYcffghhcfgfhhhiiihiifiiigggggeeecccccccccccccca^`
@FCC1GLHACXX:7:1101:7231:1966#CGATGTAT/1
NACCACATGATAAAACCCTCTAAACATACTCCAAGCCTGGGGGACACTATTGCTATTGGAAGTTCGTGGATTGTTTATCGTGCTAGTAAA
+
BP\cceeegggggihiiiiiiiiiiiiiiiihiiiiiiiiiiiiiiihihhiiiiiiiiegggggeeecbddcbcbcccabccccccddc
@FCC1GLHACXX:7:1101:7072:1972#CGATGTAT/1
NGATGTACATGCGGCTAAGTATGAAATGCTGTATCACGTCAGCTATACACCTATGATGACAGTTCTATCATCAAGATGTAGGTAGCGCGA
+
BP\ceeeegggggiiiiiighiiiiiiiiiiiiiiiihiiiieghiiiihiiiiiiiiiiiihhiiiiiiiggggggeceeebdddcccc
@FCC1GLHACXX:7:1101:7095:1975#CGATGTAT/1
NTGTAACATGTCAATGCGACCTGGTTCGTAGAAATGCGGATCTGCTAGTTCCACCGACTTGGGAATCTGCCAGCTGTGTGGGTCGATCTT
+
BP\cceeefggggiiiiiiiiiiifhiifhiiiiiiiiiiihiiiiiihiiiiiiieeeeecccdcccdccbccccccbccccccccccc
@FCC1GLHACXX:7:1101:7022:1975#TTAGGCAT/1
NAGTACATGCCTTGTGACTATGTGATTAAACAGCTTTTATATTTTGCATATTAAATGTACTTGATGTTGTGACATTCATTTTGAAACTTA
+
BP\accee`gegghhhhhehfhggfhhhhhhhhhhhhhhhhhhhhehgfhhhhfhhhcdghhhhhhhhhhcfhhhghghhhhhfghfgfg
@FCC1GLHACXX:7:1101:7045:1980#CGGACGGA/1
NATCTCTGGCAGTATTCCGTTGTTGTTCCAACTACCCACCCCCTTGCCCTTCCTTACATTTGATTCTTTGTTAGATGAAGCATGGAGACA
+
BPaceeeegggfghiihhiiiifhifhiiiiiiiiiiiiiiiiihiiiiiiiidbghhiiihhhhhggeegfe_ddeeddddddaccccc
@FCC1GLHACXX:7:1101:7115:1993#CGATGTAT/1
NTTGGCATGCAGTGTATGAAGTTTCGATAAGGTATACATATTCTCAGAGATTGAGGGGGTGTCCATTTCGCCCCGGGTGTTCATTATGCC
+
BP\ceeeeggggghghiiiiiiiiiifhiiiifghiiiiiiihiihiiiiiiihhiiiiZddeeeeeeddccccccc]_accdddddccc
@FCC1GLHACXX:7:1101:7206:1995#ATCACGAT/1
NTGTAACATGTGAGTAGTTGGGTTGACCAGCAGTTACAATGTTTTCGTCAAACTGTGCAATGTACGGGGAGGTCTGCGCGAAAATCCATC
+
BP\ceeeegfgggifghhiiiigghiiiiiiiiiiiiiiiihhiiiighihiiiihiiiiiiiiiiiigecc_bcccccccccccccccc
@FCC1GLHACXX:7:1101:7467:1852#ATCACGAT/1
NGTCAACATGCCTAGAAAAGTCCACCCTAGGAATGGGAGACCACCGACATACTGGTGGACTCAAGCTATTGCGAACCTGCGCCGTGCCTG
+
BP\cceeefggggiiiiiihgghiiiiiiiihiiiiihifhhhhiiiiiiiiiihcghfggggeeeeeedddcccccccccccccccccc
@FCC1GLHACXX:7:1101:7384:1852#CGATGTAT/1
NCAACACATGGGGTCGCACCATTGTGGGTTTTTAACGTAGGACGATAGTCACGACTTATAAAAAAGGTTACGTGCGCCTTTGCTGGGCCG
+
BPY^aa`c`gcge_e_d[fdfhgaedffY^cfgfgcabaaZeggafhU\ZbddcWX\bbbdcbbYaa]_bb^^^_[_X[[bbbb_`[^`a
@FCC1GLHACXX:7:1101:7254:1853#CGATGTAT/1
NCGCTCATGTTTGCTGTCTCCATACAAAATTTTGTCGAAGACACGATCAGGTTCTAAGAATATAAAATATTTAAGGAACATTGTTACTAG
+
BP\cceeeggggeiiihiiiiiiiiiiiiiiiiifhiihiiihiiiiiiiiafghhiiiiiiiiiiiiihgggggggeeeeedddddddc
@FCC1GLHACXX:7:1101:7277:1856#CGATGTAT/1
NAGTACATGATAAGTGAAGATTTTGTTTTGTTTTGATTGCAAGTTTTATTGATTTTGACAGCAGAATGCAACTAGGGATGTCCCATTCAA
+
BP\cceeegggggigghiiiiiiihiiiihhiiihdghiiihighhiiiiiiiiiihiiiiiiiiiiifhiiiiiiiggggeeeeeeedd
@FCC1GLHACXX:7:1101:7350:1859#TTAGGCAT/1
NAGTTTCATGAATATCGCTATTCCCGGCCACGCCCATCTTTACAGTAACTTGGGATAGGGGAAGGAAATGTTGATGTAGCACTTACTTAA
+
BP\cacccggggghhfdeeggh_ggghfhhdfgfgcgfhfhhf]ea\efdfg`efhbg`bgggddab`bbdcbbbbdbbbb]`_`bbbcb
@FCC1GLHACXX:7:1101:7402:1871#CGATGTAT/1
NGTTCCACATGCCTATCATACCTATAAGGGTAATGGTTTCTATGCTCTGATGTGACGTGATGGAGGGCTGACTTTTAATCTCACCTTCGA
+
BP\ceeeegggggiiiiiiiiiiiiiiiihbfghiifghiiiiiiiiihhiiihiiighhiiiihiiiiigggggeeeeeeedddddccc
@FCC1GLHACXX:7:1101:7426:1872#ATCACGAT/1
NCGCTCATGTCATTTCTCGACATACAAACACCATTCCATTTTTATTTATTTAGATGACAGATATAATATTTTTTGGTTTCTAGGCTTCAA
+
BP\ceeeegggggiiiiiiiiiiiiiiiihiiiiiiiehiiiihiiihhiihhhihhhhiiiiiiiiiiiiiiggeccedcdbddccccc
@FCC1GLHACXX:7:1101:7459:1872#ATCACGAT/1
NATAATGCATGTTGCACTAAAGCGGACAGTGCCTGCCGTCGTCACAATATCTGCACTCAAGTATGCAGTGCGGGAATAGTCATTACGCAA
+
BP\accccgggegdfggagfgghfgafgfafbafghfe_^c`_agfhdghibgfbfcggge`dadedccddccaaaccccb_`]bbccac
@FCC1GLHACXX:7:1101:7295:1875#TTAGGCAT/1
NTACCCATGTACTTTGTCTTGGCCGCATTCACCACCAGTCCAACTTTTGCTGCCTCAAGTTTCAGGCGGGTGTACAGGTCTGCCACCTTT
+
BS\cceeegggggiihhiiiihiiiiiihiiiihiiiifhihiiiiiihhiiiiiihhhghhiiihhgec\]acdbcccccccccccccc
@FCC1GLHACXX:7:1101:7442:1882#CGATGTAT/1
NAGTACATGGATCGTATCATCGACCAGAGGTGACTCCCAGATCTTTTCCGCCCTCACTAATAAACACCCTTCCCGTGGTGATTGTGGAGA
+
BP\cceeegggggihiiiiiiiiiiihiih^eggiiiiiifhhhiiifgdhhhfhdggiggggfgeeeecdddcccac`abcdccccccc
@FCC1GLHACXX:7:1101:7477:1883#CGATGTAT/1
NACAGCACATGCAAATGAAATGGGTTTGCCCGAGACGCCGGTCGCCGTCACCGCAATAAACCCGGCAAACGGTCGTTGTAGTCGATAGTT
+
BP\cceceggggghiiifiifhiiegghgihfghhihhiii`ghfgeccccccccccccccccccccccaac^accccccccdcccccbc
@FCC1GLHACXX:7:1101:7376:1889#CGGACGGA/1
NATGAGAATCTAATGCCGCTGCTGATCTGACAGGAGGCGGAGCTCAGGCGGTAGTGCTCGCTGGCCTATCCCTCATGCTGTGCGGTCAGG
+
BP\cceeegggggiiiiiiiiiiiiiiiiiiiiihiihiihiiiggggfec_acbccdccccccccccccccccccccccbccccccccc
@FCC1GLHACXX:7:1101:7279:1893#TTAGGCAT/1
NTGTAACATGATCACCGACGACCTATAAGGGGACACTATCAGCTCGGTTTGGTTACGACCTTAGAGGCGTTCAGGCATAATCCAACGAAC
+
BP\cceceefggfhiiifhedghhiiiiiiiihhfhihiiiiihiiihhgegcdadcccccc_bbcccaZaccccccccccccccccccc
@FCC1GLHACXX:7:1101:7447:1912#ATCACGAT/1
NCGCTCATGCATTTCACTTCTTGTTTGACGTTCAACATTTTTGAAACGACAAGATTTGCTGAAAATGTCCTTTGCAAATAGCAATGAAGT
+
BS\ceeeegggggiiiiiiiiiiiiiiiiiiiiiiiiiiiiiiiihiiiiiiiiiiiiiiihhiiigggggggeeeeeeddddddccccc
@FCC1GLHACXX:7:1101:7279:1917#TTAGGCAT/1
NGTTCCACATGATTCTATAACTCAAGAACGGCATCAGCGTTGGGAGATTTTGAATCGGAGTTCCAAAAACGGATGTTTTCATTAGGAATA
+
BP\cceeegggggiiiiiiiiiiiiiiiiiiiiiiiihiiiiiiiidfgiiihiiiiihgggeeeeeecccccccccdcccddccccbcc
@FCC1GLHACXX:7:1101:7266:1937#CGATGTAT/1
NGATGTACATGCAGTAGTTTTTGATGTTCTGTGGATAATTAAAGTGGTCCTTGTTGGATTTACTACAAAAACTCTTGTTTTTTTTATTGT
+
BPYccceegggggiiiiiihiiihhihfhiihhigiiiiihiiifhhhhihiifgiigdhiiiiiiiiiiiifiiiiigfggeccccccd
@FCC1GLHACXX:7:1101:7323:1938#TTAGGCAT/1
NCGCTCATGCCTCATTCTATCGTGATCAGCGCTCCGAACAACATTTGAAGAAAATGGCTCGAGCGAAATCGAAGAGCGGATTTGCTCCTT
+
BP\ceeeegggggiiiiihiiihiiiiiiihihiiihiihfhfhiiighhiiiiighiiidaccb^acaca[b^a^`aaOT_c]]`bcbb
@FCC1GLHACXX:7:1101:7487:1944#TTAGGCAT/1
NTACCCATGTCTCATTTTCCGTACTTTTAAAGTGCACCCCAATATAGAAAACAAAGACGTAGTCCTACGTCAAATCTGCTGTTGAAGTTT
+
BS\ceeeegggggiiiiiiiihiiiiiiiiiighiiiiiiiiiiihiiiiiiiiihiiiiiihiiiiiggggeeeeedddddddcccccd
@FCC1GLHACXX:7:1101:7339:1947#CGATGTAT/1
NGTCAACATGGGATTTAAGTGGACATTTGTAACAAACATTTTGTGACCTATTCTACTTTGCGGTGATACACCTTTCTCTTCCATCGGCAA
+
BPYcccecgeeggihidffhhhhfhihhidfgiihhfhifffhfidhfifdghiiiiiihiiiefhfhhhhhggfdggeeeeeedccccc
@FCC1GLHACXX:7:1101:7364:1948#CGGACGGA/1
NATTTTAAAATTTGTGGTCCTAGAAGATGAACTATATCAACATTTCATGGCCAAGATGATGGTAGTGCTGCCACTGATGATAAAATAACA
+
BP\ccceefggggiefdffhihifghihfggghihaeghhbfgghhhfhihihffffhifhhaegefgfceehiighdgdbgggcdcbee
@FCC1GLHACXX:7:1101:7284:1959#CGATGTAT/1
NACCACATGTGTACTTCGGTTCAAACTTTGGTTCAAACTTGGGTTCAAATATTGGCACAAAGCAGGCAGACAGAGAATGGTTGAAATCCA
+
BP\ceeeegggggiiiiiighiiiiiiiiiighiiiiiiiiiiagghiiiiiihiiiiiiiiiiiiiigggfeeeeedddddcccccccc
@FCC1GLHACXX:7:1101:7396:1965#TTAGGCAT/1
NAGTACATGTACGATTTTTAGAAACATTGTTTGTTTTTTTTTATAAACGCGATCTTTCGGTGCTTTCGGATTAGGCAGTGCTTTACTTTT
+
BP\ccedeggggggiiiiiiiiiiiiiiiiiiihiiiiiiiihhiiihiggeccddddcc_acccccccccccccbcccccdccccccdc
@FCC1GLHACXX:7:1101:7353:1966#CGATGTAT/1
NAGTACATGCCCACACTTTCTGGGTCACCCTATAGTAGAAAGAGAGCGGGACCGCGAGAGAGGTGAAAGCAACCAGACGCGCAATCGGTT
+
BP\cceeceggggiiiiiiihiiiegiifhfhiiheffhiiififfhiihhiiggeccac_ac]`bbccccbcccacccccccccccb^a
@FCC1GLHACXX:7:1101:7425:1968#ATCACGAT/1
NCCAATCATGTGCTACAACTTTGCTGAAGACACCGACCGTCTATCTTCAACAGATATCTCACTTTAAGGTGATTTAATCACCTGGCCGCT
+
BP\cceeegggggiiiiiiiiiiiiiiiihiiiiiiihifhihiihhihiiiiiiiiihiiiggggfgeccdeedddddddccccccccc
@FCC1GLHACXX:7:1101:7318:1981#CGATGTAT/1
NGTCAACATGTGCTGCACCCGACTTTTGCGTGCGTCTCCTGTTTTTGTTGAGTGACACAAAAGGAGGTGCGAGTATTGCCGCAACTGTGT
+
BP\ceeeegggggiiiiiiiiiiiiiiiiihihiiihiihhhhihifggghidghgggggeeeedccZ^bccc_cbeccccccccccbcc
@FCC1GLHACXX:7:1101:7488:1986#ATCACGAT/1
NCAACACATGAACTAAAAAGAGAAGGTTCGATTTCGATAAGCATTATTGCTTTCCAATCGTCACCGTCAGTCTAGTGCTCACACGCATAT
+
BS\ceeeegggggiiiiiiiiiiiiigiiiiiiiiiiiiiiiiiiiiiiiiiihiiiiiihihighgggeeeeeeeddddddcccccccc
@FCC1GLHACXX:7:1101:7374:1993#CGATGTAT/1
NCAACACATGTTCGTCAAGTACTTTTCACTGTTTGGCCGGTTGCACCAATCTCCCAGCCAAACGCACACAGCGATGTAGCCACTTTCCTC
+
BP\cceeegggggiiiiiigfgghhhhiiiihiihfhhffecefgihf`cfhhfhfdffhfgeeedcbdaacaaaa`cdccbcccccccc
@FCC1GLHACXX:7:1101:7286:1997#CGATGTAT/1
NTGTAACATGTTTTGATTGAAAATCGTTGTTTACAAGTGAAAATAGCCTACCTTGTTCTGTATACCGTGAGCTGAACTCTTTTGCCGACT
+
BS\ceeeegggggiiiiiiiiiiiiiiiiiiiiiiiihiiiiihihhiiiiiiiiiiiiiiiiiiiiiiiiiiggggggeeeeeedbccc
@FCC1GLHACXX:7:1101:7399:1998#CGATGTAT/1
NGTCAACATGTGGGATATAGGGATTAATAATCTTGACCCATATTGTAAGCGATACATAGAGATGGGCGAGGGAGTCATACAGGGGGAGAG
+
BS\ceeeeggeeehc`affhffafdfddgh`dfgfaffgddgfghegfddfdhdffghhhhhhhfffhge[`_aZT]bcbbbb_aaT]O[
@FCC1GLHACXX:7:1101:7593:1847#CGATGTAT/1
NGTTGCATGCTTTGATTTGCTCCTTTGTGATTGTTGCTCTGTACCGAGCTAGGACACTGGGTTTTCGGAGAGATATTTCTGGTTGCCGCT
+
BPP`caY\``eea__eee_d_h`_dgd^aaegghfbe]a__^fehd____cee`aeba\a\HZTbcd`dWWa\RZ_]Za]aaTZ\Z`aaa
@FCC1GLHACXX:7:1101:7520:1848#CGATGTAT/1
NAGTACATGCATATTTCAGATGTCACCCGTCTACTCCCATAGTAATCCAGTCACCTAAAGTGACAACTGTCGAAAATCTCGAGTGACAGA
+
BS\cceeegggggiiiiiiiiihiiiiiihiiiiiiiihiiihhiiiihighiiiiiiiiegiiiiihhghiiiggggeeeec]`bddcc
@FCC1GLHACXX:7:1101:7566:1855#ATCACGAT/1
NACAGCACATGAAAGGAGAGAAAGTGAGAACTCAAGCATCGAAAAGGGTCTATCAACTTCGTTTCTCTCTGGCAAACAAGCGCGAACCGT
+
BSaceeeegggggiiihighhihiggfhiiiiiiiifhhiihiiiiiiaegiihhiiiiiihiiiigggggfeeeeddcdcacccccccc
@FCC1GLHACXX:7:1101:7705:1856#TTAGGCAT/1
NACCACATGCTCCAAGCCGGGGGGACACTGTTGTTATTGGAAGTTCGTGGATTGTTTATCGTGCCAGTAAAGAAAAACACCTATCCCCAA
+
BS\ceeeegggggiiiiiiiiiicacccccccccccdccccccccccaccccccbcccccabcacbccccccbccccccccccccccccc
@FCC1GLHACXX:7:1101:7596:1863#TTAGGCAT/1
NAGTGGCATGTAAAGAACAAACGGACAATGCTGTATCGTGTCAGCACCGAGGAGGCAGCCCCTCTAGCACGATGTAGGTAGCGCAACCCT
+
BP\cceeefggggihhhiiiiiiiiihiiiiehghiiffeeghieffhdfagdcg`ddadecccdbcccc_\^a^bcc]bbcccccccca
@FCC1GLHACXX:7:1101:7643:1866#CGATGTAT/1
NAAAAGTCATGCTGGCGCATTGCCAGCTTCCCGGGTGGTCCTCACCTCCCGTTGTCCGCTGAAAGCGGGCAGGGTCGACCACTAAGCTCG
+
BP\cceeegggfehfaffhhhhhhhfhhhhhfghh_ffffffdfhhhfhhfbdddaccb``^_bcbca\a_a_aXX[X]]T`bcbbbb`a
@FCC1GLHACXX:7:1101:7668:1870#CGGACGGA/1
NTAGCCTTAACAAGAAATGCGCATGACCTAAATGAAGACAATTATACAGCTTTATTGAGAACATAAAGAAGATGAACGATGACAATAAAA
+
BP\cceeegggggiiihiihhihihhiihiiiiiiiiiiihhhhhifhhiighbghhhfihfgfhiffhiiffggggeeecddbddcccb
@FCC1GLHACXX:7:1101:7719:1873#CGATGTAT/1
NTACCCATGTACTTCCAAATCTTCGTCGTTTTCCGGTGTTGAGTTTTTCACATCGCGACTTAGAGCGTCTGCGATTGGAACATTTTCACC
+
BP\cceeefggggiiiiiiiiiihhihiiiiihiiiffghchhefhiihiifhghihgeeedddddccccccccaaacccccccddcccc
@FCC1GLHACXX:7:1101:7650:1881#TTAGGCAT/1
NCAACACATGTTAGAGATCATCCCCAAAGCGAAGTTGATTGCTGCCAGCTCAGCAACATAAACCGTGCAAGGATCCTGAAGTTTTCGGAA
+
BP\ccccc[egeghhhhhheghhhehhhhhgfghebgghhhehfhhhhhhhhhfhffhhhhffggeggddddbbbbbbb``]bYbbaaaa
@FCC1GLHACXX:7:1101:7546:1881#CGATGTAT/1
NCAACACATGTGAGCTTTCAGCTCGTACACATCCCGGAACGTTCGAGTGCAAAAACGACATTGCATTACCTCACCGGAGGACGTTGATGG
+
BP\cceeegfgggiiiiiihiiiiiiiiiiihhiigfhhafcehihibfdgfhiiiggeeedbdddddccccccaacccccca[accccc
@FCC1GLHACXX:7:1101:7638:1896#TTAGGCAT/1
NGTTCCACATGAAATATATTTGAGAAAAAATCGCGAGTAAGGTAGAAGATAAGGAAATTTTTGCTTTCACTCAGGCCTATACGGGTTAAA
+
BP\cceceggggghihhhhhiiiiiiiiiihifhighefhhibehhiiiiiiihiiiiigfggeeeeeeedddddccccccccccaaccc
@FCC1GLHACXX:7:1101:7708:1899#TTAGGCAT/1
NGTTCCACATGATTTACAAGAACGATAGCGTGTGGGCACCAGGTGGCGAAGCGTATCGAATGGTCCTCGAGTTGGCCCAAAACTCGCGTT
+
BP\cceeegggggiiiiiiiiiiiiiiiiidgfhiihiiiiiheghihiiiggdeeeccddccbcccccacbabbbccc_cccccccc_c
@FCC1GLHACXX:7:1101:7533:1900#ATCACGAT/1
NACAGCATGAACATTTATTCGGAGAGATTGCCGTTCAGAAACGCCGTTCGAACATCCATCAGATGGACCAACAGATTCTCTTGGTTAACC
+
BS\ceecegggggiiiiiiiiiiihihihhhiiiiiiiiiiiiiiiiiiiiiigggggeeeeeedddddccccccbcccccccccccccc
@FCC1GLHACXX:7:1101:7508:1901#CGATGTAT/1
NGATGTACATGGTTGTACAAGCAGGTGCGACAAAGGCCGAGGCTTTGAACTCTTTTCCACCGTTCATCGGTCGATAGTGATTTGAAGATC
+
BP\ccccegggggihghiiiiiiiidgfhiiiiihhhiifhiiiiiiiiigggggggeeeecccbdddcc^acccccbcbcddcdccccc
@FCC1GLHACXX:7:1101:7596:1904#CGGACGGA/1
NCATTTTATGTTCTTCTAAACAATATAAATTTTTTTCACAGAGGTTCTGCACATTTCTCATGAGTTTAGCTCTTAGGTGATATACATTGT
+
BP\ceeeegggggiiiihhiihhiiiiiiiiiiiiihhiifhhicgghiiiiiiiihiihiiihhhiiiiigggggggeeeeeedddedd
@FCC1GLHACXX:7:1101:7672:1913#CGGACGGA/1
NTGGCAATTTACAAAACAAGTAGGTTTAATGGACTCACAGTTCCACGTGCCTGGCGTGGCCTCACAATCATGGCAGAAGGTGAAAGGCAT
+
BP\ceeccgggggiiiiiiigghieghhiiihgiiihiihiiiiiiihihiihhihhiiiiiiigggggeeeeecccdcc`bcccccccc
@FCC1GLHACXX:7:1101:7509:1921#CGATGTAT/1
NTCGGAATTGTTAAAAAAATCAATGAATAATTTGCCAACTTATCCCTTTCAATCTCGACAATCTCTCAAACACTATTAGTTACCATATGA
+
BPYacccc]egcefffhhh]dfhfhhffhhh_b_egg_effhffggfghhdfgdhdefffffgggdedcdcdd]`]bcdbbcbbbbbbdd
@FCC1GLHACXX:7:1101:7635:1930#ATCACGAT/1
NTACCCATGAACCTGATCACCTAGAATGTTCGTGTCTTCAGCAAACTTGTTCAGAAGCTTCAAAGCAATGTGAGGCAGCACTGATTGGTT
+
BS\ceeeegggggiiiiiiiiiiihiiihihiegghhiiiiiiifgihhghiihhiihihiihihhhiiifghiedgeeeeedddddcba
@FCC1GLHACXX:7:1101:7732:1930#CGGACGGA/1
NGTGCATTGCAAACAATAAATGTCCAATAAATTTTCTTTAATTTGAATAGTTGAATTAACATTAGGTCTCCTTTACTCTTAAATTTTTAA
+
BS\ceeeegggggiiiiiiiiigiiiiiiiiiiiiiiiihhhiiihhiiihhihiiiiiiiiiiiiiiiiiiiiihhiiiiihiiigggf
@FCC1GLHACXX:7:1101:7560:1934#CGATGTAT/1
NATAATGCATGAAAGGACAAGTTCGGATTTGCCTGCTAGCATCTAAGTCTCGAGTAGCACCTCTCAAACGAGTGAGCCTTCCACGACTGG
+
BP\ccccegggfghfgihifhgfhiidfhffhhihiiihfhihhiifffghifgaaaehghhiiiiiihdggZ^cebdc_`bbcccaacc
@FCC1GLHACXX:7:1101:7576:1944#CGATGTAT/1
NCAACACATGCGACTCAAAGGAAAAGGGAGTCTATAGAAGATTCAAATGATAGCAACGAATAGGTGGATAGGCGTCGCAAGGGTGCGACA
+
BP\cceeeeggggihhiiiihfiifhhigfefghiihiiifhhfiihiiiiiiihhhhhhhdgg^bgeeededcb]accacccW^_aaac
@FCC1GLHACXX:7:1101:7519:1959#GATGTATC/1
NGTTCCACATGAGAAACGTCAGTTGTTTTCGCCAGGTTTTCAGGGCGAATATTTTGTGCTTTCGCGTACGCAGCCAGAGAGCTTTCGCGT
+
BP\cccccgggggiiiiifhiiiiiihhiiiihiiieghiiiihiiiiiiiiiiia`gegeeeeeccccccccccccca^_accccccca
@FCC1GLHACXX:7:1101:7728:1961#ATCACGAT/1
NTTGGCATGATCCGGATTTTTCTGTTTGTAGTGCTCTTGTTCTTTCTCCCTCTGTGATGGAGACTTATAGGTCCAGGGCTTCACGCCGGA
+
BP\ceeeegggggiihiiiiiiiihiiihiiiiiiiiiiiiiiiiiiiiiiiiihhiiiiiiihiiiiiiiiiiggggeeeeddcdcccc
@FCC1GLHACXX:7:1101:7622:1962#TTAGGCAT/1
NCCAATCATGGCAATGACAGCGGAGCACTGGCTGGTAGCGACGGATTTCTGGCCGAAAACGATTATGCTGGCTGGGGCACTCAAATGAGC
+
BP\cceeegfgggiiiiihhiiihiihiiihihiiaaffgfdhgddeeedXabdb_cca`aaccccccdbccccaOXOOW[]GX`]R]Y]
@FCC1GLHACXX:7:1101:7591:1964#CGATGTAT/1
NAGTACATGCTAGCTGGTGGAGCCGAGCGCAACAGGGCTCGCCTAGGTAGCAGTGTGACGATAGACGGGGATACGTTCGAGGTGGTCGAC
+
BSaceeeegggggiiiighigghhihiihihihiiiiiiifhgfggeZadebd`b`bdcccccccccccc_accccbccabcT`aX`__a
@FCC1GLHACXX:7:1101:7560:1965#TTAGGCAT/1
NGTTCCACATGCGGGGCACGATCTTCAATAAATCCAGCTAGTTCATTTGTTTCGCTGACGACGTGGACATTGTCGGAAGAACGTTCCAGG
+
BP\ceeeegggggiiiiiiiiiiiiiiiiiihiiihiihiihiigggggggeeeeccccccccacccccccccdcccccccccccccdcc
@FCC1GLHACXX:7:1101:7626:1982#CGGACGGA/1
NAAAGTGGGAATCAAAAGGAAAAATGGCTGCAATTGGGTATAATATACAGAATGAATAAATTTAAGAGTTCGAGAGTAGTAATCATTACT
+
BP\cccccggfgfhiiiihbghiihdchihhfccfb_g^cchh_gdghihhfdhggggifhhiffgdg_ffdggeaZ_adeedcbdddcd
@FCC1GLHACXX:7:1101:7701:1984#ATCACGAT/1
NGTTCCACATGCCCTATATGCGAATATAGAGCCAATATAGTGCTTAGGGTGTATTCACAAATGTTCTCTTGATGTTACAGGTCATATAAA
+
BS\cceeegggggiiiiiiiiiiiiiiiiiiiiiiiihiifhhiiiiiiafefhiiiiiiiiiiiiiiiiiiigggggggeceeeddddd
@FCC1GLHACXX:7:1101:7537:1990#TTAGGCAT/1
NAGTGGCATGCAGAAATGTCTATTGCACTAGGTTTGACGTTGTTTTTTAGATAAAATAATAATATTGAGTGTTATCAGGATTTGTATAAC
+
BS\cceeegggggiiiiihhiiiiiiiiiiiieghfhiiiiihiiiiihhhihihihhihiiiiiihfgdgggegeeeeeedddbddddc
@FCC1GLHACXX:7:1101:7601:1999#TTAGGCAT/1
NGTTGCATGAGAAGTATCCAGCACAAGACAAGCAGCCGCCATCGTTGGAAAGATGCGAGAGAAGGTGGGAAAATATTTTGTTTTGGTTTG
+
BP\cceeegggfgidfggfihhihiifghihhffhdhcfggfhfaeffhhihidd_agdgeeeecU]`ccccccccdbccabcbaa[`cc
@FCC1GLHACXX:7:1101:7580:2000#CGGACGGA/1
NTGTGCACATGTACCCTAAAACTTAAAGTATAATAATAATAAAAAACAAAAACAAACAAACAAACAAACAAAAAGAGATTAGTGTGCCTA
+
BPYccecegggaeeghghhhhhhhhhdhec[eghffffhdhhhhf][cghhhaaghfffgfhhhbgd]ddeded[^bbccbcbb]Z`bbb
@FCC1GLHACXX:7:1101:7777:1846#CGATGTAT/1
NTTGGCATGATTAAAATATTAACCTAATAAAATATAATATATGAAATAAATGGATTTTAGTATGGTTAGATGAACAATGAAATTTATGCG
+
BS\cceeegggggiiiihiiiiiiiiiiiiiiiiiiihiihiiiiiiiiiiiighiiiihghiiiiiiiiiiiiihiiihiiiiiggggg
@FCC1GLHACXX:7:1101:7961:1848#ATCACGAT/1
NAGTTTCATGATCTTTCATAGTTCAACACGGTCAATACTGTCGTATGCCGCCTTGAAATCGATGAACAGATGGTGCGTAGGGACCTGGTG
+
BS\ceeeeggggehhiihiiiihfiiihiihghiiiiiihhiiihiiiiihiiifiihiihiiiiggggggeecee`abcccccccccbc
@FCC1GLHACXX:7:1101:7909:1850#CGATGTAT/1
NACCACATGTTTTTGATGTTGTTGAAGTTACTCGCTTTCTCCCAAATATGATTAACAAAGTCTATTCTCTACCAAGGCGGGGGTAATACC
+
BP\ceeeegggggihhhfiihiichiiihiiiihiiiihiiihfdghihihihcghhiihffffhfhfhihfghgddgdbBBBBBBBBBB
@FCC1GLHACXX:7:1101:7980:1853#TTAGGCAT/1
NTGTAACATGTCCAATCGAAGGGCCTAACTGAAAGGGCCTAACTGGTTTGAAGATTCATTAAAGGGCCTATCTGCTGATGATATTTGAAT
+
BP\cceeeggggfiiiifiiihihihhiiiiiiiiadfghihghhighhhiiihhhfiiihihffdfggggeeeecebbddddeeddcbc
@FCC1GLHACXX:7:1101:7999:1859#CGATGTAT/1
NCAACATGCTCGTTCGTTTTTCAAATGTCTGTCCGACGTTTTTTTTTTTCGACGACATCCCCGACATTGATCTTGTTTCGCGCATCGGTT
+
BP\cceeeggeeegihgdffghhiiii_ehhhihiffhghiihihfeccYW[WZ_UOV]bccaETZ]b_Y`bbbbbc_`W]X[acacc^a
@FCC1GLHACXX:7:1101:7932:1860#ATCACGAT/1
NTACCCATGCTGGTCAACATTTTAAGTATAAGACACTGAAACTTTTGTACGATTTGTTGTTAATCAAATGTTCAATATTTTACTAAACTG
+
BS\cceeeggggghhhiiiiiiiiiiehiiiiiiiiiiiiiiiiiiiiiiihiiiihiiiiiiiiiiiiihhiiiiiigggggggeeeee
@FCC1GLHACXX:7:1101:7827:1863#ATCACGAT/1
NGTTCCACATGAGAAATATTGAACCTCGGATCTGCTAACGGTAAGTTTCGTGGAATGGTCCACCGAGAGATGTCTATGCTGCGGCTGGGA
+
BP\ccccegggggiiiihiiiiiiihiiihhiihiihiiiicghihhihhdghefhihhiifhiggecc`bdbbddcdcdcccccacca[
@FCC1GLHACXX:7:1101:7750:1863#CGATGTAT/1
NCCAATCATGAAACGGCCTACTTTCCTGCACTGAAGTATACAGTGCGGAAATAGTCATTACGCAACTGAAACCTATGCTGTAATGATTCA
+
BP\cceeegggfgiiiiiiiiiiiiiiiiiiiiiiighiiiiifgiiiiiiiiifhfhiiihgggeeedcddddccccdcccdeccceec
@FCC1GLHACXX:7:1101:7849:1869#CGATGTAT/1
NCGCTCATGGCGTCACTCTTGTTTACAGGTACAGCCAAACCTCTTTTAACGCCCCTAACTGGGGGAGCGCAAAAAGAATCCAAGCGCAAA
+
BP\ceeeegggggiiiiiiiiiiiiifhiafhiiiiiiiihiiiiiihhiiiiiiigfgggfeecccccccc_bcacccccbccccccac
@FCC1GLHACXX:7:1101:7879:1879#ATCACGAT/1
NATAATGCATGTTATCTACATTATTAACAGATGAAGGAATGTTTTTTAAAGCTTGTTGGGTTTCGATATACTTTGTCGTAAGCGCTATTA
+
BS\cceeeggggghiiiiiiiiiiiiiiiiiiiifhiiiiihiiiiiiiiiiiiihhiiihhiiiiigggggeeeeeecdddcccccccd
@FCC1GLHACXX:7:1101:7989:1884#TTAGGCAT/1
NGTCAACATGATTTGGCGAAAGTTAACACTGTGTCACATATTACAGCAAAAAAAAAAGCAGTGTTAGAGCTGTAAACAAGGGTAAAATGC
+
BP\cceeegggggiiiiiiiiihfiiiiiiifgggfhiiiiiiiiihiiiiiiigec`abbbb`cccbccccccddcccccc^bcccdbc
@FCC1GLHACXX:7:1101:7939:1889#CGATGTAT/1
NCCAATCATGTGGAAGTTTGAACGGCTTGCGCAAGATTGATATAAACACTGAGTGAAATAAGAAAAAAACTCAGCAATCGCAGAAAAAGA
+
BP\ceeeefgggghiiihiiihiiiiiiihiihihhiihgdfhhihihhhihiegfhiiiigggggecccccccbbbcbccccccccccc
@FCC1GLHACXX:7:1101:7898:1894#ATCACGAT/1
NTACCCATGGCTTTAGCTTCGGACGGTATCTTCTCTCGCTCGTTCGACAGTTTGATTTGAGCGAAGCAAGACAAACGGGAGCGTCCTTCG
+
BP\cceeegggggiifhhiihiiiiicghiiihhhhhfhihfhih]ghdg^dgd_ceeedcdcccccccccccccccccccacaaccccc
@FCC1GLHACXX:7:1101:7919:1895#TTAGGCAT/1
NAGTACATGACTAGTAGGAACGCCAACAAACTAATCTATGACCATCTATTGACTATTTGTAACGTAAGCTTGAAGTTTGGCACATTGTTT
+
BS\cceeegggggihhiiiiiiiiiiiiiiiiiiiihiiiiiiiiiiiiiiiiiiiiiighfiiiiiiiggggggeeeeeddddddcdcc
@FCC1GLHACXX:7:1101:7797:1900#ATCACGAT/1
NAGTACATGAATCACTTAAAAATGAAGTGAATCTGACGTGAATCACTTGGGTATGTAGTGAATTTCAGAGAATAAGCAATCCTCTGCAGA
+
BS\cceeegggggiiiihiiiiiiiiiiihiiiiiiiihiiiiiiiiiiiicfhihhihhiiiiiiiiiiiihiiiiigggggeeeeeed
@FCC1GLHACXX:7:1101:7840:1906#CGATGTAT/1
NGTTGCATGCTTGCAAAAATGAAAGATTTTTCCGAATGCTTCCAAAACTCGACGTATAATATTCCCACATAAACCAAAAGCTCTTTATTT
+
BP\ceeeegggggiiiiiiiiiiiihiiiiiiiiiiiiiihiiiiiiiihiiiihhiiihghiiiigggggeeeeecccdcccccccccd
@FCC1GLHACXX:7:1101:7980:1907#CGGACGGA/1
NACAGAAAAGTGACAGAAGGATGTAGTGAGGAGGAGAAGATGACTGCAGAAAAAAGGAAGATGGAGGAAATGAATACAATTTTAGCTTTT
+
BP\ccceeggceggfhhefbf_egfhbdcgggghfdgfhhbbgf_fhhhhhhhhh]fcbdggggcgeddedbbddcdbbbbbbebbbbbb
@FCC1GLHACXX:7:1101:7952:1908#CGGACGGA/1
NTTGTTGAATTGGTGCTTTGTGGTTGCAATAAAGCATTGCTTCAGTTTATTGCCAGTGTATCTTTGATCTTTTCTGTTTGGTTGCTTCTT
+
BP\cceeegggggcghiiiiggfhffhiiiiiihfhiiiiiiiiifhhhiidfhggefhihiiihhhiVegeghhh]ffhgdgceeeeed
@FCC1GLHACXX:7:1101:7882:1911#ATCACGAT/1
NCGCTCATGCCGGAGATATTCCGGGTTGGGTGGTAGGTCATTTGGCATAAAGTCGTTTGGCATAAAGCCGTTTGACATAAAGTCGTTTGG
+
BP\cceeefgfggiihiiiiiiiiifghhi^cg_egighiiiigihiihgggbgdceeccddccccccccccccccccccccdccccccc
@FCC1GLHACXX:7:1101:7861:1919#CGATGTAT/1
NACAGCACATGAAAAAAATGGTAACCCTTAATGTTACATGACAAGTGTTATAGGGTAAACGATCCTAGTTTTAGCATACTCATAGTTTTA
+
BS\ceeeegggggiiifgfhifgihiiiiiiiiihiiiihiiiiiegghhhiiii_eghiiiihggggdeeeeeedcdddddcbcdddcc
@FCC1GLHACXX:7:1101:7800:1932#CGGACGGA/1
NAACATTGGATGAGGAATTAAAAGTGGTTCAAGTTAACCATAGTGCATGTCATCAGAACTTTGGGGGCATTGAGAGTTTTGGCCACACAA
+
BP\ceeeeggggghiiiffiiiiidghggghfhiihiiiihhifhhiiiiiiiiiihiiihiiiihiggeeebcdd`bdbcccccccccc
@FCC1GLHACXX:7:1101:7764:1933#CGATGTAT/1
NCGCTCATGGAGACTGACTGCGGCTGCTGCTGCTGGTCTATCGGTCGTTTCGGTTTGCGAGAGCTAATCGCAACCGCAGCTCGGTACATA
+
BS\ceeeegggggiiiiihhiiiiiihiefffhiihffhchhhibggdghfggbdecdcbcccccccbcccccaccaccaccaaQ[]bcc
@FCC1GLHACXX:7:1101:7963:1934#ATCACGAT/1
NAGTACATGAATCATTAATGTCCTATATTTAACATTATAAATGAATAGTTTAGCACCGTTTAGAGTGTACCAGATGCGACCACTTGGGCT
+
BP\cceeegggggiiiiiiiiiiiiiiiiiiiiiiiiiiiiihiiiiifhihhiiiiifgiiiiighgfhihiiiihiiggeeedddcdc
@FCC1GLHACXX:7:1101:7893:1940#CGATGTAT/1
NGTTCCACATGAGGCCAATAATCTCCACCAGTATCTCAACTAAAGACTCTTTTCTTAGGCATTCATATTGAGTGTCCAGCCCACTTGAGT
+
BS\ceeeegggggiiiiiiiiiiiiiiiihihiiihiiiihiiihiiiiiiiiiiiiiiiiiiiiiiiiiiighiiiiggggeeeedcdd
@FCC1GLHACXX:7:1101:7983:1954#TTAGGCAT/1
NGTTGCATGCCATCTTCGGCTAAAAACGTTGTTAAGTCTCGGGATTCCTCAGACAGCTCGAGATGGTAGAAGGCATTGCTCAGATCGAGC
+
BP\cceeeggegfhiiihiiiiiiiiiighihhiiighiiiiifhfhihiihiidghhiiiggggebcdeedccddcccccccccccccb
@FCC1GLHACXX:7:1101:7857:1956#CGATGTAT/1
NTGTAACATGCTCCTTGGCTTTGCGGACGATATAGACCTGATTGGAATCGATCGCAGGTCAGTGGAAGAGGCCTTCGTGCTTTTGAAGAT
+
BS\ceeeegg`gbffefabfhbgfhegfgghf_a_ecegbZbaaaWb\\__ddabb[[cb_`_Z]bbba^^[^`_YX[[^a]Yb_[bYYY
@FCC1GLHACXX:7:1101:7796:1967#ATCACGAT/1
NACAGCACATGAGTGTAGCCGAAAATGACAGAATATCTCCTTCTTTTGATTGCTTATCGTTCTTTCTCGTACATCATCCAGCCACTGAAG
+
BP\cceeegeeggfgffhiiiiihihiiiihffgfihfhfhffhhiiiihghiiifhif`fhhhhiihggegeeedebdccdccccb`bc
@FCC1GLHACXX:7:1101:7947:1969#TTAGGCAT/1
NGTCAACATGCTGATATGTATCCCACTCGTTCATTCCTCCCGTTGTCCTGTTCGCTATTTCGTTCCTCAAATCGATGAGTGATTTCAGCC
+
BP\ceeeegggggihhiiiiiiiiiiiihhiiiiihihiiihhiiiiihhhhffiihidgfhhiehhge`ddgeeeeddbbdbdccdccc
@FCC1GLHACXX:7:1101:7886:1976#ATCACGAT/1
NGTTCCACATGGCCGACAAACTGGCCGGCAAAAAATAAGTGCGAATCCTGAGCCTTGCCCCCACGTCATTTTTTGGCGATTACGGCTGCC
+
BP\cceeegggggifhiiiiihfhhiiiiiiiiiiiii]\_b`dgeeeeedcdddcbcbccacccccccdddcc__bcccaccccccc_^
@FCC1GLHACXX:7:1101:7985:1977#CGATGTAT/1
NTACCCATGGACAACAGACGCTGTTTTGAGTCGCCCCTAACAAGGGGAAAAGACGCTCAGATGAGCTACATCCTCCAAAGAGAAGAGCTC
+
BP\cceeegggcghiiiiiihhihhiiiihghhhhiihhihihhiiidgggfggacaccdcccccccbccbcccbbbcccb^bccccabc
@FCC1GLHACXX:7:1101:7789:1983#CGATGTAT/1
NCGCTCATGAAATATGAGAGTTCAACGCAATGTTATACATTCAGAGGAAATGCCTTTCAAGCAGCGTGTATCACCTTGTTACCGTTTGGC
+
BPYa^ccccbYacee`efdeJ[[beae[deYbaccfXb^cfSI^c`HHXXaeh_e_ee`aefeXb_ddL\HV^aa]^___`abbK\`^^a
@FCC1GLHACXX:7:1101:7959:1991#CGATGTAT/1
NAAAAGTCATGAGCACTACGTTTATCATAACGTCATCCCCCACAACAAATAAACACTGAAACAAAAGATCAACGAAGAAATAACGAAATC
+
BS\ceeeegggggiiiiiiiiiiiiiiiiii_fhihhiiiihiiiifghhhhiiiihiigfgiigggfceeeeccccccccccccacccc
@FCC1GLHACXX:7:1101:7864:1991#CGATGTAT/1
NATAATGCATGTCAGGAGGTAATCTTCGATATTAACTTCCTTTTCCCGATCAGCCTAGATAGCCGCATAGTGTCGGTAGCGGTTGTTTCA
+
BP\cceeeggggfiiiihibgghiiiiiiiiiiiiiiiiiiiiihiiiiiihiiiihihiiiiiigggeeeeedccacccccZac]_bbb
@FCC1GLHACXX:7:1101:7781:1994#ATCACGAT/1
NGTCAAATGGGGTGCTAGAGAAAAGATGACGCCATTTGCTTTTCACTCTTCGCTTGGGTCGCATCTCAGTAGGCAGCAGGTCGGCTTGCT
+
BPPacccceca\cca]egfhghhhcffgf`ffhh`fSc^efghfhffeffghh`f`fg_M\cd`a`bb`Z]__bbaaaaaX__aaaaa[_
@FCC1GLHACXX:7:1101:7885:1995#CGATGTAT/1
NTGTAACATGGGTTAACCCAACAACGGTAACATCGTGCACTGAGTATAAACATCTTTAACATAGCTCGCTTGTTATACACAGCACTAGCG
+
BPYccc`caeggegghhg_fghhhhhhYbeeggfghfdghhhhh]efghhhhhhhhhhhhhhhhhhgeddddabbcdbdbbaababbbba
@FCC1GLHACXX:7:1101:8057:1849#CGGACGGA/1
NGGCCCAGTGAGGCTAAGTGGTGTATTTGCACGAGTTCTAGCCTCCTTACTGGGAGAACCAGCCTGGACCCAGCCTCCTGCTTTTGCTCC
+
BPY^J\\\[`cecfhha[R`b`aW``eb`ghaePccaaaeeeheae^cecbedQaU_e\eehQTV^\d]acccb__aa^_YZ``]aaa]Y
@FCC1GLHACXX:7:1101:8160:1850#ATCACGAT/1
NAGTACATGTGTACATTTCGTTTCGTCCCGCATACACATACAAAGTAAGTCGGATCAATCCGTAGCAGCTGTCAAATCAATGTTGTAGTT
+
BP\cceeegggggiiiiiiiiiiihiiiihiiiiiiiiihhiiiieghhhiiihiiiiiiigdgeeeedddcdddccccccccdccccdd
@FCC1GLHACXX:7:1101:8014:1854#CGGACGGA/1
NGAAATACGTTTGGATAGAATAGTCAGATTATAGGCTGTGCTAAGTTGTTTGGGCTCCACTAGGGTTTCTAAATGCAGTTATTGGTAAAC
+
BP\cZ`caacc`Z`[Y^Y[^dd]R[^_[bebdSbdbdccc]c]aacdaccchhh_bbbdcabdbb_bbbdcc_cccb]^__`c```]Z_`
@FCC1GLHACXX:7:1101:8035:1858#CGATGTAT/1
NTTGGCATGATGTATATTAGCTTAAAATATTGTATGTTTAGGGCTTGCGGTGAAAACAAACAAAACAATGAATCCATTGACTACTTTTCA
+
BP\ccedeggggghiiiiiiiiiiiiiiiihigiihiiiiiiiiiiiiiiegfhiiiiiiiihiiiigggggggeeeeeedddddddccc
@FCC1GLHACXX:7:1101:8073:1858#CGGACGGA/1
NAGAATTACTTGTCTCTTACTCAAGGTAACAAAGTAATAACTACTACAAGAAATAAAATCAGGAAGAAAATAGCTGTCATTCTGGGCTAT
+
BP\ccceegggggiiiiiiiiiiiihdgghiiiiegfhiiiiiiiiiiiiihiiiiiiiiiihifihiiiihihfghigggggggeeeec
@FCC1GLHACXX:7:1101:8194:1861#CGGACGGA/1
NTTTTCTTATACATTGTGCTATTAAGGACAGGAAGACAAAGTTAAATCAATCACTACACAAATGTTTAATTTATGATAATTGTGATAAAT
+
BP\ccceegcgggiiighiiiihiiihihiiiiiiiiiiihhhiiihiiiiiiiiiiiiiihiihhiihiiiihiihfgdgggfeeeedd
@FCC1GLHACXX:7:1101:8102:1863#TTAGGCAT/1
NCCAATCATGACCCCTATCACAAAAATCATCAAAAAATCCAAACATATTGAACAGTCATATATTACGCTTGTAGATCACACCATTGCCGG
+
BP\ceeeegggggiiiiiiiiiiiiiiiiiiiiiiiiiiiiiiiiiiiifhiiiihiiiihiiiiiiggggeeeeeeddddccccccccc
@FCC1GLHACXX:7:1101:8240:1865#ATCACGAT/1
NTTGGCATGAAAGCAAACAGTAGCACTGGCGCCCGTCAACAGTCCAAACATCTATCACCTGATTCGCGACTCCGCGTCTCCGATCTTGCG
+
BP\ccccceeeeehhhhhhheghh]ecddd`feeaef_`eedededhehhhdhehhhhhhedeeddab_a_aa[^YT]_aaaaaa_`aaa
@FCC1GLHACXX:7:1101:8034:1891#TTAGGCAT/1
NCCAATCATGCACCATCCAGTCGTTTAACGATAAACAAAATAGTTTGGATCTCTTTTGACTTTGAATCTAGGTTTTAAATAAGTTTCAGT
+
BP\cceeeggfggiiiiiiighihihiiihihiihhiiiihiifhiiihiihiiiiihhiiiiiiiiiihgg`dgceeeeeddedddede
@FCC1GLHACXX:7:1101:8008:1891#ATCACGAT/1
NTGTAACATGTTTTAGGAACGAAAAATGAGCGTATTGAAAAATATTGTAGGATTGGATCTTATTGATCGCTCTTTTCAAATATACTTTGT
+
BP\ceeeegggggiiiiiiihiiiiiiiihhieghhgihiihdffhi`gghhfiiiifhhiiiiefhifggeeeeeebddbdcccccdcb
@FCC1GLHACXX:7:1101:8120:1900#CGATGTAT/1
NTACCCATGGTTTTGGTATTCTTTTTTAAGAAGAGATCAAGGTTAACTCCCAAGCCTTGTTCCTGAAAGCATTCTAGATGAGACTATCAA
+
BP\ccecdgggggiiidghihhiiiiiihhiiihihiiiiiihhhiiiiiiiiihiihifhiiiiigggggeeeeeeeddddddcccccc
@FCC1GLHACXX:7:1101:8160:1901#ATCACGAT/1
NGTTGCATGTCCTCGTGACTATGATTTTGATCGAGATTTGTTCTAAGTGTTACGTCTGTTTGTCTGTGATGATAGTGTGAACTGGGCGAT
+
BS\ceeeegggggiihiiiiiiiiiiiiihiiiiiiiiiihihiiiighhhiiiiiiighiiiiiigfhiiiiiiigggggggeeeeccc
@FCC1GLHACXX:7:1101:8072:1906#ATCACGAT/1
NACAGCACATGAGATGTTACAACTCATACAAATCTATCAGAATATTCATACAAAAAGCGTTACGATGGGGTGGGTGCACAGCAAAACAAG
+
BP\ceeeegggggiiihiiiiiiiiiiiiiiiiiiiiiiiiiiiiiiiiiiihihihiifhiiiiiiiif`accaaacbccccccccccc
@FCC1GLHACXX:7:1101:8247:1906#TTAGGCAT/1
NGTTGCATGTTTGTGACATTATCGAAACATTTTGTAGTTCCGGTGAAAATAAGTATCTCCAGGTATTTATAGCACAGTATAACTTGAAAG
+
BS\ccceegggggghiiiiiiiiiiiiiiiiiihghiiiiiiieghiiiiiiighiiiiiiiiegfhiiiiiiigggggeeeeeeedddd
@FCC1GLHACXX:7:1101:8093:1915#TTAGGCAT/1
NGTCAACATGTTTGAGTTTCTATTCGACATCGTCTAATCAACAAATGGTACGCTAATCAAAAACTGAACAAGCATATTATTCAGCTGCTG
+
BP\cceeegggfghiiefhiiiiiiiiiiiiiihiifhiiihiiiiiihhiiiiiihiiiiihiiigggggeeeeeddeeeddccccccc
@FCC1GLHACXX:7:1101:8195:1926#CGATGTAT/1
NAGTTTCATGGAATGACTCGATGGTTGGATGTTCGCTGGTTGGAAAATATTCCAACTAAAAAGCACTTGAATGTCAACAGAAAATGTCAA
+
BP\cceeeggggghiiiiiiiiiiggiihiiiiiiiiiihiiihiiiihiihhiihiiiiiiigggggeeeeeeeddddddcccccdddd
@FCC1GLHACXX:7:1101:8049:1930#ATCACGAT/1
NGTTCCAATGACAAAATCCACGATGCATCGCGGTTGTCCTTTATCGTGCGATTAACCTTTTGTCGTTAAGATATCACAACAAACTACGCT
+
BP\cceeegggggiiiiiiiiiiiiiiiihiiighiihiiiiihiiiihhhiiffdggeeeeeecccccccccdcccccccccccccccc
@FCC1GLHACXX:7:1101:8095:1937#TTAGGCAT/1
NTACCCATGATCATTGAAAGATCCCAGACGCTATTTTCTTTATTTTTTGTTGTAGTGTTTGGAAGATTATTTAAGATTTTCAGGGAGTTA
+
BP\ccee`gggggihiiiiiihhiiffhfhiifhhfhfhfffgifiiiidghgbf`c__dddffddddgeeddeddddbdcbdcccc_bc
@FCC1GLHACXX:7:1101:8110:1947#CGATGTAT/1
NGATGTACATGACACCTTCTAGCGCGATGTTGCACAGAAGGCACGAGAGTCCATCACCCTGTCGAAGTCCCCGGCGGGATTCGAACGAAC
+
BP\ccceeggfgehhhhiihihhhiffdgeghhiiifhhhi`ghiiiiiiihihhigfggeeeeecccccccc\__ac]abbaba`aaaX
@FCC1GLHACXX:7:1101:8132:1950#TTAGGCAT/1
NAGTACATGTGTATTTTTGGAACTAGACGGATGAGTAGATGACGGAAATCGATGTCCGACGCCATTTTGAATCCAAGATTGCGACTTCCG
+
BP\ceeecgggggiiiiiiiiiiiiiiiiihiihihhiiiihhiiiiiiihfhhhhihiigecccdddcccccccccccccccccccccc
@FCC1GLHACXX:7:1101:8060:1951#TTAGGCAT/1
NTGTAACATGTTTTACTTCCAAAGGTAGTTCCTTGGAGTACTTAGTATTTCTTCAACTAGTCGTCAGCAAAACCTCAAGTTATTTTCGAT
+
BSP\a``ceagcg[cecghbgghddJ`[[begfgfhd_dZcgb]^aaedfcgfXaaecg[^^cghhcfgfff`Zb_dgb^bdcddcca\b
@FCC1GLHACXX:7:1101:8005:1957#TTAGGCAT/1
NTTGGCATGGACATTCAACCAGTGCAAAAGAGTTTGAATATTTTTTCTTCATACTTGCAAAAAATGGAAGATTTCTCCTTCCAATACTCA
+
BP\cceeegggggiiihiiihighiiiiiiiihhiiiihghiiiiiiiihiiiiihhifhihiiiigggggeeeeeeedddcddcccccc
@FCC1GLHACXX:7:1101:8223:1960#CGGACGGA/1
NACTTCAACCCCTTATCTGATTCCATTTGCATGTAGGACTCATGGAACTCTTTCAGAATTCTTGAGCATGTTTCTATGAGGCCAACGTTT
+
BP\ceceegggggiiiiiiiiiiiiiiihiiiiiiiiiihiiiiiiiiiiiiihhghiiiiiiifiiiiihiiiiiiiiiiggggeeddd
@FCC1GLHACXX:7:1101:8181:1964#CGATGTAT/1
NAGTACATGAGCTGGGAACAGCTTTTATAGTGATGGGTGATATGCAGAGGCGCGTGATCGAGTGGTGGCCGATCAATGAGAGAATGTGCA
+
BP\ceeeegggggiiihiiiiiiiiifiiifhfhiii^gfghhiiiiiiihihhghggggeececbbcccc_acabbb`bbbabcbbc`c
@FCC1GLHACXX:7:1101:8099:1965#TTAGGCAT/1
NGTCAACATGTCAACTTTGAGTATTTAAAATATTGTGTAAGCTTAAGTATAAACTCCTGAACTCATTTTTGATATCATACAGTATAGCAA
+
BP\cceeefggffiiiiiiiiegfhhihihhhihfcfdhhiihihiiehh^efghhhigghiihiihhiiiiihiiiiihhiggggfggf
@FCC1GLHACXX:7:1101:8068:1966#CGATGTAT/1
NTTGGCATGTTATGTTATCTATATAAATAAAAATGGAATGATGTTTGTATGTCACGAAATGGCTCACGAACGGGGCAACGGATTTGAATG
+
BP\cecdeeggegifhhhiihfhiiiiihiiihiiihihdghfehhiihihiiihiiiihiiiiiiifghfddcecccacc^^_cbbb``
@FCC1GLHACXX:7:1101:8118:1973#CGATGTAT/1
NCAACACATGTTGCGATTAACGTGCACCAGAACGCATTTACGATGTTACTTTTCGCTAAAACCATTCTCGAATGACTTTTGGATCAATAA
+
BP\cceeegggg`ghiiihiiiihiihiighdhiihihhfiihhhhhiiiibfghidgggdddeedcddbbcccccccccbabbccbcdc
@FCC1GLHACXX:7:1101:8048:1976#CGGACGGA/1
NCAGGCTGGAGTGCGGTGGCGTGATCTCGGCTCACTGCAACTTCCACTGCTTGGTTCAAGTGATCCTCCTGCCTCAGCCTCCTGAGTAGC
+
BP\cceeeggcegdhhcfhiigiiiihiiiiiiiiihhhhhiihffhihhhihh_fgdggbggeeeeeedc`bbcbbbccccccccbccc
@FCC1GLHACXX:7:1101:8200:1981#TTAGGCAT/1
NCAACACATGCAAAAATGGTCATTGGCATAGTAAGCTCTCAGTTAATAACTGTGGAAGTGCTCATAAGAACACTAAGCTGAGAAGCAGGC
+
BPYacccegggfgfffdfg_eghihhdgfifffhhihhiihhhiiiiihihihghdgfgghhihhdgfhhfgdgghhffgfffeeeeebc
@FCC1GLHACXX:7:1101:8004:1988#TTAGGCAT/1
NCGCTCATGTTATATTCGACTGCCTCGATTCAGGGATATACGAAGCGATATGTCAGAAACCTCAAGCGTCCTAAATTACAACTGTAAGAA
+
BP\cceeegggggihhghihiiiiihiihhighihgfghiifhfhcffdghffhiffhhcfgeeefge^abbbdbccbcbbccccccccc
@FCC1GLHACXX:7:1101:8174:1989#CGGACGGA/1
NGTTAATTTTTTTAAAGGAGAATCTTTTTTTAATCACTTATATACAAATGGCAATGTGAAGTCTATTTTGAGATTCATAAATGACTTTAC
+
BP\ccceegggfgihiiiiihhihhiiihiihiiiiiiiiihihiiiiihiihhigggggggeeeeeeedaccdcccddccdcccccccc
@FCC1GLHACXX:7:1101:8079:1990#ATCACGAT/1
NACAGCACATGATTGATACAAATGTGGACAAAATATTTGGACGAAAATCGTTTCAGTCTTCTATTGCAATGCTTTATATATTTAGGTTAG
+
BP\cceeegggggihiiiiiiiiighiiiiiiiiiiiiiiiiiiiiiiiighiiihggiiiihiiiiiigggggggeeeeeeedddddda
@FCC1GLHACXX:7:1101:8216:1994#TTAGGCAT/1
NAGTTTCATGTGCGGGGTAGCTGACTATCCTCCGCCCGTTGTCCATCATCGTTTTGCATTTGCAACAAAGAATAGGTAGGTATTGCCAAC
+
BP\cceeegggfgiihibfghfhiiifihihiihaggfgigbdeggeeeeecccc_bcddcccdccccccccccbbcbcc`bdccccccc
@FCC1GLHACXX:7:1101:8135:1994#CGATGTAT/1
NAGTTTCATGGAATAACATATATAGGGGAACTTACGTATTCTCGGCAATCTAAGGCGACACAGCGCTTCTCTTGTGATTTTTTCGGACAT
+
BPacceeegggggiiiiiihiiiiiiiihiiiiiiiefhihhiiiiiihhiiifiiiiiigeeeecccccccccbbcdddcca^a_[TOY
@FCC1GLHACXX:7:1101:8099:1996#TTAGGCAT/1
NAGTACATGGCCGAGCATTTGTGATTACTGGTCCGTCGAGATACAAAACGACAACATTGTTGTTTACGAATCGCTCGAAGGATACCGGTC
+
BPY\`cccgeeee`gaefdfgffagfdeggfced]ce^_ehce\efhgfhgd``Zaddddb`_bbbbaaa`aaaaaY_baaabbbb]_T[
@FCC1GLHACXX:7:1101:8400:1845#CGATGTAT/1
NGTTCCACATGGTTCCCACGGGCATCTCGCTGCTGCGTATTACCATATCGATAACGAGAGTTGAAACTCTGCGATGGTTGCTGTTTTCTG
+
BP\cceeegggggiiiiiiiiiiiiiiiiiiiiiiiihiiiiiiiiiiihiihiigggeebddbdcdcccbccacacbcccccbcccccb
@FCC1GLHACXX:7:1101:8305:1851#ATCACGAT/1
NACCACATGCTGAATAGCTGCGCGTTTACCGCTACGGCTACCTGGACCCTCTTTTTGAGTTTACTTTGCCCAAAACAAGAAACATCGATT
+
BSacceeegggggiiiiiiiihiiegiiiiiiiiiiiiiiiiihhfhggggeeeee_ab]bbccccdccccccccccccccccccccccc
@FCC1GLHACXX:7:1101:8333:1859#CGATGTAT/1
NTTGGTGGAGATGCTGCCAACATCGCACGCTCAGGTAAGTCCACATCGATGTCGCATTCTAGTACTGCATTGACTGTACCGGCCATATGT
+
BP\ceceefggggiiiiiiiiiiiihiiiiiihiieghhXcghiiiiiiiihhifdegggggeeeeeedddcdddccdccccccccccdc
@FCC1GLHACXX:7:1101:8264:1859#TTAGGCAT/1
NCCAATCATGACATCAAGCGAACTCTATCTATATACGAGGGGAACACCGTTCCCCCCATTGCATTTTCGCTAAAACATCTATATATAGAT
+
BP\ccecefgggehihhfghiihiiiiiiiihifhiihhhiiiighiiigfhifggccdbcccddcddcccccccccccccddddddccd
@FCC1GLHACXX:7:1101:8383:1863#TTAGGCAT/1
NTGTAAAATGACAGTTTCGTTCAAGCTCATTTTTTCAACTTTCCCGGTGAATATCCTGGGATTTTTATACACACAAACACGTCGGAACCC
+
BS\cceeefggggihiihihieihhihhaghiiiihghiiiiiiihifgdghhfdghhiihiiiiheggggfeeecdcdccccccacccc
@FCC1GLHACXX:7:1101:8432:1869#TTAGGCAT/1
NGTTCCACATGTGTTTTCGATGACAAACGGCAAGAAATATCCAAAAATTGCCTCGGGCTCATTCAAGAAGCTATCCAAATAGTCATCTAC
+
BP\c`ccc[cccc``ddhc_abadadcddc_cccchchccd`cachhhaa\a\[_``cccc``c`c]Z_]RZ`__```]```TGTKT]`]
@FCC1GLHACXX:7:1101:8281:1870#CGATGTAT/1
NAAAAGTCATGTCTACTTGAAGGTTTCAAAAAAAGTGGAAGTTGAGTTTTGGAAACATTAGGAAATATCTTCCATTTTTGTAAGTATGAA
+
BP\ceedegggggiiiihiiiiiggihiiiiiiihafgfggefghicghiiifhhfhhhhiihiiggggggggeeeeeecdddddeddcd
@FCC1GLHACXX:7:1101:8455:1871#CGATGTAT/1
NAGTACATGATTACAGGAAGAGACAAAGGCAGCTTATGAGGCGCTGGTGCTGAAGAAATGCTTTAGTTACCACATCTCTTGGAAGAATAA
+
BP\cceeecegeehihchdffhihhiiiihffhihhiehhhffhhhiebefhhiifheggggggeeceeedcdcddccdccccccccccc
@FCC1GLHACXX:7:1101:8486:1875#CGATGTAT/1
NGTTGCATGTTGCTTCCTTTTGTTGGTTCGGGTAGGAGAAATCGACTAAGTATAGCGTGAGTTTCTGGTGAAGAATGTACGAAGAATGAG
+
BP\cceeegggggiiiiiiiiiiihhgiiiiifgiifhhiiiiiiiiiiiefhhiiighggdggeeee_c`ddbdbcceecccccccbcc
@FCC1GLHACXX:7:1101:8365:1875#ATCACGAT/1
NAGTTTCATGTATAAGCGATTGCTTTCAGATTCTTTATAACACATTATGTAAGATGGAATGGGTTGCGCAAGATTTGAACATCAAGGCTG
+
BP\cceacggggghhhhhhhhhhhhhhhhhhhhhhhfgfhhfhfhhfhgffdfbfhhhggheheghhhhhggeeeeeeddddddbbbbbb
@FCC1GLHACXX:7:1101:8308:1877#CGATGTAT/1
NAGTGGCATGTGCTGAAAAGGTGTGCTACTGTGAACCGTTTTCTACTGACGCTAGTAGAGTGAAGTCTTACCGAGTATTTTAGGAGATTA
+
BP\cccccegggghhhhhhhhYedfghhhhhefhhhhhghhhfhghhhhhcfffffhhhhfgghhhhhggggedd^_bccccbbbbabbb
@FCC1GLHACXX:7:1101:8458:1894#CGATGTAT/1
NAAAAGTCATGCTCCAAGTCTGGGGGACACTATTGCTATTGGAAGTTCGTGGATTGTTTATCGTGCCAGTAAAGAAAAATACCTATCCCC
+
BS\ccecegggggiiiihghhiiiihiiiiiiiiiiihiihihiicgfhgfhhfhebghhigggcceeeecddcbaccccccccccbcbc
@FCC1GLHACXX:7:1101:8348:1897#ATCACGAT/1
NCGCTCATGCAACGCCCAGTGGCACAGTCGGAAAACATTCCTTTCGAAAAGTTTTTCGGCCTGAGGCGGGAATCGAACCTACACTCCTTA
+
BPYaaceeefgfcfdffdd_ebcfbfd^ecdfddfghhhhd_gfhhhhbdgddbfggW[a`bcdca\__aaZWbPGX[]GGGYXJX^RY_
@FCC1GLHACXX:7:1101:8401:1898#CGATGTAT/1
NGTTCCACATGAATGTCGCTATTCCCGGCCACGCCCATCTTTACCGTAACTTGGGATAGGGGAAGGAAATGTTGATGTAGCACTTACTTA
+
BP\ceeeegggggiiihiiiiiiiiiiihihiiiiiiiiiiiiiiiefghiihihdggggeeecccaccccddccccdddcccccccccd
@FCC1GLHACXX:7:1101:8277:1903#GAATCGAT/1
NACCAACGTGGAGAAACCTTGTCTCTACTTTTAAAAAAGAACAAAATTATCCGGACTTGGTGGTGCATGCCTGTAATTCCAGCTACTTGG
+
BP\acaac`e^P`ef]fafadbba^``^dfhcfehhhd`HXHaehaebeaeehaW`ddedV^aS^_`]]__`_]]__]a`__^`__a`aa
@FCC1GLHACXX:7:1101:8304:1916#TTAGGCAT/1
NAGTGGCATGGGTTCTATTTGAGTCTCGTCTTCGTTCCGTTTAGCATTTTGCCGTTCGCTTGCACATATTGTCAATATTTTTTTTGTTCT
+
BP\cceeeggggegfhihiifhhgfghifghihhfhhiifhhdgfiiiiiegghfgffhhifeggffeeeceeedddcedddccc]ac`c
@FCC1GLHACXX:7:1101:8384:1918#CGATGTAT/1
NTGTAACATGATGCATTAAAGGTATAGGAATAGTCAGAGTATAAAAGTTACAAGAGGTTTAATAGGTACAAGAGGTTAAGAGGAGAGGAT
+
BS\ceeeegggggiiiiiiiiibgiiiiiiiiihhihhieggiiiiighiiiiihhhaegghhiiighhhiiiiihfghigdgggeeedd
@FCC1GLHACXX:7:1101:8464:1931#CGATGTAT/1
NTTGGCATGTGCTGTGCAGTAGACTGATGCAAATCTTGAAACTTTGCCACCGTTTGCTAGGTAAATCATCCTCTCGGGATATGAAACCGT
+
BS\ceeeegggggihiiiiiihiihiiiiiiiiiiiiiiihiiiiiiiiiiihhiiiiiiifgbfggiiiiiiihiggeeeeedddddca
@FCC1GLHACXX:7:1101:8360:1932#CGGACGGA/1
NGCTGGTGTATACCATGCTGGTAATATACTATTCTTGTCCATCAAAAACTCCAAGAAAAGCATGCTTGTGGTAGGAAAGACTTTGGTCCT
+
BPYcceacgggggfhhagiiieghhhhiiihhihhhhgf`ehihhiiiihihhiihiiiifhhhiifhfgfddhh``b`deeeeeebbdd
@FCC1GLHACXX:7:1101:8299:1934#CGGACGGA/1
NATTTATATGGAAATGCAAAAAACACAGAATAGCCAAAACAATCTTGATAAAGAAGAACCAAGTTGGAGATTTTGCACTTCCTGATTTTA
+
BP\ccc]cgggcefhhhhhfhhhhhhhhhhhgghhhhhbhhhbgghhcgghfhffbfhhhhhhZbfbggdeddd]acbbbbbbb`bbcbc
@FCC1GLHACXX:7:1101:8411:1953#TTAGGCAT/1
NACCACATGGGAGCTGCGTACGAGACCAGAGACCCTTGGCTCATCCATATCGTTGTGAAAAAACTGGATGACAACGTAAGATCGCAATGG
+
BPaceeeegggggiiiiihiiiiiiiiiihhihiiiiighhiiiiififihihhhdggeggeccddcccbccccccaaaccccccccccc
@FCC1GLHACXX:7:1101:8254:1954#CGATGTAT/1
NAGTACATGGGTCCATTTGTCCGGAGATTTCCTAGGACCGCTTCCCAACGGATACTACCTATTCGTCCTAGTTGATCTCTACAGTCGTTA
+
BP\cceeegggggiiiiiifhiiiiihiiiiiiiiiiiiiihiiiiiiiiifihgggggeeeeeedccccccdccbcdcdccccdccccc
@FCC1GLHACXX:7:1101:8313:1958#CGATGTAT/1
NTACCCATGCTGATAGCCGATATCAAGCAAATGTATAGGCAAATCCTCGTGGACGACCGAGACACCCCTCTCCAACGCATAGTCTGGAGA
+
BSacceeegggggiiiiiiiiiiiiiihiiihihhiiihiiiiiiihiihiiiiiihgecccccccccccccccccccccccdcdccccc
@FCC1GLHACXX:7:1101:8270:1969#ATCACGAT/1
NACAGCACATGGATCACTCCGGTGGTGGATCACGTTTCGAAAAAGGTCCAATACACCAGCATCAAGGACGAAGTAGCCCCAGAGCAATAC
+
BP\cceeeggggehhhhhhhhhbeg^efeghbghefghhbfhhhgh_bgbgfg]dfdgggeeeeeddbdcccc^`bcccccacccbbccc
@FCC1GLHACXX:7:1101:8438:1970#ATCACGAT/1
NATAATGCATGTCATATGCTATACCAATATGGACTAGCTGCTGTAATACCAGGCAGAAAGCTCTGCAGTGGATTCAAAATAAAATTGTTA
+
BP\cceeegggggefgghiiiihihihihiihiihiiihhiihiiiiiiiifiiihhihgihiiiiihghihiihcgggggggeeeeeee
@FCC1GLHACXX:7:1101:8293:1981#CGATGTAT/1
NGTTCCACATGTACGCCCAATGCTAAAAACACTGTAGGTGGCCGATGGACCAACAGGTGGCGGTAGTGTGTAAACGTCAAATACGAACAA
+
BP\ccccceegcgiiiiiiihihiihhffhiiiihhiiafghhifiiidgffhffghV`ggec]ac]bbbaedd`^`ccccccccccccc
@FCC1GLHACXX:7:1101:8409:1985#CGATGTAT/1
NAGTACATGCGAAGAGATGTGTAGCAAGTTAAGAGGACCGCAAAAATCAGTAAATAGGGTAAGAGCGCGTTGTGAGGACCGCTACTTTGG
+
BS\ccceegggffihgehhghiihiiiihhiiffihiifghiiiiiiihheghhhfhii`ddggeeeccacccccccccacccccccdcb
@FCC1GLHACXX:7:1101:8336:1991#CGGACGGA/1
NTGGCTGCTTTCATGGATTCCACATCTTTCTCCCCCACTCAACAGTCTATAGACCTCACTTTTGAATTCTGGTTTCTCATTTTATTATAA
+
BPYacccegggecgfgdghhhiifhhhhiffhhiiifhhhihgd`^cacefceghfhhhhffhhfffhfffh\bggggedeeecedbdcd
@FCC1GLHACXX:7:1101:8471:1992#CGATGTAT/1
NACCACATGTTGAAGCCCGCCCGTTTCATAACACCTTCTAGCGCAATATTGAACAGGAGGCAGGAAAGACCATCGCCTTGTCGAAGTCCT
+
BP\aceeegggeehcfdgffhhfegfhbghhdfffghffdbddfYefhhfbghhhfedgaeeebcdbaccbcbca_^acccba[[aW_bb
@FCC1GLHACXX:7:1101:8423:1994#CGATGTAT/1
NACAGCACATGTTATGCTTCATCATATAAAATATGCACGTATATCGCCTCCACTTTTGTACGTATAAGGCCTTTTCGCGACATCTTATAC
+
BPYaYa^ceeeecehhef[behddeebagdheghdeeea^^^^bXaffccae[^ceeh_WWbbee`eb`cddedee`cc[^^^aaa]]]`
@FCC1GLHACXX:7:1101:8367:1995#CGATGTAT/1
NATAATGCATGCAAAAATGGTCATTGGCATAGTAAGCTCTCAGTTAATAACTGTGGAAGTGCTCATAAGAACACTAAGCTGAGAAGCAGG
+
BP\cceeegggggiiiiiiihhiiiiiihiiiigihiiiiiihiihiiihiiihiihiighhiihiiiiiiihihgiiiggggggeeeec
@FCC1GLHACXX:7:1101:8276:1995#TTAGGCAT/1
NGTCAACATGTGTGGAATCAGCTTCTGGGGAGGGTGGGAAATGAGTGGGAGGCAGGCGGGATGAAAACGGTCATATGTACCAACCCAACA
+
BP\ceeeefgggghiiiiiiiiiiiiiiiiffhiYagfehhfdgh\eghhfhggdedcccaccccccccc[_ccccddddcccccccccc
@FCC1GLHACXX:7:1101:8674:1847#CGATGTAT/1
NAAAAGTCATGCCATGATTCTCTCTATTACTCTATCTTTATTAACGAGATTTTAAACCCTGAGCTAGTTCATCTCGGTACCAACGGCTTT
+
BP\cceeegggggiiifhiiiiiiiiiiiiiiihihiiihiiiiiiiiiiiiiiihigighihhiiihihiiiiiiid`ddeeecccccc
@FCC1GLHACXX:7:1101:8617:1850#CGATGTAT/1
NAAAAGTCATGATTTGGACTCATCATATCATGCGTATAGCCGAGAATGACAGAATACTTCCTTTTTTATTGCTTATCGTTCTTCCTCGTT
+
BP\ccecegfgggiiihhiiiiiiiiiiiiiihihihhdhiihihhhiihiihhhhiihiiiihiiggeedeeeeddcdcccccccccaa
@FCC1GLHACXX:7:1101:8569:1859#TTAGGCAT/1
NACCACATGTGGTGAAATGCTGCCATCTTATGCTGGAACGAATGATTCGATGAGTAGGGGATGACGACTGCGTTGCCTTTATCCGCCTTG
+
BP\cceeefgggehhiihihiihiiihiiiiihhiiiiihiihihiihihiifhffihiifhiiiiiggeee`bcaccccbccccccccc
@FCC1GLHACXX:7:1101:8594:1861#CGATGTAT/1
NCAACACATGGTCTACCTAGGATGTGGCGGGGGGTCATCGGGGGGCTCTGGTGAATCTCTACAAAAAACCACATATCTGCAAGTACCCCG
+
BP\cceeegggggiiihhiiiihihhiihhhhcEUO[]`]PEV_aLT^RGXJJGYRJYY]R]`bbcccLQW^^YYSYYJS]`RJYS]baB
@FCC1GLHACXX:7:1101:8662:1866#TTAGGCAT/1
NACCACATGGTTTGCTTTGGATTTTGATGGTCGTGTAGAAATGTGAATGTCAAGGAGATAAATGTTTGCTACAGTCAGTGTTGCCACATT
+
BPY`accccca^babadgcf^dcgf_Pbd_dfdbcbafhfad`Oa^c[[aaaecgG\b`e_fgdgbddghhdfg\`dd\`^acdddb]b`
@FCC1GLHACXX:7:1101:8537:1869#CGATGTAT/1
NAGTTTCATGTGGGCACCATAGCCTAGTCTGTCTGAGTATTGGTTCTGGTAGAGGGGAAACTTAGCAAAAGCCAGACCGAGAGTTCAGCC
+
BP\ccedegggggiiiiiiiiiiiiiihiiighiiiighhiiighiiihcghhiiiihiiiiihiiifgggggeeeeccccccbdcdccc
@FCC1GLHACXX:7:1101:8636:1873#TTAGGCAT/1
NAGTGGCATGATTCTGGTCCACCCAATAGAGGTAGAATCCTTTGGCATCTACTCGAACTGTCACTGGCGTCCCGGTGCAGGATTCCTGTG
+
BPacceeegggggiiiihiiiiiiiiiiiiihfhhiiiiihiiiiiiiiiiiiiiiiiggghiiiiiiidgeeecbaccccacccecccc
@FCC1GLHACXX:7:1101:8714:1873#CGATGTAT/1
NGTCAACATGTCTTTCCCTTGCCAGGGTGCCAATCGATGAATGTTCTTTGTACCGTGCTCGTTAGATCAATGCCTGGAAGATGAACCTGA
+
BP\aceeegfgggiiihiiiihiiihi`edfgdfghdfhiihfchhfhihhhihiihhiihfhhhhidddggfeecaadcddddcccccc
@FCC1GLHACXX:7:1101:8574:1879#CGATGTAT/1
NGTTCCACATGAACACCGACACGTTGAACGCATATTGCACATCGTACTACCAGTACGATGTACACATTTTTGAGTGCCTATATTTATCCA
+
BP\ccceeegggghhf\efgfghhhhcghfhhfedf_^^eedfheghfhhhhhdghgegeaeeeeebdddbba^___`b`b`ccdddbbb
@FCC1GLHACXX:7:1101:8670:1883#ATCACGAT/1
NTTGGCATGTGGCGACGCACCGGTATTGTTCCCCCAACAATGGGGTGGAATGGGGAGCGTGGTCCAAAATGGAGCTTGGGACCAACGCCC
+
BP\cccccg[`]beeaYdfddgaY^c_^aeddfgfhhghf_cf`dFX]ZZZ]T\_[\a^EHHQY]`bbabYYY^bPJXW[aaaaW[[]aX
@FCC1GLHACXX:7:1101:8600:1889#CGATGTAT/1
NCGCTCATGCGGAACGCAACTAAATGAAACGGAAAGAGCATTAGTCAAGCAAAAGTCCATTAGATGTGCAATAACAAGGTAAATTCGTAA
+
BP\ceeeefggggiiihiiiiiiiiiiiiiiiiiifhhiiiiiighiiiiiiiiggfgggeeeeeeeddddddcccccc`Y``bcccccc
@FCC1GLHACXX:7:1101:8690:1898#CGATGTAT/1
NTACCCATGGCTGCAGGTGTAGAGGTAGGTTTGGTGGTGTAGGTGTTGAGGTGGCGTTTGATGTGGTTGTGTTTGAAGTTGTTGAAGATG
+
BP\cccccgegceghhhYe`bd`dd[begfghcdbcfUacgffX^^cbeg_M\bce`gddgegdddbdb]`^bbb`b`R]b]^X]bb]RR
@FCC1GLHACXX:7:1101:8623:1900#TTAGGCAT/1
NGTTCCACATGTCTACCTGAAGATTTTGAACAAAAAGCTTTTGGTTTATGTGAGAATATTGTTAGTTGAGTTTTGGAAGCATTAGGAGAA
+
BP\ccceegggggiiiiiiiiiiiiiiiiiifhiiiiiiiiiiieghghicgfheghiiiihiiiihihiggihhggggeeeeeeddccd
@FCC1GLHACXX:7:1101:8543:1900#CGATGTAT/1
NACAGCACATGTACGCCCAATGCTAAAAACACTGTAGGTGGCCGATGGACCAACAGGTGGTGGTAGTGTGTAAACGTCAAACACGAACAA
+
BP\cceeeggggghihiiihhiiiiiiihiehiighih^fgfhhhiihdhghhhiihM\bYadaddbbbdaedecaaacccccccccccc
@FCC1GLHACXX:7:1101:8520:1901#TTAGGCAT/1
NACCACATGTCGCGCGTCGGTCTAGTAAGTGAAAAAGTGGCGTGATCGGGGAGTTCGGTTGAAGTAAGTGAAAAAGTGCCGCGATCGGTT
+
BP\ccecefggggiiifhiifghiichhihhhiiiiibgfbgaggdeeeccX_[bbac^acbbb_bccccbdcccabbbcccccccccac
@FCC1GLHACXX:7:1101:8715:1904#TTAGGCAT/1
NAGTACATGTCTGTCACCCTCTGGCACTCTTCATCGAACCAGTCGTTCCGTCTTCGTCGTTGACCAGTGCCGATCACTTCCCGCGCCGTT
+
BS\cceeefggggiiiiiiiihhiiiiiiiiiiiiiiiihiihiihiiiifhhihighhhhggggeeeececcccccccccccccccccc
@FCC1GLHACXX:7:1101:8742:1907#CGGACGGA/1
NGTCTAAAACTCATCAATGTTCATCAGGAATATTGACCTGAAATTTTCTTTAATTTTTGTGTCTCTGCCAGGTTTTGGTATCAGGATGAT
+
BP\cceeegggggiiihihiiihhhhihiiihiihiihiiiiiiiiihiiiihiiiiihgfhhihhiiihiieghfhfddegeeeeeecc
@FCC1GLHACXX:7:1101:8582:1913#CGATGTAT/1
NACAGCACATGCAGACTCAGCAGATTATGCTATTAAATAGGGCCGATAGGATTCCGATCAGGCAGTCATCAGTGGTTATTATGTGAAGAT
+
BP\ceeeegggggiiiiiiiiiiiiiiiiiiiiiiiiiihhiiiihiiiiiiihiihiiggggeeeeeddddbddcacccdeccdddccc
@FCC1GLHACXX:7:1101:8504:1915#ATCACGAT/1
NATAATGCATGCTGAAGGTGTCTGGGTTCGATTCCCGGTCGGTCCAGGATCTTTTCGTATTGGAAATTTGGATATCCCTAGGCCTATATT
+
BS\cceeegggggiiiiieghhiiiighiiiiiiiihhffhifhiihiiiiiiiiffdggeeeeeedddcdccdccdcccccccccccde
@FCC1GLHACXX:7:1101:8680:1922#ATCACGAT/1
NGTTGCATGAGTCGATGAGGCTTACCTTCGTACTTGTTTTCTTGCATTTAGTTGTTTGGCATTGTTAACATTTTAGAAAACAGACTAGAA
+
BS\cceeegggggiiiiiiiiiiiiiiiiighiiiighiihiihiihiihihhhhiiiiiiiiiihiiihiiiggggggeeeeeddbddc
@FCC1GLHACXX:7:1101:8634:1922#ATCACGAT/1
NCAACACATGGAGCCGCCACTAGCACAGATCTTGGTGGGAGTAGCAAATATTCGAATGAGATCTTGGATGACTGAAGTGGAGGAGGGTTT
+
BPYaa^ccccW[cYdYdYdPX^^ddc_adSOXaXcOHOGGGGW\b[a`c]bV_RZ`\bc]\`HV^VMHV^Z`Z````GZTGTW[[^^BBB
@FCC1GLHACXX:7:1101:8555:1926#TTAGGCAT/1
NTTGGCATGATTGAAGTGAAACCATCTGCTTTTATTTTTTTTCGTCACAAAATGATTTTGATGTAACGCGAAACAGTTCCAGCAGTTGGT
+
BP\ceeeegegggihighiiiiiiiihiiiiiihiiiiiiiiiihhfhhiiiiiiaghgggggdeeeeccccccccbcccdcccccccc_
@FCC1GLHACXX:7:1101:8715:1936#ATCACGAT/1
NACAGCACATGACATTCATTACGTGAAGGGCTCAGATAGCCGTAGCGATAAACGCGCAGCTATTCAGCAAGACCAAGCTGAGGGTCGTGG
+
BPaceeeegggggiiiiiiiiiighiiiiiihiiiihhiiiigghhihiiiiiihhfeccbbccddccccccccccccccccccabcacc
@FCC1GLHACXX:7:1101:8621:1941#CGATGTAT/1
NTTGGATGGCTTTGCTTTGTAGCCGCGGACTCTAACCACTCGGCTAAGGAAGGCTAAGGAAGGAGCATATAACACCTTCCTCAAATTCGC
+
BS\ceeeegggggiiiiiiiifhiihiiiiiiiihiiiihiiihihgggggeeeedddcddcccccccccddccb_bbcccccccccccc
@FCC1GLHACXX:7:1101:8516:1944#ATCACGAT/1
NACCACATGTGCCAGCATAAAAGCACTTGGAATGCGGTGAACAGATGGATAATGCAGATTATTTCGTTTCTGTAAAGGAGATGGCGTGAA
+
BP\cceeegggggiiiihiiiiiiiiiiiiiiiiiiifgiiihihihiihiiiiiihiiiiiiiiiiihgggggggeeeeeccdccaacc
@FCC1GLHACXX:7:1101:8651:1948#ATCACGAT/1
NAGTGGCATGTAGCGCGTCGGTAGTGAAGCGGTGAAAAAGTGATCGATTCGTTAGTAGTGTTTGATCCTTCGACCTTGACACTTGCTCCT
+
BP\cceeeggeggiihihiiighhddhhfhiifffhhiii_dfgggT\aceadbc_bc]b`ccbccccccccaccaccccccccccbccc
@FCC1GLHACXX:7:1101:8534:1950#ATCACGAT/1
NAGTACATGGTGTAAACAAGAGCCCGCTGTTTCACTGTGTGATGGGTTTCATTGAATCTCACTGGTGGACCACCCGAGTAACATAAAGTT
+
BP\cceeegggggghidfhiihdhiiiiighhiiihiiieghbghhacffghhhhhhhhiiiiiifhegggeeeecbc^acccccccc_b
@FCC1GLHACXX:7:1101:8748:1956#ATCACGAT/1
NCGCTCATGCTAAGAGCTAAGTCTAAATGTCTTGATGTCATCAGTTTAAACCATTTCCAGACACACTCAATAAAATATGCTGTCGTTAGA
+
BPaceeeegggggiiiiiiiihhiiihiihiiiihihhiiiiiifhhiiiiiiiiihiiiiiiihiiiihiiiiigiihigggggeeecd
@FCC1GLHACXX:7:1101:8678:1958#ATCACGAT/1
NGTTGCATGAAACGAACTCACAAGTTGGTAATCCATTCTCGACTGAACACAAAACTGACACTGACAGCAAAACTTCTTGGCGTCCCGAAA
+
BP\cceeeggggfiiiihhiiiiighhhghihihhiifhiiiiiiiiiiiiiiigghhihhiihiigggggedeccddbbdaaccccccc
@FCC1GLHACXX:7:1101:8659:1969#CGATGTAT/1
NACAGCACATGAATCAAAATAGTAGTTTTACAAAACTTATATATTACCGTTCAAGAATATATTAAATGCTGATTAAAGTAAAATTTGAAG
+
BPY`cc^ccaeec_dgfgbgg]beg^gfhhhhhghhhddfg]fhdgbddcedfgfaegf_Xbf`gfacdbfgfbfgffS\_\``bggeee
@FCC1GLHACXX:7:1101:8559:1969#CGGACGGA/1
NGCTGAGCTGGGTGTCCAGAAGCCAGCCCCACCCCACAGCCACTACTGAGAGGTTATGAGATCATGGCCTTATCCCGAGTAATGCTGCTG
+
BS\cccccaggeggeefegbgh[dfhhhff`YY_efhfeb_\b\\egfcec_dccggged]dcd]Z^abbbb```]_aa^[Y]]_b`_]]
@FCC1GLHACXX:7:1101:8536:1981#TTAGGCAT/1
NCAACACATGGGTAGGACAAACGTTGGCAGATATTTTGTGCACATTGAAGCTAAGAAAAATTTACAGATATCTTCTTCATAGCTCAGCGT
+
BP\ceeeeggggcfhihiiiiiiiiiiiiiiiiiiiihgfhiiiiiichihiiiiiiiiihiiiiiihhgggggggeeeeeeedddddcc
@FCC1GLHACXX:7:1101:8502:1985#CGATGTAT/1
NAAAAGTCATGTTTTACGGTTTGAGTTGATTGAGTTGATTTTGCATCAAAATCTCAAGCGTGAGATTTGCGAAGCAGATCTCTAATGAGT
+
BP\ceecdgggggiiiiiihiiiiihhiiiiihiiiiiiiiihhiiifhiihghgiihiighiiiiiiiiiggeeddddddcdccdcccc
@FCC1GLHACXX:7:1101:8581:1989#CGATGTAT/1
NACAGCACATGGCTGCAAATGAAAACAACTTCTACCCCATCAACTCAAAATTACAAAAAAAAACACTAGGCAGAGACTTACATTGTCTCA
+
BP\cceeegggfgiihiihiihiiffhigiiiiiiiihiihiihehiiiihiiiiiiihigeb`a^bccbGY^acccccccbddcddccc
@FCC1GLHACXX:7:1101:8557:1994#ATCACGAT/1
NGTTGCATGTCTTGAAGGACGTAGAGCCAGCAAAAGTAAAACAAGTATGAAACTGATGAACTAAAAATGCGTAAGTACCGGCCTATCAGA
+
BP\cceeegggggiiiiiihihfhhiiiiihiiiihcfgiiihiifhihfhiiiihiiiiihiiiiihiigggeeeeeecccccccccdb
@FCC1GLHACXX:7:1101:8644:1995#ATCACGAT/1
NAGTTTCATGAAGAAGGCACACATTCGTGATGGAGCAGCAATGTGTGAAGTGCTCAGCTATCTGGAAGAAAGGGTAACGACAAGACTCCG
+
BP\ccceefgggefiiddhhfiiiiiifhhhfddghibfhihifghhiih^cghhihihhiihiiiiiiihigg\\^bcebbcc_ccccc
@FCC1GLHACXX:7:1101:8664:1997#CGGACGGA/1
NTGTGATAAAAATTCCCAGAGGCTAGCTACATAACCTTTCGAAAAATATAGTATCTTACCAAATTCCTAACAGACCAATGGGAAGATACT
+
BPYccccdceggfhhhfffhhhhhf^eegcacgfghhfhhhhhhhhhhaggfff]]f_eghbffgbghchhhdddd_^^_c`dbcc`b`Y
@FCC1GLHACXX:7:1101:8903:1844#ATCACGAT/1
NATAATGCATGACAAAAATGGAGGTTGTTGATGCCACACAGAGCAGAAGGCTGAAGTGCACACACGGGGTGACGAAAGTGCATTAGCATA
+
BP\cccaceefgghhfheghcfghZbd_eggghffdabeffhdffhhhefffhfhdgffhdhhhhgdde[^`baaa_\TT]_b`cbbbcc
@FCC1GLHACXX:7:1101:8933:1844#TTAGGCAT/1
NTACCCATGAGCGTGATTGATCGCCCGCAGATGCTACTCCTTTATTGCAAGAACAGCTGTACTTACTTAGGAAACCAACAGACACTACAC
+
BP\ceeeeggggghiiiiiiiiiiiiihhigiiiifhhiiiiiiiiiiiiihiiifhigggggggeeeeeebbcddcccccccccccccc
@FCC1GLHACXX:7:1101:8876:1845#CGGACGGA/1
NATCCTATTAGTTCTGTCCCTCTAGAGAACCCTGACCAATACAAAAAGCTCTTCAAAACATCATGGGAGCTATAAAGCAGTGGTTTTCAA
+
BS\ceeeegggggiiiiiiiihihiiiiiiiiiiiiiiiiihiihiihhiiiiihiiihiiiihhhhhiiggggggeeeededbcdcccc
@FCC1GLHACXX:7:1101:8844:1850#TTAGGCAT/1
NGTTGCATGCAAGTCGATTCTAATCGACCATTTCAAAAATATCTGAAACTTTGCACAGTTTTTCAGTTCCATCTAAATCGTCATTTTCCG
+
BP\cceacegggggfhhhhhhhhhhhhhfhhhhhhhhhhhfhhhhhhhhhhhdfghhhhhhhhhhhhhhhhhhhggggggeeeededdbc
@FCC1GLHACXX:7:1101:8822:1862#TTAGGCAT/1
NCCAATCATGATTTTATTTCTAATCTGTAAAATATGTATGACCGCACATTCATTCGTTACAAAGGTGGGACGTAAATATGATTTTTCAAC
+
BPP\`aac^ae`egf`dfhhhfdgdaghcceea[egfgdeaafghhh`_ea^afffeadbfbdgg\\Zd_^a\Z_^accb_Zbcbbbb`b
@FCC1GLHACXX:7:1101:8889:1864#ATCACGAT/1
NCGCTCATGCAACAGATTCAACAGATGAATCTAGAGTTACATATTTTTCAGGAGCACTTAAATGTGCTGACGAGCCTCCATCCAAACCGT
+
BP\ccceegeeggiihhiihiiihffhiihhhfihheefghhiihiiiihghhiiifhiifiigdghihfhhfhaaceeeecdcddccca
@FCC1GLHACXX:7:1101:8767:1868#CGATGTAT/1
NTACCCATGAAATATTTGTGTTAAATAAGTAATAGACTTAGCTTAACCCACTTAAAGTCCACATTGCTACGCTTTTGATGCACTCATTTA
+
BSaceeeegggggiiiiiihhhiiiiiihgghiiiihiiiiiiiiiiiiiiiihiiihhiiiiiiiiiiiiiiiiiggggfeeeeeedee
@FCC1GLHACXX:7:1101:8869:1874#ATCACGAT/1
NGTCAACATGTTGTTCACAATCTGTTCCGGGCGGCCGTATAGCTGCTGCAAAGTAGACAAGACCTGAGGTACTGTCGACGGGTGGAGTAA
+
BP\cceeeggggghiihiihiiiiiiiiiiiiiiiiggeeeeeeddddddcccbcbcccccccccccccbccccdcccccccXaaacbbc
@FCC1GLHACXX:7:1101:8818:1880#CGATGTAT/1
NGTTCCACATGATTATGATCTTCCTGATGGGTATTGTAGTGGCGCACCCCTCGTGCAACGAGCGTAATGTAGAGTTCATATGTAGAGATA
+
BPYaaccceeecgiffffhiiiifhicgf`g[`cfhffdaefffighgfhfhdhhfehdge`aaR\^abZZ_`bZT]bccabccbbbbbb
@FCC1GLHACXX:7:1101:8938:1890#CGATGTAT/1
NATAATGCATGTCGATTTTTGACCGATTTGTGTATTTTTTTTGCATAAATCAACTCAACATCGTGAGAAGATCGATAAAAACTACTAAAA
+
BP\cceeegggcghgfifhihhffh[eghfff^cghhihiihffhihfgeegfeedeedbbdcccccccccc`acacccbbccccccccc
@FCC1GLHACXX:7:1101:8978:1895#TTAGGCAT/1
NGTTCCACATGCATTTCATACAAAACGAGAGGGAGATTTTTTCTTTTTATTTCAGAGAGCGAGTAAGGGCGCTTAAGCCTAGGCTCTGAA
+
BS\cceeegggggiiihiiiiiiiiiighggiiefehhiiiighiiiihiiiihihihiigge^dddddccccccccccccccccccccc
@FCC1GLHACXX:7:1101:8777:1895#CGATGTAT/1
NCCAATCATGCTTTTTTCTATGAAACTTATCTATGTAGTTATATTACATTTTGCACATAAATGCAGCTGTGACCGTTTGCGTCCAGATTG
+
BPYaccccegb^efhhhhfcdgghfghhfhhdfabcae[ffggfddg_cffgfXaeghafgfbdbffhhbffhhhgdd`ddcbbbbbbbb
@FCC1GLHACXX:7:1101:8797:1899#ATCACGAT/1
NAGTTTCATGAATGAAAAATAGGTGGGGTAGGTGTACCAGTTATGGCCATAGTGGTTCCCTATTTCGCCATACGTGATAACTTGAACGTC
+
BP\cceeeggggghhihihhhhicghiieghiefgghhiifhfhfffhhihfffhgfhhiihihihhggdceee]_adddbcdcccc^ac
@FCC1GLHACXX:7:1101:8834:1901#ATCACGAT/1
NTGTAACATGTACTACGATGCCGCGAGGGAACGCTTCAACGAGCAGATCAGCGAGTTCGTCAAGGACAAACTGCTAACCCCTGATCACGA
+
BP\ceeeegggggiiiiiiiiiiiiiiiiiiiiiiiihhihhggeeeeedddccc\acccccccccccccccbcccccccccccccdccc
@FCC1GLHACXX:7:1101:8885:1901#TTAGGCAT/1
NAGTTTCATGCTATTGAATGAGGGTGCGAGGTGGAGTTACCACCTTCGAGCGCCATCTACATACAGTTCTTCGTATATATGCTTAATGAT
+
BS\cceeegggggiiiiiihhiiieghiiiibegghhhiiehiiiiiiiihiiiggggeeeeeeedddddddccccceeddcddccdccc
@FCC1GLHACXX:7:1101:8818:1913#CGATGTAT/1
NGATGTACATGAGGAAAAGAGAGCCTATAGCTCATTACCACAGCGGGTTAAGAATAACAGAATGTCCTGAAGATTCAGGTTTCTGAAATC
+
BPYaaccaeecgefhhhhhffbhhhhhhf_dffhhhhh`agghhfhfdgfffbghffhhhdgddddcbcddcb_b`__b_bbbbb_bbb]
@FCC1GLHACXX:7:1101:8770:1915#CGATGTAT/1
NTTGGCATGCTTATTGACATACAAACTTTGAAAGAGCAACGTGAAATCGCAAGAGTTTCATTTGTAAATGATATCGTTTCTCAACGTATT
+
BP\aacddcaggehgfgfhhbdedd_bedffhffgdRbce^fffggaeghhhhWab\effbe_ebcg_]_\bbddddaae]b]_dbZZ_b
@FCC1GLHACXX:7:1101:8936:1918#CGATGTAT/1
NGTTCCACATGAGAACATACTTTGAGTTATTTCTATTAGCTTTTTCCCATTATGCGCAAGATTTTGGTTTCGCTGTTTGTTTCAATGATA
+
BP\cceeegggggiiiiiiihiiiihghiiiiiiiiihhhiiiiihhihiiiiiiiiighhihiiiihiigggeeeedddddcecdGZ`c
@FCC1GLHACXX:7:1101:8905:1922#ATCACGAT/1
NTGTAACATGTATACAGTCTCGCTTAGAGTGCAGTACAAATAGGCCGTTTTTATGTCGACGTGCTTCACTAGAAGATGTCGACGAGTAGC
+
BP\cceeegggggiiihiiiiiihihiihbgfgigiiiihfiiihiifhhhiiihghiiiihhgggggeeeeeeddddddcccccc^ccc
@FCC1GLHACXX:7:1101:8753:1926#TTAGGCAT/1
NGTTCCACATGTATCCAGATTTGCTAAACATACCAAATCGATCCAAGGGAAAGCTTATCCCGGTGAATGTGTCTTCGTACGCGACGCTGC
+
BS\ceeeegggggiiiiiiiiiiiihihhhhiiiiifhiiihhiiiiiidghhhiiiiiiiiighhgggggggeeeeddccccccccccc
@FCC1GLHACXX:7:1101:8786:1932#GGACGGGC/1
NTACCCATGAAGTACAGACGCTCCAAGTTTGCTGAAGCAAACCCCCCTTTTCCTGTCAGCATACGACCAGAGTCACCGGGGGTTGGTTAC
+
BP\ceeeeggggefhiiiiiiiihhifghiiiiiiiihiihhiiiiiiiiiiiiifegggggeeeecccccc_bbbcccccc[aacaccc
@FCC1GLHACXX:7:1101:8852:1937#CGGACGGA/1
NATCATTCTCAGCAAACTAGCACAGGAACAGAAAACCAAACACCACAGGTTCTCCCTCATAAGTGAGAGTTGAACGATAAGAACACATGG
+
BS\cceccgggggiiiiiiiiiiiiiiiiiiiiiiiiiiiihiiiiiihecghhiiiiiiihibfhiggggfgfeeeccccdcccccccc
@FCC1GLHACXX:7:1101:8815:1941#ATCACGAT/1
NATAATGCATGATCCGTGAACGACCGTCGTCCAACGAGAGCAGAATAAAAGCGCTCTAGTGAAAGGATGTGAACCAGCTAGAACCTGTCC
+
BP\cceeefggggihhiiiiihiiihghhhiiiiiihifhhiihfhiiiggggeeecddddddccccb``cddcccccbccccccccccb
@FCC1GLHACXX:7:1101:8883:1946#TTAGGCAT/1
NAGTTTCATGGTTCGCATTGTTTACGCTCTAGGTGGCGTTTAAGGTTGATAGATACGTGCTAGGTAGACTGTTGACGCCGAACTGTGATG
+
BP\ccedeggggghhiiiiiiiihhiiiihiiibehhihiffhhibgdhiiiiihhhghggfgg_deeeeddddddcccccccccccddc
@FCC1GLHACXX:7:1101:8983:1951#CGGACGGA/1
NAGGCCAGGAGTGGAGGCTTATGTCTGTAATCCCCAGCACTTTGGGAGGCTGAGGTGGGAAGATCACCTGAGGTTGGGAGTTTGAGACCA
+
BS\ceeeegfgggiiiiiiihiigghhhhiiiiiihihfhiiifihfhiiiihiibfhgefeeeeeedddddcbabcc[_[bbbbcaccc
@FCC1GLHACXX:7:1101:8821:1962#TTAGGCAT/1
NTCAACATGTGTTCATTCTTTATTCCAGTACGTTGTTGTCCCCAGGCAACGCCTATAAGTCAAGAATAAGGTGCTTAAAAATTTGCTTGA
+
BP\ceeeegggggiiiihiiiiiiiiiiiiiiiiiiiiiiiiiiiiiiiiiiiiiihiighiiiiiiggggbgeeeeeeddddddccccc
@FCC1GLHACXX:7:1101:8891:1968#TTAGGCAT/1
NACCACATGATTGTCTGCTTTTTATTGATTAACGATTTATATTCGCCATCAAGGATGTTTTGTTGCACAAAAAAAAAAACGCTTTATTCA
+
BP\cceeeggggghhiiiiiiiiiiiiiiiiiiiiiiiiiiiiiiiihiiiiiiiiighiiiiiiiiiiiiggeccccccaccccbccdd
@FCC1GLHACXX:7:1101:8922:1972#CGATGTAT/1
NTGTAACATGGTGTGCGAAACAAAACAAAAAATCGTTGTGATTAAAAAGAGACAACTAACAAAGCGAGAGCGACTGACAATAAGCGCAGT
+
BP\ceeeegggggfghiiiiiiiiiiiiiiiiiiiihigiiiiiiiiiihihiigggggeeeeedcccccccccccccccccccbcccca
@FCC1GLHACXX:7:1101:8791:1973#CGATGTAT/1
NTGTAACATGTGTAGCAACCTCTGAAGCTAACTACCAGTAGCTTTGTAGTAAATGCTACCTTTATTCATAGCAATGCGTTGTTTGTAGTA
+
BP\cceeeggggghiiiiiiiiiiiiiiiiiiiiiihigiiiiiiihiihhiiiihiiiiiiiiihihhgiihiiiiiigggeeeeeedd
@FCC1GLHACXX:7:1101:9076:1844#CGATGTAT/1
NGTTCCACATGAAAAAATCTTTCTTTTGCGGTAAAAAGATCGATTTTATTTCAGCGGAATCCAGAGATATTGAATAATGAATGTATCACT
+
BP\ceeeegggggiihiiiiiiiiiiiiiiifhiiiiihiiiiiiiiiiiiihiiiiggeeeeeecddddedcccccdcccdccddddcc
@FCC1GLHACXX:7:1101:9026:1845#CGATGTAT/1
NTACCCATGCGAACTGATGATGTTGCGTCCAAGATTATGTGAGCTGATGAAATGTCGACCTATTTCGGATGCCTTCTCAGCAGGCGTTAT
+
BP\cceeeggggghchfdfhiiihhihhhiidhcfdfihghfhiiffhhfggbfegihdfgggggggadccbbcccccdbbbc_aa\_cc
@FCC1GLHACXX:7:1101:9150:1846#CGATATAT/1
NGTTCCACATGGCCGTCCCCCGATAGAAGAACTCACTCGGATAACCGAGCACCGAGATAACCCCGAGGGTGCCCCTCGCAATCGACAGCA
+
BP\cceeegggfgiiihiiiiiihiiiiiihiiiiiiiiihiiihihggeeeecccccccccccccccc[^acccccccccccccccccc
@FCC1GLHACXX:7:1101:9100:1848#TTAGGCAT/1
NTGTAACATGTTGTTTAGGTATTCACAGGTTGACGGTGCCCTATGGGGCAGGATCGTACTTTGGTTGGCCAAACTTCTAGCGGCTTGGGA
+
BP\cceeegggggghiiiihghiihiiiigghiiiiegfhihhiiiiihiiihiiieghiigggfgeeeddcdcccccccccccccT[`B
@FCC1GLHACXX:7:1101:9226:1853#TTAGGCAT/1
NTACCCATGAGAAAAAATATTAGTTTTTCAGTGTTTATTTTTAACTTATAGTCCAAACGGTTGACTTTACTTCTAAACAGAGCATTTCCT
+
BS\ceeeegggggiiiiiiiiiihiiiiiiihghhiiiiiiiihiiiIafhhiiiiiiiPbfhihhiiigggggggeeeeeddddddddc
@FCC1GLHACXX:7:1101:9042:1860#CGATGTAT/1
NTGTAACATGTCATCGTGACTATGATTTTGATCGGGATTTGTTCTAAGTGTTACGTCTGTTTGTCTGTGACTGTATTGTTTTTTATTGGT
+
BP\cceeegggggiiihiiiiiiiiiiiiiiiiiiihiiihhhiiiiiegghhiighiihiiiiiiighhhiigggggggeeeccccccb
@FCC1GLHACXX:7:1101:9200:1862#ATCACGAT/1
NAGTTTCATGTAGAATCTATGACAAAAGGTCAAAACACAAAAAGTCAAGAAGAAAAACAAAAAAGAAGAACAATAGATGGTGACTGTAAG
+
BS\cceeegggggiiiiiiiiiiiiiiiigghiiiiiiiiiiiihiiiiiiiiiiiiihhihfiggggeeeeddcddddcbbcccccbcc
@FCC1GLHACXX:7:1101:9174:1868#GAGAAAGC/1
NCCAATCATGTGCCGATTGGCTTCCGAAGGTTTGCGCTCCGAAGCAAAGCAGCAAATATGATTAATGGCTTTCCGTTGGCAACTCTCTAC
+
BPaceeeegggggiiiiiiiiiiiiiiiiifffffhhhhhihhihiiihgbggfeeeeeeddedddbcccccccccccccbcccccccdc
@FCC1GLHACXX:7:1101:9130:1878#TTAGGCAT/1
NGTTCCATGAATTTCGGTGAGATAACCACAAAAAAAAAAATATTTTGATTCAAGATAATGAAGAAATGATGATTGCAGAAAAGTGGTGAG
+
BS\cceeegggggiiiifghiiiiiiihiiiiiiiiiiigbbggggeeeeeeddbddccbccccccbbbcccedcbccccccbY_b__bc
@FCC1GLHACXX:7:1101:9192:1896#TTAGGCAT/1
NAGTACATGGGATTCGCCGGATGCTGACCCGGCAAAGGCGAACCGTCGTGATGGTGACACAGATGTTGCAGCTGGTGTACAGCGCGGACA
+
BP\cceeefggggihiiiiiiiiiiiiihiiihiihiiiiigeecbccacccccbccccccccbcbcccbbY`bcb`accccccccca_a
@FCC1GLHACXX:7:1101:9205:1907#CGATGTAT/1
NAAAAGTCATGAGTAACACATTCAGTTTTTTGTACCTCTTTTGAACTATAAATATAAATCAGCAACTGAGAGTTTCCTAAAAAGTAACGT
+
BPYac^`cggggcb`efef_dha`cghbddffggfaffhhhfa^efcfhffhh`gggbgghhaegfhhafbfbbgdgegY_bad`b`_^_
@FCC1GLHACXX:7:1101:9090:1911#TTAGGCAT/1
NCCAATCATGTCTAGTTTTAGAAACCCTTATGGAGATCCGGATTCAGTTACTGTGGTCACCGGGAACCGACATCTGAAAAATGTCCCTTT
+
BP\ceeeegggggiiiiiiiiiiiiiiiiiiiiiiiiiiiiiiiiiiiiiiiihiihiiiiiiigggeeccccccccccccccedecccc
@FCC1GLHACXX:7:1101:9195:1924#ATCACGAT/1
NACAGCACATGCTGCCTTCGTTGGATTCAGTTTCATTCCATTTCCGCTTTCGAGCTGGTAAGAGCTCCTCCGAACTTGCTTAGTGAGAAG
+
BP\ccceeggggfihiihhiiiihfhifihhhifhiihhhhiiihhihiibgffhfhhhhhiifdhhefbgeaaccddddcccbbdcccb
@FCC1GLHACXX:7:1101:9227:1927#ATCACGAT/1
NGTCAACATGTCAAAAGCTCGCTGGACAGAGCACCTTACAGCGAGCCATTTTTCAGTGGTTACCAAAGTTGGGAAATTAAGGTGGGCGTA
+
BP\cceeegggggiiihiiiihiihiiiiiihhiiihiiigfhhiiiiiiiiiihihgggggeeeeeebbddcabcccccccbcccccaa
@FCC1GLHACXX:7:1101:9166:1935#CGATGTAT/1
NGTTCCACATGATTTTCCATAGCTCAATGCGGTCGATACTATCATATGCCGCCTTGAAATCGATGAACAAATGGTGCGTAGGGACCTGGT
+
BS\cceeegggggiiiiiiiiihiiiiiiiiifgiiihiiiiiiiiiiiiiiihiiiigggggeeeeeedddddbbcccccccccccccb
@FCC1GLHACXX:7:1101:9003:1937#CGATGTAT/1
NTGTAACATGATAGTTTTATCATAAATAAAATGAACTCGATCATTTTCCTTGCTGTACCCAAATATTAATGGTACGTAAGGTACTTGACC
+
BP\cceeegggggigiiiiiiiiiiiiiiihiegfhiiiiihiiiiiiiiiiiiihhiiiiiiiiiiiiifgghighhigggeggeeeee
@FCC1GLHACXX:7:1101:9024:1942#ATCACGAT/1
NATAATGCATGCTTACTATCCCTTATGGCAGTGTTGTTGATTCTATTGTCTATCGCTCATCAGTTTCGCGCCACCCGGCAGGGACTTGGT
+
BP\cceeefggggihiiiiiiiiiiiiiiiibfffhiiifhhhiiiifhihiidghihiihiihihhfhifgeeeccccccccccccccb
@FCC1GLHACXX:7:1101:9203:1946#TTAGGCAT/1
NCGCTCATGGCGTCCCTATCCACCGGAATATCTCGTCGCACGCGATCAATAGGAACGGAATCCGGACAAACTTTCTGAGCGAAATCGATA
+
BPYaaceeeceeefdfhhhhefgdfadefcgd`_c^cg[fgdaaWX^a]Zb`dZZTX][^GYY^^ZZ_cc^Y``b]b`bbaaaa^]W[a`
@FCC1GLHACXX:7:1101:9047:1949#CGATGTAT/1
NGATGTACATGACTGGTTGAAGCAAAAGCTGATGGTTATCAATGAGAAAGCGGCCGATGATTTCAAGTTCATTATAGAACCTTTCGATCT
+
BS\ccceegggggiiiihiiiiiiiiiiiiiiiiighhiiiiiiiiiiihhiiiiiiiggggggeeedeeededddddcccccccccdcc
@FCC1GLHACXX:7:1101:9225:1951#ATCACGGA/1
NAAAAGTCATGGTGGAATTCCGATCTGACTAGACTCAGGAAACAATGTAGAAGGAGTTGGAACAGACGCCGTTCAGCTGGATCAGAGTCG
+
BPYccaddecgfeagfhhhhhhhhhddghhfhhhhhhhhhhhhfhhhaafhhhhhaacbbgfhhhh``gec`abbbbbbc`cbcbbcbba
@FCC1GLHACXX:7:1101:9113:1951#TTAGGCAT/1
NGTTCCACATGGAGCACGCCTTCGCCACAATGCGTCTGGGCTCAAGAAGGTCCAGATCAATAAGTTTTCAGCGGCTTTTATAGCTTGGAA
+
BP\cceeegggggiiiiiiiiiiiiiiiiiiiiigihiiiiiiiiiiiiifghfhhiggeggeebdeeedddcccccccccdccccbcbb
@FCC1GLHACXX:7:1101:9147:1951#CGATGTAT/1
NATAATGCATGCATATCGCCAGACACGCGGTCCTCCACCCTACTCGACCACGTCTGGAATGGATTCAACCCTCTGGAGCAACCATTCTCT
+
BP\cceeegggggiiiiiiiiiiiiiihihffhiiiiiiiiiiiihiigggeecbbddddcccbcccdccccccccccbabcccccddcc
@FCC1GLHACXX:7:1101:9185:1953#ATCACGAT/1
NACCACATGAAAGCGTCGAAACCGATTGTGTAAAAGCGGCAATCGGAAGGAACGCGAAGAGAAGCGATATTGTATCTGCAGATACACTTG
+
BP\ccccc^eggghhhhhhhhhhhgfhfadafhhdeefeghhhhgeecdd`bbbaaaaaaaX`b]Z_^a]_`Yb`bccbbb__bb`bbbb
@FCC1GLHACXX:7:1101:9248:1962#ATCACGAT/1
NAGTACATGACGGTTTGAACAGGCTTCTCCGGAAGCTTGGGAAAGATTTCTCCGGAAGACTAATACAGGATATCCGTTTTTAGTCAGTCC
+
BP\cccdefcggghhhhfhihfhhhihhhhiifiifhhhiifhhe]_egfiegfhhgegeeeeeddbdd`_bcbdaabbcccbbbcc`bc
@FCC1GLHACXX:7:1101:9084:1971#CGATGTAT/1
NAATTTCATGGAGGTTTCACTGTATTTGTAACGTATTCTTGAAGCTTGACACATTGTTTTCATTATATTGGCATTAGCTCACTGTAAACA
+
BS\cceeefggfgieehiihiihghiihghhiieghiehhfiiiiiihfhiihdhheghhhhiiihiiiiiiihihihigggggfgeeee
@FCC1GLHACXX:7:1101:9140:1977#CGGACGGA/1
NATGAAGACATTATTAGGTGTCATAAAAGCATAGAAGAGCAGTTACATCTGCCTACATGAGTAAGAAAAAACTTTAAGAGGCCATCTAGA
+
BP\ccedccgggghhhhhgghghhhhhhhhhhhhhhhhhhhhhhhhhhhhhhhhhhfhhhhehhhhhhhhhhhggggfgeeeebddddbb
@FCC1GLHACXX:7:1101:9173:1978#CGATGTAT/1
NAAAAGTCATGGTAGACTGTGCAAAATCTCCCAAGGGAGCAATGGCAACGAAAGACAGTGTGGAAAACAATAACATTACCAGTAGGGATA
+
BPYccceeccgecegegfhgiiifiifgggggfffch\efhfaegdgffhffhhbg`c\egfihhggggeecddedbddbbRT]]GZZ^^
@FCC1GLHACXX:7:1101:9116:1983#CGATGTAT/1
NAAAAGTCATGGAAAGTTGAGCATTTTGTATGAAAATCGACTTTCACTATCTTTATTCTGAACACAACTTTACATATAGCAGTTATTAAT
+
BP\ceceegggggiiihhhihfggiihhegfihiihiihiihhiiiiiiiiiihifgiiighiiiiiiiihiihiihhgggggeeeeeee
@FCC1GLHACXX:7:1101:9220:1983#ATCACGAT/1
NCGCTCATGAAGGGGACAAGTACGCGCTGAGTGCTTCGTATACAAACACAAACCTCTCGTTTACCCGATATCGAAGAAGTGCTCCATTTT
+
BPP^ccc`eefegfddfgffgbgff[`gedfac[ebbgaegghbghfgfgdfd`]Zab^cccccc^ac^^_bVWbaacbGS]]_]Y__]Y
@FCC1GLHACXX:7:1101:9102:1986#ATCACGAT/1
NCAACACATGTGGATGCCCAAGTCCTTGGTCTTGTCCTCCTTGATGATGCTGTCCAGGTTGTAAATGTAGCCGGTCAGCTTGCGAATCGT
+
BP\cccccac[ccdcddhdeeddbaeehcXbddh[b^^cdhdc`_ccd`cbaacccachcb`bbdd_c]`bdc`c^_cc^Z_]]^^^PT[
@FCC1GLHACXX:7:1101:9074:1990#CGATGTAT/1
NAAAAGTCAGAATTCATCAGAGATATCTTCAATAACATTGGCAACTTAGCGGTTCCATAACAGGTTCCGGGATTCCCGAAAATGTGGCTA
+
BS\cccccee^^Ye`^^`[`Y`eg]`[e`gagd_c[Y^fe`_ccfa^cefYU__^WW\ef`e`_MMW_dZdcXV^]]^X]W_a`ZT_X[`
@FCC1GLHACXX:7:1101:9027:1995#CGATGTAT/1
NAGTTTCATGTTTGACGTTCGCTTAGTCGACAAAAACACCACAGGGGTTTTAGTTTTAACACTGGGGTTGTTCCTATCTGACATTTCGGT
+
BS\cceeegggggihhiiiihiiiiiiiiihhhiihhhihiiiiiiiZ`fggggggggeeeeeddccccccccccccccdcccccddcc_
@FCC1GLHACXX:7:1101:9330:1844#ATCACGAT/1
NTGTAACATGAAAGACCTGCAACGATACTTAGAAGGAAACATACGGTCGACATACTTAGAGATGTGTATGTCTGAATTTTGAAAATGATT
+
BP\cceeefggggiiihiiihiiiiichhhffhiiiihiffhhifh_a`[egfhiiiihifgefdb^bb_Zadeddddcdbcccbbbbce
@FCC1GLHACXX:7:1101:9483:1844#TTAGGCAT/1
NCAACACATGTTTTTAAAGGCACTAAACTGGAGAAATAGTTGGAAAACGTTTCTGATCTTCTTATTTCAAGCTTTCAGCAGTTGGATGCC
+
BP\ceeeegggggiiiiiiiiiiiiiiiiiighhihiiiihhifhhhhifhhhiihiiiiiihiiiihifhhiiggfggfeceeeddddd
@FCC1GLHACXX:7:1101:9306:1845#CGATGTAT/1
NCCAATCATGTCAAGAAGTGATTTGGTTGCGACGTTTGCTCGAGGATTTTGGCGTGAAGCAGGAGAATGCAACCGTTGTTAACGAAGATA
+
BP\cceeegggggiiiihdgfhgihifhhehffhghhcfffhhhifhchiiiigdeacdddccccccccccbccacccaacdccccaccc
@FCC1GLHACXX:7:1101:9457:1846#TTAGGCAT/1
NAGTTTTGCCATTACTCCAGAAATAGTTCTGATAAGGCTTCATTTGCACCCTTTGCTATCCTATCGACTCATAGAAGTTTCACTATGAAA
+
BP\cceeeggggghiiiiiiiiiiihghiihiiiiiiiiihifiiihiiiiiiihhfhhhiiiihihhghfhhhgdgdgggeeeeeeedd
@FCC1GLHACXX:7:1101:9378:1847#ATCACGAT/1
NTGTAACATGTCACCAACACTACTTACAGAGTGCTGGTTGAAAATATAAACAAAGATCAGCTGTTCCCAGCAAAATCAAACGGCAGTTTT
+
BP\cceeegggggihiihhiiiiiiiiihiieghiiifhiiiihihihiiiiifgifhhiiiihfhiiegiihfggggfeeeeccc^bcc
@FCC1GLHACXX:7:1101:9412:1849#TTAGGCAT/1
NGTCAACATGGTCGCATCGCTTGCACGAGTAAGCACCGCTACCAGTTCGTCCCCGCTTAGGCCGAGTAGGTTACGCTCACGGCGGAGCGC
+
BP\cceeefgfceghhfhhihfihihhihiiiiiidhhihffhihiihddgegeeccccccccccc_c`bY_bc[]aacccccccaaaaa
@FCC1GLHACXX:7:1101:9349:1850#TTAGGCAT/1
NCGCTCATGTTGTTTTTCTTCCAATCAGCTCGTTGATTCCATTCCATAGATTTTTTGCGTTATTGGCCGATAATATTTTCCGACAATCCG
+
BP\cceceegegaffgifhihihihiihhiiifhhebdfhfhiihfhhihihihhh`gdfdgigadegeabaacdbced_baaaaccccc
@FCC1GLHACXX:7:1101:9288:1858#TTAGGCAT/1
NTGTAACATGTCGATTGTATGTTGGCTTAGCGGCACACTTTTCTATTATGAAGGGCCTCTGAATCAGACTCTGCATCCGGCCCCGAAAAC
+
BP\cceeeggggghiiihiiiiiiiiiihiiiiiiihihiiiiiiiiiiiiiiiihihiiigfgggfeeeeeddddddcccccccccccc
@FCC1GLHACXX:7:1101:9433:1863#CGATGTAT/1
NAAAAGTCATGTGGGGGAGTTGCAATCATCATTCATAGGCGTATAAAACATCAACTGTTTTCGTCATTTGAAACTAAAGTTTTTGAAACT
+
BP\cceeegggegiiiihihiiiiiiiiiiiiiiiiiiihihhiiiiiiiiiiiiiggggggeeecddedddcccccccccdcccacccc
@FCC1GLHACXX:7:1101:9328:1866#CGATGTAT/1
NATAATGCATGAAGGTTTGGGGCTATTTATCTAAGTACCATTGTTTAAAGCTCGATTCTATCAAAAAAAAATCAAAATAAATAGTTTTGA
+
BS\cceeegggffiifghiiiiiiiiiiiiiiiiiffhihfhhhhiiiihihiifhhiiiiiiiiiigecccccccccccccdcbcdccc
@FCC1GLHACXX:7:1101:9369:1866#CGGACGGA/1
NTGGGGAGCCTCACTGAGCCTGTAGAGTTTCCCAGAGAGCTTGTTATTAATAGGCCATTTGTTCATCTTGCATCTTGTTTAACTCAATCT
+
BP\ceeeegggggiihhifgiihiihidghhiiiidffhiiihdghiihiiidfffhiihihihhiiiiigggggggcdeceedddddcc
@FCC1GLHACXX:7:1101:9262:1871#ATCACGAT/1
NCGCTCATGTTTCAGTTGCAGATCTTTCATCTCCTTTTCGGCTGCCAACACCTCTTCCTGGATACGTTGTTGTTCCTCCAAGACTTGCAT
+
BP\ccceeaggeghhhffghcgghhfhhhhhfhhhffhfgffccghhhhhfhhhffhgbb_gfhhhfdg`\acee_`bdcdcccccbccd
@FCC1GLHACXX:7:1101:9468:1875#ATCACGAT/1
NCCAATCATGTTGTGCATCCATATAATCTGAGCGATTCTGGACACCAAACTATCCCAGTTTATTTTGACCATTTGCTTCACTGAGTTGGT
+
BP\ccccegggfghhhfgffhhihiiiiihhicgiiihffghhiihiiiihghiiihiefgfgiihfhiiiigggdeggeeeeee_bbbc
@FCC1GLHACXX:7:1101:9344:1889#TTAGGCAT/1
NGTTCCACATGCCCCTAAGGCAGAGCCTGTTTCTCAGCTGAGTGTTCTTTAGCTATGAGTTCTTGCACAGTTTTTATCTGAGTGCTTTCT
+
BP\cceeegggggiiiiiiiiiihihiiiiiihiiiiihihh_fefhiiiiafgiiiiigghhifiiihighiigggggfceeeeeeddd
@FCC1GLHACXX:7:1101:9251:1890#ATCACGAT/1
NGTTCCACATGAATCAAAAAAGAATGTTCTAAGTACCTATTCCACCAAGGATTTCACCAATAATCTCAGCAGTAATGAAACAAAAATCTT
+
BP\cceeeggggfiihiiiiifhiiiiiiihiifghhiiihiiiiiiifghghiiiiiiiiiiiiiiiiihggggggeeeeeedccdccc
@FCC1GLHACXX:7:1101:9453:1897#ATCACGAT/1
NGTCAACATGACAAACAGACAAACAGACGTCACACTCTCATCACTGTCCATCGACCACCTATTAAACGGTCGATTCAAAAATATGGTAGG
+
BP\ceeeeggeggihiiihiiiiiiiiiigghihihiiiiiihiiiiiihiiiiiiiiihfggggggeeccc]acbcdcccccecccdcc
@FCC1GLHACXX:7:1101:9371:1897#TTAGGCAT/1
NTACCCATGAGAGAACGCACTTCCAACTGCAACCGCATCGCATCGCTTGATGCTGTCGGTCGGTCGACGATGAAAAGTTCAAAGTCATTG
+
BP\ceeeegggggiiiiihiiiiiiiiiiiiiiiiiiiiiiihiiiiiiiiggggggeeabccacccccccccbcccccdddccccdddc
@FCC1GLHACXX:7:1101:9482:1901#CGATGTAT/1
NACCACATGGATCCATTGACATATTATATATTAAGCGAAGACAAACGTTTAGCGAATGTTGATATATTTTCTTAATACAAATACACGATT
+
BP\cceeegggggihiihiiiiiihfgfeahhihg_eggfa^eghfhfhhighhhfhhihiiihggggggggeedededdbbd``baacc
@FCC1GLHACXX:7:1101:9311:1908#ATCACGAT/1
NCAACACATGTTTTTGCATTTCAGTTGACCGGATCCAAAAATATTCCCACGGCGGCAACCGTTGGAAGAGGGGTGGATTGGTATGCAACC
+
BP\cccccaecegdeefghhhhhce^dedbbc^egfbfgf^]cfd^cegfhhhhbRZ^aa\Q[W`Y]`W`aaEXT[P]`^`]_bbbdbba
@FCC1GLHACXX:7:1101:9393:1909#TTAGGCAT/1
NACCACATGTCTGTCACCCTCTGGCACTCTTCATCGAACCAGTCGTTCCGTCTTCGTCGTTGACCAGTGCCGATCACTTCCCGCGCCGTT
+
BP\cceeegggggiiiiiiiihiiiiihiiiiiiiiiiiiiihhhhiiihghiiihghhhgffggeeeeedcccccccccccacccccaa
@FCC1GLHACXX:7:1101:9329:1911#CGATGTAT/1
NGTCAACATGCCCACACAGTTACGGATCACCCACAGTGACGGATCACTTTGGCGGTCAACATCGGATAACTCGCTCAAAACATAAACGTT
+
BP\a`ccdgggceefghhdhhfhh]efHYcb`fdf^XI^aceghaXeegdgghhFX]adc_bbccc^^b]`Y^Z^^_bcb^abcccca^R
@FCC1GLHACXX:7:1101:9353:1911#CGATGTAT/1
NAGTACATGTTTATTAATGTTTTGTAATATTGTAACACTCAAACTTGTGCTAAACCAGCAGAACATCTTAGAGGTAATCATATCCTTTGT
+
BS\ceeeegggggiiiiiiiiiiiegfiiiiiiiiiiiiiiiiiiiiiihiiihhiiiiiiihiiiiiiiifiidbfhiigggggggeee
@FCC1GLHACXX:7:1101:9263:1911#CGATGTAT/1
NCGCTCATGACAAGGCGTGTAGGAAGGGTCGCGGGGGTGGGTAAGAACACAAAAGGTTGCACATTTTTACACGCTTCTGGGCGTGCGAAG
+
BP\ceeeeacgggiiih_e`ghhfhiiicfghhihecEV_cO_bbcc^bccccabc]bbacbcbcddcccccccccacccccc__caccc
@FCC1GLHACXX:7:1101:9303:1921#CGATGTAT/1
NAAAAGTCATGAGCGATTTCTCTTCATCGATCCTCTCTTCTGTGAATGAAGGTGAGATCAAGATGCGGGTTTGTTGGCGTGTTTCCACAT
+
BP\cceeegggfgiiiiiiiiiiiihiiiiiiiiihhhhhhffffhiiiiiiaeggiiiifhhiihiifXabcdddcccaccccccdccc
@FCC1GLHACXX:7:1101:9427:1925#CGATGTAT/1
NACAGCACATGTTGCGAGCCACTCTCCAAAGCGTCGTCATTGAAGTTTCTCGTGAGAGGCCATCGATGAAATGTCGCCAATAGCTACGCT
+
BP\ceeeeggegfiiiihiiiiiiiiiiiiififhifhiiihiiighhiiiihigeggccceddcccdcccccecacccccccccdcccc
@FCC1GLHACXX:7:1101:9265:1931#CGATGTAT/1
NAAAAGTCATGCTGAAAATGTTGGTCAGAAGATCCACACGTGCCTAGATTCCAGTTCATCAGAACATTTGCCGCCTGCTTCTCATTTATC
+
BP\cceeeeegggihiihihhhihgiiiihiiiihhhihighfhhhfhhiiiffafghiiihiiiiiihiiiiggeeeeedbdddddddc
@FCC1GLHACXX:7:1101:9299:1942#CGATGTAT/1
NGATGTACATGCGGAGAAACATAGTGTTGCTGCAACCAACATTGACGGTTGGTCAAACGGTTGCAGCAACATAAATCGGTTTGACTAACT
+
BPY`ccccgggcgf_^defghh_d^XYbaaf[eXXacffgaaggh[_f_\ad_ccb`bggTTXZUZ]Z^_ab`b`_`aaa_aa`]bbb_b
@FCC1GLHACXX:7:1101:9338:1943#TTAGGCAT/1
NCCAATCATGTAAGAGCTGTTTTCATTTGAATCGAGAACATTTGAGGCTTTATATACGAATATTAAACATTTATACGATTTTAGCATTTT
+
BP\cceeegggggiiiiiigiiiiiiiiiihhiihiiiiiiihefhiiiiiiiihfhifhiiiihiiiiiiiiiihggfgeeeeeedddd
@FCC1GLHACXX:7:1101:9281:1944#CGATGTAT/1
NCCAATCATGCCCGTAGACGACTACCGGTTTTATGAGCGTCTTGTACATCGTGCATTTGGTGCGGGGGTGAATCTTACTTGACCGCAGTT
+
BP\ccccc^eegehdg`ghhhfddehfhYeffdghhfdgghcbbehfghff_^dbgbcccZ`bbbbabT]abcb]_bbbbbbb`aaaaab
@FCC1GLHACXX:7:1101:9424:1955#ATCACGAT/1
NTACCCATGAAGAAATGAATGTAATGTTTGGAATGATACTAATAAAGAAATAAAAAAAAAACAAAAAAAAAAGTATTGAACGTTTGAAGA
+
BS\ceeeegggggiiiiiiiighhhiiiiiihiiiiiiiiiiiiiiiiiiiiiiiiiiigeeccdccccccZTGJSSG]_YW^b[Q__BB
@FCC1GLHACXX:7:1101:9290:1965#ATCACGAT/1
NACAGCACATGCGCGACTTGCTCACACATATTTTCAGAGCGATCAATCCCCGAAGGGAGGAGAAGCTGTATGTATTTGTTAGGCGTGGGC
+
BPYcccdceeceehhhfffhhhhhhhhhhfhhhhfhhgghffbfhhhfbfgh[\Wac\`a_aaabbbbbbbbcecbYacbbb[b_T]_a_
@FCC1GLHACXX:7:1101:9459:1970#ATCACGAT/1
NTTGGCATGTCTCATAAACACGCAAAGAGAGAAGACAACCGATTCGACAGAGATCACACGTTTCGACACTCGACAGACCAACAACGATGA
+
BP\ceeeeggggfiiiiihhhiifhihfhhihihefhhhiiiiihhiiffhhdgdZbgeeabddccc_ccccaccccccc_cccccccab
@FCC1GLHACXX:7:1101:9319:1986#ATCACGAT/1
NGTTCCACATGCTTGTCCGTTGTCTAGTGTTAAGTTACAGTCTGTGCAGCTAAATGGCTGAAGACGGTGTCCGTGTCTTTTAAAGAAATG
+
BP\cceeegggggihhiiiiiiiiiiifghiiiihhhiiihghiffghihiiiifhiiiiihiiiiigggghgdgeceeeeddddddccc
@FCC1GLHACXX:7:1101:9387:2000#TTAGGCAT/1
NTGTAACATGACCAGTTTTATTTCTGAGTGTTCATAGGACTTTTCGATATGATGTTATGATTTTTTTTTTTGCTTAGATAATCCACCATT
+
BP\cceeegggggiighiifhiiiiihighiiiiiiiihiiiiiiihiiiiiiieghiiiiiiiiiigecc^bccbbbbcccbccccccc
@FCC1GLHACXX:7:1101:9551:1845#ATCACGAT/1
NGTCAACATGTAGGACTAACCTGCGTGCAAAATAAGAAACTGCTTGTGCAAAAGTCTTATGCTGATGCCGCCAAGCAGATGAGCCACACC
+
BP\cceceggggghiiihiiiiihihhhhihihiihiiiiiiiiihhiiiiiiheghiiihihiihiiiggeecccdccccccccccccc
@FCC1GLHACXX:7:1101:9678:1845#ATCACGAT/1
NTGTAACATGCAGACGTATCTGCTGGAGAAGTCGCGAGTGGTATTTCAGGCTCCTGGAGAGCGAAACTACCACATATTCTATCAGTTGTG
+
BP\ceeeegggggiiiiiiiiiiiiihhiihffiiiii`fgbfhiihiiihiiiiiggggeeecccccccccccccddedddccdcdccc
@FCC1GLHACXX:7:1101:9626:1853#CGATGTAT/1
NGTTCCACATGCTTGGTATTGCTGTGTGCGTTTGAAATGCAAATATTAAATGCGGGAACACCAAATGCGGTAAGATTTTTAACAAGGAAG
+
BP\cceeeggggfiihihfhhhhieffgihccdghihfffffggfhhfhhghhhghhifhhggcgceeec`]acbbccccccccbcccba
@FCC1GLHACXX:7:1101:9651:1855#TTAGGCAT/1
NAGTGGCATGGAGCCGCCACTAGCACAGATCTTGGTGGTAGTAGCAAATATTCGAATGAGATCTTGGATGACTGAAGTGGAGGAGGGTTT
+
BPYccccecggggiihgffhihifhhiihifiiih^aeegd^edghiibgffhigfcdffd__dggggfaceeedbbb_bdccc^acBBB
@FCC1GLHACXX:7:1101:9570:1857#ATCACGAT/1
NAGTGGCATGTTTTTTTGGTTATCAAAAAGTCTTTACCTTTTCATCAGAAAAAATTGACAAAAACTGTTTGTCAGCTACTCCATTTGAAA
+
BP\cceeegggfgiiiiiifghiiihiiiieghiiihhiiiiihfiiiiiiiihffdgggfeeecdddddcccdccccccccccddddcc
@FCC1GLHACXX:7:1101:9730:1861#TTAGGCAT/1
NGTTGCATGCGCTAGCGGTGTTGAGGGATATGATAAGCATACTGAAAATACATCCATTTGCTTGCGCCTTATATATGTGCAAGCAGTACG
+
BP\cceeegggggiiiiiggghiiiiiifhiiiiiiiiiiiiiiiiiiiiiiiiiiihiiiiigggeeccdddeeedeecdcccccbccc
@FCC1GLHACXX:7:1101:9665:1877#TTAGGCAT/1
NGTCAACATGAACTTATATATGCATAAAATACACAATATTATGTTCGTAAAAAAAACATAACAGTGCTAACTGTAATATACTAAAAAAAA
+
BP\ceeeegggggiiiiiiiiiiiiiiiiiiiiiiihfiihiihhiiiiiiiihiiiiiiigggggeeeeeeededededddcccccccc
@FCC1GLHACXX:7:1101:9705:1880#TTAGGCAT/1
NTTGGCATGATTTTTGCAGCTCTTTTAGTTTATACGTCAAAAGTGGGTGTCAAGTTTGACGCTTGTCTTATTCTTGATTTACGGAAAGAT
+
BP\ceeeegggggiiiiiiiiiiiiihihhiiiiiihifiiiheghifgghhhifhiiiiihiiiigggggfggeeeeeeddccaccccc
@FCC1GLHACXX:7:1101:9645:1884#CGATGTAT/1
NCCAATCATGTTTTTGATGTTGTTGAAGTTACTCGCTTTCTCCCAAATATGATTAACAAAGTCTATTCTCTACCAAGGCGGGTCAATACC
+
BP\ceeeegggggiiighiiiihihiihfhiiiiiiiiihfhiihhhiihiihihhhiiihffhiiihiiiiiigggggeccT]abddcc
@FCC1GLHACXX:7:1101:9565:1885#CGGACGGA/1
NCCAGCAGTGTGTATAAGTGTTCCCTTTTCTCTACAACCTTGCCAACATCTATTGTTTCTTGACTTTTTAAGAGTAGTCATTGGCTGGGT
+
BS\ccedeegggghiiiiihiiiiiiiiiiiiiiihiiiihiiiiiiihiihiiighiiiihiiiiiiiiiicgccghhiggggggeeeZ
@FCC1GLHACXX:7:1101:9524:1888#ATCACGAT/1
NGTCAACATGATTTTAGTAAGTAACGACATTTCTAATATTACCGAACGTTGTTTACTTGGGTGATCAATGTTACCCCATATCAGCTGAAT
+
BP\cceeegggggiihiiiiiegiiiiiiiiiiiiiihiiiiiiiiiighhiidhhiihhhcfgggfgeeeeeeedccdcccddcccccc
@FCC1GLHACXX:7:1101:9685:1898#CGGACGGA/1
NATATCTTAAACATATTTTGTTCTTGTTTCTCCCCAAAGTGTGCATGAGTTTAAATAAGCTTATCATACTTAGTACCAAGAACATTTGCT
+
BP\cceccgggggiiiiiiiiiiiiiiiiiiiiiiiiiiegefgiiiiighhhiiiiihiiiiiiiiiiiiiihhhiiiiigggggeeee
@FCC1GLHACXX:7:1101:9548:1905#TTAGGCAT/1
NAGTACATGCTCGCTACACGCCGAGGGGACACGTCCCTCGACAATATGAGAGAATGTGTGCGGAGGCCGAGTGTTGGAATACAGTAACTA
+
BP\cccccgecgaghfdgeddghYfgfeaabgd_bfhZbadca]b`bb`Z__^`bbY`Z[_a^ZaZ^a_X]^a]_^^S]`]bbbabbbc]
@FCC1GLHACXX:7:1101:9517:1915#TTAGGCAT/1
NCCAATCATGTTTTTGATGTTGTTGAAGTTACTCGCTTTCTCCCAAATATGATTAACAAAGTCTATTCTCTACCAAGGCGGGTCTATATC
+
BP\ceeeegggggiiiiiiiihiiiiiiiihiiighhiihihiifgihhiiiiiiiiihihfhiiiiiihiiiidggggeccX]bbddcc
@FCC1GLHACXX:7:1101:9744:1924#CGGACGGA/1
NAAAATAGACTTTAAAGCTATCTATCGCTAGAGAAAGAGGGTTATTGTAAATGATAAAGTTGGATTCATGAAGAAGATATAACAACTCTA
+
BPP`Yac^baeeghfabd`dgb^egdebgacedhg]fc^_`^ccacgX^eghbceaf_aWW\bggY\H]__c\VHMV\^d__Z^bG]]bR
@FCC1GLHACXX:7:1101:9622:1930#ATCACGAT/1
NCCAATCATGCATTTGATACGGGCAGGGATATTTTGATCAATGATGCCTTGTTTTACGGTATTTCTTTTTTCTCACAGCAGTCGATGATG
+
BP\ceeeegggggiiiiiiiiiihiiiiiiiiiiiihhiihhfhihiiiiihiiifiiibfghhigggggedddddddccccccccdcdc
@FCC1GLHACXX:7:1101:9502:1933#CGATGTAT/1
NTGTAACATGAGCACGTTAAGTTTCATATCTTTCAAGGTAGGTCTCCACCCCAGCTTGAAAGAAAAAGCTATGACAGCGTCGTCTTGGCC
+
BP\cceeegggggiiiiiiiiiiiiiiiiiiiiiiiiiegiiggihiiiiiihiiiifhiiiiiiiiiigggfggeeeccccccccbccc
@FCC1GLHACXX:7:1101:9679:1934#CGGACGGA/1
NGGGCTCCCTGATTCTCTACATTTTACTATCTTACAGTAGAGAAAACATAGATTGAGGAATCTAAAAAAAAAGTAATAGTTATGGCTTGC
+
BP\ceeeegggggiiiiiiihiiiihiiiiiiihiihdghhhhiiiihiiiiihhhiihihiiiedfhhgecc_bbcdceccdcc`bcBB
@FCC1GLHACXX:7:1101:9544:1936#ATCACGAT/1
NGTTCCACATGTTTATCTACAACGAACTAGTACGGACTAACAGAATACAATCAACTTTCTACATCTATCAGCGTTTATGCTTCGTCTTAT
+
BP\cceeegggagiiiiihihiiieiiiif^eeghiiiiifhhghhiihihiiiiiiiiiiiiiiihiiifggdeebcdcdddcccccdc
@FCC1GLHACXX:7:1101:9602:1944#ATCACGAT/1
NCGCTCATGCCACCGTTTGGGCCCAGATAACCGTGGTAGCCATTCAACAAGACCAAGCTAAGGGTCGTGGGTTCAAGTCACCGCTGGTCG
+
BS\ceeeegggggiighiiiiiiiiiiiiiiiiffhegihihiiiiiiiiiiiihiiiigggggcccbccc]aacccdcdcccccccbbc
@FCC1GLHACXX:7:1101:9570:1944#TTAGGCAT/1
NCAACACATGCTTGCATTCATCGTTGCTTTCTTTGCATTATTATTGAAAACTGATTTGGTTTTCGAAACACTTTTCAGTGTTGTACAATA
+
BSYaceeegggfgiiiiiihiihhfhhhiffhiiiihihhihhhiehhihiihcghihiecghfdfhihiigggggggaceeeecdbddd
@FCC1GLHACXX:7:1101:9523:1946#TTAGGCAT/1
NAGTGGCATGAATCGTCTGATAATGTAGAACAGGAAAGCGAGGGTGATGAAGTGAGCGACTCGGATAGCGATGCGACGGCAGGAGAAAAT
+
BP\ccceegggggifgfghghhiihhhdhhihhiiihhhhcfhhVaeefghfbeeghihgeeecccccccacccccc]aaacc^a^[b^_
@FCC1GLHACXX:7:1101:9648:1959#TTAGGCAT/1
NACCACATGACCCTTGGACTCAGACCCTCATCTCCCCGGAACCACCTTACGGTATTTCTTCGGGAAGGAACCAGTGCATATAGCACAACA
+
BP\ceeeefgggghiiighiiiiiiiihiiiiiiiiiiiiihiiiiiihiiicfgggggggeeebbccccccccb`bccccdcccccccc
@FCC1GLHACXX:7:1101:9540:1961#CGATGTAT/1
NTGTAACATGAAATATTTAGCTGGTTTGTCGAATAAACTGAGAACTTATTCACATCTTATTATTCTTCTTCTTCTTGGCATTAACGTCCT
+
BP\cceeegggggiiiiihiiiihegfhaghfhfiiihiihhfghiaghdhhhgdghfgghfghhhhhihhhiiiiiihcgffggececc
@FCC1GLHACXX:7:1101:9706:1964#CGGACGGA/1
NAAGAATAAAGGAAGGAAAGAGGGAAGGAAGGAAAGAAGGAATAAAGAAAAGAAAACGAAAAAGAGGAGAAAATAATATAAACTCAGTTT
+
BP\cccccggggghiihihhhiiihfhigghihhhhhiiihihiiiihhhiiiiiiiiiiggeeeeccccccccccddedddcccccbed
@FCC1GLHACXX:7:1101:9732:1970#TTAGGCAT/1
NTTGGCATGCTTGTAGACCCTTAGGCCTGTATTTCATTGAGTCCCTAGAGGACCAATAATATCGGTATTTATCAATACAATGCCCTGTTG
+
BP\cceeegfggfhiifhhiihhiifgif_fhiihiiihiighihifggbfghiiiihffhffhiedV_dghhbggfggeeceddddbbd
@FCC1GLHACXX:7:1101:9622:1972#CGATGTAT/1
NGTTGCATGCGCCAGGGACCGTTGGGATTAAGTATGCTCTCCCGTCGGGACCAGTTGTCGTTAGATTTGAAGAATAAGGCGTTGAGGAAA
+
BP\cceeeeggfgiiiiiiiiiihhifffhhffhfhffdfhiiiffffhgfeee_bbbdbccccccdcc`bbbcccbbbbccc[abcbc`
@FCC1GLHACXX:7:1101:9571:1975#CGGACGGA/1
NTAACCCGACCTTTCTCTCTGGCTGCCCTTAACATTTTTTCCTTCATTTCAGCTTTAGTGAATCTGACAATTATGTGTCTTGGAGTTGCT
+
BS\cceeegggggiiiiiiiiiiiiiiiiiiiiiiiiiiiiiiiiiiiihghiiiifhghhiigggggggeeeeeeeddddddccccccc
@FCC1GLHACXX:7:1101:9520:1976#CGATGTAT/1
NCAACACATGCTTTCATCTAGGCTATCCAATGAATCATTTACTGGAACTGCTTGACTGTGTTGCGAACTGGTAGTTGGTTCTGGACTAGG
+
BP\ceeeegggggiiiiiihiiiiiiiiiiihiiiiiiiihiihiifhghiiiiiiiighiiiiiiiigggbggeeeedcddddcccccc
@FCC1GLHACXX:7:1101:9618:1991#CGATGTAT/1
NAGTTTTGAACACACTTAATCACTTCTGACACTTCCAACACTATATTATATCATACTTTTTCAGATTTCTACAAGCTAATATATCGAAAG
+
BP\cceccgggggiiiiiiiiiiihiifhiiiiiiiiiiiiihiiiiiiiiiiiihiiiiihiiihiiihiiiiihhigggggggeeeec
@FCC1GLHACXX:7:1101:9693:1996#TTAGGCAT/1
NCCAATCATGATATGACCATTTTCGCATTTTTTTATGGGCCATACTGTAGTTAAAGATGCGTTATTATTTCCTAAAGTTTAAAATATTTG
+
BP\ccecefgeggiiiiiiiiiiiiiiiiiiiiiiihiiiiiiiiiiiiiiiiiiiiihihgggeeeeeeedddbbdccddcccdceddd
@FCC1GLHACXX:7:1101:9590:1998#CGATGTAT/1
NCGCTCATGACATTGCATCGTGAAACCAAACGCGCAGCTTATTATCAAGAAATGAGAAAGGACATATTCATTCAAACTGTGTTTAGCATA
+
BP\cceeeggggfiiiiiiifhhiiiihhihffghhhiiifhiiiiiiiihiiidggffdeeeeeb`dcccddddccccbcbccccccdb
@FCC1GLHACXX:7:1101:9715:1999#CGATGTAT/1
NAAAAGTCATGATAAGGGGCTTTCCATAAAAACAACACAAAACGAGCCTCGCCAAAATGTCTCTGAGGTTGCGGAACAAACCCCGAGAAA
+
BP\ceeeegggggiiiiiiihiiiighhhiiiiiiiihiiiiiiiiiiiiiihhgggfecedeeedcc`dcccccccccccccccccacc
@FCC1GLHACXX:7:1101:9932:1845#ATCACGAT/1
NATAATGCATGCCGGTCTTCGTCTGCCGGATGGCCAGGATCCTCAATCCAACACAAAAGGGACAACACAAAAAAAAAAAAGAAAAAAAAA
+
BP\cceeegggggiighiiiiiiiiiiiiiiiiiiiiiiiiihihihiiiiiiggggeeeccccccccccccccccccccT^acccccca
@FCC1GLHACXX:7:1101:9777:1855#ATCACGAT/1
NGTTCCACATGTTTCTCTTCGTTCGTGTGCTATACGTTCAATCGGAGAAGCATTCCGCGAGCGCGTTGTACGATTTCACATACGTGTCGA
+
BP\ccccefggggiiiiihhhiihhhhhihihihiiffhiiifhhhfhhdhiiigfhhffgeccc_aaccdccca_bbbbbbccbbccaa
@FCC1GLHACXX:7:1101:9981:1855#ATCACGAT/1
NTTCTGTCGTCAATTTGTTTGGCAAATCTACGCAGACAGTCCTAGTACCTACCTACCAAGTAGTAATGATAGAGACGAGAAAGACAGATG
+
BS\cceeegggggiiiigiiiiiiiiiiiiihiihiifhhhiiiihiiihiiiiiiiiiiefhhiiiiiggggggdeecccccccccccb
@FCC1GLHACXX:7:1101:9886:1855#TTAGGCAT/1
NGTCAACATGCTTTAACACGGATATCCGGATATCAATCCAACAGTGTCCGGATTTACTGTAGCCGCGGACTCAAACCACTCGGCTAAGGA
+
BP\ceeeegggggiiiiiiiiiiiiiiiiiiiiiiiihhgiihighhiiiihiiiiiiiiiigggecccccccccccccccccccccccc
@FCC1GLHACXX:7:1101:9815:1861#CGATGTAT/1
NACAGCACATGTTCTTTCATTATTTCCTTGCTGACATTACGTCCCTGCTGGGACAAAGCCAGCTTCTCAGCTTAGCGTTCGTATGAGCCC
+
BP\ceeeeeggggihiiihiiiiiiiiihggghiihhiiibgghhiihhihhiifhhiiiiiiiiihifhiiggfdeeeccbdcbccccc
@FCC1GLHACXX:7:1101:9803:1879#CGATGTAT/1
NACCACATGTTCCGGGAATGCGAGCAAACACACTGCCTACCACGATGGGTTTCCCTTGGTAACCGAACCGTGCTACCTGCAGAATGGGAG
+
BP\cceeefggggiiiiiiiiiiiiiiiiiiiiihiiiiiihiihhiiibgggggeeeeeedddccccca^accccccccccccccccbc
@FCC1GLHACXX:7:1101:9964:1893#ATCACGAT/1
NTACCCATGGATATGTGTTTTTGTACCGACACACATTGCGTTGAACATAGATACGGGACAAACTGCAAGATCAAACCATTTGAACACCTT
+
BP\ceedegggggiigghiiiiiihiiiiiiiiihiiiiiiiiihhiiiiiiiiiiggeeeecdddddccccccccccccddcccccccc
@FCC1GLHACXX:7:1101:9835:1894#CGGACGGA/1
NCTAACCTCCATTAAGAAACTTGAAGAGCTAGAGATAGGCAGCAAAAGTTGGCCAGGAGTCTTTTTTTCAGGGGGAATGTTCTCTCCAAT
+
BP\ccceeggfggihihihiihiihighiiiihhfhiihcfghhhiihcdefhgffhhi\bfggghgcBBBBBBBBBBBBBBBBBBBBBB
@FCC1GLHACXX:7:1101:9780:1894#TTAGGCAT/1
NCGCTCATGTTAAAATGCTACTTATTATCTTAATACATAGATTTCTCTAGCGGTGCCATTCTCAATGTGTTAAATAACACATCATAAAAT
+
BP\cceeegggggiiiiiiiiiiiiiiiiiiiiiiiiiihhihiiiiiiiiiiegiiiiiiiihfhihihhfhiihiigggggeeeeeed
@FCC1GLHACXX:7:1101:9899:1894#TTAGGCAT/1
NTGTAACATGATGTTGAGGAGGAGTGTTGAAGCAATCGAAGCAATCATTGATATATTCAACATCATTCCGTTGCTATGTACATTCCATAG
+
BS\cceeegggggiiiiiiiiiiiefghiiiihiiiiiiiihiiiiiiiiiiiiiiihhhghhfgiiihiiigggggeeeeeeeeededc
@FCC1GLHACXX:7:1101:9954:1912#ATCACGAT/1
NAGTGGCATGGTTGGCAGTCATCGAGTCAAACACTTTATGTAGTGGGTGGGTGGCAGTGCACTATCGCTTATTGTGATGTGATGTGTGTT
+
BP\cceeeggggefhifhhhiiiiiifgffhi_ffhieffefhcfhh^eghZegdggddegcceeeccdccccbZ]`_bbbbbbcb_acc
@FCC1GLHACXX:7:1101:9911:1912#CGATGTAT/1
NCCAATCATGTTACAGAGTAGTGTTTTATCTTTCGACCTTGACGCTTGCTCCTGCGGGCGCGGGCGATGAGAGCAGGATCAAACTTGTCG
+
BPY`ccadfgaegghhhhefdefdgfhhhaghghdcffhhhfhhhhhhhhfgefhhhhababba_aaaa]bbbabbaV]babbbbbbbb[
@FCC1GLHACXX:7:1101:9978:1915#CGATGTAT/1
NCCAATCATGACCCTTGGACTCAGACCCTCATCTCCCCGGAACCACCTTACGGTATTTCTTCGGGAAGGGACCAGTGCATATAGCACAAC
+
BPY``aceggeeghbghddegff_gffhaegbedffff``fgcaegf_gbdfdMUT``bge]a]c[a_a]^a[XTT]`b_bbcbbbbbaa
@FCC1GLHACXX:7:1101:9844:1917#CGATGTAT/1
NCAACACATGCTCATTTCCCGGCCATTTTGCCTGTCCCTATTGGAAGGAGCAACGATCGAGATGCTCTTACCAACAAGGCTGTGCTGTCA
+
BP\ceeeegggggiiiiiiiigggiiiiiiiiihiihiiiiiiiiiiidhhfhihiiifggggeeeeeedddcdcccba_bccccccccc
@FCC1GLHACXX:7:1101:9929:1922#CGATGTAT/1
NGTCAACATGAAAGATATCAAGGTCAACAACGTCACGTGGCACTATACAAGTGGCAGCTTCAGTATCCTGAACAGTAGGAATGCGGCCAA
+
BP\cceeegggggiihiiiihiigiiiiihiiiihiiiiihhihhihiiiibghiifbegfhh_ffhgggegfecceeebd``dcc_c^a
@FCC1GLHACXX:7:1101:9984:1929#TTAGGCAT/1
NCAACACATGTACCGTGTGTATCTAATACAACTATTGAAAAAATGCAATGTCAATGAGATTTGCGCACGTCCTGACCAGCATGGGACTGA
+
BPYccceegggggihfhffffhhhiihhiefhhffhhfgihihdXfghibghiibfgdfhhhhihhhge_^cbbddcbaccccccbca`b
@FCC1GLHACXX:7:1101:9903:1934#ATCACGAT/1
NACAGCACATGTAAAGAACAAACGGACATTGCTGTATCGTGTCAGCACTGAGGAGGCAGCCCTTCTAGCACGATGTAGGTAGCGCAACCC
+
BP\ceeeegggggiiihiiiiiiiifhiiiiiiiiiiiifhghhiihiihiihfhihcghhggggfeeeeecbcaacccbbccccccccc
@FCC1GLHACXX:7:1101:9798:1936#ATCACGAT/1
NTGTAACATGTGAGGAATGTTTCCGAAGATGACAGACAAAGAAAAAGTATTCGACAGTGTTTGCCGTGAAAGTTTGATTGTGAAATTTTT
+
BP\cceeegggggiifiihhiiihifhihihhhfhiiiiiiiiihii^cghhihhdhcghchiiigagceedbcddddddcccdcccccc
@FCC1GLHACXX:7:1101:9774:1939#CGATGTAT/1
NAGTGGCATGTCTGTGTTACTGGAGGATCAGGAGGAAACGGGTTCCCTCCGATCTCCAGAGATGGCACCAAGGCCATCTCTCGCGGCCAA
+
BP\acceeggefgfbfgffghbfhhhefghhhehhhhh]cff_cfegffhfeghdghfcddge]aceebdbd^aaabbbbdbaaaabbXa
@FCC1GLHACXX:7:1101:9956:1951#ATCACGAT/1
NCCAATCATAGAAAAAGGGCCACAGTATTCTATGCATTCAACATTCATTTTTATTCGAAAACGTAAAAAAGATGGGAATTTTGCATCAGG
+
BP\ceeeegfffgiiiifhiiiiihihiffhifheffhihdghihhhiiiihiiihhiihhhf\bghiieeeeddcbdaccbbccccccc
@FCC1GLHACXX:7:1101:9937:1952#ATCACGAT/1
NACCACATGGATTACATAGGACCTTTGCCGAAAAGTAAAGCAGGATATATGCATATCCTGGTGGTACAAGACCTTTTCAGCAAATGGTGT
+
BP\ceeeegggggiiiiiiiiiiiiiiiiiiiiiieghihiiiihhiehiiiiiihiiffhghifghggfggeeeeeedddcddcccbba
@FCC1GLHACXX:7:1101:9880:1956#CGATGTAT/1
NAAAAGTCATGTCCTCATTCTCCGTCTCATCCTTTACGACTCCGGAAGGACCCAACGATATGCCACAGTGATTCTGTTCCACCTCCAGGT
+
BP\ceeeegggggiiihiihiiiigiiihiiiiiiiiifhhiihhhidgffhidhhhihffggeceed`bdddcdddcccdcccaccccb
@FCC1GLHACXX:7:1101:9824:1957#CGATGTAT/1
NTACCCATGAAATGTGATACTTACATTAAGTTTTTCAAAACAAATATCAAAAACAAAGTTTCTTCTCGTCGATATTGAATTCTGAGGAAA
+
BP\ceeeegggggifhhiiiiiiiiiiiiihhiiiiiiiiiiiiiiiiiiiiiiiiiighiiiiiiiighihgggeeeeeeeddddcdcc
@FCC1GLHACXX:7:1101:9848:1958#ATCACGAT/1
NTGTAACATGCTGAGGGTCGTGGGTTCGAATCCCGCTGGTCGAGGATCTTTTCGTAAAGGAAATTCGATTTTGAACCTAGGCTGGAACTA
+
BP\cceeegggggiiiifghfghheghiiiiiiiiihiifhhfhidggbdeeee`ddcdccccccbcdecccbaccccccccccccbccc
@FCC1GLHACXX:7:1101:9916:1970#TTAGGCAT/1
NTGTAACATGAAGTATCTTACTAATACTCTTTACTTTTGCATTCGTTTTGCTTAACAGATTAACAGGAACTTTGTTATTTCGTTTAGTGT
+
BPY`aZacec`ce`b[ceagfhbXce^_]`eg]cg_dghbdfgf[c^be`]acedegghh_ebfeg^`cdcef_\\\bdcb]\bdZbZ_Z
@FCC1GLHACXX:7:1101:9756:1975#CGATGTAT/1
NGTTGCATGAAAATCGTTAGAATGCAGCACCACAATAAAAACTGATTTCAAAATACGGCGAGTTGAGGCGCGTCGCGAGTCTCGCTGGCG
+
BP\cceeegfggfiiihhiiiifihfaghihdghidfhhfghhifiihiiiiiiihhehigeaaddbdcc_a_aa]]]XO^`bbaaac_a
@FCC1GLHACXX:7:1101:9928:1979#ATCACGAT/1
NCGCTCATGATTTGCGGAGGTTCTTCTCACGCCAAGGACGTCTGTCCAGTGAAGGAAGATACCACCAAGTTTATATGCTCTTATTGCGGG
+
BP\ccecdgecegfceffga^ddghhde_edffefhfeddf_e`\effgb`_b^b`dgeee_cbbbbb\Z`cbbcbbcdcbbbcdbbac_
@FCC1GLHACXX:7:1101:9991:1991#CGATGTAT/1
NTGCTCATGCACTCACAGTGCGCGTCCAGGAATACGAGGACGTCCGCCTTGGCGAATCGGGCTCCGGCCAGCCGTGCCCGAATCAGACCA
+
BP\caeeegfggghhiifhghihhhiihihhhfgfiiiiihiihihg\dcbce]XZ_aaac^aaccaca_`_[ZX_aabcaaccbbbcc`
@FCC1GLHACXX:7:1101:10107:1845#CGATGTAT/1
NAGTTTCATGTGCTCGCTCGGCTTTAGTCGGGATCTCGTCTCTCTTCTCACGCGCATTGCCAGTCGATCCACCTCTCGGCTGCTCATCAA
+
BP\cceeegggggiiiiiiiiiiiiiihhiiihihiiighhhfhiiiihhiiigecccdccccccacccccccccbbccccccccccccc
@FCC1GLHACXX:7:1101:10057:1846#CGATGTAT/1
NTTGGCATGGCTTTCCGGCGAAGCTGATTAGACTGATTCGTGCAACGCTTGATGGATCGAAATCAAGTGTGCGGGTGGTGGACGAGATTT
+
BP\aceeegfgggiihifhihiihihedfhihgdhhhfff_cdggifgddeccdebbdba`aabc]]Z]T]baccLX_O[_`bcc_[^Y]
@FCC1GLHACXX:7:1101:10193:1848#TAGGCATC/1
NGTTGCATGACCTCAATGCAAAGTGCAGTTTGTGCCTCGTCTACTCCCGCGTTTACCACCTAGCATAATCGGCATCCACATTCCCAGCCC
+
BP\cceeegggggiiiiiiiiiigiiiihiihhiiihiifhhiiiiiifiheghihiiigggggeeeeeccccccccccccccdcbcccc
@FCC1GLHACXX:7:1101:10038:1848#TTAGGCAT/1
NACCACATGCGACTTACGCCCTTATTCACGCTTGAAATATGGTATGCCTGGGATGCTTGCTCAACCCCCTCTTTTCTGGCAGGACGACAA
+
BP\cceeeggfgghhhhhhhhhhbghhhhhhhhhhhhhhhfhafghhhhhhhbfgfhhhhgggfgeeecbcccccccc`bccaacccccc
@FCC1GLHACXX:7:1101:10138:1853#TTAGGCAT/1
NTGTAACATGAAATACTTATAAATATGTGTTGAAATTTTGCCTCACATATATGTCACCTTCTTAGCAGTTGGCTAAGGGACCTCCGTTAC
+
BP\cceeefggggiiiiiihiiiiiiiihhiiiiiihiihiihhiiiiiiiiihiiiihiihiihiiighiiiiihhiiihggggeeecc
@FCC1GLHACXX:7:1101:10002:1860#TTAGGCAT/1
NCAACACATGTCAGATTTCAGTAGTCAATCTACGAAATATTCCGTTACCACGCAACGCATATTGGGACAGAAGTTCGAGCCATAGGGTGC
+
BP\ccceegggggiiiiiiiifhhghiiihfhiihiifhfhihhghhiidfgihiifhfhiigggfgeeeebdbbbcccacccccccY^a
@FCC1GLHACXX:7:1101:10056:1862#TTAGGCAT/1
NGTTGCATGTTCTACGTAAACCTTATGGATCGCGGGACAAATATGCGTAGAACAGCAGCGCATCTCAAGAAAACTGAGGCGTACAATAAA
+
BPYaccccgce`g_efddgfdghfff`agdfdgghYV_ZefgfdS_`LTYT`]]^XadbbU^aabbbbbbbbbbbbbb[VXEOXabbbb_
@FCC1GLHACXX:7:1101:10034:1875#CGATGTAT/1
NATAATGCATGTCTACTGTATGGTTTCAAATAAAGAGGTTTTGGTTGATGTGGGAATAGTATCAGTTGAGTTTTGAAAGCATTAGGATAA
+
BS\aceeegggggiiiiiiiiihggiiiiihiiihihigghiiieghhiihhiidgfhighhhiiiihiidghhiggfgdgeeeeeecdd
@FCC1GLHACXX:7:1101:10200:1875#CGGACGGA/1
NTTTTTCCTTTTTTCATAGAGAAAAAGTCTTGCTATGTTGCCCAGGCTGGTCTTGAAGTCCTGGGCTTAAGTGATCCTACTGCCTTAGCC
+
BP\ceedegggggiihiiiiiiiiiiifgiiiiiiiiiiiiiiiihiihicfghiiiigiiiihhiiiggggfdccceeeddddcdcccc
@FCC1GLHACXX:7:1101:10249:1880#TTAGGCAT/1
NCGCTCATGTCACTTGAGCCTTCATTAGGTGCCTTAACATAGTCTTGAGGATATACGTCCTCCACATTCGGTACAATCTATACGTAAGAA
+
BP\ceeeegggggiihihiiiiihiihhi^egffihifhihfghhighihfdgdgdf[egfiiebgghegiffggddggceeeebdbd`d
@FCC1GLHACXX:7:1101:10120:1885#CGGACGGA/1
NGATAATGCGTGCACACGTGTTGTGGACCGGGCCTAGCACACTTTATGTGCTCCATAATCATTCCCCTCCCACCCTCTTCTCGGCCTCAT
+
BP\ceeeegggggiiiiifhhiighhfhihifhhiihihihifhiiefdfgifgggggeeeeeeeddcccccccccccccccaccccccc
@FCC1GLHACXX:7:1101:10017:1888#CGGACGGA/1
NGACAGGGTCTCCCTGTGTGGTCCAGGCAGGTCTCATACTCCTGGGCCCAAGAGATCCTCCTGCCTTGGCCTCCCAAAGTGCTGGGATTA
+
BS\cceeecggggiiihihiiiiihihehhgcecfghhffhifcfhfhibggffb`edgiihdgg]dgeeeedbcdd_b]Z`ccbcabcc
@FCC1GLHACXX:7:1101:10180:1890#CGGACGGA/1
NAACGAGAGGAGGCATGCGCTGGTCTCCAAGGACCCTCCTACCCTGACATGGTCTGAGGGCGGGACCAAGGCACTAGGGCGGGCTTTGGG
+
BP\cceeeeegeghiiiiiihhicfffhhihihffgfffhfhiifgdhddghhfggggddcbaaaaacacccccccbbacccaccaccbc
@FCC1GLHACXX:7:1101:10091:1894#ATCACGAT/1
NAGTTTCATGACGCCGAGCCTATGTGATCGGATATCTGCGGCAAATCGTCATCCGACGCTGGTTGAGTGACGATGACGATGCTTCTTTTA
+
BP\ccecegggggiiiiihhiihighhiiiiiiiiiihiihihhggfggeeeecccccccccccccb`bccccccccccccccdcccccc
@FCC1GLHACXX:7:1101:10073:1906#CGATGTAT/1
NTACCCATGCCCACAACCAGGAAATGAGTCCCTCTTCCTCGTCTTCATCCTCCTCCTCCTCCTACGAATACCAGGGAACCCACGTCGGAG
+
BPY\YYac`aeeeaeaa`dbfhhe_f]eebdeheb_^caaUH^^e[^__ee_bae`\ec`Z_dbV\ddcccaa_GX^X^^Z__W^^X_aB
@FCC1GLHACXX:7:1101:10019:1918#ATCACGAT/1
NAGTACATGTGCCAGCATCTGGTCAGGTGAGCAACATCCTTTTTATCGATCGTGTTACCAAAGAATCATTCGTTTACGAAACACCAAACG
+
BP\ceeeegggggiiihiiiiigiiiiegfhhiiiiiiiiiiiiiiiiiihihhhiiiiiiiiiiiiihiggggfdeeeccccca`cccc
@FCC1GLHACXX:7:1101:10177:1918#CGGACGGA/1
NTGATAACGTTCCATTCTACAGCCAAGCTAATTAAAAGTTGACTGTTTTACTTTTAACCTATTTTTTTCCTCCTATCTAGTGACTGTATA
+
BS\cceeeggggghiiiiiiiiiiiiiiiihiiiiiiihhefhiihiiiihhiiihghiiiiiiiihggggggeeddeedbdddddcecc
@FCC1GLHACXX:7:1101:10052:1928#TTAGGCAT/1
NAGTTTCATGTTCCAAGCCTGGGGGACACTATTGCTATTGGAAGTTTGAGGATTGTTTATCGTGCCAGTAAAGAAAAACATCTACCCCCA
+
BP\cceeegggggihiiiiiihiiifgiiiiihiifhiiiihiieghegfhcgiihhfiighfggggecdeeedddddcccccccccccc
@FCC1GLHACXX:7:1101:10138:1935#CGGATTAG/1
NTTTGTTTGCTTTTTTTTTGTTTTGCTGAGACAGAGTCTTGTTCTGTTGTCCAGGCTGGAGTGCAGTGGCACCATCTCGCTCACTGCAAC
+
BP\cccccgggggiiiiiifghiihhfhhighehhiggfhdbff_cbfbcfgfdgeaceddZ_b`b]bc^bccab`bb^a_`acccbbbc
@FCC1GLHACXX:7:1101:10181:1944#TTAGGCAT/1
NCAACACATGCAAGTGTGAAACATTTATGTTTCATTTGGTGCTCTTCGTTAACCCAAATCACTCCCACTTCTCTGCCGCTTCCAACCAGC
+
BP\ceeeegggggiiiiiiiiiiiiiiihiiiiiiiiiieghfiiiiihiiiiiiiihihiiiiiiiiiiiiiiggggeeccddccccac
@FCC1GLHACXX:7:1101:10022:1953#ATCACGAT/1
NTTGGCATGAATATCGGCTTATTTCGGGTGCCACCCACAATACGCTGCGATAACTTGCGTAAGATTTCTATCTGGGTGGTTCCGTGATGA
+
BP\cceeegggggiiiiiiiiiiiiiiidghiiiiiiiiihhiiiiiifhigggggeeecccdcccccdddccdcccccaaccccccccc
@FCC1GLHACXX:7:1101:10214:1961#CGATGTAT/1
NAAAAGTCATGTCCGGATCGGTCAGCTCGCGGAGCTGGTTCTGCAGCGTAAAGGACGCGTTGAACGTACGGAAGACCTTGGCGGTGAGGC
+
BP\cceeegggggiiiiiiiiiiihihiiiiifhihiicgfhiggggeaeccdddccccaccccccccccccccccccccccccaccccc
@FCC1GLHACXX:7:1101:10081:1962#CGATGTAT/1
NAGTACATGCCTAGAAAAGTCCACCCTAGGAATGGGAGACCACCGACATACTGGTGGACTCAAGCTATTGCGAACCTGCGCCGTGCCTGC
+
BP\cceeegggggiiihiiihiiiiiiiiiiiiiiihiiiiiiiihiiiiihiieghhigggggeeeeeeeccccccccccccccccccc
@FCC1GLHACXX:7:1101:10236:1973#ATCACGAT/1
NCCAATCATGTACCTTAAGTGGTGTTATCCCATTCCTGCTTCCAACCTCTGAGCGTTTTCTCTTTACACGCGTTGCGGACTTTTCTGATA
+
BP\cceeegggggiiiiiiiiifhhiiiiiiiiiiiiiiiiiiiiiiiiihiihhegiiiiiiiiiiiiigfeccccccccccccccddc
@FCC1GLHACXX:7:1101:10128:1973#CGATGTAT/1
NTGTAACATGGAAGACATAGAATGCTTCGAAAGGCGCGGCACAAGAGGCATACGCAGGACTGCTAGATTGGCCTCTATGGTCAAATTGCA
+
BP\ccceegggggiiiiiiiiiiiiiiiiiiiihihhiiehhhiiiiggggeeeecccccccccccccdcccccccccdccccccccccc
@FCC1GLHACXX:7:1101:10012:1985#CGATGTAT/1
NCGCTCATGCACTCACAGTGCGCGTCCAGGAATACGAGGACGTCCGCCTTGGCGAATCGGGCTCCGGCCAGCCGTGCCCGAATCAGACCA
+
BS\ceeeefggggiiiiiiiiiiihiiiiiiiiiiiiiihhigiiifggeeeeccccccccccccccccccccca_cccccccccccccc
@FCC1GLHACXX:7:1101:10423:1844#ATCACGAT/1
NTACCCATGGACAGTGCCAGGTGCGGAGTTTGACTGGGGCGGTACATCTCCAAAACAATAACGGAGGTGTCCAAAGGTCAGCTCAGTGTG
+
BP\ccceeggggghghhhiieffghhgheghiihhiiihhheX]_bcbbbc`bbcaaccccc^accc^a`b_bbbcbbbbbcbcbbcb`]
@FCC1GLHACXX:7:1101:10446:1845#TTAGGCAT/1
NGTTGCATGGCGCATTTGCTCCCAAAGGTGAAACAAAGAACGTATGAAGAGCTGAGGTCCTATAAGTCGAAGTGTTCCATTTCAAGCTTT
+
BP\cacccccegeffhhhffhhh_egghgdffhdgffhfh`f^egddfghhhhe]bdVb_\cgddggdgddd\bZZ_bbbbcbcbbbbbb
@FCC1GLHACXX:7:1101:10289:1847#CGATGTAT/1
NACCACATGATTGGTGAAATCGGCGGACATAAGGGAGAAAGACCTGTGTCCCATTTCTGAAAGAAGAGCACCCTCAACAATGGATTGTGC
+
BPY`ccccg[^becbZc`dagbfcf]Yeg\__eg`\TT_VMHM\\H^^bZ^bXZ_bU]Z_G]bbZTTT[][XV^XQS[]^bb`bbYXbb_
@FCC1GLHACXX:7:1101:10313:1849#ATCACGAT/1
NTGTAACATGCATATCTCAGATGTCACCCGTCGACTCCCATATTAATCTAGTCACATAGAGTGACAACTGTCGATAAACTCGAGTGACAG
+
BP\ccceeffgggheghfh_ggdgbfgfef[debe\efdghbghhhhXcefbdefhhfdfhbggdfhhgggg^d^accbddbbbb_bbbb
@FCC1GLHACXX:7:1101:10466:1855#TTAGGCAT/1
NTGTAACATGCGATATTCAACAAGTAGTGTGTGTGGCTGACAACCCAGCACAGATAGGTGTACCAGTCGAAGTAAGCGAGAAATGTATAC
+
BP\ccecefggggiiiiiiiiiiieggegfgffghiiihiiiiiiihhhiiiihffiifhgfhfcgdegeeecddddccccccccbeddd
@FCC1GLHACXX:7:1101:10436:1859#CGATGTAT/1
NATAATGCATGCAACGCGAGTGTGCAGATTTTATTGCGTAGTAATCTGTAGTTTTATGTGACTTCATTTAAAATAAAAAAAAAATGATTT
+
BPYS`ccacbeecdfgffad_^^b`]fScd`^fb[^[fYcfb`egfffceg_bfhfgf__bgge]`dgeddacddbbbbaaaaaPSSY_b
@FCC1GLHACXX:7:1101:10406:1859#ATCACGAT/1
NACCACATGGACAAAAGACAATACAATGGACGAGATGTACTAGCCTAGAGTCAAAATCTTAAAACCTCACAGCTCTATGAAACTTTTGAT
+
BPaceeeegggggiiiiiiiiigggfggghiiiiiiihhiiiiiiiiiiighiiiiiiiiiiiiihiggggeeeeeeddcddddcccccc
@FCC1GLHACXX:7:1101:10338:1860#CGATGTAT/1
NACCAATGAATACAAACTTAAACCAAAATCAAAATAATAGTAGTAGTGCAGGTAGTAGCAGTAGTAGGGAAGCGAACCCCTTCGCAAGAA
+
BS\ccecceegggiiiiiiiiiiiiiihiihhiiiihhhichhgiihiiiiiefhfhiihighhfhiihhchhiggeecccccccccccb
@FCC1GLHACXX:7:1101:10280:1865#CGATGTAT/1
NAGTTTCATGAGGATATCTGCAGATTCCAAGTGGACACTGAGAGCTTCTTGAGGGATCCTTAGAGTGTAGGGGAACTGTGGGTAAAATGA
+
BS\cceeegggggiiiiiiiiiiiiiiiiiighiiiiiiiiifiiiiiiiigiiidgiiiiiihiegghhiiiggggebdee]bddddcc
@FCC1GLHACXX:7:1101:10463:1878#CGATGTAT/1
NACAGCACATGCAAAAAGATTGATGATATCTATTTTAGTTCAAAAGTTATTAAAGTTTTTGTGATAAAAAATGTTTTATTTTCAAGACGT
+
BP\cccccegeggiiiihhfhhiifiiihfhfefgicgegehhihgfehhgffhieghhiigggbeghihfgggggeggcedcbdecdc`
@FCC1GLHACXX:7:1101:10450:1885#TTAGGCAT/1
NCAACACATGCTTATAACCTCCCTCAAAGTGGGGGCTGGTTGGTTTCGATTCTCCGCAGTACCGACGAAGGCATTTCCTCCGTTGTCCTG
+
BPJ`aaaceccecf_e`ddgdgcf`d[beY[^Xe]ffeUb]cFGMW\T\_c`\^\NW^N`]b]ZNWQZZ^LQP]Y]GY`]ROQYWW_BBB
@FCC1GLHACXX:7:1101:10337:1885#TTAGGCAT/1
NGTCATCATGCGTCTGCGCCACACACCATTTTCGAGTTTCCCACCGAGTATTGTCCGCAGCACTTTACGCTCGAAAACACCAAGAGCTTT
+
BP\cceceaegcefhhhiiffhhgiffghhihiihhegffiifiihhidhhhhZbdgfeecd_bccccca^acacaccccac`cccbbcc
@FCC1GLHACXX:7:1101:10377:1891#CGGACGGA/1
NGATGTGTGCCTTCAACTCACAGAGTTTAACCTTTCTTTTCATAGAGTAGTTCGGAAACACTCTATTTGTAAAGTCTGCAAGTGGATATT
+
BP\cccdcggggghhhhhchhhh_eegffhhhhhhhhhhhghhhhhhafghhhhhfgfhhhhhhhfhhffghhhhdfgggggbceceeee
@FCC1GLHACXX:7:1101:10488:1892#CGGACGGA/1
NAATTACCAGCATCATTTTCAACAGAATTAGAAAAAACAAATTTAAAATTCATTAGGAACCAAAAAAAAAAAAAAAAAAAAAAAAAAAAA
+
BP\cecdeggggfiiiiiiiiiiiiiiiihiiiiiiihiiiiiiiiiiiiiiiihiiiiiiiiiihgeccccccccccccccccaR]aaB
@FCC1GLHACXX:7:1101:10405:1892#CGATGTAT/1
NTGTAACATGCCCTGCCCATCATATCCTTCCAGCTTTGGCCACCTTTTGGATACCGGGTTCGCCGGAGAGTTGGGCGAGCTCGTGGTTCA
+
BP\cceeegggggiiiiiiiiihiiiiiiihhhiiiihiiihiiiiiihhdhhghhiieghiggeccccc`cccccccccccccccW^bc
@FCC1GLHACXX:7:1101:10362:1910#CGATGTAT/1
NCGCTCATGAAACTTTTGTTTTGCGAATATCTCAGGATCCTTACTCAGGATCCTGGCGTTTCGGGCAAAGTTGAGTTACTCAACAAATTA
+
BPYaceceeggffihiiiihiiiiihihfiiihhhiiiiigifhhiihhbgfhhfhhhaggdefeeccdc]`ccbcbbccbbbcccccc`
@FCC1GLHACXX:7:1101:10385:1912#ATCACGAT/1
NAGTACATGGGCTGTTGGACAAGATTGACGCATCCGTCAATACTCGAGAGTTGCTCTGGCCACGTCCTAGCAACCTAGCTTGACAGAACT
+
BPYcccccgcegghdfgc_eghhffdgfhhhhgfhfgfccdghfgfa_fhefhehhhd`ggegdddbbbb`bbaabbbb`bbabbbbbbb
@FCC1GLHACXX:7:1101:10318:1912#TTAGGCAT/1
NTTGGCATGTCAATCGAAAATATTATATTTCTAAGTATGTTTATATCTCACAAATAATCGTTTGGTCTAATCGCTTATCAAAGTGAATCC
+
BPYaccccccccdhhaddhd[`de`ebcdhhhhh`^adeccac`eccddbddhcccdcccccc]Z\bb_]_bbch^cbbc`^ccZR_a``
@FCC1GLHACXX:7:1101:10402:1914#CGGACGGA/1
NTTCAATGTCTAGCATATCCTTATTCTTCTTGGGCATGATATAAGAGATTGGGCACCACTGAACACAGGTACAAGCTATGACACAGGCAA
+
BSYaccc^cegeehiiihfhffgcggfbgff]ffhdfhhhg]a`aecdghdfdhhihdgidghcfghid\bdgbgdggegfbeeee_b`d
@FCC1GLHACXX:7:1101:10439:1916#CGATGTAT/1
NACAGCACATGAAAGTTTGGAATCTAGAATGACTCCGACATACTTTACTTGATCAGTCACATTAATCTCAGTGCCAAAGAGACGTAAAGG
+
BP\cceeeegeegihfiihiiiiiihihiihiehiiifghfhhhhiihhhhiiiihdghihgfhhiiiihhdgggggggeeeecccdacc
@FCC1GLHACXX:7:1101:10339:1917#CGATGTAT/1
NAAAAGTCATGAAGTCGGCCATCCTGTACCCTTATGGGCCACTTCGGGCTAATGGATGCTGTCGAATGCTACACGCGAAACATTTAGCAC
+
BP\ccceegggggihiihihhfiiiiiiiiiiifiiihhiiiiiiiiiiiiiiiihiiihggggbcceeeddddccaaccccccdcbbbc
@FCC1GLHACXX:7:1101:10462:1919#TTAGGCAT/1
NGTTCCACATGATCACCGACGACCTATAAGGGGACACTATCAGCTCGGTTTGGTTACGACCTTAGAGGCGTTCAGGCATAATCCAACGAA
+
BP\cccccecgag`e_eaddfddgffffhhhhaafcgdgffW_cgdNZ_SYV^^ZVZ`bbaab[RTT[aTTZabb`ba]`_bb_YbbaV^
@FCC1GLHACXX:7:1101:10286:1933#CGATGTAT/1
NGTTGCATGATCGATGAATACGATGCTTTAATCTCCAACGAGACGTGGACGCTGACCGATTTGCCGGAAGGACGTAAGGCGATCAAGTGC
+
BP\cceeeggggfiiihihhihiiiiiiihhifhiiihihiihihghihhfdhihiigeeccdddcccccccccc``cccaccccccbbc
@FCC1GLHACXX:7:1101:10476:1935#TTAGGCAT/1
NAGTGGCATGGTTTATCAATCAACTAGAGATCATTAGAGGTGTGTGTGTATTATTGATATACATATAACCGAAATTACCATTTACTGAGA
+
BP\ccceegggggiiiiiiiiiiiiihiiiiiiiihihiicfghhihhiiiiiiiihiihiiiiiiiiiiiiigggeeeeeeeddddddc
@FCC1GLHACXX:7:1101:10445:1939#CGATGTAT/1
NCCAATCATGCAATGCTGTGCCGTTTGCTGGGAGTCACCGGGGCTGATAACGACGGAGGAGGAGGAACCGTTGGTGGTCCGGGAGGCGGT
+
BPYaccZccacccchhhdhhhhhhhdddddhhchcchhdhhhchccc`dhdcbc]_^^^^^^VW\[^^^^W[^^GW[]``]]^]]^]^]T
@FCC1GLHACXX:7:1101:10361:1942#CGATGTAT/1
NACAGCACATGCAAAAATGGTCATTGGCATAGTAAGCTCTCAGTTAATAACTGTGGAAGTGCTCATAAGAACACTAAGCTGAGAAGCAGG
+
BS\cceeegggggihiihiihiegiiiiiiiiiiiiihighihghfhihhiiifhhhhigfghiihiiiiiihhhghigggggeeeeedc
@FCC1GLHACXX:7:1101:10404:1952#ATCACGAT/1
NCCAATCATGTGAGGGTGTCCGGCGCGCAAGGGGTTCATAAATGGGGCTTGCAACGCTCCAGTTCCCACCTATTTAGTCGCGGCATCCGC
+
BPaceeeegggggiiiegghiiiiihiiiiiiiigggggggeeeeeccccccccccccccccccccccccccccddcccccccacccccc
@FCC1GLHACXX:7:1101:10430:1954#ATCACGAT/1
NTACCCATGCCCGCGCCATCGGTGCCCGCGTCGTCGCCTGCGCCTCCACCGGAAACACGTCAGCGTCACTCGCCGCATACGCCGCCGCGG
+
BP\cceeegggfgiihighifhhiiiifihfdfagdeeaedbbcaccccccccaccbccaaacccacccccccccaacccccccacccac
@FCC1GLHACXX:7:1101:10461:1957#TTAGGCAT/1
NGTTGCATGCCTAGAAAAGTCCACCCTAGGAATGGGAGACCACCGACATACTGGTGGACTCAAGCTATTGCGAACCTGCGCCGTGCCTGC
+
BP\cceeegggggiiiiiihhiihiiiiiiiiiiiiiihiiiiiiiiiihiiiiegihggggggeeeeeedccccccccccccccccccc
@FCC1GLHACXX:7:1101:10318:1960#TTAGGCAT/1
NCAACACATGTAGATTTTTATGACACAACAACGAAATAGCGGCGATTTTTTGTCGCCATCGCGGAAAGAGAGCCTTTACTCATTGATGCG
+
BP\ceeeeggggghhhiiiiiiiiiiiiiiiiiiiiiiihiihhhgggggcbdbcccccccccccccccccccccccccccccdccdccc
@FCC1GLHACXX:7:1101:10369:1965#CGATGTAT/1
NTACCCATGTTCCAATCCTCTTCCTGGATCTTGGAATCTTGGAAACTTCGCAATCCTTTTTCTCAATGCATACTTTTTACAGATGGGACT
+
BP\ceeeegggggiiihiiiiiiiiiiiiiiiiiiiiiiiiiiiiiiiiiiiiihiiiiiiiiiiiiiiiiibgggggggeeeeeecddd
@FCC1GLHACXX:7:1101:10429:1974#CGGACGGA/1
NTGAGCAATTTACAAAATAAAGAGGTTTAATGGACTTAGAGTTCCACATGGCTGGGGAGGCCTCACAATCGTTGCGGAAGGCAAGGAGGA
+
BPP\`ccabce`ga[fcb[[[b_a^eegdcg_bX^d_afhhafa^I^efcafggUc`PLZTT\\\b]`ZZ^^BBBBBBBBBBBBBBBBBB
@FCC1GLHACXX:7:1101:10477:1977#CGATGTAT/1
NACAGCACATGGTGTCGGAGGTGGTGTGCTCTGTAGAACATCTGATGTGCTACACGGCACGCCACTTCCGGCATTTTGTTTGGCGTGCGG
+
BS\cceeeggggehfhiiiiifgheffghiiiifgfhfgfhhhhfhihhfhhifhghhgeeeeccddcccccccccdccccccccccccc
@FCC1GLHACXX:7:1101:10347:1983#ATCACGAT/1
NTTGGCATGTGATTTGCCATCACCAGAACCGCTTGATTGATGATACGATTGGCGAAGGTTATTTATCAGCATCATACAAAATAAAACAGC
+
BS\cceeegggggiiiiiiiiiiiiiiiiiiiiiihiiiiiiiiiiihiihiiighig`ggggeeeeeeeddddddcccccccccccccc
@FCC1GLHACXX:7:1101:10443:1986#TTAGGCAT/1
NACCACATGATTCTCACTCTTTCTCTATCTTTATTAAGGAGATTTTAAGCCCTGAGCTAGTTCATCTCAGTACCATCGGCTATACTTCTC
+
BP\cceeefcgggiieiiiiiiiihhhhhiihghiihiiihfhiihhigfhhhihiefhihhhhhiihifghhhihhhheggeeeeeedd
@FCC1GLHACXX:7:1101:10281:1995#ATCACGAT/1
NGTTCCACATGTACGTATATCGCCTCCGCTATTGAACTCTTATACGCTGTTGTATACGAGTTTGTGTTTACTGGGAATAGTATGATTCGG
+
BP\cceeegggggiihiiiihiiiiiiiiiiiiiiiiihiiiiiiiihihhihhiihiiiggggggeeeeeeddcddccceeddcdebcc
@FCC1GLHACXX:7:1101:10469:1998#TTAGGCAT/1
NCAACACATGTTCAAATATTTTTTATTGGTTCAAGATCAACATTTTTTAGGGCCCAGATAGCCGTAGCGGTAAACGCGCAGCTATTCAGC
+
BS\ceceeeggggiiiiiiiiiiiiiiiighiihihiigfgfhiiiiiiiiiiiiiiihiiigggeeeccccccccccccccccccddcc
@FCC1GLHACXX:7:1101:10640:1846#ATCACGAT/1
NCGCTCATGTCTACTTGAAGGTTTCAAAGAAAAAGCTTCTGGTTTTTGTGGGAATATTATTAGTTGAGTTTTGGAAGCAGCAGGAGAAAT
+
BPYaccccggcgehchh]ceg`egdghhfhhfhhhhhfghfdacafg`ae\eW\e[ae`ec\ebegfhZ_cg]UVZ^c^]bb]^a\QZbR
@FCC1GLHACXX:7:1101:10723:1852#TTAGGCAT/1
NCGCTCATGATGCATATTGTGGCCAAATATGAGCTCAGTCCTATAATATGTTCGCAATCTCGAGATATAGTATAATCAATAACAGTAGTT
+
BPaceeeegggggiiihieghihiiiiiiiihiiiiihdghiiiiiiihihiiihhiiiiiiiihiiiiighggfggggeeeeeedddcd
@FCC1GLHACXX:7:1101:10640:1866#CGATGTAT/1
NACCACATGTTTTCGTGGTCAGCATCAAACTCAAGAGCAACAACGTACAATGGCCTAATCATATTGAGGATTTTTTCCTTCAATACTAAA
+
BPY`aa\Y\[bbZ`dbfhdabadghdedeaedceb]ceehdhbf[Z^ceeeedGa]eZV_cebeehheb]\^^cca`U_`aaad`aaa`a
@FCC1GLHACXX:7:1101:10708:1871#CGGACGGA/1
NAATGGAATGGAATCAACCCGAGTGCAATCGAATGGAATCGAATGGAATGCAATGCAATGGAATGGATTCAAGTTGAATGGAATGGAAAG
+
BPY`cc^cacegcdfhhffcgfheeffdfhhhhfdffhhheffhfdfhhhfcdSWHWe_be_`f_bdgR^bgRMZ^]ccdbbZ_b`bbba
@FCC1GLHACXX:7:1101:10594:1873#CGATGTAT/1
NTTGGCATGGAGGATTACGCAGCACTAGGCCATATGGAGTTGAGCCCTCGTGTCGAAAATCCCCAGTTCATCCTACCACATCACGCCATA
+
BP\ceeeegggggiiiiiiiiiiiiiiiiiiiihihihifhihiiiiiiighfhhhihggggeeeeddcddddccccccccccccccccb
@FCC1GLHACXX:7:1101:10674:1874#CGATGTAT/1
NAGTACATGAGCCGTATATAAAAGATTGGGCCCAATATACGGCTTATGATTACCTGGGAAGTTTGAGCCTACACTACTGAAAAAGTGATT
+
BS\c^aaZb[^egf_dcbegghha^`bddacbbccghhff`cf`cgce\eg_begd_bgdf_bbd]^RZ_bddb`]_bb_b`baZKY`bc
@FCC1GLHACXX:7:1101:10540:1875#CGATGTAT/1
NACAGCACATGATAAAAACAAACGTCACAACACGCACACCAGTGGTATCTCACTGTGTAGTGGTCGACACAAGGGGGTTCGGCAAACTCG
+
BS\ceeeegggggiiiiiiiiiiighiiiiiiiiihiiiiiidgiefhiiiiiiighfhhfgggggeeccdcccccc]cccccccccccc
@FCC1GLHACXX:7:1101:10563:1878#ATCACGAT/1
NGTCAACATGTTAGACGAAGCGGAAACCTGCGACAAACTATTTGGCACCGTAACAGCTGGTGGTTGTAACTCGTTAATCACAACAGGAGG
+
BP\ceeeegggggiiiiiiiiiiiiiiiihiihihiiiiiiiihiiiiifgfeeeeddddbcccccccdcdccccacdcccccccccccc
@FCC1GLHACXX:7:1101:10520:1881#ATCACGAT/1
NAGTACATGGATCTTTCAAAACTTCATTCAAGGTTTCACACCAGTTAATACTAGTTCAGTTCTGGAGTTCTTTCAGATATGCTTCAAGGC
+
BS\a\aacgggggiiiiihiiiiiihihiihiieghiiihiiiiihhiiiiiiifhiiihiiiihihefhhiiihhiiiiiiiigggege
@FCC1GLHACXX:7:1101:10651:1881#TTAGGCAT/1
NGTCAACATGTGGTTTGATTGCCGTGCGGTGGGCGGTTCAAGGACAACTTGACGAGGGAAGAAGTTCGATGAGAAATGAAGGATTGACCA
+
BP\cceeagggggghhhhhhhhhhhhhhheffhhhhdgggffeeeeabdbdddbabbbbba`bbbbdaaddbbbbbbbbbbbbbbbbbbb
@FCC1GLHACXX:7:1101:10717:1893#ATCACGAT/1
NTTGGCATGGATACTTTTGAAATCTCGACAGGATTTACTTTGATCTACCTCTGAAATCACGATTATTAAGAAAGTATTTCCTTCCAAATC
+
BP\ceeeegggfgiiiiihiiiiiiiiiiiiigihiiiiiihhiiiiiihhhiighgaghiiiiiiiiiiiggg`dgeedeeeedddcbd
@FCC1GLHACXX:7:1101:10516:1908#CGGACGGA/1
NTCGCAGCAACTGACATGGAGATATGGCAAGAGGCAGCTCTGTCCTCCTGGCCCTGGTGGAGGACAGGCAGGCTGGCCTTGCCCAGCCTG
+
BP\cceeegggggiiiiihfhiiihihhiRbeghecffgffgghhbghZcbcghebbW_fdggdgeaedcbcYQ^_GXY`Y]bbY^`^[`
@FCC1GLHACXX:7:1101:10749:1908#TTAGGCAT/1
NGTTCCACATGTGCCTTAGGGGTGCAACACAGCAACTATGTGTTCTTTAGCATTTTGCATTGCCTTTTCGGCTGCCTCGACTCTCATTTT
+
BS\ccceegggggiiiiiiiiifghiiiiiiiiiiiihiighhiiiiiiiiiiiiiiiiiiiiiiiiiiggeeecdddc_cccccbcddd
@FCC1GLHACXX:7:1101:10549:1922#CGATGTAT/1
NTGTAACATGCTGGCGAACCGGTTCCGCATTCCGTTGCCGTTCCGCTATCATTGCGTTTGGGCCTTCAGGGAATGTCAGGAAAGTCGATT
+
BS\ceeeegggggiiiiiiiiihiiiiihiiiiiiihiiihhiigggeeeeddddc^cccccccccccccccccccddccbcccbccccc
@FCC1GLHACXX:7:1101:10729:1930#TTAGGCAT/1
NCCAATCATGCCATAATGACTATAGGAAAACCTCCACCCCCATTTGTTGCTATGCCCATTTCTTCAGAAAAGCTGCCCAAGGAAAAACAG
+
BP\ceeeegggggiiiiiiiiiiiiiiiiiihiiiihiiiiiiiiihiiiiiiiiiiiiiiiiiihighhgggggeeeecccddcccccc
@FCC1GLHACXX:7:1101:10512:1934#CGATGTAT/1
NGTTGCATGTTGAATGGTTTGAATGGGTTCGATTCCTGGTCGGCCCAGGATCTTTTCGTAATGGAAACATCCTTGACTTAGCTGGGCAAA
+
BP\cceeeggggghiiihhihhiiiiighihiiiiihihghiiihiiiifgiiiiifhbggggggeeeeedddcddcccccccccccccc
@FCC1GLHACXX:7:1101:10596:1938#CGATGTAT/1
NGTCAACATGTGAGATAAATGTGGATGGTGGTGAGGATGAACGGAAGATGGTATTGGACGTAATACAGCGATATCGCCACTGCTTTGCGA
+
BS\ceeeegggggihiiiiiiggighii`ggdffhigiiiiiiighihiiicghiiiiiigiiiiiigggeeecdccccccccccccccc
@FCC1GLHACXX:7:1101:10707:1946#ATCACGAT/1
NTGTAACATGTAAAATATAATCAAAAATATATGTTTAAGGTAACACGGGAGAATGTGATATTTTCCCTATCTTTTGTCTCTCTCTAGCTT
+
BSaceeeegggggiiiiiiiiiiiiiiiiiiiihhiiiihcggiiiiiieihiiheghihiiiiiiiihihiiihfgggggeeeeedcdd
@FCC1GLHACXX:7:1101:10630:1952#ATCACGAT/1
NGTCAACATGTGGAAGTCCTTATCCTCCTGAACAACTTTGTCGAAGACAGCATCCTTCTATGTGCTCGCAATCTCGAGTTATCGCATAAT
+
BS\cccccggccegac^addecc[```deegfdhffbfe_eefbfV_e`^^_e^^[bgbY_b__\eg__`\WRZaa][b`bbRZ^^aab`
@FCC1GLHACXX:7:1101:10534:1957#CGATGTAT/1
NAGTACATGGCCAGGACAGTTCTCAACTGTTGAAGGATACGCCAATCTTGTCTAAGAGTTAAGGGTTTGTTCCAAATCTTTGACTTTGGT
+
BP\cceccfggggiiiiiihiiiiiiiihhiihiihihhiihiihiiiiihihhhhgieghdghhgfhfegggecdeeeddcddddcccc
@FCC1GLHACXX:7:1101:10607:1959#CGATGTAT/1
NCCAATCATGTGCAGTTCGTTTGTTTTTATGCGGAGTCCACGCACATTCTGATAATACAGAGTGAGTGGGTGGTGTACGGAAGATCGGTC
+
BPY\ccceggggeffhdghhhhheghhhdafghhfg_eggfcc`fhfghfhfh_dfghfhdd\`ggaaceFX^]aT]_[_[[_[bbaa[[
@FCC1GLHACXX:7:1101:10713:1968#CGATGTAT/1
NAGTGGCATGGCTTTCAGTCTTCCATAAAACTCAAAATCGGATTTTTACTTACATCCGACGTTTCGGGCAAATGCATAGTGCCATAGACA
+
BP\cceecgggggiihihfgghiiiiiiiiiiiiiiigfhiffhfhihiiihhcdgghfhifggggeeccccccccdccbccbbcccccc
@FCC1GLHACXX:7:1101:10673:1969#ATCACGAT/1
NGTTCCACATGAACACTGTTTTTTATTACTATTGTGACGTGGTAGTTTTTGAAAAATACCCAGATTCCCTTGCTTCTGATAAAGGAAGCA
+
BP\cceeegggggihifighiiiihiihiihiifghhiihhighiehhhidffhihehghiihfghgggfggeeeeeeddcddccccccc
@FCC1GLHACXX:7:1101:10575:1978#ATCACGAT/1
NTTGGCATGAAAAAGTGTTCACTGAAGATTTCACATTAGTTTTCGTTGAAATCTTCAGAGTAGACTCTACAGATGTGGTATCCACAGACG
+
BS\cceeegggggiighiihiiiiiiiiiiiihiiiiiihiiihihihihiiiiiiiiiicgghihiiiiiiiiihhigggggggeeeec
@FCC1GLHACXX:7:1101:10535:1980#ATCACGAT/1
NATAATGCATGCGACTTTCGCCCTTATTCTAGCACACGCTTGAAATAGGCTCTCGGCGATATTTACAGAAGTTTGGTTATTTATCGACCT
+
BP\cceeeggggfhiiiiiiiiiiiiiiiiiiiiiiiiiiiiiiihihiiiiiidhhgccccedddcccccbcdcaaacccdcdccaccc
@FCC1GLHACXX:7:1101:10646:1981#ATCACGAT/1
NACCATGAACTCGTTTACTACAGGTGACAGACGACGGAAGATGATCTGGGATAATACTTTGTAGGCCGCATTTAGAATGGTGATTGCTCG
+
BP\cceeegggggfiiiiiiiihiegghiiihhiiiiiifgb`gbg_cghdghhihiggggggabdeccccccdcccccccbbccccbcc
@FCC1GLHACXX:7:1101:10691:1981#ATCACGAT/1
NTACCCATGTGCATTTTACCATATATTACTTATTTCTAACAGTTCGAGAAACAGTTGTGGTCGTCAGTATTTGTGAACTTTTAGAAGCGT
+
BP\ceeeegggegghiifhhhhhhfhiihiifhiifhhgfgfegffdfdghhhdff]^cegfgefbgghifhhhgggfggfeeedeebbZ
@FCC1GLHACXX:7:1101:10622:1986#CGATGTAT/1
NCGCTCATGAGGACCACACGCAGGCAGCACTGCAACAAATAGTTGCACAGCAAAACCAAATCAATCTACAGCAACTCGAGATTCAACGAA
+
BPY`acYc^beegdcgdhghhfgdgdcfff`aeffhfhhaefee]cghhhhhhhfdgg^\^bcccddbbbbb`\\RZ\_aa_bbbbb__a
@FCC1GLHACXX:7:1101:10513:1992#CGATGTAT/1
NTTGGCATGACCAGATGATTTTTGTTTATGTTTTCATTCATCATAATGGGCTCCGCTGGTTTCGCTCCCCCCTTCCTTCACGGTTCCTGA
+
BP\ccececgggehfhhgiiiiiifhiiiihhhiiiiihhiiiiihhhhiiiihhhchcegiffgggegeecccccccccbcc_accccb
@FCC1GLHACXX:7:1101:10566:1995#CGATGTAT/1
NGTCAACATGCTCTCCGCTTCAGTCAGGACCGTGGCGAATGACTCGTCATCCAGTTTCCGGTCGACCGGAACGCTTCCCATTGCTGACTT
+
BP\\`c^ae^cba^`egfg`d_^`Xegade^YY^^_egfhhfcbbbdfhUV_R\`gZ]^a[FKRKR\YTETXTZ[[[_bbb]GSY_BBBB
@FCC1GLHACXX:7:1101:10909:1844#CGATGTAT/1
NCAACATGTCAAAGTTGTTTGAGCGGATCATCTACCGTTTTGATTCATATTACGGACACTTAAAGCCTCTTTAAAGTGTGTGCCACCTAA
+
BS\ceecceggggihhihiiiiiiiiiiiiiiiiiiihiiiighiiiiiiihifihfggggggeeeeedddddbbceccccccccccccc
@FCC1GLHACXX:7:1101:10837:1845#TTAGGCAT/1
NAGTGGCATGAACAGAAGTTTAATCGACGAGCCCCTCGACGATTTTCACTTCAACGCCGACAAGATATCAAAAACCGACAATGCGATGAT
+
BP\cccccggg`gfhhhhhhhhhhhhhhhhhhhghhhhhchhhhhhhhgeggeggddbaaaaaabbbcbbbbbaaaaaaaabbbaaaab`
@FCC1GLHACXX:7:1101:10803:1850#CGATGTAT/1
NCGCTCATGCATCACCGAAGTAGGGTGATCAAAGTGTAACACCCATTGTGAACCTACCTTTAGTAGTGATGCTTTACGAGCGAATGAAGC
+
BS\cceeegggggiiiiiiibghfieghiihhhfegffhhfghiihiighhiiiefhifiihigffghgggggggeeeecccacccbccc
@FCC1GLHACXX:7:1101:10785:1864#CGATGTAT/1
NCAACACATGGTAATAGAAGATCACCCTGAGATAGTCGCTGTTCGATGGAACCCACTTAAAGACCAACCCGATAGACAACCGTTTCGCTA
+
BP\ccceegggggiiiiiiiiiiiiiiiiiiiiiihihhiihhhhfhiiiihiihhhihiiiiiffggeecccccccccccccccccccc
@FCC1GLHACXX:7:1101:10877:1868#CGATGTAT/1
NTTGGCATGGTGGAACTCAGACTAGAATATGGTTTTGCGGTTTCCTTTCCCTAGTTGAGGATAGCTATTTCCGTCATCAAAAGTGAAAGA
+
BP\cceeegggggiiiiiiiiiiiihhiiiiihiiiiiiigiihiiiiiiihhighiiiihiiiiiigggggeeeeedbdcbbbccdccc
@FCC1GLHACXX:7:1101:10929:1869#ATCACGAT/1
NTTGGCATGTAGCGGAGCTCCAACGAGCGAATCCCCACTGTAAATATTTTTCAAGATTCAAACACCAACCAATACTAAATCAAAGCAATG
+
BP\cceeeggggfihiifhiiiiiigiefhfiiiiifhhiifhiiiifiiggggggeeeeeeecccbcccaccccccccccccccccccc
@FCC1GLHACXX:7:1101:10946:1870#TTAGGCAT/1
NGTTGCATGTTTGGAATGATTTTAGTTAACGAAAAATAATATTTGGATCGAAAATAAAAATGTGGGTATTAGAGGGTTAACGTCGACACC
+
BP\cceeegggggifhhhbhgfgfhgfgdddfdfggddcd^^^acfXecebceg_gaebg]b\_d_T^`dgf]`aUZ_`bda``_aaccc
@FCC1GLHACXX:7:1101:10907:1874#CGATGTAT/1
NTGTAACATGTGTCTTTTACTGCACGGGTGGTATTTTCTGTTTGTTCAACATTGAATGTGGGTCAGGCAAGTGTCAACTGCCTAGTCCCA
+
BP\ceeeefgggghiiiihiihiiiiii^ggegfhiihhhghiiiihiiiiiihiiiifhiiiiigggggeeeeeeddddddcccccccc
@FCC1GLHACXX:7:1101:10973:1875#TTAGGCAT/1
NACCACATGATCAGCTATTGCCTGTTCCGTATACATTGGAGGGTACCGCTGGTGACATCAAGTTCATCATTGCTGCTGCGGACGAAATTG
+
BPaceeeegggggiiiiiiiiiiiiiiiihiiiiiiiiihiiiafghiiiehbdfffhiihighhgggggggeeeceed_cacccccccc
@FCC1GLHACXX:7:1101:10809:1878#CGGACGGA/1
NTTGTATATAAGACAGCATGCGGCCAGACACTCAGCTGTGTGGCAGTTGTGTGACTTTGCTGCTATTCTCCTCAGCCTGGCATTGGAGAC
+
BP\accceggeegfhhigghdcefhfdhffhhhihiiffgffhh]eeghfgihhhfhihhhddggggdeecdeddcdd^acbcccc`bb_
@FCC1GLHACXX:7:1101:10959:1891#ATCACGAT/1
NCGCTCATGTTAACGGTTTATTTCAAAGTACTATGATGAAATATACACAGTAGGGTTTTGTTCTACTTCATCGTAAGCGCTACTATTCGT
+
BPYcccccg^eegfffbfgdgghhgdegfgfhhhdcggdghfghhhhhRa^cfghXafhfda_eeeghhfhhhhgd`ba[abbbeccbbb
@FCC1GLHACXX:7:1101:10898:1897#CGATGTAT/1
NAAAAGTCATGTCTCTGTGTATCTTCGACATTCATTTCACAGCATTTGGCAAATGTTTATCCTTCACAGGAATCGCATTGCTCATTCCTC
+
BP\cceeeggfggiiiihbghihiiiiiiiihhhhiihiihihiiiiihiiiiiighfiihiiiiiihhihhiicghgggfgeeee]bdd
@FCC1GLHACXX:7:1101:10921:1897#CGATGTAT/1
NAGTACATGTTATGTTTCATCATATAAAATATGTACGTAAATCGCCTCCACTTTTGTACGCATAAGGCCTTTTCGCGACATCTTATACGT
+
BS\ace`efggeghhhihhiiihiiiiiiighfcfhhgfghhhhiihhhehiiiihfhcgffhfhdcddfhhdgegabccccccccccac
@FCC1GLHACXX:7:1101:10840:1900#CGATGTAT/1
NAAAAGTCATGCCACACGATATACGAATGCGAAAATGGCAACTTAGGCAAAGACAGCTCTCAGTTGATAACTGTGGTAGTGTTCATTGAA
+
BP\cceeegggggiiiiihiiiiiiiiiiiihiiihihfiiiiiiiifihfhhiiihiiggggggeeeeeeddddddccbbdecddeccc
@FCC1GLHACXX:7:1101:10820:1909#CGGACGGA/1
NCTTGCTGGCATTCAGATATAATGGTAGCTGGCAACATACATGATTCAAGCCTTTTACCATCTTAGCATCTATCTCCTCAATGGAAGGAG
+
BS\cccccgggggiiiiiiiiiiiighiiiiiiiihiiiifgfhhhh_fghhiiiiiiiiiiihhiihiiihihhiiiiefggeeeeeaa
@FCC1GLHACXX:7:1101:10910:1921#TTAGGCAT/1
NACCACATGTATTTATAAAAATATATTTATAATAAAATAAATGTTATGCTTTTTGTATATTTTTCTTTTGATTTAATAAATATAAAAATA
+
BP\cceeefgfggiiiiiiihiiiiiiihiiiiiiiiiiihhhhiiiiiiiiiiihiiiiiiiifhiiiifiiihfgiiiiiiihihggg
@FCC1GLHACXX:7:1101:10966:1927#CGGACGGA/1
NGAGGAATTCCAAAATACAAGAGTTTGTACACGGTATTTAGAGCCTGGAAATTGATACAATAACCTAGGGAAAATGTAAAGATTATAAAG
+
BP\ceeeeggggghiiihiihiiehiihiiiiiigfghihfgiiiiihhhiihiihhiihihiiiiiihiiiggfgggeeeeeecddddd
@FCC1GLHACXX:7:1101:10928:1935#CGATGTAT/1
NACAGCACATGCACCGTTGAAACCACGTGCCGACAGTTTACCGGTGAGGAAATCCTCCAGTGTGATTGGATCTCCACCGGACACGATTGG
+
BP\cceeegggggihhhhiihhfhhihiihffhhifcffhghihghdhihigegeggeeeeeddbddccccccccbbcaccccacccca`
@FCC1GLHACXX:7:1101:10948:1937#ATCACGAT/1
NAGTTTCATGTCGCTTAGTGATCAGGCTCCACAGAAGTCCGCCTAAGAAAAAACGACGTTCGGGTGGAGGCGAAGTGAATCAAAATCCAC
+
BP\cceeeggggfiiiiifgigiiiihiiifihiiiiiiihiiifhiihiiiidghggaeeccc^accccccccccbcddccccccbbcc
@FCC1GLHACXX:7:1101:10860:1944#CGATGTAT/1
NAAAAGTCATGGCATCACTCAAACTGAAGGAAAAGTTCTCAATCGCTAGCATATCACAGGACACCACACCAAATCAAGAACTGCTGGCCA
+
BS\ceeeeggggghiiiiiiiihiiihiiiiiiiihhihhiihiihiiihiiiiihiiiiihiiiiiiigggeeedeedcdddccccccb
@FCC1GLHACXX:7:1101:10823:1944#TTAGGCAT/1
NCGCTCATGAAGTATGCCCATTCCGCTCCGGAGGATGTGTTCATCGTGCCTAACTCAGCGTACGCCAATGCACCTGGGAGGGAAAAGGAA
+
BP\cceeegggggiiiiiiiiiiiiiiiiiihhiiiihhiiiiiiiiiiiiiiiiiiiigggeecccaccccccccccccccaccccccc
@FCC1GLHACXX:7:1101:10995:1946#CGGACGGA/1
NATATGAGTAAATTTTGCTCATTTCAGCACTATTTGAAAGAGAAAAGGATGAAAAACACCCAATGGCCATCAACAGGAGACTGGCTGAAT
+
BP\aceeegggggiiiiiiihiiiiiiiiiihiiiihiiihiiiiiiiiiiiiiiiiiiiiiiiihiiiiiigggggdeeccdccccccc
@FCC1GLHACXX:7:1101:10750:1950#TTAGGCAT/1
NTGTAACATGTGGACAATATTTACATCATTCGACCAACACTCATTTGGTCAAACTTCTTTGTTTATATTAACTTTATAATACCGTAAAAC
+
BP\ceeeefggggiiiiiiiiiiiiiiiiiiiiiiiiihiiifhiihighiiiiiihiiiihiiiiiiihiihiiihggggggeeeccdd
@FCC1GLHACXX:7:1101:10918:1964#TTAGGCAT/1
NGTCAACATGTAAAGTCCTTCTGACACTGAATCGAATAGCGCCTTCCACTTTTTTACTGACGCTGTATTTCTTTTACGTTAAACGTGTTG
+
BP\ccecccggffiighfhhhhghihiiiiiieghigehhhiihfhf`ghihibhcghbbffieegdeeeceeddddbcb^_cbaaccac
@FCC1GLHACXX:7:1101:10841:1969#ATCACGAT/1
NAGTACATGTCGTGCAACAGACAGTGGAGTATCGAGAGAAAACTGGCTTTACTCGGAGAGATGTTCTTCAGTCCTTACTGAAAATTTTCT
+
BP\ceeeeggggghiiiiiiiiiihhiiibfghhhhfgghiiiiiiiiiihiiifighggggfgeeeeeeeeddddccccccccccccdc
@FCC1GLHACXX:7:1101:10950:1971#TTAGGCAT/1
NTACCCATGTATTCAAAATGCGGAATCCCATCATTGTACCCAGCATTTTTCAAAATTGTTCACTTTTTCATAGATTATCATTACGAGCAG
+
BP\cceeeggfggiiiiiiihiiiiiihihiiihigghiihhhifgiiiiihhihiiihihiiiiiiihgiiigfdeeggeeeeeccccc
@FCC1GLHACXX:7:1101:10751:1977#CGGACGGA/1
NCCATTCCAGCCCATTCCATTCCATTCCATTCCATTCCTTTCCTTTCCGTTTCATTAGATTCCATTGCATTCCATTCCATTCAATTCAAT
+
BP\ccecdggggghhihhiiiihiiiiidhihiiiihiiiihiiiihihfhhdfhhghfhhhhiihhhhiihhfhefhhihhhiiihihi
@FCC1GLHACXX:7:1101:10879:1981#TTAGGCAT/1
NCAACACATGGAAGTTGATCACGACATTACGAACCAGTAGCCACTCTCCAACTGCCCTCTATGTCCCTTGCAGTTGCACAAAACTTTATG
+
BP\ccceegggfgiiiihighhiiihiiiiiihiiibghiihihiiihhhiiihfhfhiiggggggeeeeeedddbbbcb_caccccccc
@FCC1GLHACXX:7:1101:10902:1988#ATCACGAT/1
NGTTCCACATGTTTTTGCTGAACATTGCAACTTGCTATCTCTTATGGTAAAATAGTTATTTCTAGATAATCGATTTTTATGGGGCTTTTT
+
BP\cceeegggggiiiiiiiiiiiiiiiiiiiihiihiiihiiiihihiiiiihifgghhiiiiiiihiiiihiihhihiggggeeeddd
@FCC1GLHACXX:7:1101:10964:1989#CGATGTAT/1
NTTGGCATGAAAATGCTGTTTGCTTCTTTCTTTATGGGATTTGTTCCTTTCAAAAGTTGGTACAAGTTGGATTTCAAGCGGTTTCATTTT
+
BP\cceeegggggiiiiihhiihiihhiihiiiegiiighhddehhihiiiiihiiggfhfffhhiffhiiiiiiiiheeggeeeddeed
@FCC1GLHACXX:7:1101:10859:1989#TTAGGCAT/1
NTACCCATGGTTTTAAAACAATATGCTAATCCTCAAATCATTTTTCTGCGTTGAAATCAACATATTAAAAAAAATACACAGCAGTTTTGG
+
BP\ccecegggggiihiiiiiihhiiihhhihiiiiiiiihiiihiifhiiiiiiiiihiihiiiiihiiigecccccccccccccdccc
@FCC1GLHACXX:7:1101:10800:1989#TTAGGCAT/1
NACCACATGATCACTTCTTCCCGAGAATGCCTCCGAAAAACAAAAAGAAAAAAGCAGGAAACCTGTATACTCGTGAAAGCGAAAGTTCCC
+
BS\cceeegggggiiiiiiiiiihhhiiiiiiiiiiiiiiiiiiiihiiiiiggfeeeedddddcccddddccccccccccacccbcdcc
@FCC1GLHACXX:7:1101:10775:1991#CGATGTAT/1
NCGCTCATGAACTTGTTGGCTCAAATAATGGTAGCCCACAAGCTATAGAACAACTTTGCCGAAGACGCCATCTTTCTAAGTGGACAAGCT
+
BP\cceeegfgggiiiiiiiihdfhhiihii_ghfhffhhhiiiiiiifgfhi^fghhhhifghigggeecddddddcdcbcbbcccacc
@FCC1GLHACXX:7:1101:10939:1997#ATCACGAT/1
NTGTAACATGCCCTAGCATATTTTTCCGTCAGTATGAAATAAAATGTCATCCGTATTCCCAGAAGCGTTGATTCATAACTGTGGGACATT
+
BP\cceeegggggiiiihihhiiiiiihiiiihiihhiiiiihhiifiiiiiighiiiiiiiiiiihbfgfggegbeeeceebdcccccc
@FCC1GLHACXX:7:1101:11224:1847#CGGACGGA/1
NTTTAGTCAATAAGAGGCACTGGTGGGAGACTGGAGGATGGAAGGAAGAAGGAAGCCAGGGCATTTCTCATCTTTTTCTTTGCCTGGGGT
+
BP\ccecefggggiiiihiihihghihhbghiiieghcfghffgihiihhihhihfhiigeeeeeeeeddddddddccccccccccccc\
@FCC1GLHACXX:7:1101:11128:1847#CGATGTAT/1
NGTTCCACATGGGGAAACAGCTTTTGTATGTACGATACTGTACATCACATTACTCCTCCTGAGGGTTTGAGGTCGTGGCCACAAAACTGA
+
BPYccceeggggghiiiihfiiiihifghhhgffhafhhhhfhfhiiiiihiihhiiihhfhedgbdgdgge^aabccccccccccccbb
@FCC1GLHACXX:7:1101:11048:1850#ATCACGAT/1
NGTTCCATGTAACAAATATTGCAAATATTTTGTTATTGCGAATGGATGAGGTGGATTTTCTTGAAATCATTAAAACACTCGGTCCCGTTT
+
BP\cceeeggggghiifiiiiiiiiiiihiiihhfhhfhihhiiifihcfhcfgeffghhifhgfiiiihiiiihgfggceeeccdcacc
@FCC1GLHACXX:7:1101:11171:1854#CGATGTAT/1
NGATGTACATGAAACGTCGAGAAATGGTGTTACTTTTTTTGCACGGTTTTTGAAATTCTCAAAGCATATATCAATAGGTAAGCTAGGGCA
+
BS\cceeegggggiiiiiihiiiiiiidfghiihiiiiiihiiiiieghiifgggeeeeeeedddddccdeddccccccbccccccccca
@FCC1GLHACXX:7:1101:11088:1856#TTAGGCAT/1
NAGTACATGGTGAAGCACGGGGGAAAGCAGTTTTGTAAAATGGATAAGCTGAGCTGCGCAAATATCGAAACCACGGAAGGCGGAAACTAA
+
BP\cceeegggggiiiiiiiiiihiiiiiihiiiighihihiihiggggggeeeeedccaccccdeacccccccccccccccccccbccc
@FCC1GLHACXX:7:1101:11244:1869#CGATGTAT/1
NTACCCATGTACAATGTGTCCAACGTATCATATCCACAATGTCTTATCAGCTCGGTTCATTGTTTCCAGTTTTATTTCGTTGTTATCCTT
+
BP\cceeegfgggihhghiiihhiigihiiiiiiiiiiihigfgfhiihfhhhiibffdhhfhfhhghibgghfhhggddgeeeeedddd
@FCC1GLHACXX:7:1101:11036:1870#CGATGTAT/1
NAGTACATGGGTGCACAACAGCAACAGGGTAGCGGATCACAGGGATTTGGTTGAAATCTGGAAACGTAGCTCAATCTTGAAATCTTGAGC
+
BP\cccdecceZcfghhhgfffhhhdbfh_cffhhfhfghhhhhebfhhh_dg`ddddggdccde^]_Z\`bb_`bbbbbbbbbbbbbbb
@FCC1GLHACXX:7:1101:11143:1870#TTAGGCAT/1
NCGCTCATGTAAAGGTTGGCGGCCTCGGGGAAGACCACGAATACACTGGCTGTACGCAGTGGAAGAGGACCTGGCGACCCTAAACGTTCG
+
BS\ceecegggggiiiiiiiiiiihiiiiiiiihiiiiigggeeeeeddcccacccccccccccccccccccccccccccbccccccccc
@FCC1GLHACXX:7:1101:11217:1873#TTAGGCAT/1
NCCAATCATGCTCGAAAGTGAAAGTGATCTGGCTATAGCCGACGATAGACCGGCGATAGAACAAAGGGTGCTGGATCGTCTGCCGTTCTG
+
BP\cceeegggfgihiiighhiiigghiiiiiiiiiiihiiighiiifgiiiifeccccccccccccc[^acccccccbccccca_cbcc
@FCC1GLHACXX:7:1101:11005:1882#ATCACGAT/1
NCAACACATGGACAACGGCTCCGCTGATTTCATCTTGGCCTGAGGCAAGCACTTGCCCATTCAAACCTGCTATTTTGGCACAGACTGGCT
+
BPaceeeeggfggiiiiiiiiiiiiiiiiihiifhihiiihihiihhihfhhhihegggfgeeeeeedddbddcdcccccccccccccac
@FCC1GLHACXX:7:1101:11025:1891#CGATGTAT/1
NAAAAGTCATGATTTTCCATAGCTCTATGCGGTCGATACTATCGTATGCCGCCTTGAAATCGATGAACAAATGGTGCGTAGGGACCTGGT
+
BP\ccceegggggiiihiiihiiiiiiihiiiiiiiiiiigiiihihiiiiiiiihggfgggeeeeeeddddbc`bbcaccccccccccb
@FCC1GLHACXX:7:1101:11081:1892#ATCACGAT/1
NCAACACATGGAATAAACGTGAAATACAAAGATGCATTTATTAAAAAGTTATCATTTTACAAACTAACTTGGTCACAGTCCTTATTAGAA
+
BPaceeeegggggiiiiiiiiiiiiiiiiiihiihiiiiiiiiiiiiiggiiiiiiiiiiiiiihiiiiiiiiiihggggggeeeeeeec
@FCC1GLHACXX:7:1101:11195:1903#TTAGGCAT/1
NACCACATGAAAGCTGCTTTTAAACTGATTAACTTGCACTTCTATTTTGATAACTTACCATATTTATACCTCTTAAATAAGTATTTGGGC
+
BP\ceeeegggggiiiiiiiiiiiiiihiiiiiiihiiiiihiiiiiiiiiiiiiiiiiiiiiiiiiiiiiiiiiihiiiifggggggge
@FCC1GLHACXX:7:1101:11107:1903#CGGACGGA/1
NAATAACAACAAAGCTATGTCAACTTTTAGTAATTGCCTCTTGTAATGCCCAAGCTTGAAGGGAAGGTCCTGGAACTCAAAGCTTTTGTG
+
BP\ccccefggggiiiiiiiiihiiiiiiighiiiifiiiihhffhiihiihhhhhiiiihhihhiihihhigddggeeeeeecddddbc
@FCC1GLHACXX:7:1101:11237:1907#ATCACGAT/1
NGTTCCACATGCATTATAATAGCACCACAAATGCTTACACACCTTATAACAGCACTTCCGCTGCATAGAAACCCTATTACAGCATCATTA
+
BP\ccceegggggiihihgiiihiihiiiiiiiiiiihiiiiiiiiiiiiiiiiiiiiiihiiiihiihgggggeeeeeddddddcccdd
@FCC1GLHACXX:7:1101:11128:1909#ATCACGAT/1
NTACCCATGCGACGCCGCCAGATGCCATTTTCTTGTTAACCGTTGAGTATTGTTCGCAGCACTTAACGCTCAAATACTCCAAACGCTTTC
+
BP\acccecaceghffhfghihehfifghhihhihhicfhfffg\dgggggebdadbb^U^abbcbb^aaccbbbbcccbcbbcaccccc
@FCC1GLHACXX:7:1101:11164:1921#ATCACGAT/1
NAGTGGCATGATCCATATCAACGCCAACCTAGCAAAGAAAACCAGCCGTTGACTTCGCCTTCCTTGTTGAGAAATCTTATCGCGTTTGAT
+
BP\cceeegggggiiiiiiiiiiiiiiiiiiiiiiiiiiiiiiiiiiiiiiiiiiiiggeeeeeddddddccccccccdccccccccccc
@FCC1GLHACXX:7:1101:11093:1925#TTAGGCAT/1
NAGTACATGTGTGAAAGGAAAAGGAAAGACAAAATATGATGGAAAAAGGCAGAAAAAACAACAACCATTAACATTAACAACTCTCTTTCT
+
BP\cceeeggggfhiiihiiiiiihiifhhiiiiifhifihiihiiihiiiihihiihiihggggeeeeedddddddccccccccccccc
@FCC1GLHACXX:7:1101:11116:1927#TTAGGCAT/1
NGTCAACATGACACATACGCTATACCCTCTAAAACCTTATCCATTACCTGCTGAAAAATAGAAGCACTTGAAGAAGTTACTTGAGGAAGT
+
BPPS`ccc^ee`[YYbed_cffdghd`ehhhhh_]eec^SYaacadeaeXeXcI^bedWbe]eeZb\cddbdded]ZZHMV_^a]ZZ_ZZ
@FCC1GLHACXX:7:1101:11141:1928#CGATGTAT/1
NTGTAACATGTCCATTCGTTGGGATATTCAACGTATTTGATACTACATATTGGTTGATCGTGTGAGGATCGACAAGTCTTCTTCTAACTT
+
BSacceeegggggiiiiiiiiiiiiihiiiiiighhiihihiiiiiiiiiiiighhhiiihfeghiiiiihiggecbeeddddddddccd
@FCC1GLHACXX:7:1101:11061:1933#CGGACGGA/1
NCTCTCCCAAGACTGAACCAGGAAAAACTCTGGTCTGTATGTGCCTTATTTCCCTAAATGGACCAATAATGAGTTCTGTAATTAAGGCAG
+
BP\cceeegggggiiiiiiiiiiiiiifghiihfhiiiiiifhiiiiiiiiiiiiiihihfhhhihiiiiihggdggggeeeeeeedcdc
@FCC1GLHACXX:7:1101:11121:1941#CGATGTAT/1
NCCAATCATGATCACCGACGACCTATAAGGGGACACTATCAGCTCGGTTTGGTTACGACCTTAGAGGCGTTCAGGCATAATCCAACGAAC
+
BPPSaccccgge`fadZfgfhhfce^a`c]_Uc[^ef_\\WW\__ZUTYa`bU^__^bbaabbb\`_WZ_X_bYYRJS]Y_YY``R[__]
@FCC1GLHACXX:7:1101:11241:1950#TTAGGCAT/1
NACCACATGATTGCTAAGTATCATTTGGTTACTTGGTGTTACCGCATTTGAAGTTCAGTTAGACTGGATTTGCACGTCAAACGAAAACAG
+
BS\cceeefggggiiiiiihiiiiiiiighiiiiiiegfhiiiiiiiiihhiifghhihiiiiiiiiiiiihiiggggeeeecccccccc
@FCC1GLHACXX:7:1101:11122:1960#CGATGTAT/1
NTACCCATGAAATGAGTAAAAGCTACTGGATTCTAGGAAGGTTTGATTCTGGGTTCTAAGTGTTTGAAATGGCATATAACTTTTGTTGAT
+
BP\cceeeggggghfhfghhiiiihihiidhhihhiihiiiegffghiihiiiacghhfhdecggfhiiiiiihihgggcgggeeeeedc
@FCC1GLHACXX:7:1101:11152:1962#CGATGTAT/1
NTGTAACATGGTAGTGTAGGTAGTCAAAGCATCATCCAAACCGTTAAGGACTTCTCCAAATATTGCTGTGTGCGTTTGAAATGTCAAATA
+
BS\ceeeegggeghgggihigghiiiiiiiiiiiiihiiiiiighiihiihiiiiiiiihihiiiiiiiiiiigggeeeeeddeddddcc
@FCC1GLHACXX:7:1101:11064:1965#CGATGTAT/1
NCCAATCATGTAATCACGGGTTCCCAACACATCTCTAACTGAAACATAGGGTTGTCTACCTCGGGCCGCGAGGGTATCCAAAAGTTGCGC
+
BP\ccecefggggiiiiihidghhhhiiiiiighihhhihiiihhiiehii^eg`eghihiiihggecccccccWX`bcccbcc`bcccc
@FCC1GLHACXX:7:1101:11237:1975#CGATGTAT/1
NATAATGCATGTGGAAGCTTTCATTCACAGAACTTATCGCGGCATTTTGTTCCGCTGTCCGAAAAGGCACTAAATAAAGCTGTTGAAAGT
+
BP\cceeegggggiiihiiiiiiiiiiiiiihiiiiiiihiihhiiiihfghiihhhgggeeeccdcccccccccdccccccccccccc]
@FCC1GLHACXX:7:1101:11046:1976#ATCACGAT/1
NCGCTCATGTAAAAGGTCTGAAAGATACAGCTACAACTCCCTGCAACTCTTCGAGATTTTTGACTATTTTTAGGGGTATTCCTTAACCAG
+
BSP\`\_YYQ[`cfad[beebg[daeegaaee[b^^PY^RbaR^cfeehhddheeeee`cbeedfhhhhdddeeecccacaaa``__``\
@FCC1GLHACXX:7:1101:11191:1985#CGGACGGA/1
NAAAGAAAGAGGAGGGAACAATTTTGCTTACTTTGCACTCTTGTTTTTAAAAATCAAATAGAATAATAAACTACATGGCTGGGCATGGTG
+
BP\ccccdggggghiiffhhiiiiiiiiiiiiiiiiihiiiihghhiiiiiiiiehiiiibdfgiiiihfggfgeeeeebccccccccbb
@FCC1GLHACXX:7:1101:11221:1995#CGATGTAT/1
NACCACATGAAGAAAAAGCGATAAAGATTCTAGCGGCAATGGAGCAAGGAGGAAGTCAATAGCTACTCTGTGTAAAATGGTGTCCTGTAC
+
BP\ceeeegggggiiiiiiiiiiiiiiiiiiiiiiiiiiiiihiiiiiihiifgggggeeeeeeeddddddccdcbcdccbbabcccccc
@FCC1GLHACXX:7:1101:11162:1996#CGATGTAT/1
NTACCCATGAACGAACAGCTTTCCCGGGAAGCTCACAAGATTGATTAATGTAACGATGGATGGTGTGCAAAACTGCGTGAAGATCTCGGG
+
BP\ceeeegggggiiihiiiiiiiiiiiiiiiiiiiiihiiiiiiiiiiihhgiihiigffgebcccdddddcccccccccccccdcccc
@FCC1GLHACXX:7:1101:11108:1998#CGATGTAT/1
NTACCCATGCTACATATTTGAGTATGCCATCATTATTTGACGCAGTTTTTTTATATCCTGTAAATAAAGAATAAAATCATATGTTAATCA
+
BP\cceeegggggiiiiiiiiihiiiiiiiiiiihiiiiiiiiiigiiiiiiiiiihiiiiiiiggggggeeeeeeeddddeddddddcc
@FCC1GLHACXX:7:1101:11038:2000#TTAGGCAT/1
NACCACATGGACAGTGCCAGGTGCGGAGTTTGACTGGGGCGGTACATCTCCAAAACAATAACGGAGGTGTCCAAAGGTCAGCTCAGTGTG
+
BPYacccaRc^gefYb]_eaa`^d_`[_e^egXfgeffa[`a]`W`Z_bb`_^baX^^bbYGQTQOEGJSYY]]`[XJ]]bbY_b^b]S]
@FCC1GLHACXX:7:1101:11437:1845#TTAGGCAT/1
NTTGGCATGATGAGCCACCTTATTGACCATAGAGTAAGATGGGGCAAAAGTTCGACCTTAGTGGTATAATCAAAGTTTCCGTAAAAACAA
+
BP\accccgggggiiiiiiihhhhhhghhiiidhdfghfhiiiiiiiiihghifdhhhibgeghghihiggggfgeeeeeedcccccccc
@FCC1GLHACXX:7:1101:11457:1850#CGATGTAT/1
NGTTGATGGAAAGCACTTCTACCGTCGGTGCGCCGCTCTACGGGCCTATCACCCTCTCTGGGAGTAAAAGCCACATTCTAGTTGAACTTG
+
BP\cceeegggfgiiiiiiiiiiihiihgihiiiiiiiiiiiiigeeeedddddccccccbccc_bccccccccccccddcddcbbcccc
@FCC1GLHACXX:7:1101:11366:1852#ATCACGAT/1
NGTTCCACATGGAAAATCAAAAAGTCTACTGTTTGCAGCTGTCTTCTGTATTGTACTATTAGAATCATTGTCAGTGTCTTTATTTTCAAA
+
BP\ccceeggggehffhhhdbffheggcghfhhhhhhhhhhgfhhhhhhhhhhfhhhhhhhfhhhghhhhghbgeehhghhhhgffeedg
@FCC1GLHACXX:7:1101:11388:1863#ATCACGAT/1
NACCACATGCTTAGTGAATAAACTAAAGAAGACGTGACCTTCGAGAGGTTTTTTTTTTCAAGACGGTGTGCAAGAAGGATAAACACCGCT
+
BP\cccccccgeahg_dcgcgfgdcbfbghf`gdbfgPegaffcfggf[efgffhgaaBBBBBBBBBBBBBBBBBBBBBBBBBBBBBBBB
@FCC1GLHACXX:7:1101:11315:1867#CGATGTAT/1
NAGTACATGAAATGAGTGAAAAAGTTTTTGACTTGAGTTTCGTTTAATAAACTTGGTCTACAAAACGTGAATAATATTAAGGCACAGTTA
+
BP\ceeeegggggihigghiiiihhhiiiiiiiiihiiiiiiiiiiiihiiiiiihdhiiiiiiiiihihiggggfggeeeeeedcdddc
@FCC1GLHACXX:7:1101:11410:1870#TTAGGCAT/1
NTGTAACATGGCGTTGCTCGATGTTGAAAAAGCATTCGACAACGTCTGGCACGACGGCCTGGTGTACAAGCTGCACCGATACAATCTTCC
+
BP\ceeeegggffdghhfhfffhghhhhhhffhhhh_egffdfgZeghhhhhhhgdbbbaaabb`bcebba]b^`bba_aaabbbbbbcb
@FCC1GLHACXX:7:1101:11465:1871#CGATGTAT/1
NCCAATCATGTCGCGCGTCGATCGAGTAAAGTGAAAAAGTGCCGCTTTCGATTAGTTCTTTTTGATCTTCCGACGTTGACGCTTGCTCCT
+
BP\cceceggefgiiiiiiiiiiihieehhieghiiihfdfdghgggeee`ddaddcddcccccccbccdcacccccaaccccccccccc
@FCC1GLHACXX:7:1101:11271:1872#TTAGGCAT/1
NTGTAACATGAAAGAATCACCACAGGTGAAAGATATAAACTTACGTCAAGATGAATCAAAACTAGTGGATGGATAGTCTTGTCGTCTGTA
+
BS\ccecegcgeggggiiiiihiiiieghiiiiihfhiihiifiigiiiiiihiiiiiiihhhihfhhifhhdbgbbdcddebca`^ZZ_
@FCC1GLHACXX:7:1101:11426:1883#CGATGTAT/1
NCGCTCATGCAGGGGTATATCCGGTCTACTGTGGGCCAGTTTTAAATGCTACATCAAGTTCTTCCCCTTCGCTTCTTTGTTCTGCATTTT
+
BP\ceeeegggggiibfghiiiiiegiiidhefhhiihhgghighhiiiiiihiiiiihhiiihgggggeeecccdccccccdccccdcd
@FCC1GLHACXX:7:1101:11406:1891#TTAGGCAT/1
NCAACACATGTTGGTATAAAAAAGAGCTGATGCAGCAAAGACACAAGCAAGTGATAATCAAATGAAAAGTAAAAGATAGCTTAGAACAAT
+
BP\cceeeggggghffhhiiiihihhhiihfhhihifhffffhiihihffgefghiiiifdgfhgifgfgggaccadedddddbcccccc
@FCC1GLHACXX:7:1101:11471:1894#CGGACGGA/1
NTATGATTTCATTTATATACAATTGTTGAAAATGCAAACTAGCCAATAGTGACAGAAAGCAGATCAGTGCTTATCCAGGGAAGGAGGCAT
+
BP\cccccdccddhhhhhhhhhhh[eechhhhhhhhhhhhddhchhhbdcdhhhhhhhhdhhhhhhhdhhdhhhhhhhH_cccc_cc__`
@FCC1GLHACXX:7:1101:11495:1895#CGATGTAT/1
NCAACACATGCGATAACAAGCTTCGACCTTGAGTTGGCCGTAGCAAGAACTTTTATAGCAGCCTGACGATCTGAACAGCAGTATATGACT
+
BP\cceeegggggiiiiiiiihiiiiiiiiiiihiihiiighiiiiiihiiiiiiihiihggggeeeecccdcccccccccbcedeedbc
@FCC1GLHACXX:7:1101:11325:1896#ATCACGAT/1
NACAGCACATGTCAATATAAACTATCAAGACTGAGTATTATCACTTTGAAATGCAAGGTGAAAAGTCATCATTGTTGCCAAAACGAATGA
+
BP\cceeegfeggiiihiihiiiiiiihhhghhdf^egeghhfhhihafhhhhcdccecffbiihedecgfhihbcfdfg`dbddcZ^_`
@FCC1GLHACXX:7:1101:11447:1897#TTAGGCAT/1
NGTCAACATGTTGCATTGGATGATACTACTCGTGATGTCTTCAGCTATGAAATGTTTGAAATCTCTGAACGAGAAGTAGCAAGTGCGATA
+
BP\ceeeegggggiiiiiihhiiihiiiiiiiiiiiiihhiihiihhihghiiihhhiiiiiiiiiiiiiiiiiigggggggededcccc
@FCC1GLHACXX:7:1101:11303:1902#ATCACGAA/1
NTTGGCATGTAGCCAACATATGCATCTATAGAGAAAATAGGTTCAATATTGATTAATATATAGAATATTAGCAAACTATACGACAATCAC
+
BS\ccc]cece^[dgdgfdfffhdfghdggcgfdcfg`egghhhhhhffd[_egdghhfgcbegcdggfhhZeffbfffhhhddgddcbb
@FCC1GLHACXX:7:1101:11264:1905#ATCACGAT/1
NAGTACATGCAATATGGGTATTTTAGGAACGGGCGCGATGAGGGGATGAAGGAAATCGATGTGCGACGCCATTTTGAAATCTAAGATGGC
+
BP\cceeeggggggghiibgghhiiihiiihihihgifhibeffhdgdgegeeeeedcdcdcccccccccZaccccacccccccccccbc
@FCC1GLHACXX:7:1101:11489:1914#CGATGTAT/1
NTAACACATGCGATAACAAGCTTCGACCTTGAGTTGGCCGTAGCAAGAACTTTTATAGCAGCCTGACGATCTGAACAGCAGTATATGACT
+
BPYccceeggggghhhhhhhhhhhhhhhhhhhhhhhhhhhgfhhhhhhhhhhhhhhhhfhhggggeeccccdbbcccccccbccdedcbc
@FCC1GLHACXX:7:1101:11380:1920#TTAGGCAT/1
NGTTCCACATGCCAAAGGCGTAACTAGGATGCGTTTTTCTTGTCATTCTTTTCCAGCAAAACCAAGTTGATTTTGGTGTCAATATTCCGT
+
BP\cceeegggggihhiiiigiiiiiiiiiihihiiiiiiiiiiiiiiiiiiggihihiiiiiggggeedeeeedccbcccdedcddccc
@FCC1GLHACXX:7:1101:11294:1926#TTAGGCAT/1
NAGTACATGTGAGAACTATTATTATTGTTATTGAAATCGATAAGATTTGAGGATTTCCATACAAGTATAAAAATCGTTGAGATTTTACCA
+
BPYccecccegegefhfhhhhhhhhhhghfhhfghffhhgfegebcgffbc__fggac^ebdgddfffcfghgff_ffgdbgedea_cR^
@FCC1GLHACXX:7:1101:11465:1930#TTAGGCAT/1
NGTTGCATGGAACAGATTGACCCAATCTTTGATTTCAGACAGATGGCAAAGAAGTACGAATCCATCAAGAACAAGGTCCTGAACCTCGAA
+
BS\cceeegggggiiiiiiiiiiihiiiiiihhiihiiiiiiiiiiihdghiiieghiiiiighhiiiiiiggggeeeeeedddcdcccc
@FCC1GLHACXX:7:1101:11265:1930#ATCACGAT/1
NTTGGCATGAGACCTGATGTAGAAAAACTTGTTAAGAAAGCGATCTAGCAGCGGTTGTCAGAAGGTTGAGTTTGATTCATTAGCAGTTCT
+
BP\c^ceeggeggiiighi`egfhihhihhhfhihhiihifhgfiiiiehfhia[_e_fgihggg\bdbdacebbddedddccbbbccbd
@FCC1GLHACXX:7:1101:11399:1935#CGATGTAT/1
NCCAATCATGTTGTGGCTACATTGAAAAGACGTCATATAACCTTCAAAAAATGCAAAAGAGTTCGAAAAAGCAGGTTTTTCAATGTTTTT
+
BP\ceeeeggggggiiiiiiiiihiiiiihihiiihiiiihhiiffhiiiihhhiiiiiiifhiggggeecdddcccccccccdccddcc
@FCC1GLHACXX:7:1101:11292:1944#CGATGTAT/1
NTGTAACATGGGGTCCCAGTAAACTTCAATCGTGTTCAGAAGACTGCTCGTATTTGGTTGCACCTGAATCAATCCATACGAAAGGGGAAT
+
BP\ccecegggfgegiiiihghhiiiihhhiighiiiiihiffhiiiiiihhhiiiiggiiiiiiiggggggeeeeeeddccccccccca
@FCC1GLHACXX:7:1101:11333:1949#CGATGTAT/1
NGTTGCATGCTGAAGGAATGGATGGAGAAGCCCATAGATCTATAATCTATATATTCTAGTAAAACATTTTATTATAGCGTTGATATGATG
+
BP\ceeeegggggiiighgiihhiighfiihihiiiiiiiihihiiiiiiiiiiifhiiiiihiihiiiiiiiiiiiiigggeeeeeedd
@FCC1GLHACXX:7:1101:11386:1956#TTAGGCAT/1
NTACCCATGGGTCCTGACGTGACAAGGGCCATTGTTGCCTAAAAATATGTCACCTGCACGTATACACTGAGGATGTCTGTTAGTCCCAAG
+
BP\cceeeggggghiihiihiiiiiiiiiiihihhiiiiiiiiiiihifgiiiiihiiiihiiiiiiggeggeeeeedddddddcccccc
@FCC1GLHACXX:7:1101:11457:1971#ATCACGAT/1
NAGTACATGCTTCCGGAGTGTGTTTATTGCTTTCGCATCTATATGTACGTGCCCAGCCAGAAACGCTTTTCCGGATGCAAACGATGTGGC
+
BS\cceeegggggiiigf^egfghiiiihiiiiiiiiiiifhfhihhiiiiiiiiihiiiiiigggeeeeedbccccccccccccccccc
@FCC1GLHACXX:7:1101:11292:1971#TTAGGCAT/1
NCCAATCATGAGTTTGTTTGCTATTATTTAGCTTAACCCCTCTACCGGCAGCTTCATTTTTTCAGCACAAAAATATATTTGAATCTGCGA
+
BP\cceeeggeggiiihiiifiihiiiihhhhhiihihiihhiihhehfffdfhdY_ffhigdegeeca]`bcdcc_b`b]bbbccbbaa
@FCC1GLHACXX:7:1101:11431:1972#CGATGTAT/1
NGTCAACATGTTTATGAAACGCTGAAATACAGCTGGAGCATTTCGTAATCCGAAAGGCATTTTGATGTACTCATACTGTCCACTCGGTGT
+
BS\cceeeggggghiiiiiiiiiiiiiihiiiiiiihiiihiihihiihiiihhiiihiiiiiiggggggeeeeeedddddddccccacc
@FCC1GLHACXX:7:1101:11370:1976#CGATGTAT/1
NATAATGCATGGGCGAAAAAACAAATAAATAAAGATAAATCATTAGATCACAAACACAAGTGAATAAGTTTGGAATAAAACTTTTAAGAT
+
BS\cceeegggfghihihiiiiiiiiiihiiiiiiiiiiihiiiiiiiiiiiihiiigggdgeeeeeecdddcddccccccccccccccc
@FCC1GLHACXX:7:1101:11410:1982#ATCACGAT/1
NATAATGCATGTTAGAGAACCCCAAAGTAGTCAGCTATTGAATACTTGGCTATGTAAAGAAATGACAAGGAAATCGCCAAGGAGATTTCA
+
BP\cceeegggggiiiiiiiiiiiiiheghiiiiiiihihiiiiiiiiiiiiiighiiiiiiiihihiiihiiiifggeeecdcbccccd
@FCC1GLHACXX:7:1101:11343:1985#TTAGGCAT/1
NAGTTTCATGGATATTATTGGCATACGTGTTTGCTATTGTGTACTTATACTCTGGAAATATAAAGACTTTTATGCGTTGTAAGCTTTTGT
+
BP\cceeegggggiiiiiiiihiiiiigffhiiiihiiighggiiiiihiiiiihfhiiiiiiiifgfiiiiiiiihiggggggeeeeed
@FCC1GLHACXX:7:1101:11304:1989#ATCACGAT/1
NGTCAACATGTCACACGGACATCGAACATAAGTTTTGCTTTTTCTAAAGCTTTAATATTATTTAGTTCTTTTTTGTTAAAGTGAACTAAA
+
BP\ceeeegggggiihiiiiiiiiiiihiiiiiihiiiiiiiiiihihihiiiffhhiiiiiiiihihiiiigeeedddddccbdcccbc
@FCC1GLHACXX:7:1101:11448:2000#TTAGGCAT/1
NCGCTCATGTACTCTATATATTCGGGATTATTATCGTTAGCGACGTGAAGAATAGCTCTGGTGATTATTCACTGCGATGCGCCACAAGCC
+
BP\cccceeeefggiegihhdgfghihifffhhifhfhhiiiehiihiihghfhfggiicd`dgecdeeeeecb\]acca\aaccccccc
@FCC1GLHACXX:7:1101:11614:1849#CGGACGGA/1
NAGACCCTGTCTCTAAAACAATTTTTTTAAAAGTTAAAAATAAGGAAAAACTATCTTTTATACTTTAACCATCTCCAAAGATTGTCATTT
+
BPYZcceeegce`f`afggfgggfghhhcfgfhgghdhddbghfdfffaa`ghfbgfh_bffbbb\dbdZ`cdaccdbdbdbbb__`bbb
@FCC1GLHACXX:7:1101:11639:1849#TTAGGCAT/1
NGTTCCACATGTGATGGATGGTTTGTCACTATAAGTGTCGACATAAGCCATTATTTCTGTTTAAAAAAATGAAGTACTCATAGGCCTATA
+
BP\ccccccgg[b`ddgdfffgfhfghhhhhhhhfeggf`efffghfaffghhhhhhhhhhhfgfhfhgedddcZZ]bb]_]__bbbbb_
@FCC1GLHACXX:7:1101:11507:1849#CGATGTAT/1
NGTTCCACATGTTTTGCATACTCTCACTCAATCTTCATAAGTATCGACTTTCACTATCAAAAGATTCATCAAAGCAAAACAATGTTTTCC
+
BPY`a`Yaegggghhdffbggfh_e]adghhhhefhhhhebXbcgffefgfdffhgfhbeeebefbbfcfhffgX_`d`ddcddbbdbbb
@FCC1GLHACXX:7:1101:11522:1854#ATCACGAT/1
NATAATGCATGTATTAGGGATACCACTCGTTCCCGCAGCTCAGGATCTTTGTTGAATCGTTTCTCCAACGATTGTAGTCTGTGGAGTGCC
+
BP\`ccceggggghhiiefihiihhhfffghhiihhiiihiffhhfihhihgffefhifghhgiddgggee\acbbb_bc`bccba_acc
@FCC1GLHACXX:7:1101:11587:1858#ATCACGAT/1
NAGTGGCATGAGATATTTCACTGATCAGTCCCGTATTAATGGATCCACTACTGGCTTCGGTGTCATCGATGAAAACTCTTCCATCTTCCG
+
BP\cccccgggggiiiiiiiiiiiiihiihiiifgiiihhihiiiiiiiiiiiihhiihifghhiiiiigfgfgeeecdedbbbbbdccc
@FCC1GLHACXX:7:1101:11663:1860#CGATGTAT/1
NAAAAGTCATGTCGCACGTCGATCTCGTAAGTGAAAAAGTGGCGTGATCGGGGAATTCACTCACTCACCCGAACGCTACCTATCTGTAAA
+
BP\ccccdgggcghiiiiihdffhfhiiihiffghhf]cX^cegagbgaddddU]_bbdbbccbcccbaaa_ac]]a^T[`]bbbbY_]a
@FCC1GLHACXX:7:1101:11551:1866#CGATGTAT/1
NACCAATGAAAAGAGAGCAAGTGAGAGCTCTACCATCGAAAAGGGTAGGTCCATTTCGTTCCGATCGAGTGGCCAGTCACGAATTGATTT
+
BP\ccecccggggiiiiiiiieghfhfii`fhifhdhiifhfhhhQabgcadcfhifihihhhhggeeb_a`aabccbccaccccccbbd
@FCC1GLHACXX:7:1101:11618:1872#ATCACGAT/1
NTGTAACATGGGATCATCATATCGCAGTCTAAACTTCGTTCGGATATATGAGATGTACATTAGTGTGGATCGGGGACGGACCTGGTGTAG
+
BP\cccceggfggiiihfghfhiihdffhhifhhiiiihhihiihiihffhihhhhiifffifcfcfgfbeadccac_a\accccS[^b_
@FCC1GLHACXX:7:1101:11644:1876#ATCACGAT/1
NACCACATGCGCCGAAGTCCACAAGAAGAAGCTACAGGTGGTCCAGAACCGGCTGCTGCGATTGATACTAGATACCCCGTACGACACGAG
+
BP\cceeefgggghihighiiieffghigiiihhhiii^eg`fgfgfheffh`cc`]]baaaca_bcccccccc__bcc[[_X^a_a[]]
@FCC1GLHACXX:7:1101:11692:1879#ATCACGAT/1
NGTTCCACATGATTTCTGAACGGTAACCTAACTCGACCGGAACTATCTAGACCTCATTCCGAATAGTTGGGCTAAAAATGGTGTGCTAAA
+
BP\cceeefggfgihhiiidhhffhiiiiiiiiiiiiiiighhhiiihiihiiihihiggfgeeeeceddcccccbccccbbb`accccc
@FCC1GLHACXX:7:1101:11745:1884#TTAGGCAT/1
NGTTGCATGTCCTCTTGATCGCGGGGCTTGGCTCGTGCCAGCTTTTCCGCTTTGGAGGACGGCCGCGTAGGTCACTTTTCCCTTAGCAAC
+
BP\cceeegggggiiiiiiihiiiiiiihihhhif`ccecdcddddccacacc_b`bccccccccccT_ca]bbcbbccbcccbbccbc`
@FCC1GLHACXX:7:1101:11585:1893#ATCACGAT/1
NGTCAACATGACACCTTCAGCGCGATGTTGAACAGCACGCACGAAAGTCAATCACCCTGTCGAAGTCCCCGACGGGATTCGAACGAACTA
+
BP\ceeeegggggiiiiiiiiiiiiiiiiihiiiihiiiidffhiiiggefgggeeeeeddcccccccccccccccccccccaaaccccc
@FCC1GLHACXX:7:1101:11553:1906#CGATGTAT/1
NGTTCCACATGTGTAACATTAAGGCGATTCAAATCTTAAAAATGTTTCAAAATCCAATCTCTCATATCTTTCTTATAATCTTCACCATAA
+
BP\cceeegggggiiiiiiiiiiihighiiiihiiiiihhhhiighhihighihihiiihiiiiiiigiiiiiiighggggggfeeeeee
@FCC1GLHACXX:7:1101:11634:1907#CGGACGGC/1
NAGATTTATTGTCTTTGTCAAAGGCCTAGAATATCATGTCCCTGAATAAACCCAGAGGAATTATACAGAGGATTCAACTGCTATTTATAC
+
BP\cceccggggghiiiiiiiiiihiiiiiiiiiiiiiiiiiiifiiiiiiiihifiihihhiiiiiihiifhhhhggggggeeeeeeec
@FCC1GLHACXX:7:1101:11739:1912#ATCACGAT/1
NGTCAACATGCTGAAGGTGTTTGGGTTCGATTCCCGGTCGGATCTTTTCGTAATGGAAATACCATTGACTTCCCTGGCCATAGAGTATAA
+
BP\ceeeegggggiiiidfhhiiiifhiiiiiiiiifaefhhiiiiiiiifgggggeeeeeecdddddccccccccccccccccc_bccd
@FCC1GLHACXX:7:1101:11513:1926#TTAGGCAT/1
NAGTTTCATGGGTGGTTCCAGCGGTGTTGAAGCAAGTGCTAACCTGTAGCAAAGACAAACTGTTTATTTCGGTGGCAATGGGAGTTAAGC
+
BP\ceeeeggggeghfghiiiiiiegghiiiiiiiighhiiiiiiihiiiiiiiiiiihigggggggeeeecccccbccccccccccdcc
@FCC1GLHACXX:7:1101:11680:1928#CGATGTAT/1
NACAGCACATGACTCTTTTCTCTCTTGCGTTCGCTCATTGTATCTCATTGCGATCTATTCTCTCTCTTTCTCGGACGATCGGACGACGAA
+
BP\cceeeggfcefhhhfhhfhhhhhhhhegfhfdfcghdceghhhhfhhhhhhhhhH\ehhhhfgfggggfgaa`a]^`aa^accccaa
@FCC1GLHACXX:7:1101:11699:1931#CGATGTAT/1
NGTTCCACATGTTGAGCTGCTGGCTCGTGAACTGCGGAATACCGGCTTGGCCGTGGCAGCTATCCAGGAAATACGCTGGCCGAAAACCGA
+
BP\cceeegggggiiiiiiiiiiiiifefghhhcfgh]gegdhfhfegBBBBBBBBBBBBBBBBBBBBBBBBBBBBBBBBBBBBBBBBBB
@FCC1GLHACXX:7:1101:11614:1932#TTAGGCAT/1
NCCAATCATGCAAAAAACGGCTGGTTCACAGGTTGTGCAGAATCTTATGGCCGGGGTTAAGGTCAAGGTACGGGCATTTGCGTATGGACT
+
BP\cceeegggfgiiiiiiiiiiiegihhhiiafe`ggfhhhhhhhhhhiiihfgeW]`bccbbbccc`bccaccacccdcccacccbbc
@FCC1GLHACXX:7:1101:11640:1935#ATCACGAT/1
NAGTGGCATGACGTAACTTGTGCACGACCCCTAGTTTTTTTTTATTTTTCTCGATCCGCTTGGTTTGAAACATCGCTATGTCCGGACCCA
+
BS\accccggggghiiiiiigihiiifhiiiighhiiiiiiigfggeeeeeecdddcccccccbacabccccccccccccdddccaccca
@FCC1GLHACXX:7:1101:11669:1950#TTAGGCAT/1
NGTTCCACATGCTGGCAACTTGGCCTTCGTCTGAGTGCCATTCCCCTCGAAAACCATCTCCCCATCGGCTAAACATCCGTTGACTTCGAG
+
BP\cceeeegggghhiiiihighhihiiifhifiiffghiiihfhhiiiigfifhhhidhhihfgdgceecddddccccccaabbccccc
@FCC1GLHACXX:7:1101:11720:1950#ATCACGAT/1
NCGCTCATGGTTTTCTTTACCAGCTTAATGATTTTTTTTGTTGGAATCAGGATTCGGACCCACAACTAGGATGATGGTGTGCTGGATGCC
+
BP\ceeeegggggiiiiiiiiiiiiiiiiihihiiiiiihgiihiiiihiihiihhgggeecccccccccbbccdbcbcacccccccccc
@FCC1GLHACXX:7:1101:11581:1956#ATCACGAT/1
NGTTCCACATGCTTTCGCAAACTCTGGCGACATAAATGGTTTGCAACCTAGCCAAGCGGACGTTAAACCATCATCTGTATCTCCATTCAG
+
BP\cceeegggggiiiiiiiiiiiiiiiiiiiiiiihiighfhiiiiihiihihiihiggecaccccccccccccccdcdcdccccdddc
@FCC1GLHACXX:7:1101:11664:1970#ATCACGAT/1
NTACCCATGTTCTATCATTATCTGTCATAACTCATTTCTCTTCGATGGATCGTTCGCCGCACTTAACTCAATAAACAGATGATGAGTCTG
+
BPYcceee`gffgghhhhhhhhhhghhhhhhhhfgghhhhhhfhhhhhdghfghfffgadhhdgdgegedeeedcbddbbbbccdcbccc
@FCC1GLHACXX:7:1101:11733:1971#TTAGGCAT/1
NAGTTTCATGCATTATGCAATATTTTCGGGATGTTGTAGGTCATCTCAGCTGTCCTGGAGTTCAACATTACCATAAAGTATAGAACTTAT
+
BP\cceeeggggghiiiiiiihiiiiiiiiiihfghdfgifhiiiiiighhihghfhhihdghhiihihiifhigeegbggeeeeeeecd
@FCC1GLHACXX:7:1101:11715:1976#CGATGTAT/1
NTGTAACATGATCAAGCGATCGTTAACTGAAAAATGAGCATTGTTCGATACTCTACCAGGCAAATTCCGAGAGATCGGAAGAGCACACGT
+
BP\cccccggaeehhhffhhhhfhhhhfhhhhhhhhhhffghaefffhhfhhhfhhhffhhhhhfheecgda`bb_aa_aaaa^babaaa
@FCC1GLHACXX:7:1101:11671:1987#CGATGTAT/1
NGTTCCACATGGCGAAATAGGGAACCACTATGGCCATAACTGGTACACCTACCATAGTTAAACATTTTTGTTCTGCAAGAGCTGATCTGT
+
BPY`cceegg[cc`gghhfbbfgcegfhagga_fhfgfhfbe`NaeegfhbfcZ_efgffgchdbbdgdccddcebbb]]`bbbbccbcb
@FCC1GLHACXX:7:1101:11607:1990#CGATGTAT/1
NTGTAACATGTCGGTGAGCTGCTGTCTCTTTTCGATCGCTTCTTCCTTCGTAGCCGCGCCTGTTAGTGCATCGTCGACGTAGAAGTCCTT
+
BPaceeeegggggighiiiiiiiihiiiiiiiiiifiiiiiiiiiihiihhihiiiigeeecbddddcccdccccaccccccccc`bccc
@FCC1GLHACXX:7:1101:11629:1999#TTAGGCAT/1
NACCACATGGCCGAGCCTGTGGCACGTGCATCTGAAACCTGTCAAGTAGGCAGTAAAAAACCTCAAGAAAATGACCCATCGATCCCTATC
+
BP\cceeegggggiiiiiiiihihiiffhiiiiifiiiiihfhiiifghiiiheghiihgeeeedddddcbccccccccccccccccccc
@FCC1GLHACXX:7:1101:11832:1845#CGATGTAT/1
NCCAATCATGTAAAACATCACTTGGCACGAGTGGGTGATGACAAATGGTTTTTATAACGCCAGGCGGTCATTTTCCAATGAAAATGGTTG
+
BP\ceeeegggggiiiiihiiiiiiiiiihiafgi^eeggfhiihhiidggiiiiiiifhiigggecccccdeddcdccccccccccbbc
@FCC1GLHACXX:7:1101:11947:1845#ATCACGAT/1
NTACCCATGTCAAAAAATATTTTGAAAAGATTCATAGCAAAACCGCCGTAAAAAGCCACTAGTGCGACTATAGGGGACTGTCCACTAAGG
+
BP\cceeegggggiiiiiihiiiiiiiiihiiiihiiiiiiiiiihihhhhhiiegggeeeecedcccccccdcccccccccccccbbcc
@FCC1GLHACXX:7:1101:11969:1848#CGATGTAT/1
NAGTACATGAATCACGAGAATCTGATGCAACTGCAGGAAGCACTGGAAGGTGGTGCCTTCGAGCTGGTATATGACCGGCTACTTCCCAAA
+
BP\cceeeggggfhiiiiiiiiiiihiiiiiihiiiiiihiiiiiiiiiiafh_efhiiiihiigggceeeeeeedcccccccccccccc
@FCC1GLHACXX:7:1101:11797:1849#TTAGGCAT/1
NGTCAACATGTCCTTGCCGGCGCACATCGGACTGAGCCACTGGTGCAGCCCGACGAACCGTTTTGGCATCACTTTGAGGGCCGGAGCCCC
+
BPP`caa^\Y[bY^`J`_d_[PbccOadPcG^Z\\HWHHW`]bVVVV`b`c[]_^QNW\T\GJ[QESYGX``YRY]]][OOWXZ^^ZW[]
@FCC1GLHACXX:7:1101:11889:1855#CGATGTAT/1
NCCAATCATGCAAAAATGATCATTCGGCAAATAAAGCTCTCAGTTAATAACTGTGGAAGTGCCCATAAGAACACTGATCTGAGAAGCAGA
+
BP\cceeegggggiiiiiiiiiiiiiiiiihiiiihiiiiiiighiiiiiiiigiiiiigiihiiiiiihhiigeeggeeeeeeeddddd
@FCC1GLHACXX:7:1101:11932:1864#ATCACGAT/1
NCAACACATGACTGGTTGAGATCTGCTGGATATAGATGACAAACAAGTTTGATTTCACTAAAATTTTACTTAACCCGGCACGACTCGCAG
+
BP\cceeegffggihhhhihhiiiiiiiihiiiiiiiihhhhfiihhfghiiiiiiiiiihiihhiiiihihhighggeccccccccccc
@FCC1GLHACXX:7:1101:11771:1865#ATCACGAT/1
NAGTGGCATGGAATGACTCGATGGTTGGAAAAAAAATCCAACTAAAAAGCACTAGAATGTCAGGAGAAGATGTCAAACTAACTTTGACGT
+
BP\cccceggfggdfhihiiegffdegfhiiiiiiifghfhhhiihhh``_ddgcgccebceedb_acR]Z`]bcccccccb`cbbbbc^
@FCC1GLHACXX:7:1101:11844:1865#CGATGTAT/1
NAAAAGTCATGCAGGTGTTTGTCGAAGTGCTGCTACCACCTTTCGATCACTTCACGCTCATCCGTCAAAATGCTCCCATTCTTATCCCTG
+
BS\ccccceegggihffghihhhiiihghiihfihhihiiiiiiiiiihiiiihihiiiihdfggggeeeecddddcdcceddccccccc
@FCC1GLHACXX:7:1101:11866:1872#TTAGGCAT/1
NAGTACATGCATCTTTTACTTATGAAATATTTTACGGCTTTTACGTAAATAGTTAAAAAAAAACTAAAATTCGGGTTTTCATCTACTTTT
+
BS\cceeegggggiiiiiiiiiiiiiihiiiiiiiiiiiiiiiiifhiiiihghhhiiiiigebbddcdcb_aa_ca_abbcdcb`cccc
@FCC1GLHACXX:7:1101:11822:1878#TTAGGCAT/1
NTGTAACATGTTTGCGAGCGGTTCATTTGGATGCGACATTGGAGCTGTCTGTCCACTGTGCTGCGGTGCACCTGTTCACCTGTTGGTAGA
+
BP\ccaccccceedadb_^eaWbcaeg`gcaa]__a^efhh]\V\_f\b_dZ\dggb\^`bddda`aaab_`Y]Y__b`_`bbbb[Q]`_
@FCC1GLHACXX:7:1101:11808:1890#TTAGGCAT/1
NAGTACATGACTCTGCCAGATAGATTTAGCGAAAATTACTGAGATCGGAAGAGCACACGTCTGAACTCCAGTCACTTAGGCATCTCGTAT
+
BP\ceeeegfgggiiiiiiiiiiiiiiiiiiiiiiiiiihiiiiiiiiiiiiiiiiiiigiigggggeeeeeeddbdddccbbccccaac
@FCC1GLHACXX:7:1101:11937:1890#ATCACGAT/1
NAGTACATGCCCTGCCCATCGTATCCTTCCATCTTTGGCCACCTTCTGGATACTGAGTTCGCCGTAGAGTTGGGCGAGCTCGTGGTTCAT
+
BP\cceeegggfghhiiiihigfhiihihihhfhhihhiiiiiiihihhhhhihigfegfhihi\ddecbeeecc^_cccc\[_a^_bcc
@FCC1GLHACXX:7:1101:11957:1899#ATCACGAT/1
NTTGGCATGCTGAAGGTGTCAGAGTTCGATTCCCGGTCGGCATAGATTATCATCGTACCTGCCACTCGGTAGGGTCGATGTACCAATAGC
+
BP\ccedefggggiii`dhghiiihfhhhhiiiiihfhihcgahiiiihhfhhfhhiiggggcceceec`accc^]_aacacdcccccY`
@FCC1GLHACXX:7:1101:11918:1909#ATCACGAT/1
NTACCCATGGTTACTGTCATCACCTAAATCAGACAAACCGAAGCAAGTAGATTACACTTCAAGTTATTATTCGTATCAAACGCTTACAGA
+
BP\cceeegggggiiiiiiiiiiiiiiiiiihihhifhfhiihhiihaefhihiihiiiiiihghiiiiiggggeeeecceccccccccc
@FCC1GLHACXX:7:1101:11822:1912#CGATGTAT/1
NACAGCACATGGTGCACAAGCTCCAGAAGGTCCACAAGGTGAACACGGTCCACAAGGGGTGCAGGGTGCACAAACTCCTAGTGAGGGACC
+
BS\ceeeefgggeghiiiiiiiiiiiiihifghhhiiiiacfhhiiiiiiiihhihhhh`dgeeec`bcccccccccccccccdcccccc
@FCC1GLHACXX:7:1101:11999:1915#TTAGGCAT/1
NTGTAACATGGCACAGATGTTAAGATACTAACTGTGCACTTTATCATAAATTTTTCGACTGGGCTGTGTCGCAAAAGGTGAAAGATACAT
+
BP\ceeeegggggiiiiiiiiiiiiihiiiiiiihiiiiiiiiiiiiiiiiiiiihhiiiggiiiihhiiigggeeecZ`bdcccccccc
@FCC1GLHACXX:7:1101:11777:1917#TTAGGCAT/1
NCAACACATGGGGAAAATATACGACTTATATTTAAAGCTAGTTTTGTACTTTTGTCTCGAGAAGTTTTTGATAGAAGCTTTAAAAAATAC
+
BS\ceceefggfgiiiiiiiiiiiiiiiiiiiiiiiiiiiihhiiifdhiiiiihiiiiiiiiiggihhggggeecdcebdddbdcccc`
@FCC1GLHACXX:7:1101:11956:1919#CCGGACGG/1
NGGCAGCTGAAACAGGAGTATTGCTTGAGACCCAGAAGGTGGAGGCTGCAATGAGCTGAGATTGTACCTCTGCATATTAGCCTGGGCCAC
+
BPY`ccccece^]ffefefb_Sbabgbfd^dfhdheffaXaf`\`beeVee]\WeVbeeb\ddMH\\bdeecc_cY_a]_]_`_XZ^\^^
@FCC1GLHACXX:7:1101:11981:1922#TTAGGCAT/1
NCGCTCATGACCAGATGATTTTTGTTTATGTTTTCATTCATTATAATGGGCTCCGCTGGTTTCGCTCCCTCCTTCCTTCACGGTTCCTGA
+
BP\ccec^eegggfhdfffghhhhfhhhhhfhhhfhhhhbghfhghhhd`ghf`ffa`dfcffhhheed_bcddbbbcdbccc\__bbc[
@FCC1GLHACXX:7:1101:11903:1931#TTAGGCAT/1
NCAACACATGCCTAGTTTTGGTACAAAAACTAAAATGACCCACAATACGAGCATCTCCGTGGCCATTCCTGGGTTATTTCGGTGGGCCAG
+
BS\ceeeeggfggfieghiiieghhhhihihihhfhefhiibghiiiihhffhhhiihhfggefgceeeedbc``^bbddcc_cccccac
@FCC1GLHACXX:7:1101:11816:1944#TTAGGCAT/1
NCAACACATGACAATAAACGTATGACTTTCTTGATCAACATAACTTACCTTATTGAACATTGTAATAGCCTATACAAATCTTTTGGGTAA
+
BPP`ac^caeeeceaefehdhe_ecgbbbddd]]fecefb_efeeehhaeccfbd^cbf`\eWaa\e]_eeebd_cdddbedeeecc\U]
@FCC1GLHACXX:7:1101:11969:1944#ATCACGAT/1
NCCAATCATGTGGATTTTCTTGGAAAATGTTCTGTAGGAATCTTTCAGAGATTTCGTAAAGTAACAGCTGGAGGAGATTGAGGGATGATC
+
BP\cceeegggggiiiiiiiiiiiiihhiiiiiiifiiiiihiiiiiiihhihhihghihidghihhiiiifhiddgggdbceecbccdd
@FCC1GLHACXX:7:1101:11797:1953#CGATGTAT/1
NAGTTTCATGGCGGGATCGTCGGCTTTGCTGATGACGTTGTCCTAACAGTAATAGGCGAAACGCTGGAGGAAGTGTAATGCTAGCCACGG
+
BP\cceeegggggiiffgiffagf_eg`edbbdd_dgbc^^]c`]badb]`b_bZ`__UWaV^aaac^aaW`^J]Y_ba]_bccbccbca
@FCC1GLHACXX:7:1101:11851:1963#TTAGGCAT/1
NAGTGGCATGTTCGGTGCAAATGGTGCAAAACAATCGTGTTTGAATATTTTTTTGTGGTGAAAAAATGAAGCTACCGGTAGAGGTGTTAA
+
BP\ccaccgggggiieghiiiiiieghhiiihiiiiigfdghhiiiihiiiiiifddegeeeeeeccccccccccbcc^acccc_``acd
@FCC1GLHACXX:7:1101:11954:1964#CGATGTAT/1
NAAAAGTCATGTTTCCCGTGTAGTTATAATCCTGTTGTGGCTGGAGGATTGAAAAGGATATTTTTACACAAAACGGTGAGGGCAGAACTC
+
BP\cccccgggggiiiiifhghiiiiiiiihiiiiiifhihiiiWaHO^aZIaegZb\\bbehhiZ\b_cgdgbaaT\^Q_aZ^][`X``
@FCC1GLHACXX:7:1101:11803:1974#CGATGTAT/1
NGTTGCATGGAAGTCTGGATCCGCCAAGAATTCTGTTTCCGGCAGCCTCCATTCCGATGGGCTGAAACTGGAAGTGGGCAACGACACAGT
+
BP\cceeegggggghiiiiiiiiiiiiihiihiiihhiii`ghiihhhiihfifhhghgdgeeeebbddcdbcc_bbacccccccacccb
@FCC1GLHACXX:7:1101:11989:1976#TTAGGCAT/1
NAGTACATGCTGGTTGCAAACTTGCAACTGATGTTTGTGTCACGACTATTCTGCTGCCACTTTCAGCAGCGGGTAAGACTTTCGAAATAG
+
BP\cceeegggggdghhhiiiihifhhiiidhhihiihfhiiihhiiiiihiiiihhhiiihiiihhiihgeeX_bbccccccccccabb
@FCC1GLHACXX:7:1101:11895:1977#TTAGGCAT/1
NCGCTCATGAAAAATACTAAGCCTGTCGCGAAAGTCTCAAAGCTTTCACCTCCTGGATTCAAACTCCAAGAGGAAAGAGACTTTCCGCCA
+
BPaceeeegggggiiiiiiihiiiiiiiiiiiiieghiiiiiiiiiifiiiiihhihggggggeeeeeedddcccccccccccccccccc
@FCC1GLHACXX:7:1101:11769:1989#TTAGGCAT/1
NTGTAACATGTCCAAAGTATCTTCACAGTATGATACATACACAGTCAGGTCTCCTGTAAGACGCTGCCACCCACTATCTTCGCACGGCAA
+
BP\ceeeegggfgghfdbgedgghifhfbe_egffhhiihhffhghh]c^acfghifgfhhhhfdeffhhhhhffddgeeeeccccccaa
@FCC1GLHACXX:7:1101:11968:1993#TTAGGCAT/1
NGTTCCACATGGCGAGCATTCGGTATGTATGTCTATGACTGATTCTGATCTAATAGGGGCACTAGAAGACCACGCTGACAATGAAATCAA
+
BP\cceeegggggiiiiiiiiiigfhihhiiiiiiiiiiihfiihiihiiihiiiiiiiiiiiigggggeeeeccccccccccccccccc
@FCC1GLHACXX:7:1101:12120:1846#TTAGGCAT/1
NCCAATCATGTGCGAGGGCGAAAGGGTTTTCGCGTTACGGGCGTTTGTGATGCGAAGCGTCTTGGTCAGCAACGACTCGACGAACAGCTC
+
BPY`c^`^SQ`[cbYb_Pbe_ecfhdHa\eed]_Z_dZ^[`[RZ_a[X^`R]`\aOTTEJGO^RY_R]XRY^^a^]XTWWOOOXT[_GY]
@FCC1GLHACXX:7:1101:12138:1848#TTAGGCAT/1
NACCACATGATTCATCAACTGGAGGCATCACATTGCCGTTTTCTTACACCAGTAATATAAAATTATTAATGATTGTATTTGACATTTGTT
+
BP\ccec`gggggiiihffgihhhiiiiifhiiiiihighihhiiiihghfhgfhhhhihihihhiiiihhfhhggggggggeeeeecbb
@FCC1GLHACXX:7:1101:12219:1849#CGATGTAT/1
NCAACACATGCAAAAATGGTCATTGGCATACTAAGCTCTCAGTTAATAACTGTGGAAGTGTTCATAAGAACACTAATCTGAGAAGCAGGC
+
BP\ceeeegggggiiiiiheghiiiiibbfgfhihiiiiiiiiiiiiiiiiiiiiiiighghiiiiiiiiiiiiiiiiggggggeeeeec
@FCC1GLHACXX:7:1101:12004:1852#CGATGTAT/1
NGTTGCATGATTGTTATCCTGGCTTCAAGTGTAGTCTCGGGACTGACCAACTCCGAGTCTTTAACCATCTGCTAGGTAAAATAAATTTTG
+
BS\ccedegffgghiiiehiiiihifhiieghhihhhihiififgdffhhf`fh`egZedghiiffhggeggdbedb_cdcbddb`cccc
@FCC1GLHACXX:7:1101:12022:1857#TTAGGCAT/1
NGTCAACATGAAGCCAGTAAGGCCATCCACCTTAGAAAGGGTCCGCAGTGCACCCAGGTGGCGGCGATCAGGCTGACGGTTACAGAGGCC
+
BS\ceeeegggfgiiiifhigiiiiiiiihiiiihiiiiiiffhhihiihiihiifiibfeegccccccccbcaacccc_accccccccc
@FCC1GLHACXX:7:1101:12051:1858#ATCACGAT/1
NTTGGCATGACACACACGCTAAAAGCAAAAATAGATTATTCAACGTTGTTTTGTTCCTTCTTGATCGGAGACGCGAGATTTCGCTGACGG
+
BS\ceeeeggggghiiiiiiiiiiiiiiiiiiiiiiiiiiiiiiighhfhiiihihiiiiiihgggggeecccccccccccccccccccc
@FCC1GLHACXX:7:1101:12109:1859#ATCACGAT/1
NGTTGCATGAAACGTGGACGATGCTCGAGGAGGACCTGCAAGCACTTGGAGTCTTTGAACATCGGGTACTTAGGACGATCTTCGGCGGTG
+
BS\ccecegggggicgfhhiiehhhiihihhiifhiiidhifeiihifhhhbfgiigfggggeeec\`bcddccccccccacdcccccX[
@FCC1GLHACXX:7:1101:12152:1865#ATCACGAT/1
NCAACACATGCTCTCATTTCGCTTATGCGATCTTCCCTCTTCAAGGGACCCTACTCCTATTTCCTCCCATCTTTCCCTTCCCTTTCCTCT
+
BS\cccccccccch[ddhhhhhhhhhhhhhhhhhhhhhhhhhhhhhhhhhhhhhhhhhhhhhhhhhccccccccccc``````````e``
@FCC1GLHACXX:7:1101:12087:1869#CGATGTAT/1
NAGTACATGGATCGAAATAGCCTCAAGAAATCTTTCAGACATCTTTGGAAGAATCAATGTGCAGCAGTTTAAGATCTCGAAAATTTTTTT
+
BP\cceeegggggiiiiiiiiiiiihiiiihiiiiihiihiiiiiihiigfhhdhiiihhihiiiihghiiiiiedeggggeeecdddcc
@FCC1GLHACXX:7:1101:12127:1882#CGATGTAT/1
NATAATGCATGGTTGCAGGTAGAGATAGAGTCAGGCTTGGTGGTGTAGGTGCTGAGGTAGTGTTTGATGGGGATGTGTTTGACGATGTTG
+
BP\cceeegggggiiiiiifghiiiiiiiighhhiiiihi^cgWccffiaeeffaeg\bebebfghcddgggb^cbccdddbccacccbb
@FCC1GLHACXX:7:1101:12195:1882#ATCACGAT/1
NCCAATCATGGCTACGCAGCTAACCTGGAGGATGCGATGTGCAATAGCCCCTCTCCGAAGCAATGCCTTCTTGGTGGTCCCGGAGAGACG
+
BS\cceeegggggiiiihiiiiiiiiiiiiiiiihihhfghhiihiheiiihihiifgegeeeddddcdccccbbacccccccccacccc
@FCC1GLHACXX:7:1101:12237:1890#TTAGGCAT/1
NGTTCCACATGCAAGTCGATTCTGATCGACCATTTCAAAAATATCTGAAACTTTGCACAGTTTTTCAGTTCCATCTAAATCGTCATTTTC
+
BP\cceeefggfghhghihiiiiihiiiiihfhiiiiiiihfhfhiiihiffhihhiiiighiiiihhghihiggggffeeeeecddedd
@FCC1GLHACXX:7:1101:12016:1890#CGATGTAT/1
NAGTACATGCTCTCATTTCGCTTATGCGATCTTCCCTCTTCAAGGGACCCCACTCCTATTTCCTCCCATCTTTCCCTTCCCTTTCCTCTC
+
BP\cceeegggggiiiiiiiiiiiiiiiiiiiiiiiiiiiiiighihiiiiihiiiihiiiiiihhggggeeeeeeddddddcccccccc
@FCC1GLHACXX:7:1101:12060:1891#ATCACGAT/1
NAGTTTCATGAAGCTATTCCTTCAAAATGTTTAGTTATGTCATTTTAAACAAATCGTCAAAAAATCACTTTAGTCAAACCGTTGCTGCTT
+
BP\cceeefggggiiiiiiiiiiiihhiihhhhiiiihhhifhiiiiiihhfihhiiiiihhiiifhhaghhiggggegeeccccdcccc
@FCC1GLHACXX:7:1101:12041:1909#ATCACGAT/1
NTTGGCATGAGGTCAGTTAGCACTGTCAATACTATCCTGCGGCTAATAAGGCTAAACATTTTAATAAAGATTAAAGCAAGGGTCGTCAAC
+
BP\ccecefcggcghidghhihhiiihiiiiiihiiiiifhihdfhiiifhhhfgiihiiiiiicghheggggegeeeecbb`bcacacc
@FCC1GLHACXX:7:1101:12190:1910#ATCACGAT/1
NCGCTCATGCAAAAATGGTCATTGGCATAGAAAGCTCTCAGTTAATAACTGTGGAAGTGCTCATAAGAACACTAAGCTGAGAAGCAGGCT
+
BPacceeegggggiiiiiiiiiiiiiiiigggihiiiiiiiiiiiiiiiiihiiiiheiiiiiiiiiiiiihifiiigggggeeeeeccd
@FCC1GLHACXX:7:1101:12239:1911#CGATGTAT/1
NAGTTTCATGCAAAAAATGGTCAATCGGCAAAGAAAGCTCTCAGTTAATAACTGTGGAAGTGCTCATAAGAATACTAATCTGAGAAGCAG
+
BP\ccc^cS`bacfeehhhhgghhedhhhheedehhRcehhedeaeeeehhhhefhhfhhbcehheeeeeeeccccccbbbdbbbaaaaa
@FCC1GLHACXX:7:1101:12236:1930#ATCACGAT/1
NACAGCACATGCTCCCATCGCCATCGTCTTCGTCCTATTCGTCCATCTCGTCACTGTCCGCTCTGACGGCAACCGCCGGCGGCAACGTTG
+
BPP\`Y\^ecc]eefddc_^dfeZ`e^fb^^^edce^aaacO^^_eabebVZ_bV\V\HTT\aZacbNFRZ\X[^^XOTXX]aaa[XaXQ
@FCC1GLHACXX:7:1101:12004:1933#TTAGGCAT/1
NGTTGCATGTACTATGTTTTGCTGGTATTGACGGAAAGTCCAATCTTCGCTGTCTTTTTTTTTTTTAAGGCACGAAAGCCTTTTCCACGG
+
BPYaacaZceegccfhefghhfggfghhh`ghhhhffdbcffhhhfhdghhhhfhhhhhhgebbba^]_SXQWT[]]abab]bb`bcb[X
@FCC1GLHACXX:7:1101:12095:1934#CGATGTAT/1
NATAATGCATGCCTAGAAAAGTCCACCCTAGGAATGGGAGACCACCGACTTACTGGTGGACTCAAGCTATTGCGAACCTGCGCCGTGCCT
+
BP\cceeeggggghhhhhhhgghdcghcd_fdgdbghaa^cf`cgddY`FT___eeVbc`bddg`\a_bdbabW]]aa[`^_a]]TO[^B
@FCC1GLHACXX:7:1101:12204:1935#TTAGGCAT/1
NACCACATGGCGCCACTACCACTAGCTAGGATGGCTTCGTTTGCACGACCGTTTACTTATACCGGACTGGACTTTTTCGGACCATTGACG
+
BP\ccececg^`cghhhhh_ghhdegbggfdfaffhfgegfgbfad`_eg_SZbd]_ac_`]baabba_ab`bbb`bbOX^a[abbb_ba
@FCC1GLHACXX:7:1101:12161:1936#TTAGGCAT/1
NTTGGCATGACCAGACAGCATATCTGTGTTATCAAGAACTCTGCAGTTAAGACCAGTTTTATAATAAATACAGATCCCGCCACCTCGACC
+
BP\ceeeegeggfhhiiiiifihiihhhiiiihhiiiiiihicgfhfhcghhiihihihhiiihghihihhihfhghhggeecdddccca
@FCC1GLHACXX:7:1101:12221:1949#ATCACGAT/1
NTACCCATGCTGGTTTTCTTCTTCTTCTTATTGGCATTACATCCTCACTGGGACAGAGCCTGCTTCTCAGCTTAGTGTTCAATAAGCACT
+
BP\cacccgegffeghhehffeghhhhdgfhhhhhhhhhhhhhhhhhhhhhhfhggfhhhdghehhhhhhhhhhegdgbgeeceeeeddb
@FCC1GLHACXX:7:1101:12138:1959#CGGACGGA/1
NGAAAATAATAGAACAGCTAAAATAAAAAGTCTATATAGTACAAATAAAAGGGGTAAATTTAAAAATTTTTTAAAGTGCAGAATACATAT
+
BS\ceeeegggggiiiiiiiiiiiiiiiiighihiihiihihiiiiiiiiiiiicegfhiiiiiiiihhiiggggedeeeeedcddcddd
@FCC1GLHACXX:7:1101:12039:1963#CGATGTAT/1
NGATGTACATGCTCACTGCACTGTGTCGTATCCACTCGTATCCAGTGGATAAGAGTAACTGACACTGAAGAAGACTGCAAGTGATAGTCG
+
BP\ceceegggggiiiiiiiiiiiiihighiiiihiiigiiiiiifghfghhhhhXaeghhiiiiiiiiiiihiggggggebdeeeeddc
@FCC1GLHACXX:7:1101:12009:1965#TTAGGCAT/1
NTTGGCATGATTGTGGAATGAGGATTACTTGTGAGTGTTGCCTGAAGGGCAAGCTAGCTAGACAGCCGGTTCCGGCCAAGCTCGAGAGAA
+
BP\ceeeegggggghiiiiihiihiihiiihghhiceghihiiiiiihihfhihiiiiiiiiiifhiigdcdeeccccccccccccacac
@FCC1GLHACXX:7:1101:12071:1968#ATCACGAT/1
NATAATGCATGAAAGTATACTGTTTAACTTGTTACTAACCGAAATTGTTCCCTATTTATTTTTAATCGTTCTGTGTGTTTAAGTAGTTTG
+
BP\cceeegggggiighiiiiiiiiiiiiiiiiiiiiiiiiiiihiiggiiiihhiiiiiiihiiiihghiiihiggggeeeeeeeeddd
@FCC1GLHACXX:7:1101:12197:1971#ATCACGAT/1
NATAATGCATGCAAAAATGGTCAATCGGCAAAGAAAGCTCTCAGTTAATAACTGTGGAAGTGCTCATAAGAACACTAATCTGAGAAGCAG
+
BP\cceeegfggfiiiiiehhiiiihihhiiifhhihhihiiiiiiiiihhhiihhifhihifiiiihiihggeggeeeeeecbddddcc
@FCC1GLHACXX:7:1101:12229:1973#ATCACGAT/1
NTGTAACATGGTCATTTCCGTTTTTTTCGGTGGCTTGCGTGCTCATCGCATTTCAGTGCTGCACTGATGGCCGCTAATGATCGAGGGTGT
+
BS\cceeeggggghfhiiiihiiiiiiiiieghhiidfhgffffcgfhfggggebccdeeddddddccccccccaccccccccccccW^X
@FCC1GLHACXX:7:1101:12174:1978#TTAGGCAT/1
NCAACACATGATAACGTTTGATGACATCTTCAATGTTGTTCCGTTGAATGGGGGTGTTACTTGTAATGAGGGAGTCATTCGCCTCACCCT
+
BP\ceeeegggggihhiiiihiihiihiiiiiihiihhhihhhcghhiiiihih_aggggeeeeeeedbbdb_acbcddddccccccacc
@FCC1GLHACXX:7:1101:12031:1989#ATCACGAT/1
NCAACACATGCCCCAAATCCAGCACCGGAGCAAAACTGATGTCAATAACCTGGGCGATCATTTCCGCGGCCATCAGCCACCCGGCTTCTT
+
BPYacc^caeeegfhhhhh`gfhehhhhcUeehhffbdgbfgfghfh`]egef`gddedadad`cbbaY_TXbbbbbbabaaaaaaabbb
@FCC1GLHACXX:7:1101:12146:1992#CGATGTAT/1
NACCACATGTGGAGTGGTAAGGTGTCCATACAACATCTGCAGTTTCAAGCAACGGTCGTACCAGTGAACAAAACAAGGCTTTCAGGCAGT
+
BP\ceeeegggggieghgghiigghhiiiiiiiihiiiihiihiiiiiiiiiiiiegigghggiggggggeeeeccdccccccccccccb
@FCC1GLHACXX:7:1101:12220:1993#TTAGGCAT/1
NAGTTTCATGTTGAAGCCCGCCCGTTTCATAACACCTTCTAGCGCAATATTGAACAGGAGGCAGGAAAGACCATCGCCTTGTCGAAGTCC
+
BP\c`ceeggfgghihiiiiiiiihhiihhiihhhhihhiiiiiigchhhhdffffhgfggeeeccdccbcbcbbaacccccccc_cabb
@FCC1GLHACXX:7:1101:12012:1993#TTAGGCAT/1
NTACCCATGATCGGCAATGTTTCGCAAGTTGTAACAAGCTTGCTAAATAAGAGCAGCGAACGAGAGCCTTAAAGACCGAGAGCGATGGTA
+
BPP``cccgegag_fhf[bXbbefgdgac^ba_fghheZe_RWN^eg]\baeghd`]_aagdcNXZ_aRT]YYbbbbaBBBBBBBBBBBB
@FCC1GLHACXX:7:1101:12077:1993#TTAGGCAT/1
NAGTGGCATGTGAGCAATCTTCCAGCAAGATGGGAAAACACCGCTGCTAATCGATGCCCGAAAGATGAAAAGAAGCGGAGTAACTAGAAC
+
BP\cccceggggfiiiiigiiiiiiiiiiiiiihiiiiiiiiiiiiiiiihiifhiiiiigfeeeeddddddcccccccc[bbccccccc
@FCC1GLHACXX:7:1101:12249:1999#CGATGTAT/1
NGTTCCACATGAGCTCAGCAAGATGCATCTCTCGCTCAGCGTCTTTCTACGGTCATGGATCGCATCATCGACCAGAGGTGACTCCCAGAT
+
BP\cceeegggfgiiiiihiiihiihhiiiiiiiiihiiiifhhiihihiiiffhiiihiiihgggeeeeeccccccc_accccccccac
@FCC1GLHACXX:7:1101:12472:1845#CGATGTAT/1
NCAACACATGATATCAGTATTCTTCTTCTTTCTGGCGTTACGTCCCCACTGGGACAAAGCCTGCTTCTCAGCTTAGTGTTCTTATGAGCA
+
BS\aceeeggggcgghihiiifhiiiiiiiiiiihiiihiiihhhhhbfhiiifhhhhhigdggffgeeeeeeeeddd`cdcccc`bbcc
@FCC1GLHACXX:7:1101:12329:1852#ATCACGAT/1
NGTTGCATGGGCAAAACAATGTCAGGTTTCAAGGCGATTCTCTCAATAATAAAAAAAAAATATAAAGATCGGTTGAGTTATCTTCAAGAA
+
BPY`cceegccegdhhhfffdbggff^egc_fgfdfcfghhhdhhfchhddghhhcgda_TT__ccb_]baa^Z_`]b`R__bcc`b`bb
@FCC1GLHACXX:7:1101:12382:1856#ATCACGAT/1
NTGTAACATGAGTTATTAGCTTATCAACTTTCTCCACGAAATACGTAACAAATTGACGACAGATCGGAAGAGCACACGTCTGAACTCCAG
+
BPaceeeeggggggiiiiiiiiiiiiiiiiiiiiihiiiihiiiihiiiiiiiiiiihiiiiiiigggeeeeddddccaccccccccccc
@FCC1GLHACXX:7:1101:12257:1861#ATCACGAT/1
NTACCCATGATCAGGAGCTTAATAAGCTTAAGGAACTGCTGGGGAAGGTGGAATCGTTGGCTTTCTTTGACCCGCTAGATGAAACGTTTC
+
BSacceeegggggiihiiiiiiiiiiiiiihiiiiihhiiiiiihiiiaehhiiiihiiihiiiiiggggggeecccccccccccccccc
@FCC1GLHACXX:7:1101:12402:1862#ATCACGAT/1
NCGCTCATGGCAGAGGATTTGGAGAGGGACTTGTTCCGCCTGAGGATGTTGGTTACTCGAGTCAGTTGGTGCACGGTTGAACGATTGCGT
+
BP\cceeegggggghihfhiiihiiiiiiiiiiiiiiiiihifhi_egeffdeghhiiigg^dgeceeebbb_bccaacccccccccccc
@FCC1GLHACXX:7:1101:12500:1870#TTAGGCAT/1
NGTTCCACATGATCACCGACGACCTATAAGGGGACACTATCAGCTCGGTTTGGTTACGACCTTAGAGGCGTTCAGGCATAATCCAACGAA
+
BP\cceeefggfgiiiihihihiihiiiiiiiiiiiiihhhhfhiiiicgggeadedccccccccccccc_ccccccccccccccccccc
@FCC1GLHACXX:7:1101:12336:1871#TTAGGCAT/1
NCGCTCATGACGCCAAGTTTTGCATTGCCTTAGAACGCAAGCAAATGAAAGAGACGACTGATTTCCTTCAACCGCACCTCTAGACTCGAG
+
BP\cceeegggfehhihdhiiiiiiiiiihihiiiiiiiiihiiiiiiiihifhhfhggfbbeeceddddbdccccccccccccccccca
@FCC1GLHACXX:7:1101:12277:1885#CGATGTAT/1
NAGTACATGATCTTTGAAGCAAAGCTTGGAATCTAGCAGAACCCCTAAGTCTTTGATAGTAGATTCTCGTTTAATAGGTATTCCATTAAT
+
BP\ceeeegggggiiiiiiiiiiiiiiiiiiiiiiiiiiiiiiiiihiifhiiiihiiighiiiiiiiihhiiiggggdggeeeeeeedd
@FCC1GLHACXX:7:1101:12372:1886#CGGACGGA/1
NTTGCCTCAGCTTACTGCACTGAAAGAGGTTCCTTGCCACCGCAGAGGGAGGAGGTGCATAACTAGAGCCAGGGAAAGTCTCTGAGTCAA
+
BP\ccecegggggiiiiihiiihihiiiighiiiiiiiiihhiiiiiiifhhgfhZbggggggeeeeeedddccc`ccbbdccccccccc
@FCC1GLHACXX:7:1101:12309:1892#TTAGGCAT/1
NGTCAACATGCTGCAGCAGACAGAATCACAAATCGACCACGTTCTGATTGATGGACGGCACTTCTCCGACATTATCGACGTCAGTGGCGC
+
BS\cceeegggggiiiiiiihiiiiiiiiiiiiiiiiiiiigiiiiiiihhiiiiiiiggeeeeeddcccccccccccccacccbccccc
@FCC1GLHACXX:7:1101:12489:1906#ATCACGAT/1
NAGTACATGTAATGGCATCTGAGCCTACTCCCGCCCAGTTGGAACAACCAGGCGATGGATTTGGAACGTACTCCAAGGCCTGCCGAAGTT
+
BS\ceeeegggggiiiiiiiiigiiiiiiiiiiiiiiihiiiiiiiiiiihhhichiggggeeeeeeccdccccccccccccccccac^b
@FCC1GLHACXX:7:1101:12383:1909#ATCACGAT/1
NACAGCACATGCTCTGTTTCAAGGAGCCGTAATGCCAAGAAGAAGAAAAAAAAAACAACGTCCTAAACTAAAAGATGGACGTACTGAACA
+
BP\cceeegggggiiihiiiiiiiiiiiighiiiiiiihiiiiiihiiiiiigec]^`Z^``ccccccccccccccbbbcc_ccabccbc
@FCC1GLHACXX:7:1101:12324:1913#CGATGTAT/1
NTACCCATGCATTGACTGGATTAGTTTGGATAGAATGATGTTGTCCAGTCGGTGGTTCGTATATATCTCCTTTATTCAAAAATCATTTCC
+
BP\cceeegggggiiiiiighiihgghiihiiiiiiiiiiiiighiiihhiicfgefhieghiiiiiiggggggeeeeeeecddcddedd
@FCC1GLHACXX:7:1101:12432:1921#ATCACGAT/1
NACCACATGGAATCTCCAGCAAAGTTGTACCTGTTAACCCTTTCTTTCCCACGGCGATTTCAAGTAAATGAAAATAGAAAACAGTCTTTT
+
BP\cceeegggggiiiiiiiiiiighihiiiiiiiiiiihiiiiiiiiiihiiiiihgggggeeeeeeeddbb`]bccccccccbbcdcc
@FCC1GLHACXX:7:1101:12362:1924#ATCACGAT/1
NTACCCATGTAAGTAAGGCAACAGTAAGAGTGGTGGTATCTCATTGGTGCCGGGGAGATAGTGTTTTACCCCGGCTCCCACCTATTCTGC
+
BP\cceeeggggghhiiiiiiiiighiiiidghdfhcfhhhiiiihighfiiiiiggdggfac_ceeddddccccccccbcccbccddcc
@FCC1GLHACXX:7:1101:12285:1931#ATCACGAT/1
NGTCAACATGCATACTTTAGTTTGTTCTCTTATTTTGGTTTTCGGCCAAACGGCAGACGGCCAAATGACATTCGGCCAAATGACGCGGAA
+
BP\cceeegfggghhhhhhhdhhfbefhghhdghhhhfeghhhhhhhhhhcegfdffgggeeacdccccccbbcc__caccccccccccc
@FCC1GLHACXX:7:1101:12495:1932#TTAGGCAT/1
NCCAATCATGCCTGCTTTTGTCCATTCTGACAGTTCGCTCTTTGGTTGGGCTTGTTCTCTCACCCCAAAAACTGCTGTTGTATTTTTGTT
+
BP\ceeeefggggiiiiiiihiiiiiiiiiiiidgifiiiihihi\fgihihihhhiiihhiiiggggeeeebdbcddccbccdedcacc
@FCC1GLHACXX:7:1101:12411:1935#CGATGTAT/1
NTGTAACATGCTGAAGGAATGTAGGGAGATGCCCGTAGATCTATATATTCTAGTAAAACATTTTATTATAGCGTTGATATATTGTGTTTT
+
BS\ceeeeggggfihiiiiiiiiiiihiiiihiiifhiiiiiiiiiiiiiihihiiiihiiiiiiiiiiihiigggeeeeeeedddddcc
@FCC1GLHACXX:7:1101:12387:1938#TTAGGCAT/1
NCAACACATGATACAACTCGGTAGTCCGAACAAGGCATTCAATGAACTAATCTACGATAACGTCACTCTGAAACTTCCAGCGGGAAGAAA
+
BP\ceecccgegghhhhhhhh^edefghhhhhhcgfhhhfhehfdcgfgh_gffdghhfhhggegeedeeeddddbdbbbbaaaaaabbb
@FCC1GLHACXX:7:1101:12449:1942#CGATGTAT/1
NACAGCACATGGCGGAGTATGGTGCAAATCGGCTTTATTTACAGAGTACGGTGAAATGATAATGCTATTTGACTAAATCAACGGAAAACG
+
BSaceeeegggggiighfhhiifghiiiiiiiiiiihiiihiiiiibeghi_d^gggeeeeeedddddddddcccccccccccccccccc
@FCC1GLHACXX:7:1101:12272:1950#TTAGGCAT/1
NAGTACATGATCTCACACCGATATGCGTTTGTGTATCTACGTGGCTCTGAACCAGAAGGTTCTTAGTGCGAATCCCGCCCTAACATTTTT
+
BP\cccccgeggghgihiiihifghhhihihffhfhfhihhfiiffgeghiihhhdgggbdgddcd_cdbbcc^b_^aacccccccccdb
@FCC1GLHACXX:7:1101:12360:1952#ATCACGAT/1
NTGTAACATGGAGTTGAACCGTAACCGAGCGAAAAGTCGCGCGCGCGCGGATGCTTCATTATGCTAAATGGCTTCACGCGCATCAACGAC
+
BS\ceeeeggggghihiiiiiihiiihhifiiiiifafghiifccacaacWacccdccddddccdccccdcccccbcccccccccccccc
@FCC1GLHACXX:7:1101:12388:1954#ATCACGAT/1
NACCACATGTGTGGTTTTTTGGAAGAGTTTTTCTGCGGAGTTTATTAAAAACAAAGATGATTTGAAAGAAAAATATAAACAACTACTACC
+
BPY\Yaacee`eafbf`feehddbedcbSX^ceedhcWeea]eeeehhhhdhdhdebdZa^accccb`a_baaaacddda`a^aaaaaaX
@FCC1GLHACXX:7:1101:12473:1959#ATCACGAT/1
NGTTCCACATGTTAATGAAATGAAAAAAAAAAAAAAACTGAGAAACTGGTACCGGATGACACTGTAAAGACTTTGATGGAGGGCATCAAG
+
BS\cceeeggggfhiihhiiihihiiiiiiiiiiiec[`bZZZbc]T]bGY]`^\UEH]YY__Y`b`cGYR]b_]YY]]RW^aEJRR_]Y
@FCC1GLHACXX:7:1101:12298:1969#ATCACGAT/1
NTACCCATGCTTGCAGGTGCGGACACAGTTGAGGAAAGTCAACAGCTCTGTAAGGAAGTTCTGGAACTTCTGAAGGGTTCTGGGTTCAAT
+
BP\ceeeegggggiiiifgiiiihiidhggiiiihhiifghiiiiiiihiffhiifdfbfhiggdgggeeeeeeddcZ`acccc^_ccdd
@FCC1GLHACXX:7:1101:12381:1972#ATCACGAT/1
NCGCTCATGCTGGAGCGTACGTTTGGCTGTGTGTATTTATGGTCTCACTCTGTATGGCACGTCGGTCCAGGATTTCTATATTGCACAACT
+
BPJSYacceeceeedXU[e^eedeZfRbce]fha[XcaaSSXX^cedeh_a`WaHHWUVVF\bdc[[F]]]_`_RZ_]_T]R]]]a`aaa
@FCC1GLHACXX:7:1101:12329:1977#CGGACGGA/1
NACTGGCAGTGAGAAAGGAGAATAGGGAAAATGAGGCAGAAGAATAGCAAAGGGAATTAAAAGTTGGATAAAGGGTAAAATACGTAAAAG
+
BP\cccacgcggfhhhhigfghihhiihhiiiiiiihhiifhhhhihhiiihiibghiS_eghdfhigdegfgeeZ^`dddddcbbcccc
@FCC1GLHACXX:7:1101:12412:1979#CGTGTATC/1
NAGTTTCATGATGTCAAATCTGGCCAAAATAGCGGAGCTTCGTCGAGATGCTGCAAGAACGGCAAAAACCGCTTCTCTGATTTGTAGATC
+
BP\cceceggggfiiiiiiiiiiiiiiiighihiiiiiiiiiiiiiihfiihhhiihgggfeeccacccccccaccbcccdcdbcccddc
@FCC1GLHACXX:7:1101:12254:1980#CGGACGGA/1
NGTAGTCTCAGCTACTTGGGAGGCTGAGGCAAGAGAATCGCTTGAACTTGGGAGGTGGAGGTTGCAGTGAGCCAAGATCGAGTCACTGTA
+
BP\ccccegfgegiiiiiiiiiiihihhiiiihaghiffghfffdghihfiibgfcghhgg`dedeeedddddbcccbcc^a]bbbcc_b
@FCC1GLHACXX:7:1101:12372:1984#TTAGGCAT/1
NTTGGCATGACGCAATAAAGTTCTCGGTATATGACGTCGAACGTTCGTTGGTAAAACTCTACCGGCAGACCATCGGACCCGGGTGAGTTT
+
BS\ceeeegggggihiiiiighfiiiifgiiiiiiiiiihiiieghihhihgfiiggggggeeeccccccccccaacccccccT]`a_bb
@FCC1GLHACXX:7:1101:12350:1987#TTAGGCAT/1
NGTTCCACATGTGAAGGTTTCGACAGCCAGTGGAATCTCAACAAGGGTTGTCATTGTCAAGCCAACGTTTTCTTTTTTTTTTTTTTTAAT
+
BP\cceeeggggghigheeghihifheihhcfhhhhihihiiiicegXcfghiiiiiiiihiiihig`ggeeeeeddccccccccbBBBB
@FCC1GLHACXX:7:1101:12435:1988#ATCACGAT/1
NGTTCCACATGCTTATCTGCGTATGTATGCGAGTAAATCGTCGAGTAGCACCCCTGATTTACAACATAGGCTAGAGGAAGTGGTTCACCC
+
BP\cceeegggfgiiiiiiihghiiiiiihhihggiiiiiiiiiifgdghhhiiiifhiggggggeeeeeccddd_`^acZ_b_accccc
@FCC1GLHACXX:7:1101:12298:1990#CGATGTAT/1
NAGTGGATGCCGATATGACCTGCGAGGACTACCAGGATCGACTGTTGGGAAACTTCGAGAATCGTCGCTCGGAACGGGCATTGCAGAACC
+
BPY`ccdecgggce`dgfhhfghghh]cfgffghddffhabfga_cfggb`abaaea`d`^bba``aaaaZaaaa[___R^bb]b_b`[`
@FCC1GLHACXX:7:1101:12479:1991#ATCACGAT/1
NAGTGGCATGGAAAGCTGCACATTATCCACAGATAAAGTGAAGCTGCTTATGTCGTTGGCGGTCGCACCGTGTTGGCGGATGACGCCCGG
+
BP\ccccdgggfgiihiiiiiiiiiiiiiihhhiiiiicghhihiiiiiiiifhifghihiiggecccccaa`cccccc_accccccccc
@FCC1GLHACXX:7:1101:12687:1846#ATCACGAT/1
NACCACATGAGGTAATCTAGAATGTCGTGCAAAGTGTACTGCGATCTGTCCAACTTGGGTACTTTTTGCACTACCGAGGGACCAAATGCA
+
BP\cceeeggggeghiiiiiiiiigiihhiiihifhcghiihihiihiiihhihiiiiiegiiiiiiihigggggeeccccccccccccc
@FCC1GLHACXX:7:1101:12602:1850#ATCACGAT/1
NAGTACATGTCGGAAAGTGTTTCTATTCGCTCCATTTTAACGGTACCTTTCAGGACGAGTTTGAACAAACTTTCAGTTTTGTCGTCATAA
+
BP\cceeegggggiiiidgghhiihiihiiiiiiiiihhiiiifhiiigiiiiiiiiiigggggeeeeecdddddddddcccccccccdc
@FCC1GLHACXX:7:1101:12527:1851#ATCACGAT/1
NTACCATGATAATGTAATCGCTGTACAGTTGCCCCACAGTTATGGATAGCACACAGATATGGTCAAATATAGTTGCAATAACACCGAGAA
+
BP\ccecdeggggihiiiiiiiiiiiiiiiiiiiiiihihiiiiiiiihiiiiihhhiiiiieghiiiiiiifhhdgggggeeeeccccc
@FCC1GLHACXX:7:1101:12649:1852#CGATGTAT/1
NCGCTCATGATCATATCACCATCTCAGTTGCATCCATTTCACAACAATCAATAGTTTGACATTTCGAAATCACCACAATAGAAACACACA
+
BPaceeeegggggiiiiiiiiiiiiiiiiiiiiiiiiiiiiiiiiiiiiiiiiifhhhiiiiiiihiiiiihiiighggeggbbaddccc
@FCC1GLHACXX:7:1101:12569:1852#TTAGGCAT/1
NCGCTCATGGATTCTGTGATGCATCGGAGGCAGCAGGCTTTTTTATTTGTGTTTTTATCGTGCTGACCTGTTTTTGCTGATATTTTCATC
+
BS\ceeeegfeggiihggiiihiiiiiiiihiiiiiihhiiiiihiiiiggefhiigggggeeeeecdddbccccccccccceedddcdd
@FCC1GLHACXX:7:1101:12715:1865#ATCACGAT/1
NCGCTCATGAGTTCTGCAAATGATATAATGAATGGAAATGTGGTTTTTACTAAAAATGGCAAAGCCGAAAACGATCTCGTTGCCAAAATT
+
BP\cceeegfgggiiiiiiiiiifihiiiiihhiieghiiafgcghiigiiiihiiegiiidgfhhihigfgeeebdddccccccccacc
@FCC1GLHACXX:7:1101:12685:1869#ATCACGAT/1
NCCAATCATGTCGCGCGTCGGTTGAGTGAAGTGAAAAAGTTCCGCGATCGGTTAGTTCTGTTTGATCTTCGACCTTGACGATTGCACCTT
+
BPYacc]cggg`efhhhfhhf__eafhf]efbaeefhhchffhfgdW``aa^ab^T_bc_cbb]]]b`bda^[Z_bbbba_^aabbbbbb
@FCC1GLHACXX:7:1101:12552:1870#TTAGGCAT/1
NACCACATGTAAGAGCACGCAATGGTCCGATACTCCGATATCCAAGTCTAGGGTCCACTGCTGGCTCATCGATTCCATCGATTTTTTCGT
+
BP\ccceegggggihhhiiiiiiiifghiiiiiiiiiiiiiihiiigghiihiggggggeeeeecddddccbccccddcccaccccccac
@FCC1GLHACXX:7:1101:12524:1871#ATCACGAT/1
NTTGGCATGATTTTCCATAGCTCTATGCGGTCGATACTCTCGTATGCCGCCTTCAAATCGATGAACAAATGGTGCGTAGGGACCTGGTAC
+
BPYaccccegeggifdhhfghhhiihfhiigghiii_eI^cffhhcffhYgdhHHMM\HTZGHV_GZZ`ZMZLT]]^^^WW^P[[^BBBB
@FCC1GLHACXX:7:1101:12569:1877#TTAGGCAT/1
NCAACACATGCTTCTGCTTCGGTAGAACCTTGGTGAAGCCATCTGCGGGTTGCTGTTGTGTTGGGATGTAATACAGCTTGATATCTCCTC
+
BPY^accceggegfhhhe[hghaZcbcebdgd_PP^X^acZce][cdfhSZaffh^db\^^acd[\bab`ZZa_Z_]_`][bc``cbbbb
@FCC1GLHACXX:7:1101:12629:1877#ATCACGAT/1
NATAATGCATGCGGGGCACGATCTTTAATAAATCCAGCCAGTTCATTTGTTTCGCTGACGACGTGGACATTGTCGGAAGAACGTTCCAGG
+
BP\cacecgggeeaea_fcdhhdhh`_bfghhabdddgdgfhhgdbgedgb_Z^b][Z`]aaaWW^[_`b`]Y][X[_[abb]^X^^]_X
@FCC1GLHACXX:7:1101:12609:1884#CGATGTAT/1
NGATGTACATGTCGCGCGTTGGTCTAGTAAGTGAAAAAGTGGCGTGATCGGTGAGTTCGGTTGGAGTAACTGAAAAAGTGCCGCGATCGG
+
BPY`cc^c^b^`efghefdf`fgcgeeedghdeffdfgf[a^ef`gVZbdgZ^TZV^_abZWZ^Y[_Y__bb__b`aaYSSY__]T[aaa
@FCC1GLHACXX:7:1101:12714:1885#ATCACGAT/1
NGTTGCATGTTCGAAACGCTTACAAACAATCTGTTCTACGAGCACTATTTGATGTAGTTTTGAATAGTTGGTCACTTATCCTTGACAGCT
+
BPYacacegcgeghhhhhdfhgghhhhhhhhhhhhhhhhhhhhfhhbffheffdffhbdghhhggdg^dbddeeeeeddcdddccccbcc
@FCC1GLHACXX:7:1101:12540:1893#ATCACGAT/1
NAGTACATGTCGCATACATATAAGTGACTGTACGGGAGTGCTGATCTAAGCCTAACTTTCAACAACTGAAAGAGAAATGAAAATGAGATT
+
BPP\aa`KQQ\^c_ZbddeaccaaR`^`[JQ^^W^^b`ccScdc`cc_acRXa\aZMNW`ZZ``U__`bcbc\RHMVZ`]```BBBBBBB
@FCC1GLHACXX:7:1101:12514:1894#TTAGGCAT/1
NTACCCATGATTTTCCATAGCTCTACGCGGGCGATACTATCGTATGCCGCCTTGAAATCGATGAACAAATGGTACGTACGGTCCTGGTAC
+
BP\ceeeegggggiiiiiiiiiiiiiiiiiiiiiii`gbggeeeeeddcaaacXT]_b_ac^]bccccc`_bY_`abbcccbcccccbbb
@FCC1GLHACXX:7:1101:12624:1896#CGATGTAT/1
NCAACACATGCATACAAAATATTCTATCGATAAATGCTGATTTCAATGTTAATCAATGTTAATCCGTTTTGAGGTATCTAAATAACTGAT
+
BP\cceeccggffhhhhhfhhhhhhhhhhhfhhhhhhhhhhhhhhhhhfgdeggbghhhhhhhhhhefghfcfdb`dgggfgeeeeeedc
@FCC1GLHACXX:7:1101:12567:1904#ATCACGAT/1
NATAATGCATGCAACGCCACAAAGCTCCATCATCAAGATGATACGGTTTCCACTCCGGGCGTTACAACAACAACCCTTGCGTTACCGACC
+
BS\cceeegggeghiiihiiiiihiiiihgiiiiiii_cghiiihieghhihihfhffhgebccccbcacccccccccccccccccacca
@FCC1GLHACXX:7:1101:12706:1904#TTAGGCAT/1
NAGTGGCATGTCCTCTTGATCGCGGAGTTTGGCTCGTGCCAGCTTTTCCGCTCTGGAGAACGGCCGTAGGTCACTTTTCACTTAGCAACC
+
BP\ccccdgggggiiiiiiiiiiiiehgghiiihhhdffgdfhihiifh`dgccbd_aZ`bccccc_acc_b]_b]bcbbcbcccccccc
@FCC1GLHACXX:7:1101:12729:1913#TTAGGCAT/1
NCAACACATGTACCGCAGCCTTTCCCGTTCTATTCGCCAGTTGCTGTTATAAGAGGGAACTTGATACGGCTCTGCAATAATCACTACGTC
+
BS\ceeeegggggiiiiiiiiiiiiiiiiiihiiiiiiiiiiiiiihhhifiighiihiiggggggeeecccccccccccdccccccccc
@FCC1GLHACXX:7:1101:12590:1917#TTAGGCAT/1
NTGTAACATGTTTTATGATAAACAAAAAATAATAATAACAAACAATAAACCCCATTCCGTACGCGTCCTTGAGTATGCTTTTTTCACACA
+
BP\ceeeegggffiiiihiiiiiiiiihiiihihihiiiiihfccfhhiiihihfhhhighhihgeccbdcccbccdbcdcccccccccc
@FCC1GLHACXX:7:1101:12648:1918#ATCACGAT/1
NCGCTCATGCAACAGAATCAATGGATTAAATACAACTGGCATTGGCGTAGGAACAGGGAGGGGAGGGGGGGGGTTGGCAGGGGGGGGGGT
+
BS\cccccgggggiiiiihiiiiiffhiiiihhfhhihhhhhhfihidhhefhfhbghfgffe[`caccccccHT[a]Y^a]acccBBBB
@FCC1GLHACXX:7:1101:12687:1918#TTAGGCAT/1
NTGTACATGGAAACATAAGTCATAGGGAAAAAATAGTAAAGTTTAGTAATATGAAATAATACAACAAAGTATATTTAAATCAAAGTGGAA
+
BP\ccacdegcgfhhhhhhdgfhhhhhhhhhhhhh_IYeefhhhhhhhgghhfhhgghhhhfdghhhhfffhhhhhhggggffeddeeed
@FCC1GLHACXX:7:1101:12744:1937#CCGGACGG/1
NTCCTATCTAAAAGACCACTTCATTGTGCATTTGGTCAACTAACAATTATTAAGCAGCTCTGGACCCAGTTTTGCTTAAGAGTAATGCAA
+
BP\ceecdgggggiiihiihiiiiihhiiiiiiihiiiiiiiiiihiiiiiiihiihhiiiiihhiiiighiiiiifgggggcdeeeeed
@FCC1GLHACXX:7:1101:12626:1946#CGATGTAT/1
NATAATGCATGAAACGTGGACTATGCTCGAGGAGGACTTGCAAACTCTTGGGGTTTTCGAACGCCGGGTGCTCAGGACAATCTTGGCGAC
+
BP\cceeegggggiiihiiiiihiiihiiiiihiiiiihiihiiiiiiiihiiT`dghgfgeeccccc_acccccccccccccccccccc
@FCC1GLHACXX:7:1101:12577:1947#TTAGGCAT/1
NGTTGCATGTTTTATAACAACTGGTGATATAAAAAAATCATATCAGGGGAACACATTCTGTTATAATCTTGTTTCTTCCATCTGGTCGGG
+
BS\ccecegggggiiiihhiiiiighhihhiiiiiiiiihhhhhhiiiiifhiiifhiiighiigfgggggeeeeeedddedddcccccc
@FCC1GLHACXX:7:1101:12701:1948#ATCACGAT/1
NGTTCCACATGTTTAAAACGGGAGTCTTCGAGGAGGTTCTAGAAAAACTGATTGGAGAATCACCGGATAAAATCCTAGAGGACTAAAGGC
+
BP\cceeegggggiiiiiiiiifhghiiiihiihiicgfigiiiiiihiiihhhiihiiiiigggeeccddddccccccccccccccccc
@FCC1GLHACXX:7:1101:12503:1950#CGATGTAT/1
NAAAAGTCATGAGAAACACGACACTCTGCATAAGACAAGAACTAGATATGAAAACTATCTAAATGGAACACTACCGAAAGAGTATACCCC
+
BPY`cccccdc[bdhhhhdhddcdddddcdcdhhhdhccchhhdhcddbdhhhbddhddcdhdhdhdcZbbcb]_c]__^`]]]`a```^
@FCC1GLHACXX:7:1101:12665:1956#ATCACGAT/1
NAGTACATGGCTAACTCGATGGTCCCTTGGGTCGCAGTTGCACTGGTTTTGTGTTCTGTAACCCGATACCTCCCTAACTCGATGGTCCCT
+
BP\cceecegfggiiiiiiiiiiiiiiiihighhhhihhiifhiiieghiihihiiiiiiiifggeeccccccccccccccccdccccab
@FCC1GLHACXX:7:1101:12544:1963#CGATGTAT/1
NCCAATCATGACCCTAGTTGCGTAGAGTTGTTAGTCAATCTTCGAACGCTTGTGACATATGACAATCCTGTTTCCCGTGTAGTTTTAATC
+
BP\acccegggggiiiiiiiiifhihifhhhiiihiiiiiiiiiiiihhhihfhiiihiiiiiiigggggeeeeecc`cdccbcdccccc
@FCC1GLHACXX:7:1101:12607:1971#CGATGTAT/1
NAGTACATGATACCTTTAATGTCCGATAGGAATACCCAGATTTCGCTCAGTATTTTCAAGATTCCGCTGAAACCTCCATAGAAAGAACAT
+
BS\ceeeegggggiiiiihiiiiiiiiiiiiihiiiihiiiiiiiiiiiifgiiiiiiiiiiiiiiiigggeeeeecddcddcccccccc
@FCC1GLHACXX:7:1101:12632:1972#CGGACGGA/1
NCTGACACAGAGAACAATTATACTTATTGGGCATATTGATCAATCTTGGCTGGCAATAATGCCTGGATGCAATCACTCTATGACCCAGTT
+
BP\cceeeggegghiiiiiiiiiiihhiiiihiihiiiiiiiihiiiiihhiihfiiiiihhiiiihiihihifgggggeeeeeedccdd
@FCC1GLHACXX:7:1101:12580:1976#TTAGGCAT/1
NGTCAACATGAATATCTACCAGTATATTAACTAGATATCGATCTCGTTTCTTAGGCATTCATACTGAGTGACCAACCCACTTGAGTCCGC
+
BSaceeeegggggiiiiiiiiigiiiiihiiihihfhhiiiiiiiighhiiiiiiiihihiiiiiiiighiiiiihggggeeeeebddcc
@FCC1GLHACXX:7:1101:12709:1980#CGATGTAT/1
NAGTTTCATGGGGCTGACAAAATCGGGACATTACTGTACTACTATTTTCAACCTCTTGTGTCCATCTTTGGCAAACATTTGGTGCGTATT
+
BP\cceeegggggiiiiiiiiiiiiiighhhhhhhhfhihiiihiiiehfhiihhfhhhhhfgfgiiggggggeeceddddbbcccaccc
@FCC1GLHACXX:7:1101:12702:1998#TTAGGCAT/1
NTTGGCATGTGCATTATTCTCTTTTGTTATATTGGTAGAAGGTTGAAAGCCTTTTCAATACACTTCACTCGTATTTTCCGGAATCTATTC
+
BPYacc[caeg`efghfhhgdghhfhcggdagghdbd_ef_ecg^ceff_Ycegfbcgfcbghdgfb`feb_ecfddcfdg\cddb]Z_Z
@FCC1GLHACXX:7:1101:12923:1850#CGATGTAT/1
NTACCCATGTGTGATTGTACGGGAGTGCTGATCTAAGCCTAACTTTCAACAACTGAAAGCTTAATGAAAATGAGCTTAAATCCAGATACA
+
BP\ceeeegeggghhiiffffiifhaegehhihhhiiiihfhfhiihhiihhifhhhihifhhihhfghiigggfgedceeeeddddddc
@FCC1GLHACXX:7:1101:12839:1852#TTAGGCAT/1
NAGTGGCATGACCGGTCTGAACACCAAGATGAGCTCTACAACCCCAGCCAGTCAAGCAGCAGACCTTAACGTTTTGGGCCTAAATCACAG
+
BPY`cacccgfceffed`fggfbeffghhhffhdacegffdfghhbedghhbd`fddg^Xbgcee]bbddbdbbb\\Z`aab``_Y_bbY
@FCC1GLHACXX:7:1101:12776:1853#CGATGTAT/1
NGTCAACATGTGCATTACGGACGATGTAAGTAGAGGGCTTTTTTGTTGCTATCTAGGGAGGAAATGATGAAACGACGGTGACTGCTCTAA
+
BS\cceeegggggiiiiiiihiieghghiifgfghiihhiiiiihhihihhiiifhggggeccdddddcdcccccccc]acccccccccc
@FCC1GLHACXX:7:1101:12818:1857#ATCACGAT/1
NCAACACATGGAAACCACTTAGGAAGAGTTTCTGCTGAATTTCCGCGAGTTCGGGCATAGATTTTCCAGCTTTTCTTTATGAAAAAGAAA
+
BS\ccceegggggiiihiiiiihfhhhieghihiiiiiiiiiiiiiighefghhhegeeeeeecdd_cddccccccccccccdccccccc
@FCC1GLHACXX:7:1101:12890:1857#ATCACGAT/1
NCGCTCATGTCTTCTACAAAGTTGTTAAACATTTTAAAACGCGTGTTTTTGCTGAACATCGCACCTCTCTATCTCTCAAAGTTAAAGAAT
+
BP\cccccgg]aefhffhhhdhfagffhhhffghheghhheddee_ghhhddg`_efffhfgedddddbbcbbbbdb___bZ`_bb_bab
@FCC1GLHACXX:7:1101:12995:1862#TTAGGCAT/1
NTACCCATGATCACCGACGACCTATAAGGGGACACTATCAGCTCGGTTTGGTTACGACCTTAGAGGCGTTCAGGCATAATCCAACGAACG
+
BP\cceeegggggiiihiihhiiiiiiiiiiiiiiiiiiihihihicggfgadeecccccccccccccacccccccccbccccccccccc
@FCC1GLHACXX:7:1101:12752:1866#TTAGGCAT/1
NCGCTCATGAAGAGAGACAACACTTTCGAACGATAACATGTTGCAAATGTATCATATTGTCACTATTGAATATGTTAAGTAGCCGTTGCT
+
BP\ceeeefggggihiiiiiiiiiiiihiiiihihiihiiiiiiiiiihdfghiiiiiihihiiihhiiigggggbgeedeececccccc
@FCC1GLHACXX:7:1101:12860:1871#CGGACGGA/1
NTTATTTCACTTGTTAATTATGTCTTTTTATCTAATAGAAAGGGAGAGTGATAGCTACTTAGCAAAGCAGCTTTAAGAGTTACATAAGCG
+
BP\acedeeggggghihiifhiiiiiiiihiiiiiiiihihiifeffheeghhihhihghiihfiiiihiihidhhiigdgffgeeeeec
@FCC1GLHACXX:7:1101:12972:1882#ATCACGAT/1
NGTTGCATGTTGCAAAATAAGTGAAGCTGCTTTTAAAACAAACTTTTACATCGATCAACCAAACCATAAAAATCCAATAGCGGAAAAATA
+
BS\ceeeegggggiihihihihghiihiiiiiiihiiiiiihiiiiiihiiiihiiiiihhiiiiiiiiiigggggeeeeeccccccccc
@FCC1GLHACXX:7:1101:12892:1885#ATCACGAT/1
NAGTACATGGAAAAGTCGTTGTAATCATACATTGCCACGATAACAGCTTCAAATACTGAGGTTATTATAGGTAATGTTTATAAAAAAGCA
+
BS\cceeegggggiigiiiiighiiiiiiiiiiiiiiiiiiihiihiiiiiiiiiiiihhighiiiiihiigggfggggeeeeeedcccc
@FCC1GLHACXX:7:1101:12769:1890#ATCACGAT/1
NACAGCACATGTTATATGGACTTTTTCTAAATCATCCTTATTGAAAACCGCGTAGCTGGAATACGTTCTACATCTGGGGATAGCTGCACC
+
BP\cceeegggggiiihiiiiiiiiiiiiifihiiiihiiiihihiiihiiihiihiiiiiiiiggggeeeeeeedddcccccccccccc
@FCC1GLHACXX:7:1101:12873:1893#TTAGGCAT/1
NACCACATGCGGGGCACGATCTTCAATAAATCCAGCCAGTTCATTTGTTTCGCTGACGACGTGGACATTGTCGGAAGAACGTTCCAGGTG
+
BP\cceeegggffhhiiihiiihfiiiiiifhhifhhdhggigggggggeeeecccccccccccabcccccdac]acccbc^babccc]b
@FCC1GLHACXX:7:1101:12826:1898#ATCACGAT/1
NAGTACATGAAAAGACCTTTTTTTCAAGAGAAACGTTAACTAACTAACTTGTGGTCCATCAACGAAATGCCTTGACCTCTACAAACAAAG
+
BP\cceeegggggiiiiiiiiiiiiiiiiiiiihhghhiiiiiiiiiiiiiiiigiiiiiiigggeeeeeddddddcccccccccccccc
@FCC1GLHACXX:7:1101:12847:1902#CGATGTAT/1
NCAACACATGGTTGTACGATCTTGCCGCGATGAGAGGGCTTTACCCATTAGCCGGGCTTAGCCCTGGGGACCAAAGGTACACCGTTGTGA
+
BP\ceeeegggggihiiihhiiiiiieiiihiXfghhiiiihihghdgiiiigfeeccccccccbcccccccccccc`bcccccaccacb
@FCC1GLHACXX:7:1101:12989:1902#TTAGGCAT/1
NACCACATGTACGCGCCATTATGTGCGCTCAAAAAAGCTTTTAACTATTAAAATCGGTTGAAAAATGGCAGAGATATTGACAAAAATGAT
+
BP\ceeeegggggiiiiiiihiihiiiihiiiiiiiihiiiiiiihiiiiiigfggececccddcccccccccccbcdcccccccccccc
@FCC1GLHACXX:7:1101:12804:1903#ATCACGAT/1
NATAATGCATGAAGGTAGCAAAAGCTGGAAGAATCACGCTATGTCTAAACCAGCAGATTATGCAAATCGAATATATCTCGGATTTTTTCC
+
BPY`accccgggefh`efhhhdbghhhhhhhhhhhhhfhhfhhggfdhfdefdbfghhhhhfhhhhf`gfdgbgecddddc]`abbbabb
@FCC1GLHACXX:7:1101:12755:1906#TTAGGCAT/1
NTGTAACATGGTGACGACGGGGAGGCCTCGTTCACATACTGCTGCAGATGCGGATGGTACACGTACGATAGCGGGGTCCTCGGAGTCTGC
+
BS\ceeeegggeghhihhiiiiihiihiiiiiihiiiiiiiiiiiigfgggeebbccZ_bcccaccccacabaac_OT^bcccaaW`ccc
@FCC1GLHACXX:7:1101:12948:1906#ATCACGAT/1
NCGCTCATGCACATACACCAAATGGATGCGGTAACGGCGTTTCTTCAAGGAGATTTGTCCGGCGAAGAAATTGTAGTATCTCCTCCCTCC
+
BPacceeefggggiiiiiiiiiiiiiiiiiighiiiihheghiiiiiiiifggggeeeeeccccccccccccccdcdddddccccccccc
@FCC1GLHACXX:7:1101:12785:1912#ATCACGAT/1
NTACCCATGAGCGTGATTGGTCGCTTCCCTCGGGGCACTTTGACAACGGGATGTTAAGTAGAGATGGTCGGGTTTCACATTTTTCAAACC
+
BPYcceeecgggcdffhhhihiiiiiihiiihiihhiihiihhhiffhegdceddedcdddbccbbcbb\ac[^acdcb_bcdc^_]`bc
@FCC1GLHACXX:7:1101:12873:1922#CGGACGGA/1
NAGTTTCCCCTCCTTAACAAGCAAGGAAATGGAACAGGTAATATCTAAAATTAAAGTAAAACCATGGAATAGTTCTAGGACTCTGACCAA
+
BP\ccccc^eeeehhhhhhhhhhhhhhhhhhhhhhhhheehehhhhhhhhhhhhhhfhhhhhhhhhhhhhhhedeeeeeeccccccbbbb
@FCC1GLHACXX:7:1101:12846:1925#CGATGTAT/1
NCCAATCATGCTCCAAGCCTGGGGGACACTGTTGTTATTGGAAGTTCGTGGATTGTTTATCGTGCCAGTAAAGAAAAACACCTATCCCCA
+
BS\cceeegggggiihiiiiiihiifhiiiiiiiiiiiihiiiighhhegiaghffhggefgeceeddbdbdcccb\acccccccccccc
@FCC1GLHACXX:7:1101:12930:1929#ATCACGAT/1
NATAATGCATGCTTCCGAAGGGAAACTCTCACAACGACATTCGCGATGACGAAGCTTTTGTCGAGTCGTTCGCTTACTCTCTTTCATTGG
+
BP\cceeeggfggiiiiiiiiiiihhiiiifiihhihiiiiiiiiihiiiigggeeeedddcccccccccccccccccccccccccddcc
@FCC1GLHACXX:7:1101:12995:1930#TTAGGCAT/1
NTGTAACATGTTTAGTTAATAAGACGTGACCTTCGAGAGGTTTTTTCCCAAGACGGTGTCCAAGAAGGATTACCACCGCTAGCTTTCGCC
+
BS\ceeeegggggiihiiiiiiiiiiiiiiiiiiiiiiiiafghiiiiiiihiiii`fdgggggeeeedddddcdccccccccccccccc
@FCC1GLHACXX:7:1101:12912:1934#TTAGGCAT/1
NACCACATGTTAAGTACAAATACTTAAATATTTTGATTGTTTTCGCACCATTGTTTCGTTTTAAGTTTAAGTTTAAGTTTTAAGTTCACA
+
BP\ccceeggeggihihiiiiiiiihiiiiiiihghiiiiiiiiiihiiiihhefhhhghfdfhighhhhihhhgggggggeeeeeeddd
@FCC1GLHACXX:7:1101:12786:1944#TTAGGCAT/1
NTGTAACATGCTCTACCGGAAGTGATGGGTCCTCGTTCAGTATCGACGAACCTGACAGCTACAACAGTTCGCACACACCGGATGAGGGCA
+
BP\ceeeefegggiiiiiihihgdhihihfhiiihhiiiifhiihhiiihhihgggfdccdeeddcdbbccacccccccccacccccc]a
@FCC1GLHACXX:7:1101:12895:1946#CGATGTAT/1
NTGTAACATGAGCCTTCCAACGCATCATCGACAGAATGGTTGCTGGTATATCTGGAATGAAGCCTTACCTAGACGATATTCTCATCGCTG
+
BP\cceeegggggiiiiiiiiiiiihiiiiiihhiihihhhhiiiicdghhhiiihiihhhihhhigggggeeecccccedecddccccc
@FCC1GLHACXX:7:1101:12763:1947#TTAGGCAT/1
NTTGGCATGAATCCGTTTTACATCCTTTGCGATGATTACTGCTTCTTTTTCACTTTCAACACTTACGAGCATATCGTCTACATAATGTTG
+
BP\cceeefgggfhihihiiihihhiiihhhfhhehhhiiiiiiiiiiiifhfiiifdfihiiiiifiiggggeeeeecccddccccbcb
@FCC1GLHACXX:7:1101:12955:1953#ATCACGAT/1
NGTCAACATGACCGAGACTAAGGCGTGCAATATGCTGAAAAGTGCCGAAGATGATTGGGTGAAGAAGGCTAAGGAAGTTGACGATGCAAA
+
BS\cceeegggggiiiiiiiiihhihiiiiihiiiiiiiiiicggiihiihiifgggggacecddddccccccccbcccbcccccccccc
@FCC1GLHACXX:7:1101:12905:1967#CGATGTAT/1
NAGTACATGCCCATAGAGGGCTACTGTTCTATAGAGCGTTTACAGTACATTTGGTGCTTGGAAGGTACGATCGCACCGGGGTTGGCTGCC
+
BP\cccZ^bceeeeeehdbedeehhhdgghhhhhh_fehhhhhehfeeddhhdhaadfdhdeehhhdheeeeccbb__aaaaaa]`_aaa
@FCC1GLHACXX:7:1101:12804:1971#CGATGTAT/1
NAGTACATGCCTTGCAGGTTACACAGTTCCTCACGTAATCGCCAATCTCTTGCTGCATTTGTGGCCAGTAGTAGTGGGCTTGAATTCCGG
+
BS\c`cccggggghhhhhghhhhhhhhhhhhhhhhhhhhhhhhhhhhhhhhhhhhhhhhhhhhhhhhhegeggggddddbbbbbbdbbba
@FCC1GLHACXX:7:1101:12776:1971#ATCACGAT/1
NATAATGCATGGTCGTGAACGTTTAGAAAAATCTGTCAATGTTCGTTTATTGACCTATAGACGTTGGGAATACAATCACAACTATGAAGA
+
BP\cceeegggggghhiiihiihiiiiiiiiiihihhiiiiiiihcfhiiiiihiihiiiiiihhiigggeeeeeedddddccccccdcc
@FCC1GLHACXX:7:1101:12923:1972#ATCACGAT/1
NTGTAACATGAATGTTGCTAGTATCCAATCTACGAAGTATACCGTAACTACGCTAACGCTAACGCTAACGCTATTCTTCGGCCATTATGA
+
BP\cceeegggfgiiiiihiihiiiiiiihihhhiiicfhfhhhfhhhiggghihiiiiiiihgggeeeccccccdddcccccccccdcc
@FCC1GLHACXX:7:1101:12824:1981#ATCACGAT/1
NACCACATGTTGTACCAGCATATGCAACCTTTAGTAATAGGACTATACAAACCGTCACCTTTTCCAATGATTCTATCACTGAGTTTTATC
+
BP\ceeeegggggiiiiiiihiiihiiiiiiiiigfihiiiiiiiiiiiiihiihiiiiiiiiiiihiiiiiiigggggggeedeeeddd
@FCC1GLHACXX:7:1101:12944:1987#CGGACGGA/1
NGTTGTTTTAAATAGTAAAGATGTGCCTAGACCAGTATACTCCAGAATAATCAGTCTGATGATACAAGAAAATGTTTCCTGGTAAATAGC
+
BS\ccccdggggghidfghdhfhffhhiihiehhighhhh`fhiiiihhidfgbeghiiiiihiiiiiihdhgf_bdgidggdggeegce
@FCC1GLHACXX:7:1101:12975:1987#CGATGTAT/1
NACCACATGAGCAATACAACTCTAAACAAGTTGATTTGGCATTTACTATGGCTAACGTGTATGACGGAGTTTTGCACTTTATATGATTTA
+
BP\ccecegggggiiiiiiiiiiiiiiiiihhiiiiiiiiiiiihiihiiiiihiiifhggiiiiiigh_dggdggeeeeeedddddddc
@FCC1GLHACXX:7:1101:12895:1988#ATCACGAT/1
NCCAATCATGGTGGACACTGGAGCCGTACACCCTAACCAACAAGCTGATCGGTCGAACGCCGGTAATCATTGGATGATACTCCAATGCTT
+
BP\cceeegggggiiiiiiiiiiiiiiihiiiiiiiiiiiiiiihiihhiiighggfeeccccaccddccdccbbcccdccccccccccd
@FCC1GLHACXX:7:1101:12997:1990#CGATGTAT/1
NATAATGCATGATAGTTTTGATTTTTTCTAGTATTTAAAAAAATATCTTCCACAGAAACTGGCTAGTATCCCAAGTAACTATGCTGCTAA
+
BP\acceeggggghihihiidhihhiihhhheghhiihiiiifghfhiiihhhiiiihiihiiigebddgeeeedb`bdcbdccdccccc
@FCC1GLHACXX:7:1101:12854:1991#TTAGGCAT/1
NAGTGGCATGTTGTGCATTAAAGAGCTTCAACTATAAATGTGCAGTATTTTTACAGGTTTGCTCTGAGTGCGATAAGATAAAAAAAAAAA
+
BP\ccccdggggghiiiiiiiiiihiiiihgiiiiiiiiihiiiiegiiiiiiiiiighhhhiiiiiihihihiigggggeeeecccccc
@FCC1GLHACXX:7:1101:13055:1845#TTAGGCAT/1
NAGTACATGGTATGTACCTATCTTGTTTTTGATGTTGTTGAAGTTACTCGCTTTCTCCTAAATATGATTAACAAAGTCTATTCTCTACCA
+
BP\cceeeggecghihhfighiiihiiiiiddgffgfhhdgfhhgihhhhhihiiihhiiiiiifhiiihihihigbdgfggeeeeeeed
@FCC1GLHACXX:7:1101:13038:1857#TTAGGCAT/1
NTGTAACATGCTCCCTTTCACGGTCATCCATCCTCTCCGTCGTAGAACAATACAGCAATGATGCATCGACCGATCGCGACCGTTCACAGG
+
BP\cceeeggggefgfhihfhihgiihhhdghhihiiiihihhhiiiihiiiiiiiiiiiihihggggfeecccaaccccccaccccccc
@FCC1GLHACXX:7:1101:13087:1879#ATCACGAT/1
NTGTAACATGTGGAGAGTGCCCAGAACAAGATACATAGTCATCGGCGACGCAAATGCACAGATCGGGAAAGAAGTCTTCTTCCGACCCGT
+
BP\cceeeggfggfaghbhdgfbghhffffafgfffffegdghffhhhhfhedeededdddbbba_aaaa`bab_bc`]bbbbTX_aaa_
@FCC1GLHACXX:7:1101:13049:1879#ATCACGAT/1
NGTCAACATGCGGGACCGACCGACCGATGATGGTAAATCGCTTTCCGGCGACTCTGATTCGTGATATGTGTGTGCACATTCGATCAAACG
+
BP\ceeeegggggiiiiihiiihihigeeeeeebdddddccccccccccccccccccdcdcccccddcddccaacccccccccdcccccc
@FCC1GLHACXX:7:1101:13199:1887#ATCACGAT/1
NTACCCATGTACTTTGTCTTGGCCGCATTCACCACCAATCCAACCTTTGCTGCCTCGTGTTTCAGGCGGGTGTACACTGCCCATAACTGC
+
BP\cceeegggggiihiiiiiihhiiiiihihhhiiiiiiiihiiiiiiiiiiiiihhhghigggggecbX_accbcccccccccccccc
@FCC1GLHACXX:7:1101:13169:1894#ATCACGAT/1
NCGCTCATGGCTTTGCTTTGTAGTCGCGGACTCTAACCACTCGGCTAAGGAAGGTCCACCCATAATCATATCATAAACCCTACGAAAATT
+
BP\ceeeegggggiiiiiiiiiiiiiiiihhiiiiiiiiihihiiiiiiggggeacceedccdcccccccdcddccccccaccccccccc
@FCC1GLHACXX:7:1101:13232:1897#TTAGGCAT/1
NAGTTTCATGATTTTCCATAGCTCTATGCGGTCGATACTATCGTATGCCGCCTTGAAATCAATGAACAAATGGTGCGTAGGGACCTGGTA
+
BS\cceeegggggiiiiiiiiiiiiiiiiiighiifhfhfhihhhiiiiiehgi_Z_\bR\`]_deadedcddZ__aacccccccccccc
@FCC1GLHACXX:7:1101:13200:1909#CGGACGGA/1
NCAGACACGAAGTTGATTAATTGAGAAAGGAAAGTGAAATTCACGCAGACAGACCAATTCAGTCCATTGGTCTCAAGAGTCACATTTAGA
+
BPY^ccc`eW_V`df[S`^`e_c[beadfeb_bWPP^bc[SI^_e^_ed_eeddbXbe`_`SV\V``dd]M\accaa]bZ]_a`]ac_`]
@FCC1GLHACXX:7:1101:13037:1914#TTAGGCAT/1
NCGCTCATGTACAGTGGATGTTGCTCGGAACAAAGAATGCATTTCCTAGCATTGAGTTGAGATGCTCCATTGCTAGCGAATGAACGTGGG
+
BPYacccceggeghhhhhhcefgdghfhhhhhhhdgghhhhhhhgfghhhfffhcfghaebebfgfehgfhfgggddecbb__`bb\aaa
@FCC1GLHACXX:7:1101:13221:1914#CGATGTAT/1
NACAGCAATGTTTTAGGACACCCTAATGAAGAGTTATTGGTGGCAGAAGCAGCAGCAGCAGCAGCAGCAGCGAGAGAACGCGTTACGGTG
+
BPY`acceggcggihhhhhhifhidggibegcfdgffhhh]ecbgifihfhhhadgffdffhhh[bddd^^[FXXZT^_aW\Z_acaaX`
@FCC1GLHACXX:7:1101:13180:1916#TTAGGCAT/1
NGTTGCATGGTTACCAATGGCTTTTAGGGCGAGATCAGAAGTTATGCGAGATGTGTAAAAACTAAATGCAGTCTACCCAAATTACTGAGA
+
BS\cceeegggggiiihhiiiiiiihiiiiihihhiiiiiifhhiiiiiiiiifgcghdgggggeeeeeeddddddcccacccccccccc
@FCC1GLHACXX:7:1101:13076:1917#ATCACGAT/1
NAGTTTCATGCCTAGAAAAGTCCACCCTAGGAATGGGAGACCACCGACGTATTGGTGGACTCAAGCTATTGCGAACCTGCGCCGTGCCTG
+
BPaceeeegggggiiiiiiigiiiiiiiiiiiiiiiiihhiiiiiifhieghiiighgggfeeeeeddddcdcccccccccccccccccc
@FCC1GLHACXX:7:1101:13019:1922#TTAGGCAT/1
NCAACACATGCTTTTTCTAAAACTTCAATATCATTTAGATCACTTATGTGAAAGTGTACCAAATTTTACCTGTCTTTTTATAAGAGTGAA
+
BP\cceeegggggiiiiiiihiiiihiiihiiihiihhhfcfhiiiihhhhiiheghhhffhhiiifhihiighffhiafhiifgg^dge
@FCC1GLHACXX:7:1101:13209:1935#TTAGGCAT/1
NAGTACATGTATGAGTGGACCGGTGTGCGGTGTACCTCAAAACTAGAATATGCTATTTGGCTGCGTGTCAGCGGTCGGTGGTAAACTTAT
+
BS\ccceegggggiihhiiiiiiegggiiieghhhiiiiiiiiiiiiiiiiiiiiiiiiiiigggeecddddcca^acacc_cccccccc
@FCC1GLHACXX:7:1101:13059:1938#CGGACGGA/1
NTTTCTGATTAGAGAAGGAGACACGATTAAGAGACAGGCTCTGGACTCAGCTGGATTCAGATGCAGTCTCACCTCACCAGCTCTGTGACC
+
BS\ccc^cgggggfehhhfcff_dg[fghhfhhhb]ecfga_cffghfhfff]cegghhfb_bbggfR\\`db^_bc``abb`bb]_bb_
@FCC1GLHACXX:7:1101:13043:1941#CGGACGGA/1
NCAGCTTATAAGCATATATAAACTGGTACACAGAAGGTATTCAATATATATTTGTGTAACTGAATCAAATGTATATATGCATGTACCATA
+
BPPPaVcce^eaWY^d[egX^SbY^R`eaeaa]bdXRYb_^IYceIaeSX^ac_XaXaeeII^[cceH\_e[[effeSMHWZ_Z_cHV\`
@FCC1GLHACXX:7:1101:13161:1941#ATCACGAT/1
NAGTGGCATGAAACGAACTCACGAACACAAAACTGACACTGACAGCAAAACTTCTTGGCGTCCCGAAAATAACTCTCTTGCTTGGGCCTT
+
BP\acacceggggiiihiiiiiiiiiiiiihiiihihfiiiiiiiiiiiiiiiiiifhiggeeeccccccccccbbcccccccccc`acc
@FCC1GLHACXX:7:1101:13142:1946#CGATGTAT/1
NTGTAACATGGGAGTTCATATCACCCAGTATTAAAACCGGGAATGAGAGCATAGAGACTGCATTCCAAAGATGACGGCGGTTTATTGAAA
+
BP\cceeegggggighiiiihhfhiiiifghhiiiiiiiiihiiiiihiiiihiiihiihgfggfggggeeeeeecccccXacbcccccc
@FCC1GLHACXX:7:1101:13014:1946#ATCACGAT/1
NAGTTTCATGCCGTTTTGCCGTTGTACCGCGTTGGCGTTCACATTGTGCAGCGGCAAGCCCATCTTGAGCTATACTCTACTTGTCAAGTC
+
BP\cceeeggggghiiiiiiiiiihhhiiiiiiihiiiiiiiiiihhihihigeeccccccccccccccccccdccccccdccccddcdc
@FCC1GLHACXX:7:1101:13232:1949#CATGTATC/1
NACAGCACATGCAGAATATCTAAAATCTATTGTCTGCTTAAAACTAGGGTAGTGTGACACATAATCGCCTATACTAAAAGTGTTACTATC
+
BSaceeeegggggiiiiiiiiiiiihiiiiiiiiiiiiihiiiiihihicfgggffgiiiiiiiihhiiiiiiiigggggbceeeeeeed
@FCC1GLHACXX:7:1101:13115:1954#TTAGGCAT/1
NCAACACATGATAAGCAAGGTGAAACTCAACCCTATTGCAACTGGATAAAAACAAACAATCTTCTTGCTGTCATACACGTAGTATAGTGC
+
BP\ceeeegggggiiiiiiighiiiiiiiiiiiihiiiiiiihiihiiiiihiiiiiihiiiihiiiihiiggggggeeeedbeddddcc
@FCC1GLHACXX:7:1101:13168:1970#CGGACGGA/1
NGTGAGCCCTATGAGAGTAAGGACCCAGTCGCTCTTGTTCCTGTCTGCATCATGAACATTTAAGGGAGTAGCTAGCACAGGGTAGGGGCT
+
BP\cca`cggfggiighfhhiihiihiiiiiiiiiiiiiihhhhiiiiiiihiiiiiiiiifiiihihggfggggeeececc]baccccc
@FCC1GLHACXX:7:1101:13237:1974#CGATGTAT/1
NCAACACATGTTTTTGATGTTGTTGAAGTTACTCGCTTTTTCCCAAATATGATTAACAAAGTCTATTCTCTACCAAGGCGGGTCTATACC
+
BP\ceeeegggggiiiiiiiiiiiiihihhiiiiihiiiiihiiiiiiiiihhihhhhiiiggighhhgiiihggfdedeccET^`cb_b
@FCC1GLHACXX:7:1101:13037:1981#CGATGTAT/1
NACAGCACATGAACACCGACACGTTGAACGCATATTGCACATCGTACTACCAGTACGATGTACACATTTTTGAGTGCCTATATTTATCCA
+
BP\cceeegggggiiiiiiihiihhbgihiiifhiifdf`fgih`ghiiiihhggddgdaU^acedddddcccccbcbccccdeccdccc
@FCC1GLHACXX:7:1101:13141:1981#CGATGTAT/1
NAGTGGCATGCCGTTTACGCAAAATGAACCAATATTAAGCAGGATCCACGCTCACACGCTCACGAACCAACAGCGACCGATTTGGTCACA
+
BP\cccacgggggghiiiiiiiiiiiiiihiihhhhhihiiihifiihiihhihiiiggeeecccccccccccacccccacccccccccc
@FCC1GLHACXX:7:1101:13077:1982#TTAGGCAT/1
NTTGGAATGATGCGTCATTTGCGGCCTCACGTGGTATGGTAGTCCGAAGCAGCTTCTTCCCCCGAAAAGATATCCATAAGGCCACCTGGA
+
BP\ceceegggggihiiiiiihiiiiiiiiifgh_eghichhhhhiiiihhigcggggeeeeccccccccccdcdccccccbcccccccc
@FCC1GLHACXX:7:1101:13017:1993#CGATGTAT/1
NGTTCCACATGTTTTTGGATTTTTTGATTGGGTTACCCATTTCCAAAATAGAGTGACCTGAAAAATTTGCAAAAAAAAAAACAGTCCTTC
+
BP\cceeegggggiiiiiiiiiiiiihiiiiihihiiiiiiiiighgiiihiibghiiiihiiigggfgeeeeeeccccccL[^Y``bbb
@FCC1GLHACXX:7:1101:13409:1845#CGGACGGA/1
NTTAAGTAATTTAGAGTAAGTCTAATGAAACAGAAAGACTCGAGTCTTCATGAGACTATCCCTATAGGGACAGACACAGCTCCAGATAAC
+
BP\cccccggggfiihefdghiigiiiiihihhihhhiiifhiighhgfdffffghhhhffhifhfhfffffghhgggfeeeeeedbdb`
@FCC1GLHACXX:7:1101:13476:1859#TTAGGCAT/1
NGTTGCATGTGGAATGTCTAGCTGTAAGAAACACAAATCGTTTTTATAGCGAATCTTGTCTTTATTTTTATATTGATGACTGCTACAGCC
+
BP\cceeegggggiiiiiiiiiiiihiiiiiifhiiiiiighiiiiiihiighhiiihfgiiiiiiiiigggggdgeeeeeeddddddcc
@FCC1GLHACXX:7:1101:13499:1862#ATCACGAT/1
NACAGCACATGAACTGTTATGGTTCACGAGCTGTTACACTCTCTGAATATGGTTCGATCGGCTTATTCGGATCGAAGTCCAAACACTGTC
+
BPYacccccggeehhfhhfgfhhhhhhhfhhhhhhfeefdbdfh]aaeeacddefae[eagdgg``dH\^ZGXXZ]^ZZ]b_b`a^]]Y]
@FCC1GLHACXX:7:1101:13269:1865#ATCACGAT/1
NCAACACATGTACGACCAGTGCTAAAATCGATATGTTTGACCGATCGGCCAACAGATGGCGGTAGTGTGTAAACGTCAAACGCAAACGAA
+
BS\cceeegggggihiiiighiiiiiiiiiiiiihhiihiiiiiiihiiigggeeeedddcc_ac`bcccdddcccacccbccccccccc
@FCC1GLHACXX:7:1101:13367:1871#CGGACGGA/1
NGCTGTCTACTTTCTTTATGTATTCCCGTCTCCAACGAAATCCTCAGAGCTATCCGAATATCCATCTGCAGATTCCACATAAAGAGCTTT
+
BPYacccdegggghhhhdgfdcghaefhhfhhhhhhhbgghhhhhdfffbccghhhehhhfbS_edghfhhggfgdgdeeeeeedd\`bc
@FCC1GLHACXX:7:1101:13452:1872#CGATGTAT/1
NAGTGGCATGTACATCTACCCTATGTATCCTCTACTCCATTGAAATACAGCAGCACGGATAGCCTGAAGTAGGGGAAGGCACGCAAGAAA
+
BP\ccccegggfghiiihehihiiiiiiihihhhi]egfhihhiiefhhaghcfdfghdghififhhidbfgfggeee`bddccaaacbc
@FCC1GLHACXX:7:1101:13349:1878#CGATGTAT/1
NCAACACATGTCTACTTGAAGGTTTCAAATAAAGAGCTTTGGGTTTATGTGGGAATATTATTAGTTGAGTTTTGGAAGCATTAGGAGAAA
+
BP\ccceegggggihiiiiihiiiiiihhihihhhihiiiiiifhhhhheggi^eghiiihihiiiiihggiihfgggfeeeeeeddabb
@FCC1GLHACXX:7:1101:13327:1888#TTAGGCAT/1
NAGTGGCATGTCCCTGTTACATTTCAAGTATCTCAAGAAGCGATTCTCAATCCTATCAGCTGGTAACATTTCTTTGCAAACAAAACTTGA
+
BS\caacceeggghdgcfghhbghehff`egdfhhhd_f`_faf`aX^egagddacgffghhhZefggdcgbddggffgggegccceeY`
@FCC1GLHACXX:7:1101:13379:1889#TTAGGCAT/1
NTACCCATGAAACTAAATAAAAATAAAATCTTATACGACATTTTATGGAAGGCTAGGCCTATCATATGAATGCTAAGAGGTGTGTTATTT
+
BP\ccecdeggggihiiiiiiiiiiihfhhiiihiiiiihiihiihiiiiihhiifghhhihhhhhhihiiiiggggfgeZ^^``bdddd
@FCC1GLHACXX:7:1101:13495:1893#ATCACGAT/1
NGTTGCATGTTCAGGACTTTCAGAGAACCGAGGCCAACGAAAGACCGGTCAGCCAAAGAGTTCAGTAGATTATCCTGGAGAAGCAAAATG
+
BP\cceeegggggiiiiiiiiiihiihhifhiihiihiiiiiiiiiiidggfeeeeec`b_cddcbcccdcccccbcbaccccccbcccb
@FCC1GLHACXX:7:1101:13264:1894#CGATGTAT/1
NCGCTATGCTTGAGCTCGAGTCGAAGGCTGGCGTCGGAACGTGGGAGGACGAAGTCGAAAGTCGCAGAGCTGAGTTTAACGGTGTGTCCT
+
BP\ceeeegggfgiiiiiihghiiihhiihhhhffhifhhidghgdeeacc^aaZ___aac_bccacacabbbaY]`bbccc[`[a`bcc
@FCC1GLHACXX:7:1101:13416:1895#TTAGGCAT/1
NCGCTCATGAAAAGGTGATGAAGTCCACAGTGCAGTTTGGAAATCGAAGAAGTTTTGTTCGGACGTGCTACTACTGTGGACGTGAAGGCC
+
BPYccceeggceghhbedheggcggfhhhhd_adgghfghhhhfeghffghhgghhhegfhefagdeeeeddbdccdbbbccacac`^^`
@FCC1GLHACXX:7:1101:13290:1897#CGATGTAT/1
NTACCCATGCGCACTCCCCTGCGCATTCGAAATAAAACGTCAATGATCGTTTTTACTTCGGGAGTTCGATCTGCTATCGAACGGTTACCT
+
BS\ccceeggggfiiiiihihihiiiiifiihiiiifhidghhiiiihhghifgeggeeee[`a\bba`cccccccdccab`cc^acccc
@FCC1GLHACXX:7:1101:13477:1907#CGGACGGA/1
NACAATACTGTATGGTATATTCGATACTCAAAGACTTCTTTCTTTTTCCTGCCTGACATAGAAAGAACTTTTAGAAATTAATAAAAATGT
+
BP\ceeeegfgggiidfhiiiiiihiihhiiihfhhifhiigiiiiiiiiiiihiiiiiiiiiiiiiiiihiihigfigggggggeeeec
@FCC1GLHACXX:7:1101:13450:1908#CGGACGGA/1
NATGGAATCATCTTCTAATGGAAAGGAATGGAATCATCGCATAGAATCGAATGGAATTATCATCGAATGGAATCGAATGGTATCAACACC
+
BP\ceceeggggghiiiiihhhiiiihihiiiiiiiiihiiiiiiiiiiiihfihiiiiiifiihihhifhihgggggeeaceeddbdb_
@FCC1GLHACXX:7:1101:13373:1914#TTAGGCAT/1
NGTTGCATGCGCCGCCGTGTGATTAACGACTTCGATGTTCAGTTGTACGAGTATGAGAACGGTGGAGATTCCGGGGACAAACGGAGAAAG
+
BP\cceeegggfgiiiihhfhhhiihiihiiihihihfhffgfgffghiggddeeeeeedcc\`aacbbbbcbcaccca^bacc^acccb
@FCC1GLHACXX:7:1101:13300:1915#CGATGTAT/1
NAGTTTATGTCATCAACACCCCGAGCAGTACCGGCTCCGCCTCTGATGGTAAACTGGGCCGTAAGTAGCGAATATCGATCGGCGCCATCG
+
BP\ccceeggggghihhdhiiiighiiicff[efgffggeh`dfbghfh_cgbdd]]ccec]aYabcbca_accd]_acaacccacaaca
@FCC1GLHACXX:7:1101:13264:1919#CGGACGGA/1
NCAAAGTCGTCGGACCTTGGCAAGTTACCTTTGAGCTGGAATCAGCTGAGAGAGGCTTTATTCACTAAAAACAGTCTTGGAAGTGAACAA
+
BP\cccccgggggiiiiiiiiihihhiiihiiihihhihhiiiiiiiiiiiihhhdghfdgggggeeeeeecccdbcdccccc_bbcccc
@FCC1GLHACXX:7:1101:13361:1923#CGATGTAT/1
NAGTACATGTTTTAACATATACTTAGGGGACGGACCTGGTGTAGTGGTTAGAACACTCGCCTCTCACGCCGAGGACCTGGGTTTCGAATC
+
BPYcccceggggedfhfhhhbhhiiihiihiiie`efgfafeghhhiXZbghhb`ddgffdedeeddccbcacaT[`bbccR[^caacba
@FCC1GLHACXX:7:1101:13412:1932#TTAGGCAT/1
NCAACACATGAATATCCTCTTCATATCAGCTCAAACCGCGATAGCAATGCAGAGTTCTAACAAAGTTCAAATTATGAGGCCTCCGTTAAA
+
BP\cceacefggcghhhhhhhhhhhhghhhhhhhhhhfhhhhhhhhhhhhhhhhefghfhhhhhgbggeggeeeeeeed`cdcccccccc
@FCC1GLHACXX:7:1101:13319:1936#TTAGGCAT/1
NGTTCCACATGATTACCTACTGGTCAGCATTAAATTTTGTCCCACACTAGTATCCAACCATCCGGACCCATTCAAATAAGTTCCGCTGCA
+
BP\cceeegggggiiiiiiiiiifiihiiiiiiiiiiiihiiiiiiiiiighiggiiiiiifhiiiifgggeeeeeeecddddccccccc
@FCC1GLHACXX:7:1101:13393:1939#CGATGTAT/1
NACAGCACATGTACGCCAGCATCTTCGGTAACGTTTCGGCCATCATTCAACGGTTATACTCCGGCACGGCACGATATCACACACAGATGT
+
BP\cccceggggehhihhhiiiiihhhieffiifghiiidghffffhfffdgh_cdedgegedbbccccacaccccccdccccc_cbbb`
@FCC1GLHACXX:7:1101:13345:1940#ATCACGAT/1
NCGCTCATGTCGTCATTCCTGGCCACAAGGCAGAAGACCGAGCCTGCGGTCATCGCGTCCGTTGCGCGGCGCCGGGCGTGCGGCCGGACC
+
BP\cceeegggfgiiiihiiihiihiihhhihiiihihiidfhfghhfi`addeeeccaccaccccccccccccccacXacccccccccc
@FCC1GLHACXX:7:1101:13297:1946#ATCACGAT/1
NTGTAACATGATCCAAAGTATCTCGGGAAAGCGCACCCGAAGCGAAAGGACCACCCGCAAACGAGTAGCTGAAGCTGTTGTCAATAGCCG
+
BP\acecefgegfhfghhahggfgfhdfghhfhhhhhhhhhhaghhhhffggececcccccccccc``bbccccbbcbccccddddcbca
@FCC1GLHACXX:7:1101:13372:1946#CGGACGGA/1
NTAGGGCTCTTATCCAACAGGGCTAGTGTAAGGCTTTTATCCAATAGGGTTCGTGTAAGGTTCTCATCCAATAGGGCTAGTGTTTTTACA
+
BP\ccccdggggghiiiiiiiiiiiifheghiiiiihiiiiihiiihiifgiihibfhiheghihhhifggfggeeeedd_b`bcccccc
@FCC1GLHACXX:7:1101:13424:1951#CGATGTAT/1
NGTTCCACATGAATAAAGCCTATACTGCCGTGTGTTGCCAATGTGTATCCATTTCAGAGATTTCCTATTCTGATTGAAAAACTCTGCTGC
+
BP\cceeegggggiiiiiiiiiiiiiiihhgffgfhhiiiiiighfhihihiiighiihhihiiihhiiiiidhiiiggfggeeeeeddc
@FCC1GLHACXX:7:1101:13451:1966#TTAGGCAT/1
NACCACATGTCCATAGAAGCATTCTCTACAAAGCTTTGTTTTTCAATCCGAGACACCCACCGTGCAACACAGTGTGGTCAAAAGTATACT
+
BP\ceeeegggggiiiiiiiiiiiiiiiiiiiiiiiiighiiighiiiiiiiiiiiiiiiiighggggeeeebdcbcbccccccbbdded
@FCC1GLHACXX:7:1101:13264:1981#ATCACGAT/1
NAGTTTCATGACATAGTGCATTGATTTGTCCAGAAACAAATCTCGTGATTTCCCTAAGAAGTACTCTAATATTTTTTTCTCAGGACTCCT
+
BPYccecefeegghhgfghhhhhhhhhggghhhhhhfhhhhhhhhfhfdgfghhfhghhhdghhhhhhgfhdhhhggeeeddbddccccc
@FCC1GLHACXX:7:1101:13488:1983#TTAGGCAT/1
NGTTGCATGAGGTGTATCGACCATTAATCTTATTCAATATTCACTGGCCACAAATGATGGTTTGATATCTTCTGGATTTGACAACATATA
+
BP\ceeeeggggcggghiiiiiiiiiiiiiihhiiiiiiiihghihihiiiiiiiifhiieghiiiiiiiiiiggggggeeeeeecdddd
@FCC1GLHACXX:7:1101:13358:1985#CGATGTAT/1
NGTTGCATGTTCGTTTGGCTCACACTTTGACAGCTCTCTCTGCTCGATTGGCTCACACTTTGACAGAAATGTCAGCTTCCGCGAATCTCT
+
BP\cceeegggggiiihihiiiihihiiiiiiiiiiihiihhihiiiiighhihiihehhiihihihfhdgggggeeeeecccaaacccd
@FCC1GLHACXX:7:1101:13468:1988#TTAGGCAT/1
NGTCAACATGTACTGAGAGATAGCGATTGTGCGAAGATGGCATCGAAACTGGATTGGAGTCGGACGCTTCTGCTTGAGTCGGACTACGGA
+
BP\cceeegggggiiiiiiiiiiiiiiiiiiiiiiigiiihiiihiiiiiiiiiiiihidgggeecccccccccccccbccccccccccc
@FCC1GLHACXX:7:1101:13393:1992#ATCACGAT/1
NAGTACATGCATAATCGCTTTTGCGATCCGCATCGTCTCAGAAGTCCCAATCCAGGGTCCCAAACGAAACGCGGGGTCTGCCAGTAAGTA
+
BP\cceeegggggiiiihhiiiiiihiiihhhihihffhihhihdhhghiiffghhhghfgdgedcecccccccccaaccbcccbbcccd
@FCC1GLHACXX:7:1101:13434:1993#TTAGGCAT/1
NCGCTCATGACATATGCACGTGTGGTTAAAATGTGACATTTTCATCACCAGCAGAACCATCAATCAAAAGATCTACGTCTAGGAATGCCT
+
BP\ceeeegggggiiiiiiihihiiiiiiiihifhiiiiiiiiiihiiigiiihhffhihiiiiiiiiiiihiggdggeeeeddddddcc
@FCC1GLHACXX:7:1101:13411:1993#ATCACGAT/1
NTGTAACATGAAGTTGCGATAGTAGTTCAACGGACCTCGCCAGTCGTCCGTTTGGCTGAACGTGTACTTGTAACCTTCCATAAGATTGTT
+
BP\ceeeefgggfgfhhiiiiighihiihiiiiiihihhhhfheghhhhifhggfgddeee_^`bcdeeccccccbbcccdcccbbbccc
@FCC1GLHACXX:7:1101:13331:1994#ATCACGAT/1
NCGCTCATGAAAACCAACTTTTACTATGGTTCTCTTACTCGATATCGAGATACGGAATATCGAGTAAGGGAGAGTTAACTGTATGAGACA
+
BP\ceeeeggfggiiiihiiiiiihdhhighhhfghdgiihihihhfiiiiiiihbghhihighggggeg^a[`_]bddccccdcccccc
@FCC1GLHACXX:7:1101:13374:1996#CGGACGGA/1
NCAAAGTTTATCTCATTTAATCCTCACTAGAATAACCCTGCGAGGTAGGTAGAAGAAGTTAGAGAGGTTAAGTAGTCTGCCTAAGGTTAC
+
BPY`aa`cceggghfhfhhhhfgfhhfhffcggghhhhhfeg[ffOacf^^cefe]fheefhhffffV\^dd]bcddeeccdddddbbbb
@FCC1GLHACXX:7:1101:13302:2000#CGATGTAT/1
NACCACATGTACTTCGTATAAGTTTGTAATATGAAGTAAAAAATCATCAAAAACAACAAAAACTTATTCCAGAGATATGACCCATAACGC
+
BP\cceeegggfgiihgfhiiefhiighiiifiihhffhhiiiiiiiiihhgg_ghfhfhhhiiihhihigggggeeeeeebdcdbcccc
@FCC1GLHACXX:7:1101:13743:1847#TTAGGCAT/1
NACCACATGCTTTTGATGGTGGCATAATAACGATCTGGGGAGCACCGTGGTATAGTTTTCGGCCACCGAAAGCCTTTTAATGAGCCGGTA
+
BPacceeegggggiiiiiifgiiiiiiiiiiiiiiiiiiifhhfihiegheghiifhiiifggeeedccccccccccccccccccccc_a
@FCC1GLHACXX:7:1101:13596:1849#ATCACGAT/1
NGTTGCATGACAAAATAAATGATGCATCGCGGTTGTTCTTAATCGTGCGAGCATAGCAACAACGATAAACCATTAGTCGTCAAGTCAAAC
+
BPYcceeeggggghhhifiggfgggfhiiihifghihfhighhfcghihhihhhfgebgeeecccccccccacccbcccccccbcbdccc
@FCC1GLHACXX:7:1101:13705:1857#CGATGTAT/1
NAGTGGCATGGAAAGCACTTCTACCGTCGGTGCGCCGCTCTACGGGCCTATCACCCTCTCTGGGAGTAAAAGCCACATTCTAGTTGAACT
+
BP\ccaccgggggiiiiiiiiiiiihhiiifghhhifgfhhhfhggeecdddcdcccccccccccc^bccccccccccccddcddccccc
@FCC1GLHACXX:7:1101:13675:1857#CGATGTAT/1
NGTCAACATGGTTATTGTATCGTCATTGTTCTGTCTTCAAGCTCGAGAAGTTCCACGTTTTTCAGATGCCTAAAATAGTGTAAAAGAAAT
+
BP\cceeegggggiiiihiiiihiiiihhiiiihiiihiihiiifihiiheffhgghghgiiihhiiiiigggggdde`bcceeddcdcb
@FCC1GLHACXX:7:1101:13646:1858#CGATGTAT/1
NGATGTACATGCTCTCATTTCGCTTATGCGATCTTCCCTCTTCAAGGGACCCCACTCCTATTTCCTCCCATCTTTCCCTTCCCTTTCCTC
+
BP\cceeegggggiiiiiiiiiiiiiiiiiiiiiiiiiiiiiiiiiiiiiiiiiiiiiiiiiiiiigggggeeeeeeddddddccccccc
@FCC1GLHACXX:7:1101:13613:1862#CGGACGGA/1
NAGAGCCCCATCTCTACAAGTAGCAGCAGTTAGTATTTCTAACACTCCCTGAGCATTTTTTTTTTACCACTTTATCTCATTTAATCCTCA
+
BPYaaccc`ccgghffgfhhhhfegeffgfhdh^aeffeghhhf_ceefgfhhhhhbffhhhfdc\ZGTTZT]`bcbY_ccbG]`bbY]_
@FCC1GLHACXX:7:1101:13513:1874#ATCACGAT/1
NAGTTTCATGGTGGGCTGGAAGTTCCGGGGTACTTTCGTCAGCTTGTGGAAACCGCAGCAGTTGGATTACGAGAATCTGCAGGAAAAAGA
+
BP\cceeegggegfihiiiiiiiiiiiiiicghfhhiihiiiiiiihiiehhfhgeeecddcccccccccccccccccdccccacccccc
@FCC1GLHACXX:7:1101:13694:1875#ATCACGAT/1
NATAATGCATGATTTTTTTCGTATCTTTGTTAACAACGTTGGTCGTAAAATACGGAGACGTATTATCAGAGGAAGTTGGACCTACTATGG
+
BPY`ca`cabcc[`aadcdddYbdcddccccaaXacaWWXWcV^ZUW`bb_`bchh[Y_]T^`__]_c``]ZZ][TTYT]]^^]```Y``
@FCC1GLHACXX:7:1101:13548:1878#CGATGTAT/1
NCCAATCATGATCATAATGCATAAATATTAAACATTTGACGGCCAGAACGTCTATCGAACGTATCCGATGGCACTACCCTTTCCATCAAC
+
BPaceeeegggggiighiiiiiiiiiiiiiiiiiiiiiiiiiiiihiiiihhiiiihiiihdgggggeeecddddcccccccccddcccc
@FCC1GLHACXX:7:1101:13628:1882#CGGACGGA/1
NTTAATCTGTCCCTATCTTCTCTAATGTTTATGCTTTGTTCAATAGTTGTTAGCATGATTTTCTTTATTTCATATCAAATTATAAACATC
+
BS\cceeegggggiiiiiiiiiiiiiiiiiihhiiiiiiiiihihhghiihhigiiiiiiiiiiiiiiiiiiiiiifhiiiiiidghigg
@FCC1GLHACXX:7:1101:13688:1891#TTAGGCAT/1
NACCACATGGGAAACGTCGTAGCGAATCAACTTAAAGAACTGACTACACCAGTGGAACCCGATCTGGATAAATACAGTTATCTGGAGCGG
+
BP\ccccaccegaaacedg_`^_edeffhhd_cbfhg]cgbhhh_fbffhb\Z\cddbddacdbX_]b]bb]]c`bb_Y_`bb]]_^[[a
@FCC1GLHACXX:7:1101:13662:1891#ATCACGAT/1
NAGTGGCATGTTCCCTGGGGAATCTTCCACTCCGGCGCCAACTCTTCCCAAGAAGACTACCGGCTACCGCAGTGTCAAGATCGAAAACGG
+
BP\cccccgggggiiiiiiiiiiiiiiiiihiiiiihiiiiihfgihiheggggeeeeeddcccccbcccacacbbcdcb`bcccccbac
@FCC1GLHACXX:7:1101:13579:1896#CGGACGGA/1
NAATTTAGTATAGAACATGTTTAGATAGATGCACTTTTATTGCTTTCCAGAACTTAACACTAACAAACTGGGCTCTCCAGCATCAAAGGC
+
BS\ceeeegggggiiiiiihiiiiiiiiiiiiiiiiiiiiiihiiiiiiiiiiiiiiiiiiiiiiiiiiihiiiihiigggggedeeeec
@FCC1GLHACXX:7:1101:13644:1910#CGGACGGA/1
NAAGTCCACACTTAAGCTAATTTCATCCAAAAACACCCTCACAAAAACATTCAGAATAAAGTTTGGTGACCTATCTTGGGATGACAACTT
+
BP\ccceegggggiiiiiiiiiiiiiiiiiiiihiiiiiiiiiiiiiiiiiiiiiiiiiiihiiiigiiggggggeeeeecdcddccccc
@FCC1GLHACXX:7:1101:13726:1910#CGGACGGA/1
NAGGAGAAGTGGGAAAGGCTAATAGAGGGAGTGCTTATTTCTCCCCACAAGCTCTCCTTGCTCTGCTCTTGGGGAACCATGCAGGGCTGG
+
BP\ccc`aeegggihiiiiiihiiiiiihhfceghiiiiiiiiiiiiiihhiihhhhiiiiiiiiiggggggeeeabccccccccacccc
@FCC1GLHACXX:7:1101:13682:1920#ATCACGAT/1
NCGCTCATGCCTTCGACCGAGTGAGCCATCCATTCCTCCGACAAACGATGTTAAGGATGAATTCGGTAAAAAGTTCAAAAGAAGCGTAGT
+
BS\ceeeegggggiiiiiiiifgiiiiiiiiiiiiiiiiiiiiiiiiiigggggeeeeedddddccccccccccccddcccccccccccc
@FCC1GLHACXX:7:1101:13610:1929#ATCACGAT/1
NGTCAACATGGGGTAAGACACTCATTAATATTGGTATTAATATCCGTTAATACGGATTAATATATATTATTTTTATGATATCATCGAGAT
+
BS\ceeeegggggdfhiiiiiiiiiiiiifhhiigfhiihihihiihihiiiiiighhhhiiiiiiiiiiiiigfggfggeeeeeebccc
@FCC1GLHACXX:7:1101:13537:1935#ATCACGAT/1
NAGTACATGTTGTAATATTCAACTAAAAACTTCTCCAGATGCCTCCAAGGATTTCTCAGGATTTTCTACAAAATTTTTAGAGTATATCCA
+
BP\ceeeegggggiiiiiiiiiiiiiiiiiiiiihiiiiiiiiiiiiiiiiiiiiiiiiiiiiiiiiiiiihhiihiiigggggeeeeee
@FCC1GLHACXX:7:1101:13723:1950#ATCACGAT/1
NAGTGGCATGTTTACGTTAGCCATTTATTCCGATTCGCGCAATAAACTTTTTCTCCTCGAAATCCGACATCTGGGCCGGAACGTAAGGGA
+
BS\cc\Q\\[Qb`aa^[bR`e_ggea^b`X`bfa^cfUH^^^Uba\Wb\\eeBBBBBBBBBBBBBBBBBBBBBBBBBBBBBBBBBBBBBB
@FCC1GLHACXX:7:1101:13541:1960#ATCACGAT/1
NGTTCCACATGAAAACTTTCTGCCCAAACGATACGTTATTTAACTGCTCAAGTAAGGATTGGCTTTGACTCTTATATTTTTTTTATTTCC
+
BPYcceeegggfgiihfiiidghiiiiiiiiiiiiiiiihhiiiiiiiiiiihiiiiiiieiihiihhhfdggggggeeeeccccbcdec
@FCC1GLHACXX:7:1101:13641:1961#TTAGGCAT/1
NTACCCATGCGGGGCACGATCTTCAATAAATCCAGCCAGTTCATTTGTTTCGCTGACGACGTGGACATTGTCGGAAGAACGTTCCAGGTG
+
BP\cceeefggggiiiiiiiiiiiiihiiiiiiiiiiiihiigggggegeeeeccccccccaccccccccddcaaacccccaccccccbc
@FCC1GLHACXX:7:1101:13596:1962#TTAGGCAT/1
NGTCAACATGTTTTATAACACTTCAATAAACAATACCGTAAAGCTGCCCGAGCAAAGTCCAACATAAAAAAGAAATCAAGCCGAAAACAG
+
BP\cceeegggggiiiiiiiiiiiiiiiiiiiiiiiiihhii]eghiiiiiiiihiihhhhiiiggggggcccdcccccccacccccccc
@FCC1GLHACXX:7:1101:13506:1970#CGATGTAT/1
NTTGGCATGCGCGCTACAGGCCGGTTAGTCAACTGGCAGCATTTGGTGCAAGAGCTTAGGCGGACGTTTATGCATCCCGACCTAGACACC
+
BP\ceeeegggggiiiiihiiiiihiihhiiiiiiiiihihiiihifgggggeeeeeddddcccccaccccccddccccccccccccccc
@FCC1GLHACXX:7:1101:13731:1980#TTAGGCAT/1
NGTCAACATGAGTTTTTTGAATAGCGCCCAAACCGTTGGTTTTATCGATACAGTTTGTTCTTGGTATATTAGAACGCATCTTCTGATGAC
+
BP\cceeeggggefgihihiiiiiiiiiiihifiihhihegiiiiiiidhggggfgeeeeeedd`bbdedcdcccaccccbcdccbccdc
@FCC1GLHACXX:7:1101:13816:1847#ATCACGAT/1
NTACCCATGATGAATACCTGCGTCTTTACAGCTTCGGCTATGGGGGCCTTATATAACCTGGTAGATTATATAACTGAACTCTATTTAGCG
+
BP\cceeefggggihhiiiiiiihihihfhhihiiihchhfhiifhdfhhhiegegggeeebcddddddddddccbccccccccdddccc
@FCC1GLHACXX:7:1101:13781:1852#CGGACGGA/1
NCATTTCTCTAATGAATAGTGATGCTGAACATTTTTTCAATTGTTTGTTGGCCACATGTATGTCTTCTTTTGAAAAGGGTCTGTTCATGT
+
BPYaccceegggcfhgfghggdghhiidhfhhiihiifbffhifhghfgbffghhhhfhh_fdgfiiiihihfhigffeUZad_bbccbb
@FCC1GLHACXX:7:1101:13933:1852#CGATGTAT/1
NTACCCATGATTTTCCATAGCTCTATGCGGTCGATACTATCGTATGCCGCCTTGAAATCGATGAACAAATAGTGCGTAGGGACCTGGTAC
+
BP\ceeeegggggiiiiiiiiiiiiiiiihiihhiiiiiiiehiihiiiiiiiifhgggggeeeeedddddbbccacccccccccccbbc
@FCC1GLHACXX:7:1101:13956:1854#ATCACGAT/1
NATAATGCATGCACTTGAACCTCTTTTTGCCTGTTCCAATGACCGATCATCTCGCTGCCTGCCTGCCTGCCTACGATGACGGTTTGATCA
+
BP\cceeegggggiiiiiiiiihiiiiiiiiiiihiiiihiiiiihiiiiiiihiefgihgggggeeeeddcddcccccccc\aa_bccd
@FCC1GLHACXX:7:1101:13845:1858#CGATGTAT/1
NCAACACATGTTTGAGGATTTCCGTTAGCTCAGGTGCACTTAAGTTATCACTAGCATTCATAACACGGCGTTATAAATTCTTCGCAACAT
+
BP\ceeeegggggiiiiiiiiiiiiiiiiiiiiieghiiiiiiihhiiiiiiiiiiiiihiiighiiiigecccdddddcddcccccccc
@FCC1GLHACXX:7:1101:13760:1860#ATCACGAT/1
NGTCAACATGATTATTACTCCGGACGCTCCCTCACTTTTGCCTCATATTCCGGACACTTTAATCATAAATAGAAAAGTCGAATCATCAAT
+
BP\cceeegggggiiiiiiiiiiiiifhihhhihiiiihhhifgcghiiihgghggggeeeeeedddddddcccccccbcccbccccccc
@FCC1GLHACXX:7:1101:13906:1881#TTAGGCAT/1
NAGTGGCATGACCAACTAAGTAAATAATACTTTGACACCAAAAACTCCAGAAGTAATGCATTTGCTGCTGCGATAGAGCATTTTTTACTT
+
BS\cceeeggfggiiihhiiagggdhhfhihiihhhhhifghfifhfhihiiifhhhiiiiiiiifhhiiifagdeeeeddbddccaccc
@FCC1GLHACXX:7:1101:13932:1881#TTAGGCAT/1
NCGCTCATGTCGCCGGCCGCCACAGGTAAACCAAACGGTACCAACACCCTAGGCGTGTCCGGTAGTTCCGTAGGAATGTGCTATCTCAGT
+
BP\cceeegggggiiiiiiiiiiihiaegiiiiihhhicgggggeeecccdccbcacaccccccccddcccccccbccbdcccdcccccc
@FCC1GLHACXX:7:1101:13774:1885#CGATGTAT/1
NAAAAGTCATGCGTTATGTTTAGAATGGCTGAATCCTGTTTTGTATATAAATGATCAATAAATATACAGCATAACTTTTGCAAGATGAGT
+
BP\cccccgggggghiiiihihheggghiiihiiiiihiiiiighiiihiihghiiiiiiiiihiiiiiiiiihihhgggggggeeeee_
@FCC1GLHACXX:7:1101:13824:1903#CGGACGGA/1
NCAAGGTATATATTCTATACTGTACAAAAAATATCAAAGTACCCAAAGCATGTATTATATACTGTATATAAAATATGAAAGTACATCAAA
+
BP\cccacgggggiiiiiiiiiiiiiiiiihiiiiiiihcghhiiiiiiiiihiiihiiiihiihihiiiiiiiiiiiiiiiggggggge
@FCC1GLHACXX:7:1101:13912:1906#CGATGTAT/1
NGTTGCATGTAGGTATATTTCCAACATTTGAACTTCCGGGCGTTACTCAAACTGCGGAAGTGCTGCTTTTCTGCTTTTATCACTATGATC
+
BP\cccecgggggbeghhhhh`hhhhhhhhhhhhhhhhhhhhhhhhhhhhhhhhhhhfgedeeddddddcccccbccccccdccccccdc
@FCC1GLHACXX:7:1101:13957:1911#CGATGTAT/1
NAGTTTATGTCGTCTTGATCGCGGAGCTTGGCTCGTGCCAGCTTTTCCACTCTAGAGGACGGCCGCGTAGGTCACTTTTGCCTTAGCAAC
+
BP\ceeeegggggiiiiiiiiiiiiiiiihighih`ghiiiiiiiiiiegggggeeeeecccccccc]acc_bccccccccccbcbcccc
@FCC1GLHACXX:7:1101:13981:1920#CGGACGGA/1
NTTTTCACCTTTGAGGTTTTAATTGGAAAAGAGATGTCACCAGGGTGTGAGTGCGTTACAAGGGCAGGTGCAGGGGAGGCTGATGACTGA
+
BS\ceeeeggggffiigfhhhhiiihihiiihehfhhiiihiiii^e_eghfhhhffhifhiiiggge_bebddccaccaaccccdcccb
@FCC1GLHACXX:7:1101:13802:1921#ATCACGAT/1
NCGCTCATGTTCTCTTTTAGATTTTGGTTGATTACATTGGTTTCAACACTCTCAGTACTAGTTTAAAAGAGTGCTGAAAACAAGCGACAA
+
BP\ceecegggggiiiiiiiiiiiiiigfhiiiiihiiiihhihiiifiiiiifhgghiiihiiihiiihicfhiihgggggeeeecccc
@FCC1GLHACXX:7:1101:13910:1935#CGATGTAT/1
NTACCCATGGTCATACTGAATAGCTGCGCGTTTACCGCTACGGCTATCTGGCCCTCTCAGGATTTCCTGGAAAATCATCTCAAGATTTCC
+
BP\ccceegggggiiiihiiiiihiihihhfghhiiihffhiiiiiiiihgggggeedeadcdddcdccccccccbbcbcccccccccbd
@FCC1GLHACXX:7:1101:13949:1936#CGATGTAT/1
NCCAATCATGGAGAAGCTTTTCAGCATCTTATGGAGAAGTTATTCTTCTGAAGGGAAATCCTAAGAGAAATTATTTTATTGGCGTCTAAT
+
BP\cceeegggfgiiiiiiiiiiihiiiiiiiif_bf_cee^fe_fcaeghhihhhifegfghfdeehgcgfffhgf`gdfb^^\[`cbb
@FCC1GLHACXX:7:1101:13859:1936#TTAGGCAT/1
NTGTAACATGTCAAAAAGCGTTTCTTCCTCGACAACAACGTCAGCAGCAGCAGTGCTCACCATCACAGGCATCATAGTTGGCGTTGACAT
+
BP\ccceegggggiiiiighghhiiihhiiiiiiiiiiiiiihiiiihiihiighhiiggggggeeeeeccddccccdeccccccccccc
@FCC1GLHACXX:7:1101:13781:1944#CGGACGGA/1
NTAGAATCTGCGATTGGAGATTTGGACTGCTTTGAGGCCTACTGTAGTAAAGGAAATAACTTCATCTAAAAACCAAACGGAAGCATTCAC
+
BP\ceedegggggiihiiihiiiiiiiiiiiiiihiihiiiiiihiiiiiiiihiihiihiiiiiiiiiiiiggggeeecccccccccdc
@FCC1GLHACXX:7:1101:13996:1945#CGATGTAT/1
NTGTAACATGATGCGCGTGTTGAAGATTCCGGCGACCGATGTACACTCGGTGTACAAAGATGAAAATGATCAGCGTTTCTACGTAAAATT
+
BP\ceeeeggfffiiiighiihiiiihihiiieiifghgeeddddddccc\^_bddbcbcbcccccc_bcccccccacccccc`bcccdc
@FCC1GLHACXX:7:1101:13813:1951#CGATGTAT/1
NACAGCACATGATCACCGACGACCTATAAGGGGACACTATCAGCTCGGTTTGGTTACGACCTTAGAGGCGTTCAGGCATAATCCAACGAA
+
BP\cceeegggggihhhihiiiiiiihiiiiiihiiiihiiiiiiiiicggeeceddccccccccccccc_aabcccccccccccccccc
@FCC1GLHACXX:7:1101:13981:1962#ATCACGAT/1
NAGTACATGTGTATTCTACCATATGCACCTATATCGAAAAGATGCAAATTCTTAGAATATTCATACAAAATGCGTTACGAGGGGGTGGGT
+
BS\ceeeegggggiihihiihiiiiihiiiiihiiiiiihiiiiiiiiiiiiiiiiiigiiiiiiiiihiiiiihhgggeeeccc_acc_
@FCC1GLHACXX:7:1101:13858:1966#CGATGTAT/1
NAAAAGTCATGTACTACGCACAAAAACACCTGGGTAGGACAGTCAATGGGTTGTCCTACCCACGATTTAACAAAAAAAAACTAGATCAGC
+
BP\cccccgggggiiiiiiiiiiiiiiiiiiiiieeghhhiiiiiihiiiafhhhiiiiiigggeeecdddddccccccccccccccccc
@FCC1GLHACXX:7:1101:13919:1970#ATCACGAT/1
NTGTAACATGCGCTGAAAGAGACGGGGACATCATCGCCAACAAAAATGTGACCCGCGCCATTCAGATATCAGGCTAGTTTTTTGAACAAC
+
BP\ceeeeggfgghiiihhhfhhfghhiiiiiihiihhffghiiiiiihfgdgdeebcccccedcbcc]bbccccba_b]bacX^bcccc
@FCC1GLHACXX:7:1101:13751:1970#CGGACGGA/1
NGAAGTAAGAGAAAACCAAATACCACATGTTCTCACTTATAAGTGGGAGTTAAACACTGGGTACTCATAAAGATGGTTACAACAGACACA
+
BPPYa\\a[``beed_e`deX_e^_^WXQPY^Ib^XbcXb[^SIYO^eZUI^Wccc\eca_eM\b_edd]dehZ\^\Z^ba_cX__ZZ_X
@FCC1GLHACXX:7:1101:13769:1971#CGGACGGA/1
NCAGCACTTTGAGAGGCCAAGGTGGGCAGATCACTTGAGGTCAGGAGTTTGAGACAAGACTGGCCAACATGACAAAACCCCATCTCTACT
+
BP\cceeeggfggiiiiiiiiibfhhiiiiiiiiiiiiiiaeffhhiaeghiihiiihiigfffgeeecd`bdbcccccccccccccdcd
@FCC1GLHACXX:7:1101:13836:1975#CGATGTAT/1
NTACCTGCCCACAGCATAGGCAGCAAGAAGCAAACCCGTTGGGAGCCAAATACCAGAAGCCCCCAGAGTTGCTGATCCGAGGAGCTGCTG
+
BP\cc^acggfeghhhhhhhhhhhhhhhhhhhhhhhhhhhhhhhhfghhhhhhhffgggggeeeb^bb_Y`bbbbbbbbbbbbbbbbbbb
@FCC1GLHACXX:7:1101:13808:1977#TTAGGCAT/1
NCAACACATGAGCAAGCATTTTCAAGGTTTATCCAGACATTATTTTAATCATACAAAACAATATTCCGAGTGCTTGAACTTCCTTCATAA
+
BP\ceeeefgfgghhgghiiiiiiiiiggihiiihiiiiiiiiiiiiiiiiiiiiihiiiiiiiiihhiiggiggggggeeeeeeddddd
@FCC1GLHACXX:7:1101:13895:1985#CGATGTAT/1
NCGCTCATGCACTTCTTCAATCTCAGCCTAACTGTTCTGCTAGTTCGCTGTTGGAGGGTTTTGCCCAACTGGCGGTTGAACATCTCGCCG
+
BP\ceeeegggggiiiiiiiiiiiiiiiiiiiiihiiihiiiihhiiiiidghicfhhZbghhifggggeeeecc__cbccccccccccc
@FCC1GLHACXX:7:1101:13787:1988#CGATGTAT/1
NAGTTTCATGACGTAAACTTTCGGCGTTTCACTGGCGTCGTTCCGGAAGAGGAAGCGTTGGGCTTGCTTGTCCCCGGAAATAATCTTCAG
+
BP\ceeeeggggghiiiiiiiiiiiiiiiiiiiiihighhhiiiifgeeeecbddccacccccccccccccccccccacccccdcccddc
@FCC1GLHACXX:7:1101:13967:1993#TTAGGCAT/1
NACCACATGATGCTCATCAACTACCTGCATTTTTGGGAGCGATCAGTCCCGGGCCATCGGTCATAGGCGGCGTCCATTTATTACGTAACG
+
BP\cceeegggggiiiiiihiiiiiiiiiiiiiiiiiiiiiihiiifhiifhiigdggeecccdecccccccccccdddddcdcccbccc
@FCC1GLHACXX:7:1101:13988:1994#TTAGGCAT/1
NCGCTCATGAAATAGCGATGATCAGGGAAAATGAGGGAAAACATCAGATCAAGATGATTGAACCGTCAAGGCCGAAGAAAGACAGCCGTG
+
BP\cceeeggggfhhdhiiahiiiiffhhifhhhhihihhfdbefhiihhhfgfgbcggfhhiiibdgceeecccaccccbcccccc_[a
@FCC1GLHACXX:7:1101:13923:1996#ATCACGAT/1
NGTCAACATGAATCTATTTTGCACAGTAGTAGTAGCGGATCAAGTGTTTATTTTTCTTTTACAGTGGGTTGCACTGTTGAAAGTTAAGTA
+
BP\ceeeegggggiiiiiiiihiiiifhhhfihiihiihhihii^eafhhiiiiihhiihfhiihhiihdegeeeeeedddddddddccc
@FCC1GLHACXX:7:1101:13829:1998#ATCACGAT/1
NGTCAACATGCAAAAATGGTCATTGGCATAGTAAGCTCTCAGTTAATAACTGTGGAAGTGCTCATAAGAACACTAAGCTGAGAAGCAGGC
+
BPacceeegggggiiiiiihiiiihiiiiihhhhgiiiiiiiiiiiihiiiihiihiighiiiiiiiiiiiiiiifiiggggggeeeecc
@FCC1GLHACXX:7:1101:14174:1854#CGATGTAT/1
NGATGTACATGGCCTTCTACGGTTCGATTGAGTTTTCATCATATGGTACAAGCGATTCATTGTATCATACTATTGGTACGTATCTCTTAC
+
BSYacccegggeghiiiiiiihfghighfghdghii_gf_efgffbcbeghggce`e_afff`egihhddb_dg`bdgeg^beeeccdbd
@FCC1GLHACXX:7:1101:14230:1858#CGGACGGA/1
NAAAGTATAATTTAAAAAAAAAAGGAAATTTTGAGGGTAAAGCCACAGGTCAAGACAGCAAACCACAAATCTAATTTAAATGCCTGAGTC
+
BS\ccceegggggiiiiiihii`gfghcghihhZegfL\eb`fd_cbggVZ__ZZZ_`Q_bbcc^^acab]_bbcc_bc]bcc__b`bBB
@FCC1GLHACXX:7:1101:14095:1864#TTAGGCAT/1
NAGTGGCATGTTGATTCAATCTTCTGACACGATTTATTCTAGGATGCCAATCAAGTAACAGATATTGAAAAAGAAATCTGAGAACTCATT
+
BP\cceeegggggihhfhhhiiighiiiiiiiiiihiihihiiiidhiiiiihghhhhiiffghfhhhhhiiiiggegggeeeeeedddd
@FCC1GLHACXX:7:1101:14069:1866#ATCACGAT/1
NCCAATCATGCAAAAATGGTCATAGGCATAGCTCTCAGTTAATAACTGTGGAAGTGCTCATAAGAACATTAAGCTGAGAAGCAGGCTCTG
+
BS\cceeegggggiiiiiighiiiiiiiiiiiiiiiiihiiiiiiiiighiiiighhiihiiiiiiiihiiiiiiiiiigggggeeeddd
@FCC1GLHACXX:7:1101:14149:1874#ATCACGAT/1
NCGCTCATGCAGGGATGGTAACGCCTAAGAAATAGAGTATCACCACATTTTTTTCTTAAGATATTTTTAACAATTTTATCCACACTTGCA
+
BS\ceeeegaggccfcgh]egghhhffgffgfhhhhhaeghhhhdfdhfhhhfhhhgggeedcceeeeedcddddccebbbccbaccbbb
@FCC1GLHACXX:7:1101:14174:1879#ATCACGAT/1
NGTTTCATGAACATCAGCATAGATCAATACAATACTACATTAGACTGGCCCTTAAACAAAAAAGTTGTAAAACTCAACGGGGTCTTAGGG
+
BP\ceeeefggggiiiiiiiiiiiiiiiiiiiiiiiiiiiiiiiiiiiiiiiiiiihhhhiiiicgiihfgggggeeeeccc^cccdccc
@FCC1GLHACXX:7:1101:14077:1887#ATCACGAT/1
NATAATGCATGAGTCTACAAAGATTGATCATTGCTGATATTTTATGCTGAAGATTGGTCTAACAAAGCTATCCTAACCGTAGCCACTACC
+
BP\ceeeeggggffghhhiiifggfhiihiiiiiihiihiefhhhihihhhehiihighihifghihhghidgiighihbggeeeeeddd
@FCC1GLHACXX:7:1101:14109:1889#CGATGTAT/1
NACAGCACATGGTTGAATCAGCGATTCGCATACTAAAGCATTTAAACGAAAGTGGCCCAGATGGTATCCCACCAAGCATCTTGAAAAAAT
+
BS\ceeeeggggghhiiiiihhiiiiiiiihiiiiiiffhiiiiiiihhihffhiiiiihgggg^ddeeeeecccdcccccccccccccc
@FCC1GLHACXX:7:1101:14244:1891#CGGACGGA/1
NAAATCTAGAGTTGGTGTACTAGGAGCTGCGAACTAGAAGACTGGAAACAACACGACCCGGAGAGCAACGGGGCTTTTGAAATGGAGGAG
+
BP\cceeegggeghibcdhiihiiiiifiiihiifiiiifgghhiihiiihhiZefgggeeccccccccaccccccccccccccbbacaa
@FCC1GLHACXX:7:1101:14195:1902#ATCACGAT/1
NCCAATCATGGACCCTCTTCCCCTCTTTTTGTACCATCCCCACTATTAACACTTCAATCGTCGCGCTGTTGTATTTTGTACAACAGTGCT
+
BP\cceeegggggiiiiiiiiiiihiiiiigghiiifhiiihiiihihiiihhihifiihbgfigecccccccdddccccbbcccc`bcd
@FCC1GLHACXX:7:1101:14009:1905#CGATGTAT/1
NCGCTCATGGCCCGTTTATGCATAAATCTTACAGGAACTTCTTCAAACATTTTCCAGCAGTTCTGCAGGCAGTTTATGGTGATTCAAGCA
+
BP\ceeeegggggihiiiiiiiiiiiiiiiiiiiiiiiiiiiiiiiiiiiiiigiiiiiihiiiiiiiiigg`dgeeeebbbddddcccc
@FCC1GLHACXX:7:1101:14092:1908#TTAGGCAT/1
NGTTCCACATGATGGGTTTAACTTGTGCATTTGCCCTACCACGGAAATCTTTTTCTTCCTTTTGACCGTGTAATGTAGGTGAATGGAAAA
+
BP\cceeegggggiihffgiiiiihfiiiiiiiiiihiiihiiihiiiiiiiiighiihiiiiihihiggggeeeeeeeddddddccccc
@FCC1GLHACXX:7:1101:14166:1910#CGGACGGA/1
NGAAATGTGGTAAATGAACTATTTGACTAAAAAAAGGAATGAAGTATTGATACATGCTATAATATAGATGAACTTTGAGAACATCATGCT
+
BP\cceccggegghhfhiihhhhhhfgfhhiiihhhiicffgdf^cgghdbfhhihfififfedgdhffafbd`gggdeccedcdcdcbc
@FCC1GLHACXX:7:1101:14028:1914#ATCACGAT/1
NTGTCACATGACGATGCGAGGATTGTTTCAGCCCTGCATCTGGTGGATTTGGCTGGTTCGGAAGGAGTTCGTCGCACCGGGCATCAGGGA
+
BP\ceeeefgegghhiiiiihiiiiiiiihghhiiiiiiiihiebfghiidfhhiibdgggaeecb`Z^`aZ^^_\aacccaacbbbcca
@FCC1GLHACXX:7:1101:14234:1916#CGATGTAT/1
NAGTGGCATGGCGATGAGTCGGAACGTGCTCTTTAACTTATCCCGATTCCGCTTGGTCTGTAGCGCCGCGCCCAGGCTGGCGCACCGTAT
+
BP\cceeegggggiiiiihiiiiihighiiiiiiiiiiiiiiiiihiihiiiiggggdeeeeeeccccccccccccccccccccccc`ac
@FCC1GLHACXX:7:1101:14070:1916#ATCACGAT/1
NTGTAACATGTCAGTTTTAAACACGCATATAATGCTATTATAATGCCAGAAAAGGCGAAATAACGTGCCAAGATATAACCGTGCTTCTTT
+
BP\cceeegggggihhiiiiihhiiiiiiiiiiiiieiiiiiiiiiiiiiiiigghhiiiihiigggeeeeeddbddddccccccccccc
@FCC1GLHACXX:7:1101:14048:1920#TTAGGCAT/1
NCGCTCATGAACCATCTGAAGCGAAGCCGAGTGGATCAAAAGTCGCTACCAACTACCATTTCAGCGGGAAAACGACGCTGTTTCGGATAA
+
BP\cceeefceggihiiiihhffhhhihhhh^cgggdgghfh\egfhifhhfdggedcceeccb``cccc`bba][_a[aabbccc^acc
@FCC1GLHACXX:7:1101:14149:1922#CGATGTAT/1
NAGTACATGCAGCGAAAAAATAAGCGAAATCGCGGCGATTGTTTGTCGCTGTCGCCGTAAAAAGTCGCTTGGATCTGGGGGAGCCTTAAA
+
BSacceeegggggiiiiiiihiiiiifhiiiihiihgccccccccacccccccccccaccccccbcccccccbccccccccT_acccccc
@FCC1GLHACXX:7:1101:14115:1936#TTAGGCAT/1
NAGTACATGGCAGAGAGGTTTGCTTTTGTGGTTAGCAGACTGCCCATGTATCAGGCGTAAGAAAGGCGTGCGCGTGGAAGTAGGAAGCGT
+
BS\cccccg`ege^dghf[`ghffghhhgffceghhhhhhbcgfh_cfhfhfh_bff_W_dgffb`ZXTX]]_aWZZ^b^b`bbbbaa_W
@FCC1GLHACXX:7:1101:14179:1936#TTAGGCAT/1
NGTTCCACATGTGGTAGCAGCACTAGCAGCGGTTACGCTTCTTCAAATAAACCCGCTAAAGAATCAGCCACTGCAACTGGTGGAAGGAAG
+
BS\ceeeegggggiggiiiihiiiiihhihiihihhhhiidgiihhhihiiegfhhiggggeeeeeddbddccccccccc`bcccccacc
@FCC1GLHACXX:7:1101:14019:1937#CGATGTAT/1
NGTTGCATGCAGCATAGTGAGATGGTTCCTGAACCACCACAACTGAGAAGCTCATCCAGCAGACTCATTAGGATAAGTGAAACCGACAAA
+
BP\cceeegggggiifihhiihhiiiiiiiiiiiiiiiiiiiiiiiifhhhiighfhiihiihiihiiiiiigfgdggeeeeeecccccc
@FCC1GLHACXX:7:1101:14060:1939#TTAGGCAT/1
NAGTGGCATGTTGGATTCGAAAAGATGGCGGCGGCGCATACTGCTGCTAGCAGATAACAGCTTCAAATCAGGTACCTGGCAGTTAACAGC
+
BP\acceeggggghiiiihiiiihhihhhiihhgacacacccdcccccccccccbbccbcccccccccccccY`bbbcccbcbccb`bcc
@FCC1GLHACXX:7:1101:14062:1963#TTAGGCAT/1
NCCAATCATGGAATGGTGCCTCTTATATATGGGAGAGGTAGTACGGATGAGTGTAACATATTACAAAGGTGTGATGCGCCGACAGCAAGC
+
BPaceeeegggggiiifghiiiiifihihiiiiiihiibfgghiihiiiii`gdffhiiiiiiiiiiihfgdggggeeeccccccccccc
@FCC1GLHACXX:7:1101:14156:1964#CGATGTAT/1
NCAACACATGCTAACTCTTGAGTGACCCGTTCGAACAAAACAGGCCTCGCGAAGTTGTGTTGGCATTCTTTTTTTTAGGATTTGAACTCC
+
BP\ceeeegggggiiiiiiiiifgfiiiiiiiihiiiiiiiiiiiiiiiiifge^cebbbdcccbcccddcccccccccbcccccccccc
@FCC1GLHACXX:7:1101:14136:1966#TTAGGCAT/1
NTACCCATGTTGCGAGCCACTCTCCAAAGCGTCGTCATTGAAGTTTCTCGTGAGAGGCCATCGATGAAACGCCGCCAATAGCTACGCTTC
+
BP\cccccegg]cfdfghffffhfdgffhhfacgcghhffhhhbggfffZTbgf`]dd^cdcbbacbb___aaaaaaabbb`bc_aaaaa
@FCC1GLHACXX:7:1101:14241:1968#ATCACGAT/1
NTGTAAATGTTCCAGTAATGGAGGAAATGATTTTTCAAATGATTCATTGATTTTATCATTGTGAGATTATTGTTTACGTGAAATAGAATA
+
BS\ceeeegggggiihiiiiihiihihhiiiiiiihihhiiiiiiiiiihiiiifiihhiihiihhiihhiiiiihiiiihiigggggge
@FCC1GLHACXX:7:1101:14097:1976#CGATGTAT/1
NTACCCATGTTCCGCTCGTGTTCCACATATAGCGTTTACTACCGAGAATGTAGTAAACTCAACTTTACTACCACAGACAAACAGACGTCA
+
BS\cceeegggggiiiiihihiiiiihiiiihhihiiiiiiiiiiiiifighidhiiiggggggeeeeeeddddcccccccccccccccc
@FCC1GLHACXX:7:1101:14181:1991#TTAGGCAT/1
NGTCAACATGCAAAAAAACGGTTGATTCACAGGTTGTGCAGAATCTCATGGCCGGGGTTGAGGCCAAGGTGCGGGCATTTACGTATGGAC
+
BP\cceeegggggihiiiiihhiiiiihiihihfgiffhfhhhiiiihihhhiiggcaccccccccccc_bbccccccccddc`cccccc
@FCC1GLHACXX:7:1101:14099:2000#CGATGTAT/1
NAAAAGTTGCAGTCCACCACCCACGTCAACGAGCGCTACCTGGAAACCAGCTTCGATAGCTACCCGGAGGACACGCTCACGCAGGCCGTT
+
BP\ceedeggggghhiiiiiiiiiiiiiiihhihiiiiiiiiiiiiiiibfgggfeeeedbddddcccccccccaccccbcccccaccac
@FCC1GLHACXX:7:1101:14290:1846#CGGACGGA/1
NATAGTAATTGTTATAGAGATGAACTATCAGTGGATGCTAAAACTACTGGTGGAAGTTTGATTTAAAATATGATACTTACATAAACTCAA
+
BPYYc`ccgegeehX`[egfghbeg`agdbf[`c[^bbXbff]c`aX^_cg_c`fcR^]eacghhchfe_`ghhhdfgfhhhhgedgg\a
@FCC1GLHACXX:7:1101:14336:1846#CGATGTAT/1
NACAGCACATGGCGTCTTGGGCAAAGTTGAGCTACTCAAAAAGTTTACCGAAAACTCCATCTTTCTAAGTGGAGCGCCGCCTGGTGGCAA
+
BP\ceeeegggggihhiihghihhiihiiiiiiiiiiiiiiiicghhiihhiihghihggggggeedeeeeddcdccccccccacccccc
@FCC1GLHACXX:7:1101:14441:1847#CGATGTAT/1
NGTTGCATGTTATTTTATCGTCCCGAAAGTCGATGGATAAACTGATTTATAGCTATGAATATTCATTACTATCATTTTAGCAAAAAATCC
+
BPY`cceeagegghhhffhgfffddeff`Ybbffghhfhhd[acf_eghfg``fffadfgfffch`_Zdhhhfged`gdcc_bac`cacb
@FCC1GLHACXX:7:1101:14499:1848#TTAGGCAT/1
NGTTCCACATGGCCCTCGTAGAATGGGTTACTTGTTTAACTCCCTTATCCCGCGGTCGCCGCTTGCTTTGACTTCCTCTTCTCCGATCAA
+
BPY`accccc^beg_`ebfghbag_dcg_cb[beeghfhhceccehh]_ffagT`\`XRZ^]WZa^``KGKT__]]`bbb__]ba_a[TY
@FCC1GLHACXX:7:1101:14400:1858#CGATGTAT/1
NACAGCACATGTCGAGACCACCACACCGACAGTGTAGTAGTGGACTGTGCGGAACTCGATGAATGGCCGACTTGTAGTGAACCGGCGAGA
+
BP\ceeeegggggiiiiiiiiifhhiiifhhifhfhhhhidghhhihghiiidgeeeeedddbddccccccccccccbcddccccccccc
@FCC1GLHACXX:7:1101:14261:1864#ATCACGAT/1
NCGCTCATGTATTGCTTTTTCTTAAGCTTTATTATTATTCAGATCACTTTTGCTGAACTTCACTAAATAATGTTCTTAGAAAACCCTTTC
+
BP\cceeegggggiiiihiiiiigiiiiiiiiiiiihiiiiiiiiiiiiiihiiigiiiiiiiiiiiiiiiihiigiiihhiiiggggee
@FCC1GLHACXX:7:1101:14466:1864#ATCACGAT/1
NCAACACATGTGAAAGCTTTTCTAGCTTCAGAAAGAAGCTTCTTCAGCTTCCAGGAGGAAGCTATTTCAGTTTCTAGTAAGAAGCTTGTT
+
BPYacceeggc`cfgghfhhhhhehfhfhhcghhhhhfhhhhhhbghfhghghhh\egefdfhhfhfZegZbfghfdddggffeeeeedd
@FCC1GLHACXX:7:1101:14285:1866#TTAGGCAT/1
NTTGGCATGCGATAACAAGCTTCGACCTTGAGTTGGCCGAAGCGAGAACTTTTATAGCAGCCTGACTATCTGAACAGAAGTATATGACTT
+
BP\cceeegggggiiiiiiiihifghiiieghihhehhihiiehhhiihigggefgeeeeeedddddbcccdcccccccc_beeeddccc
@FCC1GLHACXX:7:1101:14491:1870#TTAGGCAT/1
NACCACATGGACCCAACATAGGCTACTTGATGAGATTCACGTTTTTAAACTACTGTACTGGGAAGAGCCACGTGATTTTCGCGAAATTCT
+
BP\ceeeeggggfiiiiiiiiiiiiiiiiihiiihihiiiighiiihiiiihiiihhiiiiihiiiiiggggdeeeddddbccccccccd
@FCC1GLHACXX:7:1101:14329:1873#ATCACGAT/1
NATAATGCATGTTCTTGGAGGCGGCAAAATCTATCTGGTATGCCGCCTTCTGCTTCGTCAACCGGTGGGCGCTGAACTTTCCAATCGTCG
+
BP\acceeggfggiiiihdfhiiiiihhhhhicdfBBBBBBBBBBBBBBBBBBBBBBBBBBBBBBBBBBBBBBBBBBBBBBBBBBBBBBB
@FCC1GLHACXX:7:1101:14382:1882#CAATGTAT/1
NCAACACATGATAATGACAATCGGAACAGCCGACAAAGAGGGTGCAGTAAGTGATCGATATTTGTCTTAAGAAAAGCTGGAGGTACACCG
+
BP\ceeeegggggiiiiiiiiiiiiiiihiiiiiiihibghiZeffheghffhiiiigggeeeeeeeddddddcbcccccccc^bccccc
@FCC1GLHACXX:7:1101:14439:1885#CGGACGGA/1
NATGGCACTGTTTCTGCAACATTAGTCAGAAGGAATGCTTTGGCCATTATTAAGAAAAATAGACTGGGCAGAAAATTCAGTTTATCACAA
+
BSY`cccc^bbegddfdfhbf_ghb`b_gg]efghfd[acf_Z_fhffhfd`_cXcegcg`eeb_e^`Zb`ghgg`db`]^ab^c]bbbb
@FCC1GLHACXX:7:1101:14471:1888#ATCACGAT/1
NAGTACATGCAAATAACACACAATACAGAAACATCTATATGACATAGGTATCAAAGTGATTTGAATATACAGGTATACAACAGTCCTTCC
+
BS\ceeeegggggiiiiiiiiiiiiiiiiiiiiiiiiiihifghiiiicfhiiiiieghiiiiiihiihhiiieddgiihiggggeeeee
@FCC1GLHACXX:7:1101:14321:1893#TTAGGCAT/1
NAGTTTCATGATTTTCCATAGCTCTACGTGGTTGATACTTTGTATGCCGCCTTAAAATCGATGAATAGGTGATGCGTTGGGACCTGACAT
+
BP\cceeegggggiiiiiiiiiihiiiighigghihihhhhhihihhiiiiihcefgifhegfihiiiiddggggeeeccccccccbccc
@FCC1GLHACXX:7:1101:14410:1896#TTAGGCAT/1
NAGTACATGGAAGTGCCCAAGTAGCTCTGCACCCTATTTGGTATTTCGAGCGTAAAAAGAGGGAGCGTAAAAAAGTGAGCGTAAAAAGAG
+
BP\cceeeggggffhiiiiiihgiiiiiiihiiiiiiiiiieffhiiihiiighiiiiiiiiigggeccbcccccccccccccccccccc
@FCC1GLHACXX:7:1101:14349:1896#CGATGTAT/1
NCAACACATGTTTTTGGTATGGCAGAATAAGTGTTTTCCATAGAAAAATTCAAGCTGCAGAACCCAAATCTTCATTCACCATTCGAAAGT
+
BP\ceeeegggggiiihfhhiiiiihiiiihcfchhhiiihiiihiiihihhiihihiiiiiiiiiigggggggeeeeeedddddddccb
@FCC1GLHACXX:7:1101:14439:1906#CGATGTAT/1
NAAAAGTCATGTTTGCTCATAGTAAGATGAGCCACCCAGCTTATCACAACGTGTTCAACTCTCGAGTTGAAAAAAAAAAACAAGTGAACA
+
BP\cccaceeegehhfhhhhhceghgceghhhfghhhbfhhhhfhhhhhhhfhegfhhhhhhhhfhhhhhhhegdbaaaaaaa`bbbcbb
@FCC1GLHACXX:7:1101:14424:1916#TTAGGCAT/1
NGTCACATGCCAAGCGACAAGAAGAACAATGTGCGTCCAACAAACGCGACATCCTCTTCCTCCTCCTCATCTTCCTCATCTTCCTCGTCA
+
BP\cceeegggggfhhhhiiiiihiiiiihiffhighiidfhiiighiigeeeddcdddcccccccccccbccdcbcccbccdcccaacc
@FCC1GLHACXX:7:1101:14487:1921#ATCACGAT/1
NCGCTCATGTTCTATCGATCACTAAATCCCTATTTAATAATATAACTGTCGTCTGTTGGTTTTGCACGTTTAAGAGATTGTCATTGTCAT
+
BPYacceefgggfhhdefgefghaghhhhhhhhhaghdhh_egffhhhcfggfhhafgdZbdghhhhhfggddgegeceaeddeddddce
@FCC1GLHACXX:7:1101:14288:1932#CGGACGGA/1
NTATATATTGGTTTCATGTTGAAATAGTATTTTGGATATATGGACATATTAAATAAAATATATTACTAACACATTTTTACCCATTTCTTT
+
BP\cceeegggegiihiiiiiiiihhiggdhiihiffhfffiihhhihhiiiSaeghihhhhiihifeghihhfhgiiiihihifggggg
@FCC1GLHACXX:7:1101:14412:1938#CGATGTAT/1
NAGTACATGCTGGATGTTCTTTGCTGTACCTGTTGTCTTCGAATGATTTCGTTCTAACTAACCTCGGGGAACATAAGTGAGAACTGACTA
+
BP\ceeeegggggiiiiiiiiiiiiiiiiiiiiiiiiiihihiiiihiihihiiifhiifghiiiiiiiggeeeeeddddddcccccccc
@FCC1GLHACXX:7:1101:14480:1941#ATCACGAT/1
NTACCCATGGCTGTTTCCGTCCGGAAGTCGAATGACCAGCAGAAAAAGGACCTCAGAGAACAACACGTTACCAACCCGCTTCTACAAAAA
+
BP\cceeegfegedgfhfhfhgfghihbfcghidhifdghidgghfhhi`egfgffgggegeacccb`bbcccccccacaccbbccbccc
@FCC1GLHACXX:7:1101:14498:1942#TTAGGCAT/1
NGTTGCATGGAGTGCCATCTGGACTTACTGATCAACCAGTACCGGTCGGCCAACGGCAAGCAAGCCAACATCATCACTCGCAAGGTGGAC
+
BSY`ccccggcg[cfgfhffefaegghhhhhf]fghhh^^bfgdd`efhhhgghfggadbbbbb\Z^`aabbbbbb`bbaaaa_a_]aa]
@FCC1GLHACXX:7:1101:14312:1943#CGATGTAT/1
NAAAAGTCATGTGGATTGAATGTTTTCAATGTGATTTTTGAAAGTTGATTTTTTTACCTAGCTACTATTTGAAGGTACCAATAAAGAGCG
+
BS\cceeegggggigiiiihiihiiiihiihghghhiiiieghgeghhiiiiiiifehiiiiiiihiiiggefggeeeeeeddddddccc
@FCC1GLHACXX:7:1101:14336:1944#ATCACGAT/1
NAGTACATGTCGCGCGTCGGTCTAGTAAGTGAAAAAGTGGCGTGATCGGTAAGGTCGGTTGGAGTAAGTAAAAAAGTGCCGCGATCGGTT
+
BP\cceeegggegidhfghiffgffdfffaedgghig\egagdgZ^`acZ\`dd]baaZ_acbc]bbb_bbcbbccbbccaccacccc^a
@FCC1GLHACXX:7:1101:14379:1945#CGATGTAT/1
NAAAAGTCATGGACGAAAACAGCTTTCCCGAGAAGCTCACAAGATTGAACAGAGCAACGATGGACGGTGTGCAAAACTGCGTGAAGATCT
+
BS\ccceegggggiiiiiihiiiiiiiiiihiiihhiiiihiidfhfhiihhiighiigggeedecc_ccccdcb`accccccccccccd
@FCC1GLHACXX:7:1101:14286:1954#ATCACGAT/1
NTACCCATGTTAAGCATATGGAAATAGCTAAAGTGCGAAGCAACCAAAACGTTAGTTCGTCTCCAGTACATCAGTTGACACAAATATATT
+
BS\cceeegggffiiiiiiiiiiiiiiiiiihhghhhihiifdhiiiiiiifhgfffhhiihiggggggeeeeeecdddddcccccddee
@FCC1GLHACXX:7:1101:14361:1957#CGATGTAT/1
NCAACACATGGTCGCATATGGAGCCTGCATTTATGTCAAAACCGTCGACGTTTCTGGAAATGCATACGTTCGTCTGCTGTGTGCCAAATC
+
BP\cceeegggggiiiiiiihaghihhihhiiifihiiihiiehhhiiiihehfggfgfddeeeedddddcccccccccccccccccbcc
@FCC1GLHACXX:7:1101:14436:1964#TTAGGCAT/1
NAGTTTCATGTCGTCGACATAATGCTCGTTAACTATCGCCTCTGATGCCCTCGGAAACTGTTCCAGAAATCTTCGCGCGTTGTGGTTCTT
+
BP\cceeegggggiiiiiiiiiiiiiiigiiheffghiiihhhhihfhhihiihhiggggeeddeedcddddddccccccccccc^abcc
@FCC1GLHACXX:7:1101:14395:1966#TTAGGCAT/1
NTGTAACATGGCATTTAACTGATAACATACTGTAGTGCGATTCATCTATGACAGCATCCGAGCTAACAAAGCCTTTGGCTCTTTTCAGGG
+
BP\ceeeegggggiiiiiiiiiiiiiiiiiiighifghihhiiiiiiiihiiihiiiiiiiiiiiiiiigggggeeeeeeddddddcccc
@FCC1GLHACXX:7:1101:14324:1966#ATCACGAT/1
NTGTAACATGCACTAAAGAAGTCGGTTGGAGGTGAAACATATTTGATTAGTCCGAGTGGTCTAAAGGTGAGTTTTCTGCAGTGTGAATTG
+
BP\cceeeggfgghhhhhhhhdgghhhhhhhhegfhfhhhhhhhhhhhhghhhhgfghfhhhhgggfgfeeacceddddddbbcbbdddb
@FCC1GLHACXX:7:1101:14274:1974#CGATGTAT/1
NAAAAGTCATGGGATCACAAAGGCGACTCTTCCAGCGGAGATGATCCATCAAAACAAACAACTAGCGGAATGTGCAGGAGAGGCTTCTGG
+
BP\ccc`cggggehiiiiiiiiihiiiiiiiiiiiiiiihffdghiiiiiiiiggfgeeeecdcddccaccccccdcca_[^aaccbb]`
@FCC1GLHACXX:7:1101:14374:1982#TTAGGCAT/1
NGTTGCATGAAACGAACTCATTAGTTGGTAATCCATTCTCGACTGAACACAAAACTGACACTGACAGCAAAACTTCTTGGCGTCCCGTAG
+
BP\cccccgceeechfhdfbc^^abQb`P^aa]_fgafhhafafgaXa`e\ffdeafhbg_f`YbdgggebR__ZZZ_bb`aa_a^_X^a
@FCC1GLHACXX:7:1101:14336:1988#TTAGGCAT/1
NACCACATGACGGATCCGAACGGGATTATTGATTCCGTCATTATTATTAACATTTTGTGGCCGGGGCTGTGTCTGTGGAGCTATTGTTGC
+
BPPacZ`Y\[beeYdeaffedfehfc^facS^fec^e^eeddeeeha\\b\\VV_dd___\^dc]aZaWXYTYYRTTXY[XW]SYY`SWY
@FCC1GLHACXX:7:1101:14460:1989#TTAGGCAT/1
NGTCAACATGTACACCTGTCCGTTCATCGTGTCCTGGGTCACGAAAGGTGCACTCCGCTTCCCGCACGTGCAGATGGCGTGCCAAACCAG
+
BPYacecegggggiihhiiiihffhhgfdf`egfcegabcgfh`ghffegfhiddfbdhhhfgeeecc`ac`b]b_b^acXTW]`^a_[^
@FCC1GLHACXX:7:1101:14441:1989#TTAGGCAT/1
NACCACATGATATCATTTTGTTTCTTTTTTATCATTTCAGTCTGATTTTACTTCGACATTTTCTCACTATGCGCTAAACATAGTTGACTG
+
BP\cceeceegfgighhiiihiiihhiiiiihhihiihiigfhhiiiiihihihiiihihhfghiihhhihiiggeeeeddddccdbbcc
@FCC1GLHACXX:7:1101:14483:1991#TTAGGCAT/1
NCCAATCATGAGTATGGGTAAGGTAGGAATTAAAAAAAAATGAGAGTCTGAAAGACTTCCTTAAGTGTTCCAGCATTTGGGGATCTATAT
+
BP\cceeeggggeghiii`gfhieehiiiiiiihiiiiii_gfbfffgfghhihfgfggggeeeeccbddddddcccccccccccccddd
@FCC1GLHACXX:7:1101:14275:1997#TTAGGCAT/1
NTACCCATGGCGAGAGGAGCAGCGTCAGATGACGTAGGCAGCCCTGCCGAACGAAGAAGGGCGCCGGACTGTTTTCGACACTCTAAAAGA
+
BPYacece^ggggghhccg`fhhhhhhhhhhhhfhhhhhhfghhhhhhffeebb`aabbaY^aaa]aWZZa`bbb_aaababbbbbbbba
@FCC1GLHACXX:7:1101:14647:1848#CGATGTAT/1
NAATGCGTGGTAATCTTCCTTGAGCTTCAAGTTTCTATCGAGCCGCTTCTCCAAGAGCTCAAAACGCCGAAGGGCGTTCGACTTCGATGC
+
BS\ceeeegggggiiiiiiiiihiiiiiiiihhiiiiiiiiiiiiiiiiiiiiifhggiiiiggggeecacccccccccccccccccddc
@FCC1GLHACXX:7:1101:14721:1849#CGATGTAT/1
NAAAAGTCATGTGAGTTCAAGTGATCCGCATTAAACGACCCTGTAGATTTCCACTTCCCTGAGTTTGCAGGCTACACTGCCTTTAAAAAT
+
BS\cceeegggggiighiiiihhiiiiihiiiiiihihhiiiihiihiiiiiiiiiiiiiihihiiiiiggggeeeeeddddcdcccccc
@FCC1GLHACXX:7:1101:14537:1862#CGATGTAT/1
NACCACATGTTGTCTTTCCTTGCCTAGCTTCAATCTCTCACTTTCGTCGTTTTGCTCCCAATCTTCTTCGCTTTGCTTAGCCTTACTCCT
+
BSaceeeegggggiiiiiiiiiiiiiiiiiiihihiiiiiiiiiiihiihhiiiiiiiiifiiiiiiiihgggeeeeedbddddcccccc
@FCC1GLHACXX:7:1101:14607:1864#CGGACGGA/1
NGAAACGTCAGGATTTTCTCTTGCCCTTTCTCTTCATTGCCCTCAGGACAAAATGAATACTCTTTGAAAGTGGTCAACAAAGCCCAACCA
+
BP\cceeegfggcghiihiihihihihhihihhiihhhfhighhihfiihfhifhffffhhhhiiihhih_dbcgdggfeeeeccccccc
@FCC1GLHACXX:7:1101:14684:1865#TTAGGCAT/1
NGTTGCATGATGTTTATCTAATATGTAATCTTCAATGGCTCGAGTGATTCCTAAAACATCTTCATAACCGACTTGTTATGTACATCAAGT
+
BS\cceecggggghhhhhhhhhhhhhhhhhhhhhhhhhhhhfceXaccfcggfhhhafegfhfhhagfhfggdgcccddbcccdd_`db_
@FCC1GLHACXX:7:1101:14631:1869#GCGGGTGG/1
NTTATTCTGCCTATCACACATTTTATGGACTCAATATGTAAACTTGGTAGCTTAGACCTTCTTCCCACATGACTGGGTTACTAAATGGTT
+
BP\aceacggggghhhhhhhhhhhhhhhhhhhhhhhhhhhhfhhhhhfhhhhhhhhhhhhhhhhhhhhhhhhhhhdgfbdgfgeeeeecd
@FCC1GLHACXX:7:1101:14570:1882#CGATGTAT/1
NACAGCACATGGAAAGCACTTCTACCGTCGGTGCGCCGCTCTACGGGCCTATCACCCTCTCTGGGAGTAAAAGCCACATTCTAGTTGAAC
+
BPaceeeegggggiiiiiiiiiiiiihhhiifghhhiiihiiiihggeecddddcccccccccbbccabccccccccccccddccccccc
@FCC1GLHACXX:7:1101:14664:1883#TTAGGCAT/1
NCAACACATGTATAAAAGAGCGGTCGCTGCCGTGCCCTGGTCATTCAAGTCCAAACCGCGCGCGAGTCCACATCCAAGCAGCAGCAGCAG
+
BP\cceceeggggihih_cfgghhiihcgffhffG^efgibghiidgig__dgfhgggecccaaac]b`bcccccccccccccccccccc
@FCC1GLHACXX:7:1101:14544:1885#TTAGGCAT/1
NTGTAACATGTCTACTTGAAGGTTTCAAATAAAGAGCTTTTGGTTTATGTGGGAATATTATTAGTTGAGTTTTGGAAGCATTAGGAGAAA
+
BPYacc^acaecgfhhfhhfge^eggfhffhhhfhhhfcgfg`affghhhhhhQeccfeg]efbgf_S_Z_efb`d^ddddcddddc`[`
@FCC1GLHACXX:7:1101:14613:1890#CGATGTAT/1
NGATGTACATGAATGTATGAGCGCATCAAAGAGAATGCTTTTTGCAAGCTGATATAATCACGCAAACGTGTGACTTTTCCGATTCATTCG
+
BPYccccc`eeegfggffbdfbggfhdhhhgfhhhhhhhhhfbghhh_eghhffbgffhffgfhfggg^cddcd`bbbb_a^aabbcccc
@FCC1GLHACXX:7:1101:14587:1894#TTAGGCAT/1
NACCACATGATTTTCCATAGCTCTATGCGGTCGATACTATCGTATGCCGCCTTGAAATCGATGAAAAAATGGTGCGTAGGGACCTGGTAC
+
BPYcccccggecefadag[cfcgf_aa]W_^de_Zc_aacfaHXceSbfNLZ`\_RVZ\`^GVZV_b`aZZZb]_WWKWWGJW^bb^Y`b
@FCC1GLHACXX:7:1101:14729:1896#TTAGGCAT/1
NCAACACATGTTTGAACGTAAAGTAATATATGAAGCATACAAATAGAAATATATGATATTATTTCTTTAAAAAAATGAATCAAATAATAA
+
BP\cceeegggggiihhighiiigfhghiihiiiiiiiiiihhiiihihdhhiihidhihiiiiihiiiihihhgggeeeeeeddddddd
@FCC1GLHACXX:7:1101:14628:1907#TTAGGCAT/1
NTACCCATGTTTGATCCTGCCCTCATCACCCGCCCCCACAGGAGCAAGCGTCAAGGTCGAAAGATCGAACACTACTCTTCAATGAATGAA
+
BP\cceee`ggfghhhhgdaffgfhhhhhhhhhhhhfaghhdffghhhhhgfegfc_aebbbabbba[baab``bbbbbbdbdbbbdbbb
@FCC1GLHACXX:7:1101:14540:1908#TTAGGCAT/1
NTACCCATGAATAACAAGATGTGAGCCTTGAGGAACTCCTGATGTAATATGCATAAGATTAGATTTTTTACCATTATATCTCACTATTTG
+
BP\ceeeegggggiiiiiiiiiihiiiiiiiiihiiiiiiiiiihhihiiiihiihhfhiiiiiiiiiiiiiiigggggggeeeeeeede
@FCC1GLHACXX:7:1101:14566:1915#CGATGTAT/1
NATAATGCATGAAGAGTATAGCACCTGATCACCCAAACCGAGATGTTATCGTTGATCGGTATCACATCGCACGTAACACTTGTCGGTAAG
+
BP\accceegggfhiiegfggfgiihiiiihihihiicghfhcbedfhhiiihhihgffbghifgggggecccdb`acccccbccccaab
@FCC1GLHACXX:7:1101:14591:1920#CGATGTAT/1
NCGCTCATGAGTCGAGTGGGAGAGCAATCAACCCGAGGGGACAATGATGAAACCACCAGCCACGTAGAGAGCTTGGGCTCAGCCTCTACC
+
BP\ccccceeggghhh`dfghhhhhhhghhhhhhhghhhhgfhhhhfgeedggddddb`ababaabaabbaabbbaaababbbbbbb_bb
@FCC1GLHACXX:7:1101:14617:1924#CGGACGGA/1
NAGGGAAGTTTAGAGAAAAAAGAATAAAAAGAAACGAGCAAAGCCTCCAAGAAATATGGGACTATGTGAAAAGACCAAATCCACGTCTGA
+
BP\ccceagggggiihhihhiihhdghhiihhiiiifhhhihdggbgiffbggiahhggegeeeeece`bdbdcccbccccccccccbac
@FCC1GLHACXX:7:1101:14519:1926#CGATGTAT/1
NAGTTTCATGAAATCCAACGTTTACTATGGTTCTCCAACTTCATATCGAGATACCGAATGTCGAGTAAGGGAGAGTTGACTATATAAATA
+
BP\cccccggegghhffddgaefhffhfdbbee_aXdbec[^cc^^a_^a^fWXccZeegeeghaM_\c]_baa\c]Z`]___bcc_b]c
@FCC1GLHACXX:7:1101:14707:1930#TTAGGCAT/1
NTTGGCATGGCGATTACCGTGGGTCTTGATTCAACGACACAGTTTACAAACGCCACTGCTGTTGATGCGTGGAGAGATTAATAAATAGAA
+
BS\ceeeegggggiiiiiighiicghiiiiihiiiihiiiiiiiihiiihiigggeeeeddddddcccccccaccacccccddccddccc
@FCC1GLHACXX:7:1101:14650:1931#CGATGTAT/1
NTGTAAATGGCTTTGCCTGGTAGCTGTGGACTCTAACCAGTCGGCTAAGTAAGGCTCGATATCGAGATACGGAATATCGAGTAAGGGAGA
+
BP\ceeeegggggiiiiiiifhiiiiiiihiiiiiiiiiighiiihiiighhiihhiiiiigfggeeeeeccccccdeccc_accccaca
@FCC1GLHACXX:7:1101:14549:1940#TTAGGCAT/1
NACCATGTATCGTAGGTGTCAAGTCCTATACCTTTCAATGAGGGTTGCCTCCTTCTCGGCAGCTATTCAAGCTTGACTAGAGCTACTAGA
+
BP\ceeeegggggiiiefghihiiiiiiihiiiiiiiiiihiii_ghhhiiihiiiiihhiiihiggeegegeedacddddddccccccc
@FCC1GLHACXX:7:1101:14579:1947#CGGACGGA/1
NAGTAGAGACGGGTTTTCACCGTGTTAGCCAGGATGGTCTTGATCTCTTGACCTTGTGATCCACCTGCCTCATCATCCCAAAGTGCTGGG
+
BP\ccceegggggeghiiiiiiihiihiiiihiihiieghiihiiiiiibgiifhihiiiihhihhhgggggeeeedecb_adbccdccc
@FCC1GLHACXX:7:1101:14747:1948#TTAGGCAT/1
NTTGGCATGGATTTTGTCTTGATTTAACACTTTCTCCAGCAATTCCTCTAATGATGTAATCAGGGAAGATAAAATTCTCAGCATCCTAGT
+
BP\ceeeegggggiiihhiiiiiiiiiihiiiiiiiiiihihhiiiiiiiiihiiihhiiiiiiiiiiiihiiiiiiiiggggggeeeee
@FCC1GLHACXX:7:1101:14636:1957#ATCACGAT/1
NACCACATGATCGTACACATACCTGCGCAGGATCTTATGTTGAGCGGTTTCGGCGGTACCGGTTCATCAGCCGAGGGGCACACCGGTGAG
+
BP\cccccgegecZdegfdgdgffhhhhdffbfcfh_f_^ceafhcg[eghf``aaKZ\b^^T[^bc_bbbbZTTXX__]a^aa]RHT[`
@FCC1GLHACXX:7:1101:14672:1959#TTAGGCAT/1
NCGCTCATGGAGGTGGATTGTGGTTCGTCTGTATCTGTGATGGGAAGAAAACGGTATTTTGAACATTTTGACAAAGCTTTATCAAAAAGC
+
BP\ceeeeggegg`dgeghighighihffgfffhffhffhhiiihhhhhiifhi_fgiiihhfgggggeecdeddddddccccdcccccc
@FCC1GLHACXX:7:1101:14723:1959#TTAGGCAT/1
NGTCAACATGGGGAACAGACGCTCAAGGTTTGTAGAAGAAAAAGCAAAAGCAAACTCCCCCTTCCCTGTCAGCATTCGACCAAAGTTCCC
+
BP\ceeeegggggiiihiiiiiiiiiiifghighhiiiiiiihiiiiiiiiiiihiiiigggeeeeddddddcccccddcccaccccdcc
@FCC1GLHACXX:7:1101:14540:1970#ATCACGAT/1
NGTCAACATGCGATGCCATAGGAGGGACACTAAAACGTATGGCCACCAGAGCCAGTCTTGCCAAAGAACGTGAACATTCGATAAAAAAAA
+
BP\ceeeegggggiiiiiiiiiiiiiiiiiiiiiiiighiiiiiiiihhhiiihighggggggeeeeedccccccccccdddcccccccc
@FCC1GLHACXX:7:1101:14507:1971#CGATGTAT/1
NCGCTCATGCGACTTTATATCCCTTCCCACTTACACCAAATCCTTCCCGTGACAACCGTGGAGATGCAGAGGTGATCTTGGTCTTCAGGA
+
BPaceeeegggggiiiiiiiiiiiiiihiiiihiiiiiiihiiiiiiiighiiiiiiihgggedeeecddcc]`bbcdccccccccdccc
@FCC1GLHACXX:7:1101:14622:1979#TTAGGCAT/1
NCGCTCATGTTAAATGTAGAAAGTGGCTTACGATTATGTGAGAGATGTTCCAATACAATGTCTTCAATATTGAATTAAAATAATATTTTT
+
BP\cceeegggfgiiiihiihhibghfhiefhghi^gfhfhhfihbgfgfhhhifhfhiiggfhdhhhhiifffhgffhed]bdggeeee
@FCC1GLHACXX:7:1101:14739:1980#CGGACGGA/1
NATGCTAGAGGCTGGGAAGTCCAAGATCAAGGTGCCAGCATATTTGGTGTTTGGCAAAGGCCCTTTTCTCGGTTTATGAAAACAATACCT
+
BPYaaccccgg`cedghdd[beagfgghhbcfgf^caaae[XXcf]c^aWcfdPa\e_bR__`Z\^dbZd^^GX`Z_]]ZZ`baabbbbb
@FCC1GLHACXX:7:1101:14704:1995#CGATGTAT/1
NCAACACATGGTGGGGAGCCCACCCGGACGATCTGATAATGTTATACCGCACTACAATCCTCTCGGTCCTTGAATACGGTAGCTTTTGTT
+
BP\ceeeegggggiiiiiiiiiiiiiifiihiiiighiihifggggggeecccccccccccccccccccccbccbcbccbccccccccac
@FCC1GLHACXX:7:1101:14796:1845#CGGACGGA/1
NTTTAACTAAGCTAAGAAATCTGGCAACTGTGGAAGTCTGAAGCTTTAGTCATTTTCTTCAAATGCTCCTCCAGACCTTGAGCAGTAGAG
+
BP\ccccdgggggiiiihfhiihfhhhhiigghdfhfehbdgghf]egfcgdfhihhhffhhcfa[eghifhcg_dhhgg]bgcbecceb
@FCC1GLHACXX:7:1101:14750:1846#TTAGGCAT/1
NCCAATCATGCATTAAAGTCGCCAGCTATCACTACTGGCTGCCGATTAGCTAGTTCGGCCATCATCCTGTCAACCATGCCAAGTGTAACG
+
BS\cceeegggggiiiiiihiiiiiiiiiihiiiiiiihihfhfhhiiiiihifhhhihggggeeeeeddddddcccbcccccbccedbc
@FCC1GLHACXX:7:1101:14846:1853#ATCACGAT/1
NACCACATGAATGCAGTGTTTGGATTTTGATCCGTATAAGCCGATTGAACTATATTCGGAGAGTGTAACAGTTCGTGAACCATAACAGTT
+
BP\ceeeegggggiiifghiiihgiiiiiiiiiihiiiiihiiiiiiiiiiiiiiiiiiiihiggggggggaceeccdcdccccccbccc
@FCC1GLHACXX:7:1101:14905:1858#CGATGTAT/1
NGTTGCATGCAAAAATAAGGTTTTGGCGGAAAAAAATGTATGGAAACTTTTTTTTGCACGGCCGTGTAAAAAAATCCGTGCAAAAACAGA
+
BP\cceeegggggiiiiiiighiiiiiiiiiiiiiifighhihiiiggggggcccccdccccccacccddcccccccccccccccccccc
@FCC1GLHACXX:7:1101:14769:1861#CGATGTAT/1
NATAATGCATGTAGTTGGTGATCGGTGGAGATATGTAGGGAAAGTGTACCAGTTATGGCCATAGTGGTTCCCTATTTGGCCATATGCAAC
+
BP\cceeegggggiiiiieghhiiieghfgghhiihfhiifidhegfhiiiigfgiiiiiiiiihiihhiigggggggeeeeeddddddd
@FCC1GLHACXX:7:1101:14792:1863#ATCACGAT/1
NCGCTCATGCGCCTCTATTTCCCATTGATATGCGACATCATCGTAGGATACTGTTAACATATTTCATTAGGGAGTTTCTCTTATTTTCCA
+
BPYacc^c^egggehhhagfhfh_gghdhdeffhhhhdff`eggdhfffffeffhgghhhhhgdfdhdbbdXHXTZ^ZZ_b[]_bc]bYT
@FCC1GLHACXX:7:1101:14996:1864#TTAGGCAT/1
NGTTGCATGCTGATTCCGTTTCCAAGGAGAGCCGAATGGAAAAAAAATATTAGACCAGCTCTAAAGCAATGTTTTTTCAGTCATCATTCT
+
BP\cceeegggggiihiihiiiiiiiihighhhiiihiiiiiiiiiihiiiihgggggeeeeeddddddccbcdccccccdccdcccddd
@FCC1GLHACXX:7:1101:14815:1869#CGATGTAT/1
NACAGCACATGACGCTAGCACTAGCACTTGGAACGATTTCTTCTACCTTTAGCAGATCTGCATAGGGCTGAAGATCGACGAACGGCAAAT
+
BPacceeegggggiiiiiiiiiiiiiiiiiiiiiihiiiiiiiiiiiiiiiihiihhiiiiiiighifggggeeeeeccccccccccccc
@FCC1GLHACXX:7:1101:14938:1875#TTAGGCAT/1
NTACCCATGGTTGTCGTGTGCAGCAGCTCTAGTTTCTCGTGCGAAGGGAGGTTTGGCAGGGGTTTTCGCTACGCGATGCGCGGAGCAACC
+
BP\ceeeegggggiiihihiiiiiiiiiihiihhhiiihegfifhiii`fgZcfdgffeecc\accbcccccccaaccccccc[acacca
@FCC1GLHACXX:7:1101:14889:1877#CGGACGGA/1
NAGGATCTCAGGCTGTGACCCTCTAAAGGGAAGCGCTTTCTGTGGTCAGAAAGAAAAGCAAGTGCTTCCTTTTAGAGGGTTACCGTTTGG
+
BP\ccecegeg]ehffgdfhhfhhhafhhdcdgdfff`fghce_ecfgfdfhfbg`eghffghhhegfdddeeceeebb\`abbaaabaa
@FCC1GLHACXX:7:1101:14777:1881#TTAGGCAT/1
NGTCAACATGGGGAACAGACGCTGTTGTGAGCCGCTCCTAACGTGGAGTACAGACGCTCCAGGTTTGCAAAAGCAAACCCCCCTTCCCTG
+
BP\ccceeaegg^egiihhfghhifhiafgegdfgfiihehefbfhgd_cffgd`d]^bad`ZT]_\Z__`[^acbcX[aaac_abbc_b
@FCC1GLHACXX:7:1101:14866:1884#CGGACGGA/1
NTCACCCAGTGGTTATTGCTGCACTAATAATTCATTCAGTATATTACATGCCAGCCACGGTGTCAAGCATTTTACATATATTAACTCATT
+
BP\cceeegggggiiiiiiiiiiiiiiiiiiiiiiiiiihihhhiiiihiiiiiiihiiibeeghiiiiiihigffffggeeceeeeddd
@FCC1GLHACXX:7:1101:14797:1888#ATCACGAT/1
NAGTTTCATGGCAGGCTGCGTTGGGCTGGTCACGTTGCCCGTATGCCGGAAGAACGACAAGCAAAGATAATATTCAACAGAGAACCCGGA
+
BP\cceeegggggiiiihihfhhhiiihiaf`fgeghhiihgc`fdghhggedeb`bcca_cacccccccbcccccdccc^bbbbaca]c
@FCC1GLHACXX:7:1101:14755:1894#CGATGTAT/1
NTTGGCATGAAGCTCAGGAACTATTTATCTATGTACCATTGATACACAAATCGATCTTTAAAAACAAAACATCGAAATATAGTTTTGCTT
+
BP\ceeeegggfgiiiihhiiiiiiiiiiiiihiiihiiiiiiiihiiiiihiihiiiiiiiiiiiiiiiiihgeggeeeeeeeddcddd
@FCC1GLHACXX:7:1101:14999:1900#CGATGTAT/1
NAGTTTCATGCAAAAATGGTCATAGGCATAGTAAGCTCTCAGTTGATAACTGTGGAAGTGCTCATAAGAACACTAAGCTGAGAAGCAGGC
+
BP\ceeeefggggiiiiiighhiiiiiiiiighihiiiiiiiiiiiiiiiihghiiihfhiiiiiiiiifhhiiiiiiiggggggeeeec
@FCC1GLHACXX:7:1101:14927:1901#CGGACGGA/1
NGGGTGTGGTGATGCTGGTGGGAACACACCTACTGTGCTGCCAGTCCTATAAAAGTATAGTAAATGCAATGATGTGCAGTACATACTACT
+
BP\caccce^ceghhhhh`dfgaehhhhhhhhhbggb__acfhf_cefh_ghhhhW_eehZbdfhghbbbd]Zb`accdbc_`bcbbbbb
@FCC1GLHACXX:7:1101:14956:1907#CGATGTAT/1
NATAATGCATGGTCTGCTTACATATCTTGCTGCGTTCACCTTTTGCTTACACGAATCTATGACAAGTTTCAGTGCTAAGTACGATCTACC
+
BP\cceeeggggghiiiiiiiiiiiiiiiiiiiihiiiiiiiiiiiiihiiiigiiiiiiiiiiiighiiiigggggggeeeeeccdddc
@FCC1GLHACXX:7:1101:14788:1910#ATCACGAT/1
NATAATGCATGCTCTCATTTCGCTTATGCGATCTTCCCTCTTCAAGGGACCCACTCCTATTTCCTCCCATCTTTCACTTCCCTTTCCTCT
+
BS\ccccccgggehihfhhhgdfehdhffhdfgfffhifghifhiffhcdhhifhdgghhfhfhffgggggfeeeH^_cddd_b`bbccc
@FCC1GLHACXX:7:1101:14849:1913#ATCACGAT/1
NCGCTCATGACGGTACTGTCTTCTCCATCCTTATTCGGACTATACGAACGCCGTTCGGCACGCCCGAGAAGAAGTTTTTCCAAACTTCGT
+
BS\ceeeegggggfghhiiiiiiiiiiiiiiihiiiiihiiiihiiiihiiiigggeeeccccccacccccccc`bcccccdcccccccc
@FCC1GLHACXX:7:1101:14767:1918#CGATGTAT/1
NAAGTCATGTTTGCAGATTTCTTTTTTTTTTTTGTATGGTATTCAGTTGGAGCTGCCTGAAAGCTTAACTTGTCAAGGCTGAACCCTCGG
+
BP\ccceegggggiiihiiffiiiiiiiiiiihFMHHM\HHM^HMVZ^R^HVGZ]]`]RRGTTY]b]bGK]TKY`b_b^b^Q]_aaGQT_
@FCC1GLHACXX:7:1101:14929:1923#CGATGTAT/1
NTGTAACATGTATATCCTCCTACCTACATATATAGTTTGTGCATAATAAAAAAAGCATTTATGTTCTGTATCACGTCCAACGCAAAACTT
+
BS\cceeegggggiiiiiiiiiiiiiiiiiiiiiihfiidghhiiiiiiiiiiihiiiiiiiigiiiihiiiggfggeeeeccccccccc
@FCC1GLHACXX:7:1101:14902:1924#CGATGTAT/1
NACAGCACATGGTAGCTGTTGGAAAGAACATCAAGATAGATGTACTAGATACAGAATGAATCATTAAAAAGACTTCAACTACAGTAGAAG
+
BPYacccceega`dfghdghffhfdghhbfgfdbfdfegcfa^cghfhfhhhhgeghdhhhdghhhhghffhhhhhhggfdggcadeeed
@FCC1GLHACXX:7:1101:14886:1933#TTAGGCAT/1
NCAACACATGTACCGATACATATGGGATGTTATTTTTTGCTTGACTTGTCCGTGCCTTAAGGCCGCACGGGACGTCATCATAATCACCCT
+
BP\ceeeegggggiiiiiiiiiiiiiihhhihiiiiiiiiiiiiiiihiiiiiiiiiggggggeeccccccccccacccccccccccccc
@FCC1GLHACXX:7:1101:14810:1933#TTAGGCAT/1
NAGTGGCATGTTTCACCCCTGTTGCAAGATACCCCGTTTGACGGTATTAGTTTTAGTTGATATATTTAACAAATCTCGCGTAACATTACT
+
BP\ceeeegggggiiiiiiiiiiiiiiiihihiiiiiiiiiiiicfhhghghihghghiiiiiiiiiiggggegeeeeecaccccccccc
@FCC1GLHACXX:7:1101:14987:1939#TTAGGCAT/1
NTGTAACATGTCAGTGTCCTGAAAACTTTTTCATCCTGCCCCGAAGCTCTGGTGTCGTCTGCCATATTTATGTTTCCCTGATGAGGCCTT
+
BPaceeeegggggihihhiiiiiiiiiiiiiiiiiiiiiiiiihiihiiiiighhhfegiiiihgggggggeeeeeeeddddddcbcccc
@FCC1GLHACXX:7:1101:14768:1943#TTAGGCAT/1
NCCAATCATGGCCTGGGGGAGATGAATGGACGGACGACCGCAAAGGATACACACAATGACGACGACAAGGGGCGCGAAAAAAGTAATTAC
+
BP\cccceggfggihihihfhhiffhhhhiihifhfhggdceccccccbccccaccccccccccaccaacccccccccccaaa_bcdbcc
@FCC1GLHACXX:7:1101:14948:1950#ATCACGAT/1
NGTCAACATGAAAACCAACTTTTACTATGGTTCTCTAACTCAATATCGAGATACGGAATATCGAGTAAGGGAGAGTTAACTGTAGCGTGT
+
BP\ceeeegggggiiiiiiiiiiiiiihihiiiiiiihiiiiiiihiihiiiiiiiiiiihiiihcgfhggggeeecdddddddcccccc
@FCC1GLHACXX:7:1101:14850:1963#CGGACGGA/1
NAAAAAAAAAAGTGAAGGAGCATGTCCCAGAAGCTCCCCAACTCGGCACAATTTGAACTTTTTGAAGCCAACTCGTGTTTTCTCTTAAAA
+
BP^ceeeeggf`bcggihdffhihfiifdfhfegfghiihfhbdggea[`dbddcdcbcccc`aabcccccccccW[[accbbbbccccc
@FCC1GLHACXX:7:1101:14984:1968#CGATGTAT/1
NCAACACATGGCCTTCTAAGGTTCGATTGAGTTGTCATTGTATCCCCTATTCCACTATTGGTGGAAGAACACCTATGGTACCTATCTCTT
+
BP\ceeeegggggiiiiiiiighiiiiiihihhihhhiiifhiiiiihiiiiihiiiiiiihiiifhiiiigggggeeceeedddddddc
@FCC1GLHACXX:7:1101:14759:1974#ATCACGAT/1
NACAGCATGGAACGTGAGCCGGCTTCTCAGCTTAGTGTTCTTATGAGCACTTCTACAGTTATTAACTGAGAGCTTTCTTTGCCTAAGTTG
+
BP\ceeeegggggighhgiiiiiihfhiiiiiiiifgfffhifghghihhiihihhfhfffhiiiggggggceeeedddddddcccccdc
@FCC1GLHACXX:7:1101:14883:1979#CGGACGGA/1
NTTTTTTCTTTTATTTAACAAATAGATTAATTTTCATAAGATTACATTAATTCTTTAATTACATTAACTTATATTTACTTAAATCAAAAG
+
BP\cceeegggggiiiiiiiiiihihiiiiiiiiihiiiifhihihiiiiiighiiiiiiiiihiiiiiihihiiiiiiihhggggggee
@FCC1GLHACXX:7:1101:14908:1982#CGATGTAT/1
NAAAAGTCATGTCAATAAAGGAAGAATAAACTAAATATCCATATATGTGGCCACTTCACAGCACCTGACACAGGTTCCGCCAGGATCTCT
+
BS\ceeeegggggiiiiiiiiiiiihiiiiiiiiiiiiiiiiiiiiihihiiihiiiiiiiiiihiiiiiiiiihgggggeecccdcccd
@FCC1GLHACXX:7:1101:14945:1983#CGATGTAT/1
NAAAAGTCATGATTTGTTTACTCTTCCATTTCAGTTGCATTCACACTTTTAGCTGTCAGTCCTATCACGAAAAGTCCTCATGATCTATGG
+
BPYccc`cgeceghhhggiiiiiiiiiiiiiihiihiihiiihihiiiiiichhiefhhhhiiiiihfdghhiiihhiggegeg]adede
@FCC1GLHACXX:7:1101:14860:1995#ATCACGAT/1
NAGTGGCATGTAAAGTAACCACATAACTAACCTCGAGTCGCCGCGAGTATTTCGGCTACCACCACTAACAAAAACCCTTTCCTACCTGAA
+
BP\cceeegggggihfhhiiiihiiiiiiihifhififfhhhfhhghYdggggeecccdccccccccccbbccccccccccccccccbcc
@FCC1GLHACXX:7:1101:15239:1846#CGATGTAT/1
NGTCAACATGGAAGGTTACCATTAGAAGATCGTTAATCAATCAATACATTTTTTGTTCCATCTTTATTAATGAGATTTTTAGTTTTGGGC
+
BPaceeeegggggiifghiiiiiiiihiiiiiiiiihiiiiiiiiiiiiiiiiihfhihfiiiiiiiiiigggggggeeeeedddddccc
@FCC1GLHACXX:7:1101:15076:1847#TTAGGCAT/1
NTGTAACATGATATTTTTGATGCAGATCTCTGAACTCCTCTCTGGCTTTATTATTCTCTTCCTTCATCACGTCGATCTATTCACGAAACT
+
BPacceeegggggiiiiiiiiiiiiiiiiiiiiiiiiiiiiiihiiiiiiiiiiihiiiighiiihihiihgiigggggeeeeeeccccc
@FCC1GLHACXX:7:1101:15113:1848#CGGACGGA/1
NTAACATTTTTTAAGTATAAATTAAAGACCTGAGCTAGAGAAAAGTTTGGCATAAGAAAGTTAGTATCATTGGTATATAGTTATCAAGGA
+
BPY`ccccgge[egh`dbegbede`gf`fd_^e`f`eccdffcgfR^ecgffghh`cfafhhhhhhbghfhdbVV^b\bggdcaacdd``
@FCC1GLHACXX:7:1101:15154:1860#CGATGTAT/1
NCCAATATGAGTCTGCAAAGTTTGATCGTTGCTGTTCTTTTATGCTGAAGATTGATCTGAGCTAACCTAACCGTAGCCACTACCCAAACT
+
BS\cceeegggggiiiiiiihhhiiiiiiihiiiiiiiiiihhiiiiiiiiiiiihiiiiiiiiiiiiiiiiiiigfggeeeeeddcdcc
@FCC1GLHACXX:7:1101:15206:1870#ATCACGAT/1
NGTTGCATGTCAAAATAAAATGATGCGATGCCCTTTACAGTATATGTGTTCGGGCGATCGTGAGCAAAGACAGCAAGAACGCAATCGCAC
+
BP\ceeeegggggiiiiiiiiiiiiiiiiiiiiiiihihifhhiiihihiiiiiiiihggeeeeeddddbcccccccccbcccaaccccc
@FCC1GLHACXX:7:1101:15066:1883#CGATGTAT/1
NCAACACATGGCTTTGCTTTGTAGCCGCTCTAACCACTCGGCTAAAGAAGGCCCCCACATAAGGAGTGTATCGAAAAGTAGTCGCAAACA
+
BPaceeeegggggiiiiiiiiiiiiiiiiiiiiiiiihiiiiiihihiiiiiiiiiggegeeeeec_bbececcbccc`bcbcccccccc
@FCC1GLHACXX:7:1101:15032:1883#ATCACGAT/1
NGTTGCATGTAGGTCCACTGTTGTACTCACGTAACTTGCTGTTGTAGGTATACTTGACGACTCCGGCACTTTGCCGGAAACGACCCAGCC
+
BS\cceeecggggcfhiiihhiihiiiiiihfghihiiiffhhifhfhafhffgicfhhiiiiihiieaeeececccccccccccccccc
@FCC1GLHACXX:7:1101:15171:1886#CGATGTAT/1
NATAATGCATGAATCAACAGTAGTGCAAATCCAAGTGCAGAACTATTGATAGCATCGTGCTTATTTTTTACCGTGTGAGTAAACTACCTA
+
BP\cceeeggggfiiiiihihiihiiiiiiiiiiifhhiihiiiiiiiiiiiiiiiihiiiiiiiiiiiiifgggeeeeeebdddcdccc
@FCC1GLHACXX:7:1101:15217:1897#CGATGTAT/1
NAGTTTCATGCTTGCTGTCTTCATACAAAACTCTTCGTTTCTCTTGTATGGCAAAATACAATACTTTTCAAAAACACCAAAAAATAACTT
+
BP\cceeegggggiiiihhiiiiiiiiiiiiiiiihihiiiiiihihiiihihicefhggiiiiiiiiifhiiiiggggeeeebccbccd
@FCC1GLHACXX:7:1101:15079:1900#ATCACGAT/1
NTACCCATGGGCCACTTGGTTTTGCCGGAGTAAACGAGAATACAAAACGGTTTTAATCGAACGTAAACAAGAATAGGGGTGATTATCCTT
+
BP\ceeeegggggiiiiiiihghiiJbfhhefgiiihihihiiiiiihhhVbgegfgeaeebc`aaabcccccccbccaTX``cd_`bcc
@FCC1GLHACXX:7:1101:15098:1904#TTAGGCAT/1
NACCACATGTCGCAGAGCTACGTCCAGAATGCAAAGAAGAGAGCTGGAATATATACATACAAGCTACAGAACTTCCCAAACCGCGATGAG
+
BS\cceeegggggiigiiehiiiiiiihiiihiiiiihfhhifhhiighhiihhiiiiiiihhieggdeggeeebcbdbdccacccaacc
@FCC1GLHACXX:7:1101:15236:1912#CGATGTAT/1
NGATGTACATGCATATTTTTTTCAAAAACTTTTGAGGCATTGAAAACCCTTTGTATTTAGTCATTGAAAATTTCCGGGGATATTTCTAGA
+
BPP`aQaceeeeeaeefheghebbeaffefehhheffebdh`eaeeeeeedede]___eddddeeb]bdedacVZ^[b]aaa_]]Z`a``
@FCC1GLHACXX:7:1101:15063:1919#CGATGTAT/1
NAGTACATGCATCGATTTCTCGGAGACATCCTCCAGTATTACTGCTCAAAACGTCTTCTATAAAGAAATCAATAACTTATCAAGAAATTT
+
BPacceeegggggiiiiiiiiiiiiiiiiiiiiiiighiihiihiiiiiiihibghfhiiiiiiihiigggggggeeeeeedbddddbcc
@FCC1GLHACXX:7:1101:15218:1924#CGGACGGA/1
NACTGGGTATACTATAGGCATTTGCTAAATGTTGTTGAATTTAATTTTATTAGTCAAAAAAGGATATATGATTAAGATTGGTAGAATGTT
+
BP\cccecggggghiiihhiiiiiiiiiiiihihhhiiiiiiiiiiiiiiihhfghiiihhiiiihiiiiiiiiiiggfggdecdeecbd
@FCC1GLHACXX:7:1101:15171:1929#CGATGTAT/1
NAGTTTCATGCTGCATAGCAATATGCAAACGAATGATCAGAATGCAGTGTTCAAGCCTGTTCCTCCGAATACCAGAAAGATCATCCTCTC
+
BP\ccecegggggihfiiiiiiiiiiiiiiihiihffhihiiihiiiffghhhifhihifhiihihfddgfhgggggeeeeedddbdbbc
@FCC1GLHACXX:7:1101:15041:1930#CGGACGGA/1
NATGGCACTTCCTCATGTGTCTCAGAATTACACTATGAATCCTAACGGTGCTAACAGGCCACAGAGGCAAGCACAGATGATCAAAGTCAT
+
BS\cceeegggggiiiighihiiiiihiiiihihiiiihiiiiihihiggiiiihhhhhiiiiiiiiiiggggeeeedddddddccbcdd
@FCC1GLHACXX:7:1101:15139:1933#ATCACGAT/1
NGTTGCATGTAATCACGGGTTCCCAACACATCTCTAACTGAAACATAGGGTTGTCTACCTCGGGCCTCAAGGGTATCCAAAAGTTGCGCT
+
BPP`ccccgae]cXdffaagfghhfhh`fbgg]e_efXaedghbcfhfddXca``e`fV\cff`dc\_Z`_ba\^_`b]_TT]Y_BBBBB
@FCC1GLHACXX:7:1101:15120:1940#CGGACGGA/1
NAATGCCACATAAAGTTATTCTAAGCAAAAAGGGAGCAGGATGGTGTCTTTATCGGCAACGAAAACATGTCAGAAAGACAAGCCCAGCAG
+
BP\ccecceggggihdghhihhdhihiihiiiihhiiihifdghcfegghihiffhhfhiigggeeecdddddccbcccccccccaaaca
@FCC1GLHACXX:7:1101:15082:1942#CGATGTAT/1
NAAAAGTCATGTGCCGAGCGTTCCATAACCAGCGTCAGCTTTATCATATGCAAAAAAGCTAATGTATGTGGTAGGTACGAAACGTAAAAC
+
BS\ceeeeggfggiiihiiiiiiiiiiiiiiihihiiiiiiihiiiiiihiiiiiigeeeeeededdddedbbcccccccccccaccccc
@FCC1GLHACXX:7:1101:15060:1954#TTAGGCAT/1
NGTTGCATGTCGCGCGTCGGTCGAGTAAAGTGAAAAAGTGCCGCGATCGGTTAGTTCTGTTTGATCTTCGACCTTGACGATTGCTCCTTA
+
BPYaceeefggggiiighiihhhhhghifg\eghiifg_bgbddcacccc^a_ccccccdcbbbccdcbccaaccbcba_acccccbbc_
@FCC1GLHACXX:7:1101:15170:1956#TTAGGCAT/1
NCAACACATGTGTCCCACAACAAACGCAAAACTCCCACGAAGAAGCAAAATCGTCGTCATACCAGCTCACGAAACTCGAACGCCAAACTG
+
BPP`^ccc`ge]gfheha^`dacfb`ag_W^_cb^ZcdWee\Zeec\bfff]bMUWX^aZb]_`b\`GZZ^aaaYGKTQRWLTT[_baBB
@FCC1GLHACXX:7:1101:15040:1959#TTAGGCAT/1
NAGTACATGTCGCGCGTTGGTCTAGTAAGTGAAAAAGTGGCGTGATCGGTGAGTTCGGTTGGAGTAACTGAAAAAGTGCCGCGATCGGTT
+
BP\cceeegggggiiihiiighihiffhigghhiiihaeghihihihiiegggadeecacccbc]`bcdcccccccbbccccc_ccccac
@FCC1GLHACXX:7:1101:15125:1965#TTAGGCAT/1
NGTTCCACATGGCGATTTGCATTTACTGAGGATCTCCGGTCTCGACCGTCCGCTTCCAAACGTACCTTTCATCATCCGGAAGTCAGAGGA
+
BP\cceeegggggiiiihiihiiiiiiiiiiiiiiiihihiiiihhifgiiggeeeddddcccccccccccddcccccc]acbcdcccca
@FCC1GLHACXX:7:1101:15102:1975#CGATGTAT/1
NCGCTCATGATCAACTCAAATATTTGGAAACATCTGTTCCATCTCTAGCCTTTGAATATGTCGGGAAAAAAGCTCACAAACCGACGGAGC
+
BP\cceeecggggiiiihiiiiiiiiiihihhiiiiiiiiiifhiihhiiiihhihhddhhhiiheNbdggeeeecbdddccaaccacc[
@FCC1GLHACXX:7:1101:15171:1976#ATCACGAT/1
NGTCAACATGCGTTCTTTTCTTCATCTCACTTCTATAAAAAAAACTGCTTATCATCAAAGATGGTTTAAAGGAAAAAGATGAAACCTTTT
+
BS\cceeeggggfiiiiifhhiiiiiiiiiiiiiiihiiiiiiiiiiihiiihihiiihfggggdeeceb]bbddbccccccccccbbcc
@FCC1GLHACXX:7:1101:15197:1979#TTAGGCAT/1
NACCACATGATTGGTATAAACACAAAGTGGAATAAGAAAAACACTCAGCAATCACAGAAAAAGAAGACTGTCTTCGCGAGTCTCGTCTCA
+
BP\ceeeegggggiegiiiiiiiiiihgghiihiiiiiiiiiiiiiiiiiiiiiiiiihiiiiiiiiihgfggggeeccccccccccccd
@FCC1GLHACXX:7:1101:15062:1992#CGGACGGA/1
NAAAGGAAGGAAAGAAGGGAAGGAAGGAAGGAAGGAATTTTCAAGGCCTTAAGAATAAATCTATATGTGCTGGAATACTTAGAAATAAAA
+
BPPS\`aaa`c]`beead[ebca`^c^ebZbfb]P^cfd^IO^WINaee_eehaS\Z\\VH]__c^HHMV\VRZaHVVZZRRUU]`___]
@FCC1GLHACXX:7:1101:15158:1996#TTAGGCAT/1
NAGTGGCATGGTATGATTACCCTTTCAACAAACCTCCAGCAGCGCTACGATGTCGAACTTGCGGTCCTTCAATGCATCGGAGAGTATGCG
+
BP\cceeegggeghiiiiiiiiiiiihiiiifhihiiiihhihiiGafghiiiiihhiiggggeeccdccccdcccdcccccccbbcdcc
@FCC1GLHACXX:7:1101:15324:1857#CGGACGGA/1
NCTGAGGGAATTGGAAGTTGACAATCTCAAAGGCCCTTTTCCAGAACTTTCATGATTTGCATGCTTTTCCCTCAGAAGGAAAGCCATTCA
+
BP\cceeeggcgghffffgffhiiifiiihhfhfhfgffhhhhhhhcgghcgh`eaed[ecfggfhghghihhhggddddeecedddYad
@FCC1GLHACXX:7:1101:15299:1858#CGATGTAT/1
NACAGCACATGCGAAATGGGCTTTGCTCGGAGGGTTTGTGTTTCTAATAGTTGTTCACATTTATACTGACGGACCAGTCCTAGTTTCCAA
+
BP\ceeeegggfghiihiiiiiiiiiiiiifhii^egfghgfihifgfghfgihgffgggeeeeeeedddcbcccccccccccbcddcdc
@FCC1GLHACXX:7:1101:15383:1861#ATCACGAT/1
NGTCAACATGAGGTGCCAGAGCGGAAGGATTTCATATTCTGTGTCAGGATGCTCGCTCTCCGGCTACACGTCCCCTGAGGGGTGATGATG
+
BS\ceeeegggggfghiiiiiiiiiiiigiiiiiiihihihghhhiiihhcgfhhhiiiiggeeecdddccccccbccccccT]accddc
@FCC1GLHACXX:7:1101:15257:1871#ATCACGAT/1
NCAACACATGGACAGTGCCAGGTGCGGAGTTTGACTGGGGCGGTACATCTCCAAAACAATAACGGAGGTGTCCAAAGGTCAGCTCAGTGT
+
BPaceeeegggggiighhiiiiggiiihigghihhiiiiiiie]accdcccccccccccccccccccc[^bccccccccccccccccbcd
@FCC1GLHACXX:7:1101:15424:1873#CGATGTAT/1
NTACCCATGGCGTAGTTCCTATTCCCGCTGACTTTTCTTTCCCCTTGCTATCTTTCCGAGGGGCTATGCCAGTTTTTGCCGGCTGCACTA
+
BP\ceeeegggggiiiiiiihiiiiiiihihihhiihiiiiiiihihihiiiiihhiiihgeccccccccccbcdccccc_ccccccccc
@FCC1GLHACXX:7:1101:15368:1875#CGATGTAT/1
NAGTGGCATGTCGTTTTTATCGAAAAATGTGCGTTTTATTCCATAGTCCAATCTACTGGTACATTACAACCATTGGTACCGGCACCCTAT
+
BPPaca^cggeegfhhhhbfhhfhhheafaaffPc`gagghhdceeSee\\\be`b]ffeedgffhheggce]ZZ___`bbaaaaaaabb
@FCC1GLHACXX:7:1101:15476:1878#ATCACGAT/1
NAGTAATGCTTATGATAAAACATTTTTCTTGAAAGCGTAACTTTTATGTAATATTAAAACAAACTTTGTATGGTTCGTCACTATAAGTGT
+
BS\cceeegggggiiiiiiiihiiiiiiiiiiiiiiighiiiiiiiiihhiiiiiihiiiiiiiiiiihiiiihhgggggeeeeeddbbd
@FCC1GLHACXX:7:1101:15500:1880#TTAGGCAT/1
NTACCCATGCTCATTAGCGCCACCTAGCGGCAAAATCGCGAACTAAACTGTTCCCTTTCCGGATGTATTTGAACCCCTGGGCAACTTTGC
+
BP\cceeegggggiiihhhihhiiiiiiihhiiiiihihiihgggeeeeeeddddddcccccccccdcddcdccc_acacaccccccccc
@FCC1GLHACXX:7:1101:15351:1885#TTAGGCAT/1
NGTTCCACATGGCTAAATGATATCAGCTCCCTTGTAGGGGAAAATGATTTGAAATGCTACATTATTCCATAATAAACTACCCGCGCTTTT
+
BPYacccccec]`dghdegbfhhbagdgdghdf_dfdghhhhhhhhhhhhf_eaa^bgdgdfffh_ghhdfddfcbfdddgddc_a^_^b
@FCC1GLHACXX:7:1101:15299:1889#TTAGGCAT/1
NTTGGCATGCTATACAACAATCGAGTAATATCTTCCAAATCTTAGGAAATGTGCACAGCCAAACAACCCATCTTGCGAAGAAAATCTTAT
+
BPacceeegggggiiiiiiiiiiiihghhhiiiiiiiiiiiiiiihiiihifhiiiihiiiiiaghiiiiiigggdeeccccccccccdc
@FCC1GLHACXX:7:1101:15250:1895#TTAGGCAT/1
NTACCCATGAGTACCTTTCATACTATGCTTTAGAGCCGAGGAGCTGGGATCGAATCCCATCCCCGAGATAGTCACTAAAAATTAACCACG
+
BP\ccceefggaehhiiihiiiihiiiiiiiiiiiiigfghiihhhiigdfgdhhfghigdgggddcbcccccccbcbcccabccbcccc
@FCC1GLHACXX:7:1101:15432:1904#TTAGGCAT/1
NCCAATCATGCTCCAGCAAGGGACTGGGCAGAACGTTGAATGTTATAGACCGAAACGGCAACAGCAGACCTGCCTCTTTCGGGAGAATAA
+
BP\cceeegggggiiiiiiiiiiiiiiiiiiiiiihiihiiihihiiiiiiihiiggfeeccccccccccbccccccccccccccccccc
@FCC1GLHACXX:7:1101:15262:1908#CGATGTAT/1
NGTCAACATGCGATTTATTAAAAAAAATACATCAATACGTTTGATTAGGCATTTTTTTAAATGCACATATGTATCTGCAGGAAAAAGCCA
+
BPYccccdegggghiihhiiiihiiihfhiifhhhfbfhcgfghihiiiihhdfhhgccdddddcccccddbbceccccccaacccaaac
@FCC1GLHACXX:7:1101:15474:1911#ATCACGAT/1
NGTTGCATGCATCGTTTGTCTTTTTCAGGAGTGTCCAGATTCGGACTTGTATTTGAGACACCTTCTACTATGGCACAATGGTTTAGATCG
+
BS\cceeegggggihiiihiiiiiiiiiiiieffhihihiiiiifiiiiiiiiihhihiiiiiiiiiiigggggeeeeedbbbccccccc
@FCC1GLHACXX:7:1101:15347:1913#CGGACGGA/1
NCTATTAATGTAGAATTGTACTTCTCCCTTCAATTACGTCAATTTTTGTTTCATATATGTTGATGGTTTGTCATTAGGAGCATACATGTT
+
BP\cceeeggggfhiiihidhiiiiiiiiiiiiiihiiegfhhiiiiihiiifhhiiihhhifiihfffhffhiighhhggfggeeeeee
@FCC1GLHACXX:7:1101:15448:1920#TTAGGCAT/1
NCGCTCATGATTTGCGGAAGTTCTTTTCACGTTAAGGACGTCTGTCCAGTGAAAGAAGATACCACCAAGTTTATATGCTCAAATTATGTT
+
BP\ceeeegggggiiiiihidgghiiiihiiihhhhighiggiifihiiffghhhhhiiifgggggeeeeedddddeddcccccccdced
@FCC1GLHACXX:7:1101:15255:1935#CGATGTAT/1
NCGCTCATGTCCCTTGCAGTTGCCCAAAATGTTATGGCTCATAAGGTAATCTAGAATGCCGTGAAAAGTATACTGCGATCTGTCAAGCTT
+
BP\ceeeegggegiihiiidghhiiiiiiii]ffdghicgabghhieggfghdhfhfghhh_egghiiZbbgfgcbddeeeddbbc`_bb
@FCC1GLHACXX:7:1101:15346:1941#CGATGTAT/1
NTGTAACATGAACTGGCGTAGATGCAGGGGTATATCCGGTCTACTGTGGGCTAGCTTTAAATGCAACACCAAGTCCTCGCCCTTTCCCTC
+
BS\ceeeegggggiiiiighiiiihiiiiicfhfhiiiigghiiiiiihiihiiiigggggggeeeeecccccccccccccccccccccc
@FCC1GLHACXX:7:1101:15452:1941#ATCACGAT/1
NTTGGCATGGCCTTATTTGGCATTGTTATAACGTTCGCGAATGTAAAGCAAAATCAAGCTGAACGAGTTTGGGTTCGATTTCCGATCAGT
+
BPYaceeeggfgfagffhhhhdhhbggghfhhefhehhhffhhhhhhc_fhhcbfggfbddddgaecZZ`bbbbbbaacbab`^X^aa]_
@FCC1GLHACXX:7:1101:15463:1949#TTAGGCAT/1
NGTTGCATGCTCACACTCGATGTTTGATGTCATTTTGACATCCAAGATGGTGGTACGCTACGGTGATGGCGACTTCCAGTTTGTGAAAAC
+
BPP\cccce]aecedehdf`ZYbg[XXSJQQJXbeceWIPIPXXc]fI^ROIOV[^UVZe`W_HU_SVRV\SKX\`]`_`a`ZX[Z`_TY
@FCC1GLHACXX:7:1101:15482:1956#ATCACGAT/1
NAGTACATGATCGATTTGGTTGCAAAGTTCGCCATTTGGGTGTTGCCAGGTGTGCTTGCGGATATCCTTGCGTGCAAAGTAAGTGCTACT
+
BPaceeeefggggihiifigghhiiiiiiiiiihiihiihcgffhhiiihbfbfdfhiiigfeecdddcddcacccccccccccccdccc
@FCC1GLHACXX:7:1101:15390:1959#TTAGGCAT/1
NGTTCCACATGTACATTTGTTGATTTCACCGTATTATAAAGGGCCATACTGTAAATAAAAACTGTCAAGTATTGTTCTTAAGAAGATTCT
+
BS\cceeegggggihiiihiiiiiiiiiiiighgihhiihihiihhiiihiiiiiihiiiiihhfhiiigghhihghiiigggggeeeee
@FCC1GLHACXX:7:1101:15433:1961#CGATGTAT/1
NCAACACATGTTTGTCGCTCTATAAATGCTCCAAGAGAATACATTATACTATCCATTTATTCAGGACGAAGTTGTGAACTCGCGTCAAGA
+
BSaceeeegggggiiiiiiiiiiiiiiiihiiiihhiiiiiiiiiiiiiiiiiihhiiiiihiiiiiihigdgggceeeedccccccccc
@FCC1GLHACXX:7:1101:15322:1964#ATCACGAT/1
NCAACACATGTCTATGACGTTATTCAGAAGTCTCGTACCTAGGACCGCAGCTTGGAGCTCTAGACGAGGAACGGAGAGCATTTTAAGCGG
+
BP\cceeegggggiiiiiiiiiiiiiiihhggiiighiiihiiiiiiiiihihhiiiiiiggggggeecccccccccacbcbcddccccc
@FCC1GLHACXX:7:1101:15287:1975#TTAGGCAT/1
NTGTAACATGTTTTCTCTCACCAGTGCTTCGGCTATGATCTCTAGGTTGCCTGTAAAACTCTCTGGATCTCCTCCCATAATCTCTGGGTT
+
BS\ceeeegggggiiiiiiiihiiggiihiiihiiiihiiiiifhhghiiiihiiiiiiiiiiiihiihhiiiiggggdeeeeeedddbb
@FCC1GLHACXX:7:1101:15456:1978#CGGACGGA/1
NTTTAAGTCTCAGTTCAAGTGCTATGTTCTCTATGAAACTTATCTGACTTAGGAATAAATTTATTTATAACTCCCTTTATCTACTAAATT
+
BP\cceeegggggiiiihihfhiihiiiiiiiiiiiiiiihhiiiiiiiiiiihhiihiiiiiiiiihiiihiiihiiiiiffghiieeg
@FCC1GLHACXX:7:1101:15355:1986#CGATGTAT/1
NTGTAACATGGTGTTCCGGTGAAACTAATGAGGCTGATACGTGCCAAAGCTGGATGGTTCGAAATTACTTTGGGAATCATTCCATCAATG
+
BP\ceeeeggggghiiiiihiiiiiiiiiiiiiiihiiiiigghiiihhiiiihiiieghhigggggeeeeeeccddcccddedeccccc
@FCC1GLHACXX:7:1101:15400:1990#CGGACGGA/1
NTTCTCCAGTTTTGCTAATAATGTTATACAATTTTACAAGAAAAAAGTGAGTAGGAGAGCTGTTTTTCTATAGTAACAGATTCTGTGAAA
+
BP\cceec`egggiiiihhiefiiiiiiiiiiiiiiihhhddffihhRdegfhbgfggfh]fgfhiifhbgfbgdgeggecedbdbbddc
@FCC1GLHACXX:7:1101:15298:1992#CGATGTAT/1
NAGTACATGGGGACGGGCCTGGTGAAGTGGTTAGAACACACGCCTCTCACGTCAAGGACCTGAGATCGATTCCCATTGGGATGGTACACA
+
BP\ceeccgggecghihiihiifghiifffffhhhihiffhdhhiiiiegdggeeabadcddccccccccccccb]bbcaccccbccccc
@FCC1GLHACXX:7:1101:15327:1999#TTAGGCAT/1
NGTTCCACATGCAAGTTGGCTGAAATAGTCATTTTTTGCATTTTCAACAGTCGATATCTCAAAAACTAGACGTGCTATGATATTTTTGAA
+
BS\cceeegggggiiiiiihiihihiiighihiiiihiifiiiifhiiiiiiiiihiiiiihiiiiiggggfeeecdddddddeedcccc
@FCC1GLHACXX:7:1101:15507:1848#ATCACGAT/1
NAGTGGCATGCACGAAACGTATACGAATAAAGATATATATGAATATGAAATATGGATAAACAACTATTGTTTCTCGATCGACCGCTCAAA
+
BP\acceegfgggiihihighiiiiiiiiihihhiihhfihiiihihiiiiiihihihiiiihiiiiihiiggggggeebcccccccccc
@FCC1GLHACXX:7:1101:15632:1854#CGATGTAT/1
NATAATGCATGCGTAAGCGAAGGATACTCGACGAAACAAGAGTAGAAAAGAAGAAAACCAAGGCTGGTTCATTGTACTCTGTAGCCAGAG
+
BS\cceeegggggiiiiiiiiiiihiiiiiiihiiiiiihbgaeghiiiiigggggeeeecdcccccccccddcdcdeccbcdccccccc
@FCC1GLHACXX:7:1101:15566:1855#TTAGGCAT/1
NAGTGGCATGAATCAGGCGGCTCTTCCTAATCTTCTAGTTTCCTCTGTGGGAATACTTCATCACGCTAGAGATTTAAGGCTAACAATCGT
+
BP\cceeegggggiiiihiiiiiiiiiiiiihiihiiihhiiiiiihfhiihiihihiggggggeeeccdddccccdcccccccccccca
@FCC1GLHACXX:7:1101:15696:1861#ATCACGAT/1
NTTGGCATGAGTCGATGTTCCCTTCCTCGATATCGACTTATGGAACCGTATTAAAAATCAAATTCAAATGGAGCGCACAGTAGAAAATTT
+
BP\aceeefgfeghhhhdgghhhhhhghhhhhhhhhhfhdhfhhhhhhfhhhhhfhhhhhhhfggfggfde_dec`ccccbbccbccccc
@FCC1GLHACXX:7:1101:15720:1865#CGATGTAT/1
NGTTGCATGCTGCACTCTTTGGTATATTATTATACCCATTAGGCGATTTCGATTGATAACCACTGTCGAAACGGGAATAACCGTATCTCT
+
BP\cceeegggfgfhiihhihhghghiiiiiiihhiiihiiiiiihiiiiigiiihhfhihhiiifhhfggfeeedcddcccc\accdcd
@FCC1GLHACXX:7:1101:15539:1872#TTAGGCAT/1
NCCAATCATGAGGTTTCCGTAGCCAGCACATCTCGAGGCCGCAGGCCATCACCTTCAGTCGGTAATCCAACGCCACTAGATGCCGTCCTT
+
BP\ceeeeggggghiiiiiiiiiiiiiiiiiiiiihiihhhffhihiiihggggggeeceeccccddbcbcccccccccccccccacccc
@FCC1GLHACXX:7:1101:15615:1873#ATCACGAT/1
NAGTTTCATGTGTTAATATCGTTGAGATTGATTCATTTTTGGAAAACGACATTGCTTAAAAAAAGCCACGAGGTACTTGAGTGAAGTTTT
+
BP\cceeegggfghiiiiiiiiiiiihiihhiiihiiiihihghiiiihiiiiehiiiiiiiigdcecdbaccW`bcebbc]`bccbcbc
@FCC1GLHACXX:7:1101:15680:1877#ATCACGAT/1
NGTTCCACATGGTTAAAAACTTGCAGCAGACCAGAATCGAACCGAGGATCTGGCGATTGTCAAGCGCGAACGCTAGCCGCTCGGCTATCG
+
BS\cceeegggggiiiiiiiiiiiiiiiihiiiiihiiihihihhiihihhhihieggeeeeeedccccccccaccccccccaccacccc
@FCC1GLHACXX:7:1101:15745:1881#ATCACGAT/1
NTACCTGATGATGAGTCGGAACGCGCTGTTTAACTTATCCTGATTCACTTGGTCTGTAGCGCCGCACCCCAGGCTGGCGCATCGTATCTT
+
BP\cceeecegggiihhihiiiiiiiiihhifhiiiiiiiiiiiihiiiihhghiihhffgeeccccccccW^accccccccccccccdd
@FCC1GLHACXX:7:1101:15590:1886#TTAGGCAT/1
NCGCTCATGAAATGTAAATCGCTTATTTTGTTTACGTACAGTCGTCTCTTCACATCTCGATATCTCTCCTTATCTCTCATTCATTCAAAC
+
BS\ceeeegggggihiiiiiiiiihiiiihhiihhhfhhiihhiiiiiiihiigihiihihiiiiiiiigggggggeeeeeeddeGZ`dd
@FCC1GLHACXX:7:1101:15551:1892#TTAGGCAT/1
NACCACATGACGTTGTTTGACCCTTTGGGGTTGCTCTCACCGTTCATCATTCACGGCAAAGTCCTGATACAGGACTTATGGCGAGAAGGC
+
BS\cceeegfggghhhiihiihihiiiihecghfihhihiiiiiihihhiidbegiiggeeeeeeeddbcdbcccbbccccccccacccc
@FCC1GLHACXX:7:1101:15727:1898#CGGACGGA/1
NTTTCTATATTTATATTTATTTTCTTATATTTGTACCTAAAGAATTTCATTGTTATTGGTGCTAGCATAAATGTCACTGAATTTTTAAAT
+
BPYacZccddccd`Y`b^[[`[[[[``^ee]abedbe_edd]XHPP^ceXYcYXccacRca^ccdh`d`a\[WWaabY\_WV\`\\\\`b
@FCC1GLHACXX:7:1101:15525:1899#CGGACGGA/1
NGTCTTTGAGGCTGATGACCTTTGGATGGAGTTTGTGTGTGTGTGTGGGGTCTTTTATGTTGATGTTGTTATTGTTGCTTTGTGTTTGTT
+
BP\cceeegggggiiiiiiihiiiifhiiegdfgiefcecfaeaefghii_fghhifhihghdeggggdeccdeebdddddccccccccc
@FCC1GLHACXX:7:1101:15568:1906#CGGACGGA/1
NTCAAAAACTGTTCCTGACCTTCCTACTTAAAGGAATCTTCCCTTTTTCATTCATCTCCCTTCTCATTTCCTTCATAGCTCTTAGCATGG
+
BS\cceeefgggghigiihgdgfifhhhiiiiiihhifhdhiZeghic^aeeX^^WacefffbfgfegdhYe`HVbfg[\^]\^b_a_c[
@FCC1GLHACXX:7:1101:15702:1907#CGATGTAT/1
NGTCAACATGGCCGAGAACAGCTTTCCCAGAACATTCCAGTTCGTTTAAATCCTGCCGTAGACTTTCGTGCCTTTTGTTCAGTATTGCGC
+
BP\ccccceeeeehhhhYfehhhhhhhhhhhhhhhhhhhhhhhhehhhhhhhhhhhhhddeeeecccccbbbbaaaaaaadaddddaaaa
@FCC1GLHACXX:7:1101:15673:1917#CGATGTAT/1
NCCAATCATGATTGGTTTGAGATTTCACAGATTTAGGTAAGTTTAGGTGAACCCAAACTTTTGCACGATACACCATACTGAGGGGTGAAC
+
BS\cceeegggggiieghiiiiiiiiiiiihiihiiihhhieghhii^eeghhiiiiiiiiiiiihhifigggggeeeeeedcbc]_ccc
@FCC1GLHACXX:7:1101:15724:1919#CGATGTAT/1
NGTTCCACATGCCAGGCAGCAAATGCTGATGCATTTCAACACTCGAACAGCGGGATGCCTAGCAGCGTTGTGAGCCAAACGAATAGGGGA
+
BP\cceeegggggiiiiihhihiiiiiiiiihiiiihiiiiiiiiiiiiiiiiihhgggggeeeeeccccccbccbcccccacccccccc
@FCC1GLHACXX:7:1101:15698:1928#CGATGTAT/1
NACCACATGACCTGCAGTAGGCAATATGTGATAATCGTTCAGGATTAACTTTTTCGTAGTGTCGTCATTGATGATTTTTACTTTATTTGA
+
BP\ceecegfgggihiheg`ghhiiiiihhhghiiiihiiihhhiiiighhiiiiheghgg_ehbfhhiigggfgggeeeeeeddddddd
@FCC1GLHACXX:7:1101:15554:1939#CGATGTAT/1
NGTCAACATGCCTTCTGTCAAGGTCGTGGCACTTCAACATATATGACGGACTTAGGTAATACACTGAACCAAGCGATAAACGAAAATCTG
+
BS\ceeeegggggiiiiiiiiiigiighiihiiiiiiiiiiihiiiiiiiiiiiiifghiiiiiiigggggeeecccccccccccccccd
@FCC1GLHACXX:7:1101:15643:1944#CGATGTAT/1
NATAATGCATGCAAAAATGGTCAATCGGCAAAGAAAGCTCTCAGTTAATAACTGTGGAAGTGCTCATAAGAACACTATTCTGAGAAGCAG
+
BP\ccceegggggiiiiiiiihiiiiiiiiiiiiiihiiihhiihiiiihiiiihhiiiiggihhiifiihgggggeeeeeeeddddddc
@FCC1GLHACXX:7:1101:15501:1946#CGATGTAT/1
NTGTAACATGCCCTTTTATCCAAACTTTTGGTTACTTGAGCTTGAGCTTGAGCTTGATTGGTCGCCCGTGGATGCACTCCAGTATCGCCA
+
BP\cceeefgggfhiiihiihhfiiiiiiiihghhiiifhhhif`ghihighhihhffgdhfghihiggeecdddddbccccbcedcccc
@FCC1GLHACXX:7:1101:15586:1958#ATCACGAT/1
NGTCAAATGGCTTCTGCTTTCATCACTTAGGTGAAAAATAGTAGTGTACCCACCTGCAGATGATGATTGACTTACGCCACGTGTTTCGTC
+
BP\ceeeegggggiiiiiiiiiiihiiiiiibfgiiiiiiifgffgfhgiiiiiiiihiiiiiiiiiiiiiiiiiigggeeecddddccc
@FCC1GLHACXX:7:1101:15720:1958#ATCACGAT/1
NATAATGCATGGAATCGGCCAAGCAAGGACCAACGTTAGGCAGCAGATCGAAACCATCATTCGATCACGCATTTCGGATTTCTCCCGACG
+
BP\ceeeegggggiiiiiiiiiiiiiiiiiiiiiihiiiihiiiiihiiiiiiiifegggggeeeeedcdccccdcccccccdccccccc
@FCC1GLHACXX:7:1101:15524:1966#ATCACGAT/1
NTTGGCATGTTTATTTACTTATAATGACCATTTTTAGTTCGATCACAAATCGTTATCATCTTCATAGAAATCGTACCTTTTTCTTCAATC
+
BP\ceeeegggggiiiiiiiiiiiiiiiiiiiiiiiiiiiihihhiiiiiiihihiiiiiiiiidfhcghihihiggggggeceeecddd
@FCC1GLHACXX:7:1101:15697:1972#TTAGGCAT/1
NAGTGGCATGACCGACTTGCGACACTAACGAAACGAGTCTTCTCACTGTCACTGGATGAAGCTATACCCAAGTAACCACTAGCCCGCTAA
+
BP\cceeegggggihiiiihiiiiiiiiiiiiiiihiegiihfhfhhgggggfgeceeedddddddcbcccc]bccccccbbcccccccc
@FCC1GLHACXX:7:1101:15654:1980#CATGTATC/1
NAGTGGCATGTTACCCCATCGGATCACCTGCAACCTACACAAACTTGAAAGAAACCGGATGATATCGACCACTATACAAATAACATTATA
+
BS\cceeegggggiiiiiiiiiiiiiiihhhiiiiiiiiiiiiiiiiiiiihiiiiiigggeeeeeeccccccccccdccccccccccdd
@FCC1GLHACXX:7:1101:15610:1981#CGATGTAT/1
NAAAAGTCATGTCATCGTACTTAGGAACATCTGTTGAACGATGTTCCGTTTCCCACAAGCGAAGTGTTGTGGTATCTAGCTTGCTGGCCA
+
BP\ceeeegggggiiiiiiiiiiiiiiiiiiiiiiiiiiihihiiiiihiihiihiiiiiigdg_dgeggeebdededddddcccccccc
@FCC1GLHACXX:7:1101:15502:1983#ATCACGAT/1
NGTCAACATGTGACTCGTCTGTAGTCTGTCGATCAAAGTGCTGTATGCTTACTTTGATCGACAGACTCAATCGTCAACTCCTATAGCAAT
+
BP\ceeeegggggiiiihiiiiiihihiiiiiiiiiiicfghihdhfhhighiiihgihiiiiiiiiiiiggggedcdeddcddddcccc
@FCC1GLHACXX:7:1101:15566:1996#TTAGGCAT/1
NTTGGCATGACTCTTGTTGTTGACATTAGAATCTCTTCAGTAGTAACGTTATTCTATGTTGTACAACTATGAGAAAACCTAGCCTGTCTC
+
BP\cceeegggfgiiihiihhghiihhidhiifhiihfhihhehhhaghgffhbfbhhhiihfiiiihiiiiiiihiiigggegeeeeee
@FCC1GLHACXX:7:1101:15683:1998#CGATGTAT/1
NGTTGCATGCTCCAAGCCTGGGGACTCTATTGCTATTGGAAGTTCGTGGATTGTTTATCGTACCAGTAAAGAAAAACATTTATCCCCAAC
+
BS\cceeegggggiiiiiiiiiihiiiiiiiiiiiiiiiiiighiihiiiiiiegihihfghiihhggfgggeeeebcddeddbcccccc
@FCC1GLHACXX:7:1101:15778:1848#CGATGTAT/1
NACCACATGCTAGTCCGTTGTCTAGTGTGGTGCTTCCTTCAAAGGGCTAATCGTCCACCGGAAGCATTAACGTGTTGGTGTAGACTTGAA
+
BP\cceecggggghhhighibghfhhighiegfhiihiiiiiiiiiihiiiiiiiiihiiihfggeeeceecbbdaac_ccccdcccccc
@FCC1GLHACXX:7:1101:15974:1849#TTAGGCAT/1
NGTTCCACATGGCCTTCCGTCAATGCCGTCGAACCTCAAACACAAGTTTATAAAATGGATTTACACAACAGTTGTTCGACAAATCTTGGC
+
BP\cceeegggcghiiiiiihfiifhhihhfiifihiiiifffhhhbefhhiihhhhhfhegggfgeeeed_bbbaccccccccccbbcc
@FCC1GLHACXX:7:1101:15889:1855#CGGACGGA/1
NGACAGGATCTTGCTATGCTGCACAGAATGGTCTTGAACTCTTGGACCCGTGATCCTCCCACCTCAGCCTCCCAGTGCTGAGATTACAGG
+
BP\cccccggggfiiiififiiiighiifhhgihiiihifgfhgfcgiiiffhhgffhiffghhifhfggggeeddabbddccbbcc``b
@FCC1GLHACXX:7:1101:15763:1857#CGATGTAT/1
NCCAATCATGTAGTCAAGGCAGTGCGCGAGATGAAACTGCTGGGCGTGACTATTGATAATAAACTTACGTTTGTTAAGCACGCCAAGGCA
+
BP\`ceeegggggiifhhihhihiiifiegffhiifhihhfgghhiefhhiiiiggaggfgeeeeecdc`dbccccdccccccccccccc
@FCC1GLHACXX:7:1101:15945:1861#ATCACGAT/1
NCTGACATGGTTGCAGGTAGAGATAGAGTCAGGCATGGTGGTGTAAGTGCTGAGGTAGTGTTTGATGGAGATGTGTTTGAAGTTGTTGAA
+
BP\cceeegggggihiieghfhgiihhibghiihfhih^cgUaafhfafffgfghWaedgefghffhhfffggeegdedeeebdddcbcc
@FCC1GLHACXX:7:1101:15918:1864#CGGACGGA/1
NATATTTGAAAGTTCTTTAAATAGTCTAGATACGCCTTAGATATATAGTTTTGCAAATATTTTCTCCCAGTCTGTAGCTTGCCTTTTCAT
+
BP\cceeegfggeghiiiiihhiihiiiihiiiiiiiihihhiiiiiifhhihiiiihhihiiihiiiiiiiiiihhiihiiggggggee
@FCC1GLHACXX:7:1101:15870:1866#ATCACGAT/1
NCAACACATGTATCGATTGGCTGGCCTCGTATAACGCCCCCTCAAGCCTGTTAAGCTCCGCTGTGCGGATCTCTATCAACTGACGCCGCC
+
BPYccceefgegefhedfhfh`gh^ecffffgaegghhhegafbgcbcdfgfhhdbbgeeca`X`bababbbbddbbbbbb`bbaa__T[
@FCC1GLHACXX:7:1101:15985:1870#ATCACGAT/1
NTTGGCATGAGATCCTTTGGCCATTTTTAGAAACCAGATGTGAATGTAGGGGAACTGGGGGTAATATGCCCATAGGGGCAAAACGCACCA
+
BP\ceeeefggggiiiiiiiiihiiiiiiiiiiiiiihhicgghiifhiiiighiiihhii`aeeeeeedddddcccccccccccccccc
@FCC1GLHACXX:7:1101:15824:1871#ATCACGAT/1
NATAATGCATACATATTTTTTCACTAACAGGCAAAGAAGTAAAAACTCTGCATAGTATTTATAAGGAGTAATAAAAAAAAACAACAACAA
+
BP\ccececggggifhhhiiihiihiighfhiiiiihiieggihhhhihhhiihh\egfhiffghhfg_dffhhfgfecccccccccccc
@FCC1GLHACXX:7:1101:15840:1871#CGGACGGA/1
NCTACTCACGAAGTTGAGGCAGGAGGATTTCTGGTGCCCAGAAGTTCACTTGAAGGCCTGCCTGCACAATATAGGAAGACTCTATCTCAA
+
BP\cceeeggggghhhhiiiiifdfgfhihe`dg^ffghh_cgf^ec^eghffhfdchiffhefdggd_]cdcbbbd`dbccccbbbccc
@FCC1GLHACXX:7:1101:15792:1872#ATCACGAT/1
NGTTCCACATGTCGATACGAAACGACACAATATACGGAAAGTCTAGCATAGCTAGTGACGAAACTGAACGAAATATGAAAAAGTTAAGTA
+
BP\cceeeeeggfiiiiihhiiiiiiihihiihfhhiiihheghiiiiiiiiiiighhigdeeeebbdcbcccccecddccccbcddbcc
@FCC1GLHACXX:7:1101:15906:1894#ATCACGAT/1
NCAACACATGTACAAAAATACATTTGAAAAACGAAAAAACAGACTTAAATGAACGAAAGAACATCCCTATTTATCTAGATGTTTGAAGCG
+
BS\ceeeegggggiiiiiiiiiiiiiiiiiiiiiiiiiiihffhiiiiiiiiihiiiigggggeeeeeddddeedceccccdcdcccccc
@FCC1GLHACXX:7:1101:15859:1898#CGATGTAT/1
NGATGTACATGTTCCAAAACAGGCAAACGAGAAAAACGTGATCCAATATCTTAACATAAAGGCAGAGGGTGTCATCAGAACCACGAGATG
+
BPYccceeffgegfhiifffgfhiiiiihhhfhhihhicegfhfghhihhhhhhffhhhffhiiifgggcebbdcdddcccccccccccc
@FCC1GLHACXX:7:1101:15953:1900#CGATGTAT/1
NTTGGCATGGCTTGACAGGCCTAGCCGAAGGAACACCACGTTATGGTAATCATTTTTGTTTCATTGCATATCACCTTACTTGGTATTCGC
+
BP\ceeeegggggiiihhiiihhffhhhiehfhfhhihiiae`gfh\egfhhhiiiihggggggeeeeeeebcddddbccccb`bcddcc
@FCC1GLHACXX:7:1101:15771:1901#CGATGTAT/1
NGTCAACATGCGTGTTCCTGTTCAGCGCGATTTCTTCAATGTTAGGAGGTTTTGATGCACATTAAAACAAATAAAATAATGCTCCGGATG
+
BP\ceeeeggggeghiiiihhhiiiiiiiihiiiiiiihiiiiiiiiiibfgihhhiiigggggfeeeeedddddddccdcccccacccc
@FCC1GLHACXX:7:1101:15832:1901#CGGACGGA/1
NTATGCGACCAACAAACATATGAAAAAAAGCTCAACAGCACTGATCATTAGAGAAACGCAAATCAAAACCATAATGAGATACCATCTCAC
+
BSaceeeegfggfiiiiiihiiihiiiiiihiiiihhiffhiiehhiiiihigggggeeecccccccccccccccccccccbbccccccc
@FCC1GLHACXX:7:1101:15800:1904#TTAGGCAT/1
NCCAATCATGATTTTCCATAGCTCTACGCGGTCGATACTATCGTATGCCGCCTTGAAATCGATGAACAAATGGTGCGTAGGGACCTTGCA
+
BSaceeeegggggiiiiiiihiiihiiiiiighiiiiiiiiihfhihiihiggeeceeedcdcdbcccccccc`bbccccccbccccbcc
@FCC1GLHACXX:7:1101:15976:1912#TTAGGCAT/1
NAGTACATGTTCGTTTGGCTCACACTTTGACAGCTCTCGCTGCTCGATTGGCTCACACTTTGACAGAAATGTCAGCTTCCGCGAATCTCT
+
BP\cceeegggggiiiiiiiiiiiiiiiiiiiiiiiiiiiiihiiiiiiiiiiiiihiiiiihiigggggeeeeeeedddcccccccccd
@FCC1GLHACXX:7:1101:15873:1913#CGATGTAT/1
NACAGCACATGCTTGCACACAATGCTGGAGCATCGAGGAATTCTTAATTTTTGTGCCAATTTCGAGCGTAAACAGTGCCACACGAAAGCT
+
BPY\`^ccceeeeehZeXaeffgabX[`Za]b]efhhh[eaac`ceaI^edhdQ\S_eHWZZcddddcccb^`bbaa_]`a^WW^aY[a`
@FCC1GLHACXX:7:1101:15945:1929#ATCACGAT/1
NGTTGCATGCGCTTGCCGCGCTGCTGTGACTAATCTCCATAAATGCATTACACATAAATCGTTGCGTTGCTCCCCAGAGTCGACCAGTGA
+
BS\cceeegggggiiiiiiiiiiiiihhhiiiihhiiiihiiiiiiihiiiiiiiigggeeeeeeccccccccccccacbbccccccbcc
@FCC1GLHACXX:7:1101:15773:1931#TTAGGCAT/1
NAGTTTCATGGGTCTTAGCTGACCTAAAGTATTCGAATAGTTGTTACTTGTTTATAGCCCATCGCACCTCCGTACTGTGCGTACACAAAT
+
BP\cceeeggggeghiiiiiiiiiiiiiighhiiiiiiiihhihiiiiiihiihiiiiiiiiiiiiihiiigggeeedeecccccccccc
@FCC1GLHACXX:7:1101:15824:1933#ATCACGAT/1
NAGTTTCATGTGTCTAATGATTGGATTTTGTTTATTTTTAGAATCGATAACTTTCTTTGTGTCGGTCCAAAACACCTAATCTCACCTAAA
+
BP\cceeegggfghiiiiiiiiiigiiiiihiihiiiiiiiiiihihiiiiiihhiiihhhhihhghhiihigfggeeeeeddddddccb
@FCC1GLHACXX:7:1101:15868:1935#TTAGGCAT/1
NCGCTCATGATAGCCAGTTTTCACAATGGTTTTCTAACTCGATATCGATAAAAGTATTATCGAGAGCTGACTGTAGTATATACCTATGAC
+
BP\cceeegcgggiiiihhiiiiiiiiiieghiiiiiiiiiihfhiiiiiiiiicghfiiiiiiighhiggggdgedceeeeeddddddc
@FCC1GLHACXX:7:1101:15924:1939#TTAGGCAT/1
NTACCCATGCTCTGCCCAGCGTATCCTTCCAGCTTCAGCTACCTTCACGATACTAGGTTCGCCGTAGAGTTGAGCAAGCTCGTGGTACAT
+
BP\aacceeceeehhhhhhhf`egb^e`egfghhhfhhgf]egdfhhhhhhhffhaf\``ghdeadbbdZbbbbbbbT[bbb\aa[`_bc
@FCC1GLHACXX:7:1101:15794:1939#TTAGGCAT/1
NGTTCCACATGCAAAAATGGTCATTGGCATAGTAAGCTCTTAGTTAATAACTGTGGAAGTGGTCATAATAACACTAAGCTGAGAAACAGG
+
BP\cceeegggggiihiiiighhfieghhiiihiighiiiihifghiihiihfaegcfhffhhiiiiiiiiiiiiiiiihgggggeeeec
@FCC1GLHACXX:7:1101:15985:1939#TTAGGCAT/1
NGTTGCATGTTCAACCTGTAATATCTCGCGCAAATGTTGTTAAGGAAGTCAAGGGCTGACATGCGGTGATTATTCAGTTTCGGGATTCCG
+
BP\cceeegggggiiiiihiiidhiiiiiiiiiiiihiiiihhhihihdghhhiieiihiiifggeaccdddddddceeddcccacccdc
@FCC1GLHACXX:7:1101:15840:1940#CGATGTAT/1
NGTCAACATGTCTACAATCCAAACTATTCCTGTTGATTCAGGGTTTATTGTAAACTCTCCACACCGAACTTTGTCTCGAACTTGCCTCAT
+
BPY`cccceee`eddfhheZbec`daee[`gdge_Ibf[ef`ee_cfed`^^X^eeehec_ba_cdZaa\^``\^^accZ_bb`bbaaa`
@FCC1GLHACXX:7:1101:15910:1951#CGGACGGA/1
NGAAGGTTTTCTGAAAGAGACATTTAAGATGGCATTAGGATGTGAAGGATGAGGAATGGAACTAGAGGGAAGAGGGACATAGAAGATATT
+
BS\cceeeggggghiiiiiihiiiihihiiiihhhihhhdghfgfhiifghhhifhfihhhiihiiiiifhhfcgeeeeddddddcccde
@FCC1GLHACXX:7:1101:15772:1957#TTAGGCAT/1
NTGTAACATGCAAACTATCAGTGTTCAAGCTTCCTTGCTTTATCTACTACGGAAAAAAATGAGAAAGTTCGAGCAACTCAAGTCTGCTTC
+
BPP\aaccggcgcgffffehdaebg^bba``aaaddS^de[[^^ebgaff`Y_f^cedga_]d`g_d`gg^ZRTRU]`bb^b_bbbb]bb
@FCC1GLHACXX:7:1101:15850:1958#CGGACGGA/1
NCCAGAGACTGGGTAATTTATGAAGAAAAGAGGTTTAATTGACTCACAGTTCTGCAGTACAGGAAGCATGGCTGTGGAGGCCTCGCGAAA
+
BP\cceeeggggg`egfhihhfhiihiiiihhighiiiihhhhiiifhihhihiigheihhhhiiihiiiihiggfgeeaebddccc^aa
@FCC1GLHACXX:7:1101:15945:1960#CGGACGGA/1
NATGGGTATACCACAATGGATTTATCCATTTACCTTTTGAAGGACAGTTGGTTATTTTCAGTTTTGTGATATGCTGAATAAAGCTGTTAG
+
BPYcccccgggggihfiiihhihiihhiiiihihhffhdhfchhhhhhhfhffghhiiigfeghhhegeghhiiffhhgegefgccdeee
@FCC1GLHACXX:7:1101:15805:1961#CGATGTAT/1
NCGCTCATGGTTTCGTGCGGCTTCCAATATGGCATCGAAAGACACGTTATAAAAAGGCACCCTCAATATCCAAGAAAACACCCAAGCAGG
+
BS\ceeeefggggiihiiiiiiiiiiiiiiiiiiiiihiiiiiiihfhhiiiiigggeeeecccdccdcedccccccccccccccccccc
@FCC1GLHACXX:7:1101:15969:1966#CGGACGGA/1
NTGCCTGCATTTCATTTCACTCAATTTTGGCAACAATTAGCATCACTCTTTGCATTTGTTCAGGGCTTTATAATAAAGTCGGGATGCCAT
+
BP\`ceeeggggghhhhhhhhhhhhhhhhhhhhhhhhhhhhhhhhhhhhhhhhhhhhhhhhhhhhhhhhhhhhhhhhhggfgecccdccc
@FCC1GLHACXX:7:1101:15888:1968#CGGGTTTC/1
NAGTGGCATGGTAGGCGTAGGAGGGCAAAACGGATGAACCTTCGCTGTACCGCTTCGATCCTTCCCACTGTCTACTACGTCACTTCCTGT
+
BP\cceeegggeehiiifhiiiiiiiiiiiiiihhhhiiihiihhfhggihggeeeccedccccccbccbccbcb__bcaaacccccb[_
@FCC1GLHACXX:7:1101:15922:1974#ATCACGAT/1
NTTGGCATGATTCACTGCACGCAGAATAAGTAAAAAATACTTTAAAGGCAGTTTTGGATAAAATAGAGATTTCTGAGAACTTCCATTGAA
+
BS\ceeeegggggiiiihiihiiiiihiiiffhiihiiiiiiiiihhiiihcghhhiiiiiiiiifdebbgeeeeeeeddddddcdeccc
@FCC1GLHACXX:7:1101:15761:1976#ATCACGAT/1
NCCAATCATGCAACGCCTGAATGGGAAGCGAGAATATGGAAAATGACGATACCGACTATGCTGATTCTTGGATGGTGGTATGAGTGGATT
+
BP\ccceegggggiiiiiiiifhihghheghfhhffbfhiiiigfhihiiiihhhgdeeeeedccdeddccbcccbbcZbbcccbccccc
@FCC1GLHACXX:7:1101:15999:1978#ATCACGAT/1
NTGTAACATGTTGAGGTAGTCCTCTTTGTGGAGGCATTTGTCCGGTATTTCCATCAATAAGTCCACCTTCAGGGGCTTGCCATAACCGGT
+
BP\cccccgggggfhiddgggfhhihhhgghdfghehhff]eghifgiiighiihiihhiiefghdffhhiggggeeccccbcccccca^
@FCC1GLHACXX:7:1101:15950:1983#CGGACGGA/1
NTTCTATTTTTTTCCTTTTATTTCTAAACAGTTTTAACTTTTTAGTATATCTGGTATTTTGGTGTGAAGCTGGTGACTGTTTTCTTGCAG
+
BP\cceeegggggiiiiiiiiiihiiiiiiihhiiiiiiihiihhghihiiiihafhhiiiighgffhiiggfbceeeecddcddddccc
@FCC1GLHACXX:7:1101:15989:1995#ATCACGAT/1
NTACCCATGCTTTTTCAACCGTCGTCGTCGTCGTCGTTGACGAGATATACGTGTCAATCTGCAGTATGTAGAACCTTGCTGGTAACCACA
+
BS\ceeeegggggiiiiiiiihhigiighihiifiiiiiidhhhefggdggceeeeddddddccbbcddeddcccbbcccccbccccccc
@FCC1GLHACXX:7:1101:15873:1998#TTAGGCAT/1
NTTGGCATGGAACTGAACAGGTGAGAATGCACAAAATAGAGTGTCAATGAGAGTCGCAACTAATACAAAAAAAAAACATAATACAAATAT
+
BP\ceeeeggggghiiiiiiicghhiiiiiiiiiiiiidgh[cehiiiihhiiafhhiiiihiiiiiigggecccc_acccbcbccccbc
@FCC1GLHACXX:7:1101:16175:1846#ATCACGAT/1
NTTGGCATGCATTATAATAGCACCACAAATGCTTACACACCTTATAACAGCACTTCCGCTGCATAGAAACCCTATTACAGCATTATTAAT
+
BPY`ccccee[bbafcfhaeaggdadbedhdfehhda_]fdcfbcfhhhhehhd`ce`_`eddhbd`deeedecccccc`a_`__`aacc
@FCC1GLHACXX:7:1101:16101:1847#ATCACGAT/1
NTTGGCATGTAGAACTGCGCATTGTAATAGTTATCGAATATGCTAACGTAAACGGCCGCTATGACCAAAAGCATTTGCAAAACGTAGGAA
+
BP\ceeeegggggiiiiiiiiiiihhiiiiiiiiiiiiiiiihiiiiiggiiiiiiiiggeeeddddcccccccccdcdccccc`ccccc
@FCC1GLHACXX:7:1101:16146:1852#CGATGTAT/1
NAAAAGTCATGTAAATCAGCTGCATCTTAACGCCCTGTGGGACAAATGTCAAGATGTACAAACGCCCTTGACTGATTTGACCTTGGCTAA
+
BP\cceeegggg[b```eghiihiiiiiiihiiiiiigiiiihhiiiiiiiiiiiifghiiiiiigggeeeeedddddddcccccccccc
@FCC1GLHACXX:7:1101:16015:1855#TTAGGCAT/1
NCAACACATGCGGGGCACGGATCTTCAATAAATCCAGCCAGTTCATTTGTTTCGCTGACGACGTGGACATTGTCAGAAGAACGTTCCAGG
+
BP\ceeeegggeghihhiiiiiiiiiiifiiiiiiiiiggggggeeeeeedddccccccccccaccccccccccdccccccccccccdcc
@FCC1GLHACXX:7:1101:16241:1871#ATCACGAT/1
NCGCTCATGAACTGCTGGTAACATAGAAAGTTATAGAGCTGATTACACAATGTCTGATGTCCGTGCAATAAGAATAATGTCAAGAGTTTG
+
BP^cceeegggggiiiiighiiiiiiiiihghhhiiiiiiiihiiiiihhiihhhiiiiiiiighiihhiiiihhhigggggggeeceee
@FCC1GLHACXX:7:1101:16035:1880#CGATGTAT/1
NGTTCCACATGACACCTTCAAGCGCAATATTGAACAAGGCAAAACTTAAACTATCTGATTCAATGTTGTTGTTACTTTTCCGCGAACCAT
+
BP\caccccegbcgfcffffgbdbg_e`def[bceegff\afefdegbgfgffdbbghhfhfddggfhfdd`dgddddcbbbbaaaa]ab
@FCC1GLHACXX:7:1101:16117:1882#ATCACGAT/1
NTGTAACATGGCGGATTCCTAAGAGAATCCGTGACGGATTCCGAAGGGGATCCGTGATGGATTCCAAAGGGGATCCGTGATGGATTCCAA
+
BP\ccceegggggihhihiiihihgiiiiihghfhfihhihifhihhggdeedcccccccccccddccccccaZabcaccbccbcccddc
@FCC1GLHACXX:7:1101:16140:1888#CGATGTAT/1
NAAAAGTCATGAACGCACAGGTAGGACGAGAGGAAATGTACAGACCGGTGATCGGGCGGAACAGACTGCACGCCGTATCTAACGACAACG
+
BP\cc`ccegggghgfhiiihbgfdghifd^fgaefdgefhhhfegffZ``ggdeecacaca[^b`bbbb]aacaX]^acccc_aacc^a
@FCC1GLHACXX:7:1101:16102:1896#CGATGTAT/1
NAGTACATGCGGGGTGACATTGGGTATAGGGGTGACTTAAATCATTCTTTTTTATGCATTTCGTGGCTGGTATGAACGTCGAAAAACTAA
+
BS\cceeegggggi^eggghiiii^eghiiiiZdghiiiggggggeeeeeeecccccdddcdcccaccccR]``b_bc`a_T^_ac]Y`b
@FCC1GLHACXX:7:1101:16188:1901#ATCACGAT/1
NGTTGCATGCAGATTTTCATCTTTTCCGTAATCCACCGAACTCCATTTGAATGAAACTTGGGGGTTACAGCATAGCGTTCAGTGTAGTAG
+
BP\cceeegggggiiiiiiiiiiiiiiifgiiiihiiiiiiiiiiiiiiiiiiiiiiiiiiiii]ccccddccccccccccccccccbcd
@FCC1GLHACXX:7:1101:16246:1903#CGATGTAT/1
NTTGGCATGCACCGCAACCAACGAACGAACGTTTGCTGGTGAGTTGAAAAGCATCACGGAACACAAATCCAGAGGACATCCTTCAAGTGC
+
BP\ceeeegggggiihiiiiiiihhifehhighhhihhh_gfhffghiiiefgggeeeecccccccccccccccccccccccccccc`bc
@FCC1GLHACXX:7:1101:16042:1903#ATCACGAT/1
NCAACACATGAGCTTTTCGCAGGCCGACCGCTGGCTCACCTCCAAGATGCAGCAGGTCGAGGCCGAGGTGGTGCAGGCCCTGGAAGGCTA
+
BPY`cece]ceegfhhhhffffgdhdghhdafgefhgXefbghgfgggee_cecdbZ_^a^aabaaaa]^aa^bbbaaaa``a[bbaabb
@FCC1GLHACXX:7:1101:16063:1912#CGGACGGA/1
NGTTTATCAATTATTTTCCCAAAATAGCTTTAGATTGCTTCTCGTGTTTTGCTGTTTTCAAGCTTACATACTACTCTTACTCTATGCATC
+
BP\cceeegggggiiihiiiiiiiihiiiiiiiiiiiiiiihiifgfghiiiihghhhhiihiiiiiihiiihiihihggfggggeeeee
@FCC1GLHACXX:7:1101:16108:1920#TTAGGCAT/1
NGTTCCACATGGTTGTTCACTCCTATTTCTCCATACTAAATGGCATTCTACCCCATCCATTTGGTCATTTTGAACCACCCCCATTTTTTA
+
BPYacceeggggeghdfhhhhhhhhhhhhhhhhhhhhhhefhhhhhhhhhhhfhfhhhhhhhhhhhhhhhhhfdgggggeecaddddccc
@FCC1GLHACXX:7:1101:16150:1925#CGATGTAT/1
NACCACATGGCGTTCATCTTGAAGTTGCACTTTTCGAAACATTCAGTAAGTTTTTTTCAGTAACAGATATCAAGACATCATACAACAAGA
+
BP\cceeeggggchiiiiiiiihiiiiiiiiiiiiiiihiihhihiiihheghihiigggggfgddeeeedccdddcccccccccbaabc
@FCC1GLHACXX:7:1101:16072:1937#CGGACGGA/1
NCTATTGCATATAAGAACTACTGTATTTTAATTATATTAACTCCTCTAAATTATTTTGGTCTTAAGCTAGAATAACTTTTATGGAGAAAA
+
BS\cceeegggggiiiiiiiihihiiiiiiiiihiiiiiiiiiiiiiiihiiiiiiihiihhiiiiiiiiiihiiiiiiiiiiiggfgge
@FCC1GLHACXX:7:1101:16119:1938#CGATGTAT/1
NAAAAGTCATGGATGGTATATATGCATTCGAGGGGCGCTTAGATGGAGGCAATCGTCGCAGCAGTAGTGATTGTAACATAATAATACACA
+
BP\ceeedgggggiiidghggiiiiiiiihhiiiiiiiiifhXcghhgggeeeeecccccccbccccbbcddcbcbbcccccdcddc`cc
@FCC1GLHACXX:7:1101:16005:1943#TTAGGCAT/1
[truncated: 727,282 more chars]
