# Supplementary material for: Genome-wide SNPs lead to strong signals of geographic structure and relatedness patterns in the major arbovirus vector, Aedes aegypti
Source: BMC Genomics. 2014 Apr 11;15:275. doi: 10.1186/1471-2164-15-275 (PMC4023594; doi:10.1186/1471-2164-15-275)
Supplement: Additional file 4 — The compressed archive contains DDemux executables for Widows (ddemux.exe) and Linux (ddemux), small Illumina fastq sequencing files (20000_R1.fq and 20000_R2.fq) as test input files, configuration file (config.txt) and README file (README.txt). [file 1471-2164-15-275-S4.zip › Additional file 4_DDemux/DDemux/20000_R2.fq]

@FCC1GLHACXX:7:1101:1644:1882#ATCACGAT/2
GTCGTCAATTTTAAAAGGAAACCGTTGTTTCAAAACAGAGAGAGATTGAAGATTCTTTGAATCATACAAATTAATCTAGAAAACAATGGA
+
_W\a`c^cec^K`cbeJJR`[bJ[e_dW^bfbbbYbZ_e^ac^ZUcceg\HWHW\_bddgdHHMM\\cg`\VMHMVZZZZ^_GMZ\]b_Y
@FCC1GLHACXX:7:1101:1593:1898#TTAGGCAT/2
CAGTAATTTGAGGATTTACAAAACGGCGTAAGCAAGATATTTAAATTTCGCAACCTAACCACTACTTTCACCGCTCCGTTGTATGGAGAG
+
__baccacggcZZ[caJQR`R`ZJ_\efHYaR^IXafc[eSa^BBBBBBBBBBBBBBBBBBBBBBBBBBBBBBBBBBBBBBBBBBBBBBB
@FCC1GLHACXX:7:1101:1719:1951#CGATGTAT/2
CAGTAATTTGGTGTATATATAACAAAGTTGGGAAGCAAACGAGAAAAGCGAAAGTAAACTGCAAGATCGACTGACCTCAGCATGCGATTA
+
a\JJSYKQ``BBBBBBBBBBBBBBBBBBBBBBBBBBBBBBBBBBBBBBBBBBBBBBBBBBBBBBBBBBBBBBBBBBBBBBBBBBBBBBBB
@FCC1GLHACXX:7:1101:1558:1959#CGATGTAT/2
CTCGGAATTTTCTTGGAGTTAGAAAAAATACCCTATCTATATATTGCATTGAAATATGAGTTCAGACACATTCTAGTTTATCATATTTGT
+
___cceceg`g`bK[[J`e]^b`RJQbPH^cIPIPOOXIO^cS^OII^ce[IXaI]eg]aWaHWHMMW\_V\`bBBBBBBBBBBBBBBBB
@FCC1GLHACXX:7:1101:1782:1846#CGATGTAA/2
CTCGGAATTGTCCGGACTCGTGAAAATCGTGCCTCGACTGTTAAGTCCGGCTCTCCGCATAACACTTCAAGCGCAATATTGAACCACAGG
+
_a^Y\_cegge^cf__cggh`^_beg[Y^YcVe^faO^^cW\e`gXW\ea`NY\`geda]adbbTZ`]YbYTTZZRXS_]bBBBBBBBBB
@FCC1GLHACXX:7:1101:1916:1872#ATCACGAT/2
GTCGTCAATTGCTTCTGTGCAAAGTATTACGCATTTACTTCAACCTCTATCCACAGACAAACAGACGTCACACTCCCATCGTTGTCTATC
+
aa_eeeeeggc^ed[deK`[K`^e`bghhb`dghhii_ab[egXYaee_ecXaegbffhhdgeefg[T\gZ\_VZ]\_b]GKT\^b_T_b
@FCC1GLHACXX:7:1101:1957:1877#TTAGGCAT/2
CAGTAATTGTGGAAAAAATATATTAGCATTTTTGTGAGCTTTCTGGAAGTGTTTTGCAAACATCCCTAGAAAAAATCCTCGCTCACTGTT
+
abbcceeegeca^fagc__gfbefgfb_befddfgghfdghiifbfefd^^aeffdaaaf`bgg__cgdgZ`gbcb]]bbZZ_\\]b]bb
@FCC1GLHACXX:7:1101:1858:1898#CGGATTAG/2
CGCCATTCTCCTGCCTCAGCCTCCTGAGTCACTGGGACTGCAGGCGTCCGTCACCACGCCCGGCTAATTTTTTTGTATTTTTAGTAGAGT
+
___acc`^eea`gXZd^dcX^`_dg_gZeed[bfXaeRW^ZaeRWOVY_F\GZPV\cgcV`ac[R\GGTGGTW^X^]]GYYR^bGY_Y]Y
@FCC1GLHACXX:7:1101:1895:1903#TTAGGCAT/2
CAGTAATTATCAAGAAAATATGGAACAAAATGTTAAAAGTTAAAAAATAACAAAATAACGAATATAAAGCAATCGATACGTGAAATGCAT
+
^_a^acSYK``egdhhf_g]ib]edgfXddghihfhhb]eghgffhOcfhg_fgfhfYWbceb`\b_d_H\bg`P_aa^^_`GT]]Z`bc
@FCC1GLHACXX:7:1101:1925:1915#ATCACGAT/2
GTCGTCAATTTTTCAATGTGGTGTCACTAAACTTTTAAACTATAACTTTGTATGTTATTATGTTACAATCACTATATAGAAAGCATATTT
+
a__eeeeegegegbe_X[Yh]RYR`g`eghd^ggheggfac_ba^^ffbgcaaXgf]eWW^cfe]egdbRW\e_`_``fhhZ_V\`V^dd
@FCC1GLHACXX:7:1101:1797:1938#CGATGTAT/2
CTCGGAATTCGTCTACCACCTCGAACTCATCCCCGTCGATCGTCACGCGTCTGCCTATGCGAGCTCTATCGCGCTCGGTTCCTCCAGCCA
+
_abeeceegggcb_fhihhdggfh[dfcgfhffhfffffbgfeddgacge^Xabddcddbcaacc`b`]]^a_caacc^aa`bbbb_b_a
@FCC1GLHACXX:7:1101:1978:1950#CGATGTAT/2
CTCGGAATTCACCGTAAGAGCTTAGTGTGTACTGATTTCAGCAAAGCATTTGACCGCATCACTACCAGCGAAAATAATCTGGGTGAGCTA
+
bbbeeeecgfggfifhhihh_ggfgghbf_fhdSbcghghiicghifdfgghhifhhdghiiihhfggfcecccbbcY`b`]b`_`abcb
@FCC1GLHACXX:7:1101:1873:1969#ATCACGAT/2
GTCGTCAATTCGTTTACGTTTGACACCAACCGAATGTGCGCAATAAACTAATAACTGAGGCAGAAAAATCTTCACATGTTACAGAGATCG
+
_a_eeeceggfgghhdfhghehdgdgfXPbfefhfhedghiagagifhffgfhdghgdgggee^bb_aab`bccbbcccccbbbccbbba
@FCC1GLHACXX:7:1101:1836:1974#CGATGTAT/2
CTCGGAATTCTGAACTCACCATCAGAAAGTTGAGGAAAAAATGCGTAAGATAAGTATTTACCCTATGAAATCAACGATTTTCTAAATCAT
+
bbbeeeeeggcge[eghhiiiiigiiihghhghihiiiiiihiiffegdbeghhefhiiiihhhcddggdd]de]a^`bbcc`c[`bccc
@FCC1GLHACXX:7:1101:1978:1982#ATCACGAT/2
GTCGTCAATTACGTTCTCACAGTTTTTGCAGCAAAAGTTGCCTATCGTATGGTCTTTCGATTGCCACCAAAAGAAAAATTATGAAGCACA
+
a_beeeeeggeggegdZ^gdfgghhihifgfgfdhhhghacfgfdff_aeacIaefggdZ_ebVbbdbbQbgdc__ba`ddddbc``bbb
@FCC1GLHACXX:7:1101:1915:1985#TTAGGCAT/2
CAGTAATTGTTAGGATTGAAAGTTGTTTTAAGAGGAAAGGTTTCAAGAAGTTTTGCCAAATCGGTCATAAACGTGCAGTCACGGAAAACA
+
aabceeeegaeegdgafgadhg_ff[dcffghdhhfhfghbffchhiiihgdffhggfhhgiicbghiffhiggggadaeeecbacccc_
@FCC1GLHACXX:7:1101:1785:1991#CGATGTAT/2
CTCGGAATTTAATGGCTTCTGTTGTTGTTATTTTTTCTTCTGTGTTCTTCTGTACAAAAATATAGTTTTGCTTTTATGCTGTGTGAGATT
+
abbeeceegggcef[bdd^Y`Y[[`gRJWIYdfhii`ghSOXX^IXS[c]e]IOHN\eg_`_eHHWbdgd_`gdbZ\RVaaHHZZU_GZ`
@FCC1GLHACXX:7:1101:2145:1841#CGATGGAT/2
CTCGGAATTCATCCGTTTTCACACCAATCATTTCCTATTTTAAAAGACGTAGAAAAGAAAACAAGAATCTTTGTAGTAAATCCTACAAGG
+
^_aeccc\eccgaY_[bddac_d``eggb[aIYPYccffhahXacX^aecZe_gbgafhdf`___\bdVHV`\_b_RZZaZRGZZ]bbBB
@FCC1GLHACXX:7:1101:2161:1848#ATCACGAT/2
GTCGTCAATTTTGACATCATTTTTAGATTTGGGAGACTCAAATTTTCGAATGTAGACAACATTGTGACAGATTTAAAAAAATATGAATTA
+
bbbeeeeeggeeefgghegfhfhighgghiiih_ceghhiihhiihccegghdhihiighii`feghiiffbgggfegecccbcccdddc
@FCC1GLHACXX:7:1101:2052:1849#CGGACGGA/2
ATCTGCACAATTGGAATTATTAGCCCCTTTTAAAGAAGATGAAACGGAGCAAAGGTTCAGATCCCAGTCTGCTGGACTCCAAAGCCCAGT
+
aa_ceeeeJbeaegffh]g`iffhiffbfgi_fghgbfffgdgf`cafgga^afg\\bcg``ggR\bZ\b^V^ddc_bcZ`ZG]bGZ\`Z
@FCC1GLHACXX:7:1101:2028:1866#ATCACGAT/2
GTCGTCAATTCAGGGTCGATTTGCCTCAACGCCGCCTGCGCCTGTTCTTCCAACAGCAAGAGCGAGCGCCAGCCGTCTTTCGCCGTTGCG
+
_^_ccceeggfgeRRQJ[bfdfgdfffbfhgOegghhiGLSZafgd^bddeedeaa`bb]bccFRKW\a]ET[^aLT[^]b_[_a]EJT[
@FCC1GLHACXX:7:1101:2224:1875#CGATGTAT/2
CTCGGAATTGTCCGGATCTCGTGAAAATCGTGCCTCGAATGTTAGATCCGGCTCTTGACACCTTCACCGTAATATTGATCAGCAGGCACG
+
aabeeeeegggggiihhiihihidhidfhighiihhicefhhihiiedfgeafhdhgcgbdcdeeeddc`\acdddccdcdccca[_X^a
@FCC1GLHACXX:7:1101:2099:1880#CGATGTAT/2
CTCGGAATTCCCGCAAGTTTATGTGCCGTAGACATCAGCTCGTCCACATATGATTCCACGTTGCCGTAGTCGAAGTGAGCTTTGGTACAG
+
a__eceeeggc]c_def`ggfhhhfhffYbfghiffgffadfeeZZa_HW\SW\__dgZ\U^QSZX\`aZ_^^_TGT]GKGT]`bP_`bc
@FCC1GLHACXX:7:1101:2066:1895#ATCACGAT/2
GTCGTCAATTTTATGGTTCATAAGGTAATCTAGAATGCCGTGAAAAGTGTACTGCGATCTGTCAAACTTGGGTACCTGTTGTACTACCGA
+
___eccecgfgabedXeg]hdb`egJ`eb__J`ebdf]bebfghgfdI^X^^ceaeeghhhigY\_fdgf`g`H^`]baccb_Z_bbZRR
@FCC1GLHACXX:7:1101:2188:1908#CGATGTAT/2
CTCGGAATTGCCGACAAGCCTACAAAAGAATGACAAAACCTTAAGGGTGAGGGGGGGCAAGCAAAGCTTTTGCATTTCGATCATCGGATA
+
__beeeeegfceceegdeedghhhihZcegghhehhhXefchh[eghMZUaffgecaca^aa^^X`bbccbccd`bbccaca]bbcc[^a
@FCC1GLHACXX:7:1101:2117:1917#TTAGGCAT/2
CAGTAATTCACATCAGTATCATCTCGGGATTTTCATTGCATCCCTCGCAGGATACGCAATGGATTCTTTGCCGGATTCACATCAGACTCT
+
abbceeeegfggagbffhfhdhhhiihabfghhbdhhih`ghihhhihiiiiiiiiihhiii`]dgggeeeeecR]^bccbcc]`bcbbc
@FCC1GLHACXX:7:1101:2051:1918#CGGACGGA/2
AATTTTTATTTTCTGAGGAACTGTTATACTGTTTTTCATAACGTTGTACCAATCACATTCCTGCCAGTGGTGTGGAAGGGGTCCCTTTCC
+
W^^Yac^cggggagfd`VRY[b]^K[^^_aaee[H^eXc[^Rb^Ze_^[^ac`Z[egdaXNaaHG\\a_fSa_fddR`daBBBBBBBBBB
@FCC1GLHACXX:7:1101:2236:1922#TTAGGCAT/2
CATAATTTCTTGTAGAAGTTACGCGTTTCTTTAAAACGATGCAGTTGCTCCATCTTTTTCGACTCAAACTCTTCTTGGCGGCACTTTTTA
+
abbceceegggggiiihhhiiiiifhihhiihfiiiihfhiiiiihiiihffghfhhiihhihddeeeeeecdbbdbbccaacccccccc
@FCC1GLHACXX:7:1101:2211:1924#TTAGGCAT/2
CAGTAATTAAAATAGATAAATATTCTGCCAATACATTCAAGATCGATCGTGCGATTTTTATTACTTTTCAACTGTTATAGTACAGATGGA
+
aa_cceee]`bbY[bbdK[`_gfgehhhffhhf_aee_cefgihff\adZaegO^aaeggffd__\bdZ\_Sa\`^R^\`^]_c_bbd``
@FCC1GLHACXX:7:1101:2075:1927#CGATGTAT/2
CTCGGAATTTTTTCCCCCTGTTTTGGAGCGTCTTGCTGGGTAGTGCTTCGAGAAGCCCAAGCAGGACGGTTCGGTTTTGCGTCGTCCGAT
+
bbbeeeeegfegfhiihhiidghiiiifghghhfdgfhdhefe`ZbcgbadZdggXddZa^a`bc^aacRW[_a[a_cabcaa][acacc
@FCC1GLHACXX:7:1101:2002:1934#TTAGGCAT/2
CAGTAATTCTGTCAGAGTTTCTTGAAAAAAAAAACCTTAAGCTATTTTTTCAAAAACTCTGGTATTAACCCCTGTGGACTTCCTCGGGAG
+
aa_\acZcegggghfhRQ`b`a_ggggghggfh[cfeghih_cgehchifg]`]_ZWZ_bbdZb_bbcZ``N[WY_GYY]b_Y`bac_[a
@FCC1GLHACXX:7:1101:2185:1944#CGATGTAT/2
CTCGGAATTTGTGTTCCTCGGTTCTGAAGGATATGAGTTACTGGTGCTATGAACATTGATTGGTTGTTATAAGAAACAGGTATTTCTTGA
+
bbbeeeeegegbeJYQbXd_degdhXbf_eaghhaaaI^^ceff_fbfdbeeefa_effhfhf\\_dff`S\`dbggebd^bR]ZGZ]Z`
@FCC1GLHACXX:7:1101:2239:1955#TTAGGCAT/2
CAGTAATTTACTTTCATTTGAAGCATCCGCAACTTGCACTCGATTTTCGTTCCCATACCCACAACTCAAGAAGATTAATCCCAGTTGCGA
+
ab_`cceegcggg`gg]aefi]hhfhihhicagfbbgXcffhfhhiihhceacgfhhhghfhhbg]bggebbcdee]bbbbddccbccaa
@FCC1GLHACXX:7:1101:2139:1956#CGATGTAT/2
CTCGGAATTTATGCGCTTTCGGCTGGCGAAACAAAAGAAGCCATTCGGAAGCGGTTCATCCCTTTATTTGTGCGGGTTCATCTTCTCGTA
+
bbbeeeeefggfghiiiiiiihhhihZe_cgUcfhibZb\H\VVbbbcZd`^ccR]^___`^]`b]bccb]^_aaaHWQS]bR__bbBBB
@FCC1GLHACXX:7:1101:2027:1960#ATCACGAT/2
GTCGTCAATTTTATTTATTTGGCGCGAAAAAAGCGCTATTATCGTTTGTGCATTATTTTCCCTTGCCTGTTTCCAGTCGAAATGGCACGT
+
aa_eeecegggggiiihhhhihhhhfhiiiiihhhihiiihiiihiggdgeeeeeeeddddcdcccccc__bbc_bbccccacbccccca
@FCC1GLHACXX:7:1101:2223:1978#CGATGTAT/2
CTCGGAATTTCAGATCATCCGCGTATGATAACCGAGGGGCTTTTAATACGTAATGAACGTCATTGAAATAAAGCAAGAAAATCACTGGAC
+
bbbeeeeegggegdhffhfhfbfeghihiiicghghihgfidhhghgeeggeedecddcccc_`b`bbY]bccR]`bccccbGS_bcccc
@FCC1GLHACXX:7:1101:2103:1978#TTAGGCAT/2
CAGTAATTCTTCGGGGGTCAATGCGTAGCTATAACCAACGTAAATATCTCGGGCCACAGTTTTTTTACTCATTTTCGATCGCTTTATGAA
+
aa_acccdcggS^P_b^HO^ae[a_^aYeccfeee__`bcb]d`_cebHVUGFKXZ[X^bbcYPOOQ_]]bb_Y__R^a^TWW[^BBBBB
@FCC1GLHACXX:7:1101:2009:1981#ATCACGAT/2
GTCGTCAATTATCTTGATGGAATGTGAAATGTCTTGGGTTGGTTCCCCATCCTACCGGCGCCTGACCGACTATAATGGATCCCGCTTACC
+
_abeeeeeggegegh_ehfdX`ee`dghhX^X`b]d_`cg]ca__c_aaWaefbe`[W``ccc^G]bZFRWFYbbBBBBBBBBBBBBBBB
@FCC1GLHACXX:7:1101:2180:1985#TTAGGCAT/2
CGCTCTTCCGATCTCAGTAATTCCGAGCGGTGGACCCCATCGCCAACACTTCATTCAAGTACCACATCTACTACAGTGGTGGTGACAGAG
+
a[a^cZZ`cgUegagiiK`efgffhhgeghe``e[ebghfRZefddfZPV\ZbedddYaa`bbbdccccbc_b``b]R^_a_Z[`_b_bb
@FCC1GLHACXX:7:1101:2080:1994#CGATGTAT/2
CTCGGAATTTAAAATATACGCATATATTTTTCTCTTTTCGCCATTAATAAAAACTTCTTTTGAATGGTTCGACATTACAGATGTTGACGT
+
bbbeeeeegggfgiihi]gghbfbgfgdfhiggbeghffhhidgghfffgghicgfeghihih`egdcdgddeeeeddcdddbbb`bb^W
@FCC1GLHACXX:7:1101:2466:1851#TTAGGCAT/2
CAGTAATTTTTCCTTGAATAATATGATTAGCAGTTCCAGCGAAAATGAGAATTTCAGTTAAGTTACACAGGTACGAAAAAAAAAAGCCAC
+
_bbcceeegggfghiiihhiiiihihiihhffhiefhhihhgfiiiiiiggdhhhhihihhffhiiiiiiibgfgggeee`cacc_[^b^
@FCC1GLHACXX:7:1101:2399:1855#CGGACGGA/2
TTATAAATCCTATACCAGCATTTTAAAAAATGAAGAAAATGGCAAGAAAATCATGGAAAATTTGAGTCCTCATTTAGTACCTCCCTATCT
+
bbbeeeeegggggiiiiiiiiiiiiiihiiiiiiihiiiiiiiiiiiiihiiiiiiiiihiiiiiihhhiigggggggdeeeeeccdbdc
@FCC1GLHACXX:7:1101:2266:1874#CGATGTAA/2
CTCGGAATTGTAAGTCCGTATAAATGAAACCCACTGAACTGTTATTAAATTTGAAAAGCCTTAAGTGCGCAGAGTATGGGGCCTTCACGG
+
___eeece`cc[`eeecffdffghiifiiiif^ef]ghfghae_ceggf[ae]^cefgfhifhehbbfghgfeebdeecdbcca__bcaa
@FCC1GLHACXX:7:1101:2330:1882#ATCACGAT/2
GTCGTCAATTTTTGCACCAGCACGTTGCGCTTCTGACCAATGCGAAAAGCGCGGTCGGTGGCCTGATTTTCAACGGCCGGGTTCCACCAG
+
a__eceeeggfgghhhhJbfghgfgghagfffhfhiihhhhdhhhhfgfdfgecbccccccccbcccbcbbcbbca_ac]]TQWbcbaaa
@FCC1GLHACXX:7:1101:2452:1894#ATCACGAT/2
GTCGTCAATTGTGGTGTTGGATAGGCGTTTTGGAGGTTGCTGTTGCCGTGCCGGTGCTACCATTTTTCCCGTGGAGTTCGGAGGAGTGCT
+
__beeceegggK`_badJ`ebeefhhi_egffhfgdH^ca[acdedffgU`f`d`accbdddd`bccbb`WTZY[`]bb_a^[aacGJSY
@FCC1GLHACXX:7:1101:2351:1895#CGATGTAT/2
CTCGGAATTTATTGCGCAACGACGTCTTTAAGCCCTCCACTAGCTGTAGAATTTTTTTTTGCCAAACAAAAATATTTAAATAATATTAAC
+
__beeecegfgggihiihh]fhiifhiiiiiiiiiiiifhighiiigfhhiiiiggeccc_bb_bcccccccccdddYYbccbcddc]__
@FCC1GLHACXX:7:1101:2410:1896#ATCACGAT/2
GTCGTCAATTTTCAATATCACTAGAATACATCTAAATGTAGGTTGTTCCGTAAAAAAGCTCTTTGATTTATCAAATGGTTCGATTATTTT
+
aWacceeeggffghhfhifdhhgfgff`cegghhhhffbcgfbaee`ggihff_eaefhhhhf]d_cgbdfgfdgfdeZZbc`_b`cccd
@FCC1GLHACXX:7:1101:2309:1908#CGATGTAT/2
CTCGGAATTCGAGTGATATTTTGAAAACCAGATTGCGGTATGCTGGCCTCGATATGAATAACGGTGTGGTGAAGGCAGTTAAAGTTCATT
+
bbbeeeeeggg[e`bff]ghiihiiifiihidghiffh_egdhfhhbhiif[_bgghihbggge`ZX_bR\_bb^^acbccdbbb]bR__
@FCC1GLHACXX:7:1101:2495:1908#ATCACGAT/2
GTCGTCAATTCACGGATGTAATGTTAATGCCATACTTCCTTTACTCAGATGAGGCTGAAATGAACGTTGCCATTGGTGCTCATTCTGGGA
+
_a_eeeeegggegfg_fagf_gdehfcaeadacXbff]fghfeefhdfcffeg_dgh]ebbgb_bebfb]`Z^Y`^_^_caU]]]`ZUZ\
@FCC1GLHACXX:7:1101:2287:1915#ATCACGAT/2
GTCGTCAATTAATGAAACAGTCAGTCGAGTCATCGTGCACAAGTTTGGGTTCACCTCTCAGTATGGTGTATCGTTCAAAAGTTTGGGTTC
+
__beeeeeggfggheihiiiihdidhgcg^egfggbfPaec`b^ae_dd^^\acefffg`fbbdfgcgU\`H^^^cdedbUU]_]V^BBB
@FCC1GLHACXX:7:1101:2434:1927#ATCACGAT/2
GTCGTCAATTGAAACAGCCTTGGCATTTTTCCATTTGTCAGGAAAATATGTCAACTGAAAACATTTGTTAAAGTTGTTAACTAAGAATGA
+
aaaeeeeegggggfiiabffhiiihiiiiihiefhiihiihifhiiiihhhhhihiiiiihhiiiiiiei_fhdgiihgfggedceeece
@FCC1GLHACXX:7:1101:2411:1929#ATCACGAT/2
GTCGTCAATTACTTACTGCTTTCCTCTCGGGTAGTGACGAACGTATTCTCCGATGTCGTAGCTAGCAACGGACAGCACCAGGGGATCCTT
+
_aaeeeeegggggXeffghhiihihfhiihhbffXcegfhihifghhfhfefefgghhfgefbceY^bdFX^^acabaccaccc[_acbc
@FCC1GLHACXX:7:1101:2316:1930#CGATGTAT/2
CTCGGAATTCCTCCCCCTTCTCCTCATTGGTCTGCATTCTGACGTGGCAGGCACCATTGTTGCCTAAAAATAGAAAATCTCTAGCACTTA
+
bbbeeeeegg^a]`cfdYebgfb^be[bdX^ceddf_adeeXa_Uafg__aO_QbQHMMMV\H\bbb]cccea]Z]b]bb]G]bb]bGYT
@FCC1GLHACXX:7:1101:2333:1940#CGATGTAA/2
CTCGGAATTCGGAGTTAAGGTATAGAATCTTCTCCAGAGAGTTTGATTTTCCAGGGAGACATGTTAGGAGCGGCTGATCAGAGTCCTAGA
+
^a_\accP^^^R[_dXec[_JX``eb__[XXbeXIYbIWHYO^eaXcc[SaIWaa[baTZ\S_\cdfbdbbcaBBBBBBBBBBBBBBBBB
@FCC1GLHACXX:7:1101:2447:1957#CGATGTAT/2
CTCGGAATTTTTTTTACTGTGTGTATTTTTTTTGGAATCTTTATTTAGTTGTCTAACTTTGTTTCTTTAGTTGTCTAACAATCGAACGAA
+
bbbeeeeegceeggdgf[bYcegfhfffhhdhhhffdgffggggggedZ_a_cddbbbddc`bbbbbb_b]]bb``_`bcb`X[[baaX_
@FCC1GLHACXX:7:1101:2330:1961#CGGACGGA/2
GTGAGGAAGAATTTTGACACATTTGTGGAAAGCACTCCTCCCATTTTCCGATTAAAAACTGATTTTTTTTCCTAGAGGAAGATATGGCAA
+
_a_Vacdeggaac_fgha[Y^YeegYbddeghdXH^Y^^^af]c`afedcg_GL\\e]WebbS_dY_d[]bb`__b]^`a`^Y]bb[W]b
@FCC1GLHACXX:7:1101:2292:1965#CGATGTAT/2
CTCGGAATTCTACCTTTCTATAAGAAAACATTGATTATAATGTATAGTTTAGTAGAAAAATCGGATTCCACTAACAGATTTTCCTGTCTT
+
bbbeeeeegggggiiiiiiiiihiiiihiiiiihiiiiiiiifgihhffhghdghiiiiiiiiifiiiiiiihfhigfgggggeeeeeed
@FCC1GLHACXX:7:1101:2403:1967#CGATGTAT/2
CTCGGAATTACGAAAATGCCGTTTGAGTTACATCATTTTTAGGAACACAATCATATTTCAAAAGCATCCACATGCCAAGATGCCGTTGCG
+
bbbeeeeegggagfhg]eghhfhiffdcffaehgfhihhhhdhghifihiiihiiiiihihibgbbgggfgee]Zaadcdddcccacccc
@FCC1GLHACXX:7:1101:2261:1985#ATCACGAT/2
GAAAAGAAGGAAAGAAAAGAAGGAAGTAGGGATTGAAGCGGAGGATAAAAACGCCGACATAAATCAACAACATAAAATGCATATACCCGT
+
BBBBBBBBBBBBBBBBBBBBBBBBBBBBBBBBBBBBBBBBBBBBBBBBBBBBBBBBBBBBBBBBBBBBBBBBBBBBBBBBBBBBBBBBBB
@FCC1GLHACXX:7:1101:2314:1993#ATCACGAT/2
GTCGTCAATTTCCTCCCCTAGCTTATTGTTAAGGACAGCTGCTTCGAAGAATAAGAATAAGAAGAAGACGAAGGAAAAGGAGCTTCGCAC
+
a__eeeeeggfcghiiiiiiihhihiiiiihhidghiiiiifffffcfhUaf`gdghhihiiiihhiihgddec`bbdbaaa^acbc_ac
@FCC1GLHACXX:7:1101:2545:1842#ATCACGAT/2
GTCGTCAATTAACTCCAAAACAAGCCTGATGTCATCAGAAAGATACAATAGAAACGTAAAAACGAATGTCATCTTTAGAAAGTCCTGGAT
+
___eeeeeggggghiiiiiiiiiihiiifiihiiiiiiiiiiiihhiiiiiiiiiighhiihihiiigggggggeedeeedcbddddccc
@FCC1GLHACXX:7:1101:2727:1852#TTAGGCAT/2
CAGTAATTCGTAAATGTATCATCATTGTTGATAGTAATGACTGGTGACAATGTGTGAATAAAAGCGCCTTCTGCACCAGCAGGAGGTCAG
+
Y\\\`aaa^bga^Q`f`[YYhYbifeffefgSXeX[PY^SYb[b^bSO^fbe^^XaX^c^f_XWWa`_FZV_dcH_\GU^ZZaT\NKUZ^
@FCC1GLHACXX:7:1101:2626:1854#TTAGGCAT/2
CAGTAATTCCTAAATATATTCTTGGAGGAACTCCTGATGGAATCACTGTAGGAACATCTTATGCAATCCTTAGAAGATCTCCTAATGAAA
+
bbbeeeeefgggghhhhffhihhiihihhhihiiiihgfhiiiiiihhiihiiihiiiiihihiiiiiiiihhhiihiiiggggggeeee
@FCC1GLHACXX:7:1101:2581:1865#CGATGTAT/2
CTCGGAATTTTATTTCGGAAGGTCTCCTGTCGAATGTTACAGCATATTTGCCTACTGCTACGGTTAAGATCAACGGGTGGAATCTACCAC
+
bbbeeeeeggcgce^`d]_dfdfgbff]eg]eWYRaaedfabfffag_g`cebgdfe`fgcfghhN\^dZVH\ZaFXKXWTKKYY]Y_b]
@FCC1GLHACXX:7:1101:2698:1869#TTAGGCAT/2
CAGTAATTCCATTCCTATTGTTTTAAACGAATCTTAATGAATTATCGCATACAGTGAGGTCACCCTTTTTGGGTACCTTCACTAACACGC
+
bbbceeeegfagefffgaghihaaddgdghhhfggfhfhfihhhhfhhfhffbffegfhaegfffgiffghgdddeacdebbddb_b]^^
@FCC1GLHACXX:7:1101:2609:1876#TTAGGCAT/2
CAGTAATTTTGTGCCAGGTCTTGTAAAAGCCAAGGTGCGCTGCTGCGGGTTCGTCGTGGTATCTACGGATCAGCTGCACCCTCTCCTCTC
+
_bbceeeegggceffhghiffgfgehi[aegfhihI^efadaghfhhhhZ__adgdeccadcccdcac^aaccbbcbccbccccbbbcbc
@FCC1GLHACXX:7:1101:2555:1877#TAGGCATC/2
CAGTAATTGCTAAATGTATTCCTGGATTCGCATCGAAACTGGTCTAAAAATTCCTCTGTGAATCCGTGAACTTCTCTGAATAGAAACCAA
+
abbcceaeggcgghihgghiiihiiiiiiihdghhffhiiiicghghihhgifhhiih`gfhiiicdghigggggggedbdeebddcdcc
@FCC1GLHACXX:7:1101:2737:1880#ATCACGAT/2
GTCGTCAATTCCACTAACAGATTTTCCTTGCTTTCAGCTTCGAATAAAATGAAATATGCTAATCCCGGGCTTCCCAAAATATGGATTTGC
+
__aeeeeeggfeefhii[ehhihhihiiiihhihdhiihiihhehiiihbffhhiiihihiifhiiiihigg^cceZaadcdbdcbbb]Z
@FCC1GLHACXX:7:1101:2710:1888#TTAGGCAT/2
CAGTAATTTAGCGTGACATCTCGATGTTCTACATCTCGTTATCTCTCCCTATGTCGATGGTTTCGTCGGTCCCTTCATTCTGCATACATT
+
_bbceeeeggegehhhhhhdgdfhfhgfafhfhfbfffacfhfhffgiihgidghhhhfhb_ghfgfggecbadbdccccd]]`b_KTZa
@FCC1GLHACXX:7:1101:2571:1890#CGATGTAT/2
CTCGGAATTTAATGCTCACTGGCGCCGTGTGGTCAGGCTCCTGAGATATCTGCAATCAAAAGTTTAATGCTCACTAGCGCCGCCTAGTGG
+
a_beeeeeggggghhhiiiiiigghiifgefggghghiiiicfhfhihhhgfghiihidgggdgfdeeceeebdddddacccccccc_bc
@FCC1GLHACXX:7:1101:2643:1894#ATCACGAT/2
GTCGTCAATTTTACTTTATAAGCCGAAACATATCAACAAATCCGCTGCCTGAAAGAGGTGTGCCAAGTAATGGACCTCTTAGTAGCTAAT
+
___cceeegggggghihghhiihiihhihh_XceghiihiaaefhhiiihiihiiihicghfY`ddcZ_bZ_]b`ddccccc_`c`b`bc
@FCC1GLHACXX:7:1101:2679:1901#CGATGTAT/2
CTCGGAATTTGATAAATCTCGATCTCTTTTTGGAAATAATGCAAAGAAAATGCATCTTACCGTATTCTCAATCCGTCGTATCATTTTCAA
+
bbbeeeeegggeehfghiihfafifghfbggdfffhdghh`acghhhhhfgh[egfhfhffhfhhfhhgfgbggggedcbcb`cded]bb
@FCC1GLHACXX:7:1101:2741:1908#TTAGGCAT/2
CAGTAATTATATAGGGCAATGTACTGTTTACATTTTGTATGGTGTGTTCACATCTAGCTGGTCTTGTTATTCACATTTGTTTTGATTGAA
+
_bbceeee^eggfihifefgfhhhiiiiihidhhihibdghhcffe_efgfhfhhiiiiiidghfhgffgidhihihiihiigggggece
@FCC1GLHACXX:7:1101:2644:1918#TTAAGCAT/2
CAGTAATTCGTGTACTTGGGCTCACTGGTGACCGCCGCCAACGACACCAGCAGAGAAATGCAGAGACGAAACGTTGCTGTAAATCGTGAC
+
Y\^\acYY\\bVZZd_e_cJJ`e][S^JQJPIPPbceYM__ZZbZW\`XGMZU^`_RUUGZ_T]KTGGFKWEQQRQX]`GY]YSY^a^X^
@FCC1GLHACXX:7:1101:2592:1925#CGATGTAT/2
CTCAGAATTCCTCCTCCTGGCCAACCTGAGCGTTTAGATCTCCTATGATGATTTTGACGTCGTGGTTTGGGCAACTGTCGTACTCGCGTT
+
bbbeeeeegggggiiiiiihhihhiiihghhiffhiihiihhiiiiiiiiiiiiihhhighigggceeebcdccccccccccccccccc_
@FCC1GLHACXX:7:1101:2683:1928#CGGACGGA/2
TACTTGTAACTGAGTTCCTAATTGATTAACAAAGAGACTAAAAGCTGAACTCATCATAATTTTACATGGAAACCTTCATGTTTATTTAGT
+
_bbeeeee^egag]e]^aghgfiihiihihiidZa_eeffehihhhcghhffhfhdgefhhifdafhiheffRbH\cffhfgeggddbcZ
@FCC1GLHACXX:7:1101:2614:1933#CGATGTAT/2
CTCGGAATTTTTTTGCGTGTAGAGTTGTAGTGTTGTTATTACTGTGCTGTACTGTTTGGCACGTTTGGCATCTCGGTGTTTGCCTTCCCC
+
a__eeeecggggghhff_fcgg_e^cfcafcfhhdfgdhhfbfhgfbdgV_fghidfhhabba^cdcdbb_d_baaZ^c^bbbbbbbcbb
@FCC1GLHACXX:7:1101:2541:1935#ATCACGAT/2
GTCGTCAATTAGAAGCGAAAAAATGATTGATTTCTGAGCTAGTATTTTCAAAACAGCTATTTTTATAAGATGAACCAATAGTGTTCATTT
+
_aaeeeeeggfgcagfgffgffaZceb`gbb`ffffhhiiiighfhhhihffgfhigfhfhhhhi_ggbgdedeeedcbcdbccd]_ccd
@FCC1GLHACXX:7:1101:2652:1948#ATCACGAT/2
GTCGTCAATTACTTCTCGTTTCTTTCGACTGACCCAGATGCAGTGCTAGAAACGCAGGAGAGATTTCAGGAAGATTTGAGTAGGCTTAGT
+
___eeecccggfgfhbdfggiiihifhfhhiihiifhiffhhfiddhbffcdfgg_efgfdee_cedeeea`dcddccccLZZ_`bc`bR
@FCC1GLHACXX:7:1101:2710:1953#CGATGTAT/2
CTCGGAATTGGGCCTGGCTGCGGATCTTCAGGACATAGGAGAGTCCCTTGTTCTCCTTGAATGCCCCGGAGATTTGTCCAGAGACGGCGC
+
bbbeeeeeggggfihiiiiiiiihiiiiiiiiiiiiiihhihifhhhdgghgdghihggfgggeeedccccaccbcdccccbcccccccc
@FCC1GLHACXX:7:1101:2546:1964#CGATGTAT/2
CTCGGAATTGAGTTTTGGAAGCAATGAATAAAATCTTCCAGTTTCGAAGAAAAGGTTATGAAGAAATATAACCAAACTTTTTTTCAATCT
+
_abeeccagefaeaSbePYJY[b]e_XJY^^fa]a[XaXX_ccXIYHXW_XcXIGNHWH\V_VZ\bdfY\V\HVG^GV^BBBBBBBBBBB
@FCC1GLHACXX:7:1101:2564:1968#CGATGTAT/2
CTCGGAATTCATTAGAGAGGTTTCTATTATCCTGCAGTTATTCATCTCCAGAAGAAGAAATAAAGATAATCATTTATCTATGGTTGTTTT
+
_bbeeeeeggaegbJ`_fgfYbgdbfdhhhd`eedfbbcgbb[cfef_ff[cfdgghfaefc\abffdff`d`\_fgfggddRV`GT^_`
@FCC1GLHACXX:7:1101:2673:1970#CGATGTAT/2
CTCGAAATTTTTGTTTTGCGGATACTGCAGGATCTTGTCTTTTTAGACAGGCACCTTTGGCAAAGTTGTTCAGAAGCTCAGGGACTATCA
+
_ZW\ac^c^eggcJ`Yb[bbee`Y[[^b^_e\ff^cdIO^^cfhGHMWSHGL\\cbghgZ`\V^]HZZ_aBBBBBBBBBBBBBBBBBBBB
@FCC1GLHACXX:7:1101:2746:1976#TTAGGCAT/2
CAGTAATTTTACAGGGGTACCCAATGTGGCATCAAGTCGTTTCGCATATGGGCATTTGGCATACTTTTAAAAGTGGAAGTTTAGCGTAAT
+
_bbccc`cggfeecgf[[efghghhihhfhhihihhiidfhihhhiiffhiihifghiifffh]ddgfgdgce^_c]b]_bdbb_aaaaa
@FCC1GLHACXX:7:1101:2649:1977#TTAGGCAT/2
CAGTAATTACTGGATAATCCGGAACACCTCTCTTCGTATTCTGCTTGTTGAGTCGCGCAAGCTCCGTCTCATAATCGGTCAATGATTTCA
+
_bbcceee^eeeefhiifeghi`dfhhcfhihifgfcghiiiifhiaaefgffhhggfg]aad`dc`aabcb_bcccYGW\bccbbc_bc
@FCC1GLHACXX:7:1101:2582:1982#CGATGTAT/2
CTCGGAATTCTCTCAATAGTGTTGAAACCTTTTGATAAAAGAAACCTATAAGAAATCTAATATTGAAGACAAAAGCTACAAAAAAAGTTT
+
bbbeeeeegggfga`dcdghdfdbgiig`fghiifiiihhhhiiiiiihhghhhhfhiiiihiighhiiiiihfhggggggeeecccY]b
@FCC1GLHACXX:7:1101:2613:1990#CGATGTAT/2
CTCGGAATTGCAATGGTCCCGACAGAAGTATGATGTGCAGAAAATGCGGGACCGAAGGCCATAGGGCAAGCGATTGTAAGTGAATCGCAA
+
bbbeeeeeggfgghihghiiiiihihhh[cfhiiifgiiiiiiiiiiiiifhigeeccccccccccccaccccccccddcdccddccacc
@FCC1GLHACXX:7:1101:2683:1994#CGGACGGA/2
AATTACATATATCATAGAGCTTTTCTCTCTTTTTCCTTGTACTCTACCATTATTCCTCATCCTCATCATGGTTCACCATTCCTAGTGAGG
+
abbeeeeeaegggghhdfgeghiiiifhaghhiifdgfffgihhiihihihhgfghhfhhhf`efghihhhfgfghhhihfhfhhggggd
@FCC1GLHACXX:7:1101:2780:1842#CGATGTAT/2
CTCGGAATTTCTATGAGACAAAATGTCGACGAGGAATAGAAAAATGGTTAAAAGGTCTACATTTTTATCTTCTTATATGAGAGTATGTTA
+
bbbeeeeeggggghfhihiiifhhhhhhfhi`f[^^ceffhiihhiifehhihiiegfhihhggggggeccceeedddddb_bbcbcbcd
@FCC1GLHACXX:7:1101:2930:1847#TTAGGCAT/2
CAGTAATTTTTGTTTGGCATTTGCAATATAATTCACAAAGCGTAGGATTGTTCACCCTTTCAAGGGAACGTGAGCTGGGTTTAGACCGTC
+
_^^\^c^cgag`^^Yb\YR`^b[R`dgX[XbXPbXdbXbfgg^HOWIX^c^a^a[aecea`cZ_]cU__dUUU^cb]_bBBBBBBBBBBB
@FCC1GLHACXX:7:1101:2907:1849#CGATGTAT/2
CTCGGAATTCAGACAGGAGTATATTGTGGAAAAGCTATCCCAAACAACCAGAATGTACGCATAACAAAATCACCTTTTGCGCTATGCGAT
+
bbbeeeeegggggiiiighefgfhihhhhfhiihgiiiiiiiihhihiihhiiiigihihiiiigH\dgeeeeeeddddcccaacccccc
@FCC1GLHACXX:7:1101:2886:1856#CGATGTAT/2
CTCGGAATTTGGAGCAAACATTAAGGCCGGAAAACCTCTTCTTTCGTGGAATACCTTTTGTCTCTACAGATGGATGAAGATGAGTGTGGG
+
bbbeeeeeggggghihhhiiiihhiiiigiiiiihiiiiiiiiihhggighihhhiiggggggeeeeeeedddcdccccccccc_`bbcc
@FCC1GLHACXX:7:1101:2981:1860#ATCACGAT/2
GTCGTCAATTCATCGCAGCAGATTGGTTGCGAATCTAAAGAGAAAAACCTAACCAGTGGAGCATCATTTGTATCTGATACTGTAAATCGG
+
bbbeeeeegggfgfgdhhhihhfhiihhihiiiihhhihfffffhiihghfhdfhgigfggdeebbedcdbdccdcccccccccccc`ac
@FCC1GLHACXX:7:1101:2953:1861#ATCACGAT/2
GTCGTCAATTTTTTTCCAGGCGGACGACCTCCTCGGCGCTTGCTGCTTATCGATGCTGCTGAGCTGTCGGTTTCATTTCCATCGGACGAT
+
bbbeeeeeggggfifiihhfaeheghhiiiihfhffeccaccccbcbccbb_acdcccccccccbcbbacTZabdccdccbcY^aaccLW
@FCC1GLHACXX:7:1101:2792:1862#TTAGGCAT/2
CAGTAATTTCTTTTTCTTTCTCTGTCCCATTGCAATCACGTCGCGTCCAAGTTCTCCGGTGGTTTTCCGAAAAAAGTTTGATTTTAAATA
+
a_aacdadgggeehfghdegghhg`gghffiihiihhhhiZbehihfhgh`[\\`ghih`gda\cabbcb^_accc]bc``bbccb``cb
@FCC1GLHACXX:7:1101:2925:1867#CGATGTAT/2
CTCGGAATTCTTGGCGTTGTCGCACATTATCAACGCTGGGCGACCTCGAGGAGCAGTGAAGCGCTTCAGGGCTGCCAGGAATGCCTCAGT
+
a_beeceegggfgiiifhgghihifhgffhdhhhhihigihhhhggeee[`bbccccccdcb_cccccccccccccccc`ac]bccc`bb
@FCC1GLHACXX:7:1101:2900:1877#CGGACGGA/2
AGAAAAGGAGATCCTTGTTATTAATAAGCAGAAAAAAAAATTAACTGACATGTGTTTGTGTTCAACTGTTTTGTGGAAGGTAGAACTTGC
+
YJYSSa`Y^be`cJJK[`J`d]g[``cSX`RbeeXY_`fYZ___fgbRVHHMHMMV`b^c_BBBBBBBBBBBBBBBBBBBBBBBBBBBBB
@FCC1GLHACXX:7:1101:2819:1877#ATCACGAT/2
GTCGCAATTAAGAATAAAAAACTTAAGAGCCATCATTTAATAGTTAATGATTCCAATGTAAGCCGGGGTATGTAGAATATCTCTCGTCAA
+
abbeeeeegggfehiiiihiihiiiifegfifghhhiiiiiiiggfgfhhfhghighhghiiihiifeT]`daccdcccdebcccccccc
@FCC1GLHACXX:7:1101:2947:1891#TTAGGCAT/2
CAGTAATTTGGCGTTCTCATAATCGCAATACTGTTGGTCTTTCTGGTTTACTACATATCGACCGGAAAGTCTCGAAGCTCAAACTACGCA
+
a_bceeeeggggghiihiiiffhiihiiifhhhhhiifhiiiiihifiihicgfhihihiiiigeccccdccccbccccccccccccccc
@FCC1GLHACXX:7:1101:2775:1904#TTAGGCAT/2
CAGTAATTACTTCTCGAAATGCATAAGTCTAGCTGTTTCAGTTATAAAACAAAAATGAATATTTGTGGAAAACATATAAGTTCTGTCCTT
+
abbecece]egggiiiiiiiiiiiiiihiiiiiiigfhhiihiiiiiiiiiiiiiiihiiiiiiighiiiiiiiiiihhigggggggeee
@FCC1GLHACXX:7:1101:2847:1907#CGATGTAT/2
CTCGGAATTTACAAAAATACTACGTCCTTCTGGAGTTTATCCAATGATGCTACCATCGATTTCGATATGATTACATTTGAGATTTCCGTT
+
bbbeeeeeggggghiihiiiiiiifhhhiiiiifgbehghhghhhhhiiiffhfgiiiiiihhhiihiiefgfgggeeeeecddbddcbc
@FCC1GLHACXX:7:1101:2801:1907#ATCACGAT/2
GTCGTCAATTTGAGCTTGAGCTTCATTGGCCGCCCGTGGTTGCTACTCCAGTATCGCTAGATTAGCTGCACTTACACAAGGAACCAATCA
+
___eeeeefg`echdgfaYefhfhfhcdbdfh_g_efecebgffgghgghgcbfgfgcecececdbddbbb]``b__bccaabaPX`]`b
@FCC1GLHACXX:7:1101:2977:1907#ATCACGAT/2
GTCGTCAATTCTTTCTCAAAACGGCTTTACCATTGTACAATAACATATTGATAAATCTTGATCTCTTTTTGGAAATAATACAAAATAAAA
+
_abeeeeegggggiiiiiiiiiihiiiiiiiiiiihiiiiiiiihiiiihhihhiiiiiiiiiiiiiiiiicdggggeeeeeddcddcdc
@FCC1GLHACXX:7:1101:2898:1919#ATCACGAT/2
GTCGTCAATTTTGAATAAAAGTTCTATATTTTTGAGAAAAAGCATATGACGCAATAATAGGACAATGAATACAGCTTTTTGACTATTATT
+
_Z\a`cZ`[ceegaghgaghf`^bdaS`eee[e`^dfghegfffff_cgcaefdagffhffg_cQ\bd^dddgdR^c_^]a^b`bbc`cb
@FCC1GLHACXX:7:1101:2776:1940#CGATGTAT/2
CTCGGAATTCGTCGATGTAGTTGCGTAAACCAATCTTAAACACTGTGCCTTCACGTCGTACTTCAACACCAAGGAAATGTCGCACTTCCC
+
bbbeeeeegggggiiih_dgfhhhihhiiihiiihiiiiiiiihiffhbghhghhgihggdggeeeeebbccccabbbbbdccccccccc
@FCC1GLHACXX:7:1101:2809:1943#CGATGTAT/2
CTCGGAATTTGTTGTCGGGACGCCAAGAAGTTTTGCTGTCAGTGTCAGTTTTGTGTTCAGTCGAGGATGGATTACCAACTGGTGAGTTCG
+
bbbeeeeegggagfgiiiiiiiiiiihgfhfehiihiihiihghfhdgghghhfgeggggeeeeccccccbccccbcccccc_bc`Y_ba
@FCC1GLHACXX:7:1101:2878:1954#CGGACGGA/2
AAATAAGATTCTAAGGTAGTTCCACTCAAAGTCATACTTAGGGTACCACAAGTGAACACTCTGGATTCAAGCACCACATTATATGTACAG
+
__[ceccegefgafhhgaedghgihgfgbeg_ghhfhihhhhhefgcd]fcggeghhhhihhffdgfgddgghhfhfgeebgcbdeaddd
@FCC1GLHACXX:7:1101:2922:1960#TTAGGCAT/2
CAGTAATTTCGAAATCCCCGGAAGACAAACTGGGATTTATATTACCAAAATATTCTAAATGAATCTCACATTTCTGATGAAAAATTAGGT
+
bbbeeeeegfgggfgfgiihifdcefhiiiiiiibgifghhfihiiiiiiicffiihiiihiiihgggggceceeeeeccdbbdcccccb
@FCC1GLHACXX:7:1101:2988:1968#CGATGTAT/2
CTCGGAATTTATCAGCAAGGATTTTTTTGTTAAGCTGTCGAAAATCGACAACTAAACGCCATTTCTTGTCATTAGTATCCGATTTTTTCG
+
bbbeeeeeggfgghiihiiifhhiiiiiihiiiiiiiiiihiiiihihdgfggfgggeeccccdddccbccdddcbdddccccccccccc
@FCC1GLHACXX:7:1101:2805:1969#CGATGTAT/2
CTCGGAATTTGAAAGATTAGTCCTAAAAATAAGAGACGCATCGTAAGGTTTACAAACAACCCATACAAGATTTTCAACTTACAACACAGT
+
bbbeeeeegggeghhiiihfgghhiihiihihihfghhhiihifegdgcfgcgghagghhfhhbdggfedbee]bbddddccccccccc`
@FCC1GLHACXX:7:1101:2854:1971#ATCACGAT/2
GTCGTCAATTCCTCGATTGGAGCTATGCGGAGCTGTTCTATCGGCGGAACTCTTCGAAAAGGGTCAAGAATCCCTCAAAATCCCCTTGCA
+
_abeeeeegggggiighiiigiiiiiiiiifhiihfhiiiiiiiiieW]W]]_b]ZZ^_c`^GWX^b]_b]R]bY^[bbcRGY`aX[X]]
@FCC1GLHACXX:7:1101:2774:1975#TTAGGCAT/2
CACCAAAATTTTTTGGAAAAAAATTTATTTATATAAAAAAAAAAATATACTTTTACCCAAAAGAAAAATGTTGTTTTTTCCCTCTTTTTT
+
BBBBBBBBBBBBBBBBBBBBBBBBBBBBBBBBBBBBBBBBBBBBBBBBBBBBBBBBBBBBBBBBBBBBBBBBBBBBBBBBBBBBBBBBBB
@FCC1GLHACXX:7:1101:2828:1994#TTAGGCAT/2
CAGTAATTATCGTGCAATCACCATCCTAAACGCCGCCTACAAAGTGCTATCCCAGATTCTCTTCCGTCGTCTATCACCTATAGCAAACGA
+
aabcceecK`e\beffgfbghihfhfhffhghhiaUeafhiiia\bgfghcg`bdffgfdgegd_ababcccccbccb`cbcdcbcbaa]
@FCC1GLHACXX:7:1101:3216:1843#CGATGTAT/2
CTCGGAATTTACGATCCCGTGGTCGGCAGCAAAGTGACGATCGCTATGCACTGAACTGCACTGGAAATCGTCGAAAAGCGGAACTGATGT
+
___eeeeeggfggiiiiiighihiiififehiii_edghehhhffhhggfgfeeeeeeedddddccccccccaccccbcacaccccbcc]
@FCC1GLHACXX:7:1101:3075:1843#CGATGTAT/2
CTCGGAATTACGGAACATTTATAGGGCGTTGCATACCTATAGGCGTTTAATGCTATATGGAAATTTTTGTAGAGTTCTGCTTTAGTTTCC
+
bbbeeeeeggggfhidfhiighhiiihhhiehhhiiiiiiiiieeeghiighhiigggggggeeeeeecdbddccdcdcccccccccddc
@FCC1GLHACXX:7:1101:3017:1845#ATCACGAT/2
GTCGTCAATTTTCGATCGAAATAATCCTCGCGAAATCATTATCGTCCAATGACAAGCGTGTCCTTTGCAGATGCCCAAAACCTTATTACA
+
_aaeeeeeggggghiiihiiiiiiiiiiiiiifhihiiiiiihighiiihigggggeeebcddcccccdccccccccac`aaccccddcc
@FCC1GLHACXX:7:1101:3099:1845#TTAGGCAT/2
CAGTAATTCTTCTTCGGATGAAGTCGGTATTTCTAACTCATCTTCGACCTCCTCCTTTGGCTTCTCAACTTTACTTTTCTTCTTGTCCTT
+
_bbcee`cgggggiiiihiiihf[egfeghfhghiidgffghihhdghhfhfffhiiifhffhfgYbgfdggcZbdeeeddddbb_]bcc
@FCC1GLHACXX:7:1101:3040:1857#CGATGTAT/2
CTCGGAATTGAACCGAAATCGCGCAAAAGAAAAATGGATAAGCCAATCCGAGAACAATGGGCGAAAGATAAGCAGTCAACTGGAAAAAAC
+
bbbeeeeegggggiiiiffhfihiiiiiihiihf_egffhiehiihiifgdgeedddbddcccccccbccbcbbcbccccccccbccccc
@FCC1GLHACXX:7:1101:3153:1860#CGATGTAT/2
CTCGGAATTGATACTCCCTGGCGAAAATGGATGGATGCGAAGTTGTTTGCCGAGAGTGTGGGGATTGTTTCTTTATTATCTCCTTTTCTT
+
bbbeeeeeggfggiiiiiiiiihhihggiighhighhfgaegeghiiiifgfdgceZ__`bcc[^bcbbccccc`bcbcccccbcccbcc
@FCC1GLHACXX:7:1101:3119:1860#ATCACGAT/2
GTCGTCAATTCAATATGATTCAAACCATCGACCCAAATGACAGGGCTCATTTTTCCACCTCATTTATCGAATCACTCGATGTTATCATCG
+
_a_eeeeegggggiiiiiiiiiiiihhiiihiihiiiiiiiiiiiiiiiiihiighiiiihihiihiiggeeceeeeccdddcddcddcb
@FCC1GLHACXX:7:1101:3084:1877#ATCACGAT/2
GTCGTCAATTCATCGCACCGCTTCATTCATTCGCACCTTTTTCACCTTATCCGATCGGCGCCGAGTTCGGATTATCCCCCATAAGGGGCA
+
aZ^a^c\ccga[bYQJY_bb_cea[bfS^bg[b_fddgh]fgZcfeW\bgfb_ZGTT`acYZ^RQGQYW]acab`]YSJXOXGS_GQTX_
@FCC1GLHACXX:7:1101:3013:1880#CGATGTAT/2
CTCGGAATTCCTCCTCCTGGCCAACCTGAGCGTTTAGATCTCCTATGATGATTTTGACGTCGTGGCTTGGGCAACTGTCGTACTCGCGTT
+
a_beeeeeggfggfhhffh_^cefgghiegdghhidhi[cfghiff]dgghfdghfbghcgdggaaaBBBBBBBBBBBBBBBBBBBBBBB
@FCC1GLHACXX:7:1101:3038:1890#TTAGGCAT/2
CAGTAATTTGAGAGATTTACAGTTCCACGTACCGAGCTTCCAATCGCTAGTCCCTTTACGTCGCTCTGGTCTTCGCCGATTGTCTCGGTT
+
abbceeeeggggghghhiiiiihiihifghiiiifhhihhiiiiiiiiiihiiihhifiihhggeeeeecddddbccccacccdcbbc^a
@FCC1GLHACXX:7:1101:3180:1900#TTAGGCAT/2
CAGTAATTCTCTCTGCTGTTGGAAGTTTTTTTAAATCTACCTTAAGCAATGAAACTGTATTTTTCAGTGCTACAGAAACAGTACTTTTCA
+
a__caccegaeggdcefdefhhfcceggghff\a__c^a^ecfgbghdgedgbacgfbfgfhhhhhhdgfgdgd_gede]bZ_bb_`bdc
@FCC1GLHACXX:7:1101:3222:1900#ATCACGAT/2
GTCGTCAATTTCGCTTCCCTGCTGATCATCACCATTGCCGTCGTTGTTCTCGGTCTTTGCGTGTTCGTCATCAGATTCTGCTTCGTTTGT
+
b__eeeeegggegfhhihiiiiehhiifghiihiiiiiiihhhfgfhiiigfefgihiigfcdeedcccccccccccccdcccccbbc_a
@FCC1GLHACXX:7:1101:3097:1902#TTAGGCAT/2
CAGTAATTTCTCCAAAGGTTGGTTGGTTGGTTTGACTTTATTAACGAGATTTTTAGCCCTGGGCTAGTTCATCTCGGGACCAACGGCTTT
+
bbbeeeeefggaghiiih[bffgiiigghieghhhiiiiiiiiihihhhigghifhhiiiiggggeebbceeddcbcccacccaacaccc
@FCC1GLHACXX:7:1101:3060:1903#CGGACGGA/2
ATAAAATTCAATGCCCCTTCATGCTAAAAACACTCAATAAACTAGGTATTGATGGAGCGTATCTCAAAATAATAAGAGCTATTTATGACA
+
bbbeeeeeggffgiiiiiiiiabgiiiiiiiiiihhiiiiiehihihhfhhhiihifhf`ffghiihihiggeggf`deeededeebccc
@FCC1GLHACXX:7:1101:3010:1903#TTAGGCAT/2
CAGTAATTTCAATAACAATAAACATTTCGGGAGCTGGTAAGCCGCAAAGGGCATTATTGCTCCTATAGACAGGGACTGACGAGCTGCTTT
+
^^_\acS\`ecK`abfh[_[aY`dgdfXdgfH^HbRbO^cXgfagaFaegh[ZbbZ_bdY`\bb`ccbbbZ_`^a^TTGLQWW\\bRGS_
@FCC1GLHACXX:7:1101:3070:1923#GATGTATC/2
CTCGGAATTTGCCTCTTCTTTAACTGCTTGCTGTTGTTATAACGCTTCAGCAGCATATCCCATGCCACCTGATAGTTCGCCTTGGTTATT
+
_b_c`cceg`ccgffhhdghhcfii_d^[efgihih`fecdedZ__febbegffhhfighffcghfghfgdggd`\`^^a[`a_bc\bbb
@FCC1GLHACXX:7:1101:3129:1926#ATCACGAT/2
GTCGTCAATTGTGGTCGTGACGAACTTGGCCAGTGATGATACCCGTCGACCACGTGCATTCGTTATCGGTAGAAAGTCGAGTTGTCGGTT
+
aaaeeeeegggggifhieghhhiigfhihiihhccfgfgff_aegghiiehiggdgeeeeedbdcccccacc`bbYY_a^_Y[bbbcccc
@FCC1GLHACXX:7:1101:3104:1931#TTAGGCAT/2
CAGTAATTATTACACCCTAACATTCCTTCCCCATCCCAACTGACTGTAAGGACTTGGCCGGCGCCGTTATTGATCAATAATATTAGATCT
+
bbbceeeeagggghiiiiiiiiiiiifiiiiiiiiiiiiiiihiiihiiiiiiiiiiiiihigecccccccccdcdccdcddddddcccd
@FCC1GLHACXX:7:1101:3051:1943#TTAGGCAT/2
CAGTAATTGAAGGTGCCGAAGTCTACCCAGACGGAGGCCTTCGTTTTTGCGGGTAGCCCTAAAAGTGCAGAAGCGAATGCTTACAACAAG
+
a_aaaccegc^begfffhad`W`d__fffefhgf[gfffgbagRacbgd\``dX]VZ_bb\^ZZYGK]bRKT^GT^TX``bbY]SYY^^[
@FCC1GLHACXX:7:1101:3189:1948#ATCACGAT/2
GTCGTCAATTTTCCACAGTTGAAAAAAATCGTAAAGAAAAGCTGGAATAACTATGCTCCAACTCGTGGAAAATTCATACATTTTGCCTTA
+
__aeeeeegggfgiiihhgiihhiiiiihiiffiiiiiiiifhhhhffhiiiiiifhiihiggggeeeedddbdccddccddddcccccc
@FCC1GLHACXX:7:1101:3139:1949#CGATGTAT/2
CTCGGAATTGTTTGGAAGATCAAAAATCCAACAAACCAAGGAACATCTCCTGTTCGTCGCTGATCGCCTGAGGGTACTGTCCGTCGTTTG
+
__beeeecggcgfhifdgfhiiiihiiiihiiiiiagff`cehiih[e^cg`egfhgdgiggeeZaeccbccccZ^bbbccbaac[OX_a
@FCC1GLHACXX:7:1101:3023:1951#CGATGTAT/2
CTCGGAATTTCACCCTTGGAAGAAAGTTCGCATTCCGGAGAAACGTCCTTTCTTCCATTCTTGCCACGTTTAGTGACAGTTTTAACACTT
+
bbbeeeeeggfggihiiiiiihiihfhihhhdghihihhifghihfegghghiihhiiiiigg`dggeccdcdbddcccbcccccccccc
@FCC1GLHACXX:7:1101:3087:1952#CGATGTAT/2
CTCGGAATTGCTAATGGCTATACACTGTATTTTGTTTTTTGAAAGATTTATGCGACTTTTTGATTTAGCTGATTTGGGGTAACATTGATT
+
_abeeeecggggfiiihiihhhffhhdehfhhhh`giiiihfhiifhiihhehhgffhiiig`ggggeeee_]bdd`bc]ab]bccbbcc
@FCC1GLHACXX:7:1101:3239:1974#ATCACGAT/2
GTCGTCAATTGATCAGTAAGGTGCAAAGTCGTTCGTATCATTCGTCGTCGTCCACGCTACAAGTTAAATCACAATGTAGGGAAAGACATC
+
_abecceegggccghihffhfJ`_gghigfdfddeefbcfgfff_ffhhhgghihhihggggeccceedddbbbbb]_bbabaaa`[`b`
@FCC1GLHACXX:7:1101:3135:1977#TTGGGCAT/2
CAGTAATTTCTCTGCTGCAGTTGTTATCCGACGTTATCAATGACAAATAAGACCACCACCTCGAACTCATCCCCGTCGATCATCACGTGT
+
abbcceeegggggiihhhhihhdfihiiiiiiiihiihiiihhihiiiiiihifhiiiiiiiigfgggeeeeeccccccccccccccccb
@FCC1GLHACXX:7:1101:3081:1979#ATCACGAT/2
GTCGTCAATTACTCAATGTCCTAGAAAAACAAATAGAATATCATCATTTTCATTATAGAAAGATTTTTGCTGAACCACTCAAACCCAAAT
+
_abeeeeegggfgiehfghffhhhiiffgefffheghhhhhgihiiihiffghhiihhiffhH\egdfihagfhbggdgggfeeedbcdd
@FCC1GLHACXX:7:1101:3035:1981#CGATGTAT/2
CTCGGAATTCAAAAATCCAAAATCCAAAATCGAAAATCAAAAATCAAAAATCGAAAATCAAAAATCGAAAATAAAAATTCAAAAACTGAT
+
bbbeeeeegggggiiihiihiiihiiihiiiiiihiiiiiihhhhhiihiiiiiiiiiiiiiigedgeeecdddccccccccbcaacc_b
@FCC1GLHACXX:7:1101:3197:1983#ATCACGAT/2
GTCGTCAATTTATTCTACTCTGATCCACCCTACTTGTTCTTATACATATTTTTACAAATGGACACTGCATTAATCAACAACTGCGCGCAA
+
_a_eeeeegggfgihihiiiiihiiiihiiihiiiihiiiihihiiiihiiiihhihhiihhiiiiiiihiiiihdghiggggeeecccc
@FCC1GLHACXX:7:1101:3161:1995#ATCACGAT/2
GTCGTCAATTTCAAAATGCTCGTTCTCAGCAATGCTACAACCGATTTTCGAAACTTTTGATTTTTAGTACAAGGAAATAGTTATACTAGC
+
babeeeeegcgeghiiiifiihhihiiiihiihhhihhiihiifhhiihhiihiiiiiiegegfgeeeeeeedcddccccbccddccccb
@FCC1GLHACXX:7:1101:3296:1844#ATCACGAT/2
GTCGTCAATTTCCTCAGGGATTCCTCAAATGGCTTCTGCACAAGTTCTTTCTTGGAAGTCTTCGGGTGATTTCTCCATACATACCGGCTA
+
_aaeeeeegggcghfihhighhihiiiiiiihhhiihhhhiiihafegghhiihibghfhhiiihi\a_dggggddeeeebeddc`ac^_
@FCC1GLHACXX:7:1101:3369:1845#TTAGGCAT/2
CAGTAATTGCAGAAAACATTTAATGCAAGTTCTCCTTTATGAGTTTTAGGAGTCTTTCAAAAATTCGTGCCGTTATGTATCTAACTACGT
+
abbceeeeffagcaagfhdeegdcgdc_gag]gedhfg[dbfdSbeghdagZc_cceccghacZebfZT_\``fdZZdg_a_ba__cb`d
@FCC1GLHACXX:7:1101:3450:1849#ATCACGAT/2
GTCGTCAATTTCCACAATCTCCCCTATATTCACTATAACCCCCCAACATCCGCCCACCAGCCACCAGGCCTTCTTCAGCGGCGATAATCC
+
Y\\cZJ\H`Q[K`efXb_Y[a_Xdghbcgfcf]eSPIYYIP^OV_baeRHWZb_BBBBBBBBBBBBBBBBBBBBBBBBBBBBBBBBBBBB
@FCC1GLHACXX:7:1101:3411:1849#CGGACGGA/2
TGTGTCATTTTTAAATGGCCAGTATTTTTTTTTTTTTTTTGGGAAGGGCAAAAGGGCCCTGTTGACTTTGGCAGCTACCCAAAAGCCCAA
+
a__eceeeggggghiiiiiifg_ggiiiiiiiiiiigeccBBBBBBBBBBBBBBBBBBBBBBBBBBBBBBBBBBBBBBBBBBBBBBBBBB
@FCC1GLHACXX:7:1101:3471:1858#CGATGTAT/2
CTCGGAATTGCCTACCAGTCCGGGCACAAACAGCACATTTTCTATCGGAATCACTCGTTTTTCTTTACCTCTATAAACTGTCAATCTTCC
+
bbbeeeeeggggfihhicgghdfgchihiihihiiiiefiifghhhhiihffhidhh`ddde^bceedcbddbcccdcccccccccccbc
@FCC1GLHACXX:7:1101:3311:1863#ATCACGAT/2
GTCGTCAATTTAATAAAGTTGAGAAACACCGAATAACCTTTAGCTTAATCAAGATGATAATCGTCGTAGCGTTTAGGACGCGTTGACTGC
+
baaeeeeegggggiiiiighhiiiiiiiiihiiiiihiiiiiihiiiiiihiifhiiiihiihfhhggggececcddccccccccccbcc
@FCC1GLHACXX:7:1101:3389:1870#CGGACGGA/2
CTTTTGGCGGTGTTGGCGGGCCACCTATCTACCATGTTCACATTAGTGAACAAAAGTCTTTGCTCTCAGAGATTACATACTAGACAGAGT
+
a__eeeeegg_ceghihhiiF_dggdcacbcadZ``Z``b`bbc_Z]bZ_]`baac`bbcbbbcbbbcccc`bc_]`cbccb_b`b^^b_
@FCC1GLHACXX:7:1101:3337:1872#TTAGGCAT/2
CAGTAATTGTGATTACAATGAATCCTAGACTATATAGTAAGACTAAAAGACTTAAACTACTAGGAACAAACAAAGAAGAACAAGGAAAAG
+
aabeeeeee^baaf^deedegffegdfabghffcgfdfddddgfbgihchhhidcgfhbcfdaebghihihhghffhdfdggdccecbd_
@FCC1GLHACXX:7:1101:3442:1875#CGATGTAT/2
CTCGGAATTGCAGGATTCCCACTTGAGTCCGGTGAGACGACCAGATTCGGCTGGAATCATCAAGAGCAAGAGCGGCCATGAAACTAAGAT
+
abbeeeeeggfgghiiiiiiiiiiiiigghiieghiiiihiifhhiiiiihiggdgbceeeeecdbbdc^b`ccccc]bc`bcbbcccbb
@FCC1GLHACXX:7:1101:3355:1881#TTAGGCAT/2
CAGTAATTAATGCTGTATGTCTCTCAAAGCTGATGTATGGCATCGAACTATTTGGAATGGAACTTACCAATACACTACAGCCTATCTTCA
+
a_acceee]egggiihhiiiihiiiiiiiiiiiihghiiihiiihhihhiiihghhiiiiiihihiiihfihiiiiiihgffgeeeeeee
@FCC1GLHACXX:7:1101:3266:1884#TTAGGCAT/2
CAGTAATTAGAATCTGTCCTAGTTTGCTTTTGCTCTACGACTCTATACCGACTCACACACCGACCAATGCAATCCAATGCAATAACATAT
+
^__`aca^\ce^eg[[^`bcddJ`dgfi_ghfhhfggg\gfhhhidfgfdcfhfhhiacgb[U`a]^_]bGZ`_b_Zbbcccccccc]b]
@FCC1GLHACXX:7:1101:3487:1884#CGATGTAT/2
CTCGGAATTTCTCCACTTGTCGACCTGTCCGCATCGCTTACATCCTCCCCTACGACGGCAGTAAAGTATTGCGGACTCGGAAGGGTTTTT
+
__beeeeegggggiiiiiihiiiiiiiiiiiiiiiihiihiiiiiiiiiihhhiigeccccbbbccbbdcccccacccacacaccJW^ac
@FCC1GLHACXX:7:1101:3422:1898#CGATGTAT/2
CTCGGAATTCACCGCAGTATCAGCAGTTAAATAATCTGTAAAATACTGAAATCATAAAGATAACTGAATATAGAACTGAACTCTCGACCT
+
bbbeeeeegggfghhhighiiiihiiiiihiiiiiiiihhihiiiiihhiihhiiiiiiiihhhiihhiiihiiiiggggggeeeedccc
@FCC1GLHACXX:7:1101:3270:1904#ATCACGAT/2
GTCGTCAATTGCCTGTGATCTCAGCGCCATTCAGGTGTTCGTCGAAGTGCTGCTTCCACATTTCGTTCACCTCACGCTCGTCCGTCAAAA
+
_^_ecceegfgefhheghhiiiihgghichhiiiiaeeeccegfhhhefffefhiiiiadgigfgggeeeeeddccbccaacc^`ccacc
@FCC1GLHACXX:7:1101:3443:1922#CGATGTAT/2
CTCGGAATTTTATCACGAAAATATTTTTGATTTTTTTTAATGTATGCATTATTTAACTTGTAGATGAAACGAGATGCTTTATAAACTTTA
+
bbbeeeeegggffiihifhiiihfhiiiiehhiiiiiihiiigffhiifhhfhihhggggfgfeeeeeeeccccccccdccccddccccc
@FCC1GLHACXX:7:1101:3420:1927#TTAGGCAT/2
CAGTAATTTTGAAAATGATTCTGAGACTTACTCCCTGGTATAGTACCAATGAGTTACATAGAATATCCAATGTTGAAACATTGGAACAAA
+
a__ceeee`geZ^`d^JQK`hi_aaY``YJ[bfgca^dX^PbXY^SgcaegdbIXaac_acd`cI\Wabb\bV\bg`cZadZbbddHUR_
@FCC1GLHACXX:7:1101:3470:1932#TTAGGCAT/2
CAGTAATTCTTCTAAGTGGTTCCAAGAGCCACACCTTCATTATATCACAAAGCGACCCGCAGGACACCGTGGATCACCCGATTGGCGTGC
+
bbbceeeegggggiiihhihiiiiiiiihiihiiiihiiSghiiiiiiidggfhiiihiiigeeeedcccccccccccccccccccccac
@FCC1GLHACXX:7:1101:3324:1938#CGATGTAT/2
CTCGGAATTGTGTAAAGGTTTCAGGCAAACATTCCAGTTCGTTTGGATCCCGCCGGGGACTACGACAAGGTGATGGACTTTTGTGTCTGT
+
aabeeeeegggggfhiiihhiiiiihiiiiiiiiiiighhihiiiiihiihihiiigeccdccccccccc`bbccccccccccccbbccc
@FCC1GLHACXX:7:1101:3269:1940#ATCACGAT/2
GTCGTCAATTGTAACCGGATTCCCTTTCGCTCATTCAATATATATCAGGACGGTTGCATCAACTGATTGTTGTATTCGGTTAAATGCTTA
+
_aaeeeeeggfcefhiif_egghifbegghhhhhhgdghaacfhdgih_fae[egiiigebbge]__bcZ`_bdcdbcaZ]^bY]``bbc
@FCC1GLHACXX:7:1101:3378:1940#CGATGTAT/2
CTCGGAATTGAAGATGATATTTGTCGCTTTTGTAGTGAGGAAACAGAAACCTCTGAACACCTTCTGTGTAACTGCGTTGCACTTTTTGCT
+
___eeeeegggggdaabaeghhhaaffhhf_fbagefhhihhhii]cfghfghhhbgffebgffbcfZ_bcgggb`[^abddddcbcccc
@FCC1GLHACXX:7:1101:3356:1948#CGGACGGA/2
CCTCAAACTGCAGATTCTCTCTTTGGTGTCCCAGAGCAGATATTTACTTCCCTGGGACACAATTCTTGACCTAGATTAACTCCTGTATGA
+
a_bcacecggaegfgS`efhehfhghaWeb`Xdd^e_fhZ^e[ag[^aehhdffggcefhffggf_egbV_dbf`R^`]dR_becbbbZ_
@FCC1GLHACXX:7:1101:3398:1950#TTAGGCAT/2
CAGTAATTTGGAGCGTCTAATCCTGGCAGTGTGCGGAAAGAGTTGTTTGCCGAAGACGGTCGTAATGACGAGAATATGCCAATCAACCAA
+
__acceeegggeghiiiihhiiifiiiiidfbcgghdcghhi^cdgghhhihhhgegeeabcaaccbbbccca]Ybccccccccccbcca
@FCC1GLHACXX:7:1101:3319:1974#ATCACGAT/2
GTCGTCAATTCCGGTTGGAAGATGGCTCCCGGTTTGCTGGCGCCCCGACAACTTATTATCGATACTACGCAACGCCCGCTCTACTTGTTC
+
^\^cP`acg``e`gHYdbceddSb^XZ^afacg[fV[^^c\_fagh[XSFX^G]RZbbY]`cXXZ_bbcccaaLT__a[[_QSY_b`cRY
@FCC1GLHACXX:7:1101:3428:1976#TTAGGCAT/2
CAGTAATTATTCCGAGTTCCTCTGGCCTCTTCTAGAAACTAGATATGTGGGCCAGTGAACTGACAAAAAAATCATTGGAATCCGTTAAGA
+
bbbeeeeeaggeghihfghhhhfhhhiiiiighi]ehfhhfighiiifhdgghighffhihidhghihidceedddddcc`T]^ac^_Y_
@FCC1GLHACXX:7:1101:3462:1979#CGATGTAT/2
CTCGGAATTTGAAGCTGTCCGTAATATGAATCAAAACGGTATACGGGAGAAAATGACAAAAAATCGTTAAGTGGCATTTTCTACCACTTT
+
a_beeeeegggeghihigghgZegfiahhhhhiiihiiigghhfhhhiihgfhfhhhiihhgc_cbcccccbbccccbccdcdc_bY`bc
@FCC1GLHACXX:7:1101:3381:1979#CGATGTAT/2
CTCGGAATTTTTGTGTCTGCATTGTTCGGTACTCGACGGGTGCATTGATGATTCTGCAGGAACCCACCACTGCTGCTGGCTGCTTCTGCT
+
___ececeegeg`ZbfY[b[cg]ccaf_ce\`dfffffhhFZbefZ_bffbcg``ddd]QTZ_TXZ\ZQGLLT]bbb_b[^aV]]__`]`
@FCC1GLHACXX:7:1101:3287:1987#TTAGGCAT/2
CAGTAATTTCTCCCCTTCTTTCACGCACACACAACCAACAAACCATACCGGTTCACGTGCTACTACAATGCGCCAACCCCATCGTAACTT
+
_bbccceegggeghffhfghifiiifdh]fgihihfifhhihifhiihihidgffiggggeeeeeecdddccacccacccacccaaccdd
@FCC1GLHACXX:7:1101:3253:1993#CGATGTAT/2
CTCGGAATTTCCGGATTCACAAAACGACGAAAGTAAGATTTTCAACTTTCGCAACCTAACCACTAGTTTTGTCGCTCCGCTGTATGGAGA
+
bbbeeeeegggeghihighihihhhhhfhihhhcceacgfghgafhhhhhfhiggeeeee]bbddc_cccaacccY`aac_a]bcdcccb
@FCC1GLHACXX:7:1101:3524:1846#CGATGTAT/2
CTCGGAATTTTCTCAGGATTCAATCCCTGGTCATATCCAATCCATCATCCATCGTTTGGCATCGGTTTTCGCGCAGACGAGCTTACATAC
+
bbbeeeeegggggiiiihiifghiiiiiiifghihiiiiiiiihiiiiiihiiifihhiiiiiiicfgggeeeccccccacc_bc_bcdc
@FCC1GLHACXX:7:1101:3693:1858#TTAGGCAT/2
CAGTAATTTGAGTAATGCGCAGCACTCACTTGTATAATGAATGGTTGAACTGCGAGACGTCACGCGAGGTAAAACGTTATTCAATGAGAG
+
bbbceeeeggggagffh`fghihiihifiiiifgbfhhihiiihcfgfhiiiihiiihgfhfgggecccaccccccaccccddddccccc
@FCC1GLHACXX:7:1101:3550:1861#ATCACGAT/2
GTCGTCAATTTGGATCCTAGATGGAGCACGGATCCATTGCGACGCGAGCATCATTTCTTACCTGAGATCGTTGGGTATTTACCCGATTTT
+
_aaeeeeegggggiiiiiiiiiiiiiiiiiihiiiiiihiihiiiiggeeddddddddcccccccccccccccccW`ccdddcccacccc
@FCC1GLHACXX:7:1101:3501:1864#TTAGGCAT/2
CAGTAATTTTGGTCGACCCAATGCTGAGGAAATTAGGAGGGCAGAATATTTTGACTACGAATATGTTTTAGACCACGCCCCCACCTCGAG
+
a^_aZc]cgceeggYa___edhRbffffffbfaffffaffgGaeh_`b`fffbbffgfgeegd_aV_R]]_]]U\\_a^W\\acc^^acc
@FCC1GLHACXX:7:1101:3591:1872#CGATGTAT/2
CTCGGAATTACATATACAGAACTGCGATAGAAGCTTACTTTTCGGATGTTCCGGGTTTCCGGAACCGGGTATGAATAACTAAGCGATTTG
+
^abeacc\eea^cfaa`bdcgcgfdegghiii`_fgaaccfh_UW^U^eb_eY_ZLZcZ\Z\a[RKXRRKW]``bbTYbb]]YXXGW`a]
@FCC1GLHACXX:7:1101:3629:1873#CGATGTAT/2
CTCGGAATTATGCTGGTAATCTGTTTATCTATTTATCGCGATCTTGCTCAGTCAGAGTGAACCAAATCACCGAACAGTGTTCTTCAGCTC
+
___cceccggccehhh^dihhfgdggbghhhhhifgffhhfhfgihbfgggefhfff\afghghgghhhggdadccdbd``]`bcdbbcc
@FCC1GLHACXX:7:1101:3668:1877#TTAGGCAT/2
CAGTAATTCATTCAAATGTGCGTTTGATTGACTAGTTGTGTGTTTTCATCGTTCGCATTAAAGTTTTCGAGAAAATATCAAGTATTGCAG
+
bbbcceeeggcYccghifhihfgfiff`gd]c`^ZebdegZb_eegXefaef\W^_efhS\beV_bdggggf]cXb_acdbc]_URZGT_
@FCC1GLHACXX:7:1101:3700:1885#TTAGGCAT/2
CAGTAATTTTATACAATATTTTTACATCTGACTTACCTGAGTTACCTCAGGGCTGTCAAAAATCTTTGTTTGCGGATGACACAGACCTTT
+
bbbeeeeegggggiihiiiiiiiiiiighiiiiiihiiiiiiiiiiiiiiiihiiiiiiiiiiiiiiiiiiiiiggeeeedddddccccc
@FCC1GLHACXX:7:1101:3734:1885#TTAGGCAT/2
CAGTAATTCTAGTAATGTGGACACTTCAACCGAGCATTTTGGTGGTGTTACTTGAAAAGCTGCGTCTGCTTGATATCGACCTCTGGAGCA
+
bbbceeeeggfgghiiiiiiehiiiiiiiiiiiihiiiiiiiegieecgfhfhhhiihihiihgggeeeeeddddedcccccccccccbc
@FCC1GLHACXX:7:1101:3534:1895#CGGACGGA/2
CCCAGCACTTTGGGAGGCCAAGGAGGGCGGATCACGAGGTCAGGAGATGGAAACCATCCTGGCTAACACGGTGAAACCCCGTGTCTACTA
+
bbbeeeeegggggiiiiiiiiiihiiihghhiihigggeceddddcacccccccccccccccccccbccccacccccccccaa`ccdcdc
@FCC1GLHACXX:7:1101:3612:1898#TTAGGCAT/2
CAGTAATTATAAGACGTCATAAAAGAGTCTTATATTGTTATTTCTCGTCACTACCTCCCCGTGCCGGGATTGGGTAATTCTACTTTGCTT
+
bbbeeeeefggfgiiifiiiiihiihighiifhhiiiiiiiiihiiighihhhhhhihhfhghiiigedcdddc^bbdddccbccdcccc
@FCC1GLHACXX:7:1101:3749:1911#CGATGTAT/2
CTCCGGAATTAAAGGAAAGGGGACCACAACGACCCCGAAAATTTCCCCAACCTTAAAAGGGGGGTTTAAAAAAAAAAAAAATTCTCTTTG
+
aBBBBBBBBBBBBBBBBBBBBBBBBBBBBBBBBBBBBBBBBBBBBBBBBBBBBBBBBBBBBBBBBBBBBBBBBBBBBBBBBBBBBBBBBB
@FCC1GLHACXX:7:1101:3583:1913#TTAGGCAT/2
CAGTAATTCCTCGATCGCCCCACACTTCCAAGATCCTGCTCCACTTGGTCAAACCACCTAGCTCGTTGCGCTCCCCTTCGTCTTGTACCG
+
bbbceeeegggfghighhiiiiiiiiiidhifhiiiiiiiiiiiiiihhihhhhiihhhigebdgaee[aaacccccccccccccbbccc
@FCC1GLHACXX:7:1101:3505:1914#CGGACGGA/2
TAGGCTTTGTTTATCTCCAGAGATTAGGAGTCTTTTATTTCTTATTTTTATTTATTGAGACAATCTCATGCTGTCACCCAGGCTGAAGAG
+
bbbeeeeegggfgiiiiihigfdgihihdgeecghhfiiiiihhihhihhhihhhiiihhgiiiiiiihiiiiiiiiiihggedeeeeed
@FCC1GLHACXX:7:1101:3665:1921#CGATGTAT/2
CTCGGAATTCCGGTTGCTAGGTCCTCTCGCACGAGTTTCTGTATTGCTTCTGGATCCCTATGGCCAAGCTTCTTATGCCAAACGTGAATG
+
_bbeeeeegc^cc^^b]bbdb``[dfgfffddcg^GV^aegggf_e\be_ec_Sb]cgfdd\bgeeaabbd_bdcc]GTZ_[`\^`GT]]
@FCC1GLHACXX:7:1101:3709:1935#TTAGGCAT/2
CAGTAATTCGAAAAACGCTATCAAGATGGCGCTAGTGAGCCAAAACTTTATTTGCTTATATCTTAGTCCAGTTATGAGATACAAAATTTT
+
bbbceeeegggggiiiihihiihiiicghhiiififhiiiiiiiidgfhggghhhiihiiggggebbgeeeeeeddccdbdbcccccccc
@FCC1GLHACXX:7:1101:3643:1936#CGATGTAT/2
CTCGGAATTTTGATTGGATTGTTCTCACTTTGCCCTTTTGCCACCACACAAGACATCCATACGCCAATATTGGTCGAACAACAGTTGTGC
+
___ececcgg[c[YYb^[bgcaggfh`adgfh__^eeecabfgihdgfhc_ceWabgghfhi_dfgdgegeRZV^W\`^acBBBBBBBBB
@FCC1GLHACXX:7:1101:3604:1940#ATCACGAT/2
GTCGTCAATTGATACCTGAACTAGCCCGATTCTAGTGACCTTATTTGAATGTGTTTAAAAGGATTAATACTTTACAGTTCTCGACATAAT
+
_abeeeeegggggiiihiiiiiiiiiiiiiiiiiihiiiiihhiiiihhiihghhihhiiiiiiiiiiiiihiggggggeeeeecccccc
@FCC1GLHACXX:7:1101:3568:1943#CGATGTAT/2
CTCGGAATTTATATTCAAATGTTTTCTGCTGAGAGTTCGACTGTATTTTCAATGATTGATGAAATATCGGCAACGCAGTCTTTTTTTTGT
+
bbbeeeeegggggiiiiiiiihhiiiiiihihhghgfhhhiiifhiiiiihiiiiiiiiihiiiiiiiiiiigggeeccdddcccccccc
@FCC1GLHACXX:7:1101:3681:1943#CGATGTAT/2
CTCGGAATTATCGTGCAATCACCATCCTAAACGCCGCCTACAAAGTGCTATCCCAGATTCTCTTCCGTCGTCTACACCTATAGCAAACGA
+
bbbeeeeegggggfhhhiffdhiihihiihihihaghifhihiihgghhgghfhgfggggeeeeeecddcccccccbcbcccdccccccc
@FCC1GLHACXX:7:1101:3536:1944#ATCACGAT/2
GTCGTCAATTTTGCAATATTTTGGTTCTATTAGTGCATAGGGTAGAAGCACCGATTTCGGACGCAAATGCAGTCAACTAGATTAACGCGG
+
_aaeeeeegggfgiihiiiiiiiihihiiiihifghiiiihiefghhhiiiiihiiiiiiiigeeccccccccccccccccbdcccccca
@FCC1GLHACXX:7:1101:3502:1950#TTAGGCAT/2
CAGTAATTGCCAGCTTATGTAACTTCAAGAAAATATATGGATTGGAAGTAGAATGGCCCTTTTTTGCCACATCCCACGGCAAAGGCCCCT
+
__aaccdcggegghh_fgfbgdggbg_ghbffhcghhhdf]fg_eg^cfbfafc^ccaeZcghfdfRbb__dZ`b`ca^bacQZ`Q[WR[
@FCC1GLHACXX:7:1101:3734:1954#ATCACGAT/2
GTCGTCAATTACTCCAGCACTTCCAACGTCTGCTGAGCAACGCTTCTTATCGATTGTTTGCAATCGGTTCCGGCAGGTTGCAATCAAATG
+
b_beceeegeggghfcgafhhiiiifhgdg`ef]b^ebggihf\ffhhfafdafgfce`d_ghfgbdZ\^cbaaZ__KY[TR]]]YY`bY
@FCC1GLHACXX:7:1101:3706:1958#ATCACGAT/2
GTCGTCAATTACAACATTTTTTTTACAGTGTATATATTTTTCCAGATAGTCCCAACAATAACCTAAAACTTTGCGTAAGACACCAAACTG
+
_^_ccccccegYbggdffghiic`cecg^fafhhifhgihhhiiddcff\\abbeff`ffcgdgfeeeea^b__`R^a`bbb[aa`^`bc
@FCC1GLHACXX:7:1101:3500:1972#CGATGTAT/2
CTGGAATTTCTCCATCTTCCACCTGGCAGCCACCGCCGTTTTATCGGTCAGCAAATACCATCTCGAACATTGACCAAGGCAGGCATTAAT
+
bbbeeeecggggfhhdhhfgh_egffdfgc^ddeeeghcegfghhhi_eggdgfbdgggggeed_Z`accbbccccaccacPWZ^`b]bc
@FCC1GLHACXX:7:1101:3669:1978#CGATGTAT/2
CTCGGAATTCGATCGCTGGCTAAGTGGCAGCAAGAATGGGATGAGAAAGGAAGGTGGACCTACAGGCTCATCCCGAATCTATTGGCCTGG
+
___c^cccggea`fffffhfgfhdbdbadcVRafXcgbbg`eace\WbbfafZ_\\_dgedgf__a^Z`bGMZ\\XRWW_TZ]__X_ba[
@FCC1GLHACXX:7:1101:3645:1981#ATCACGAT/2
GTCGTCAATTTAAAGCCTCTCTAAACAAAAATGAAGCCTACGATTATAAAAGAGGTGTTAAAATACTAAAAGGATCAAATTTTTCACAAT
+
_abeeeeegegggiigiiihiiiihhiiihiihiiiiiiiihghihgehihghiibffhhhiihhhhiiggggeeeeedddddddccccc
@FCC1GLHACXX:7:1101:3589:1991#TTAGGCAT/2
CAGTAATTATTTATCATCTGTTCAATGTACATACAAACTCGATTAACGTCATACTTATTCTTTTGAAAGATGGAAGCCACGAGAAGGTTT
+
abbceeee`gggfiiiiiiifhhiiiii`gghiiiihiihighihihihiihfiiiiiihiiihihhiiihihiiiiihggeeecdd_bb
@FCC1GLHACXX:7:1101:3510:1995#ATCACGAT/2
GTCGTCAATTTCCTATGTTGCATACTTCACACTAGAGTATCGTTTTGAAGTTTCTAATCATCATCGTGTTTGACGTTTCACACTAGCGTC
+
babeeeeegggggiiiiiiiiiiiiiiiiiiiiiiiibfghhffhiihiiffhhhiiiiiiiiiihegfgihhigdggeeeeeedcdcac
@FCC1GLHACXX:7:1101:3744:2000#CGATGTAT/2
CTCGGAATTTTTAAACTTTTTATGGTTTTTAATGTAAATGAAGATTTGAATACTCTTAAAAATGAATACGCACACTACTAGCAACATAGT
+
a^Z`Yc^cg]aeegS``egfg\aefhi_egheadX^eb_e^ca[acfXc^^^eg]^aeh_f]afhf`g_fh``dd^\ZV_ZZZZ`bd_BB
@FCC1GLHACXX:7:1101:3903:1846#CGATGTAT/2
CTCGGAATTTGCACCATTAGCGAGAGTTTGCCGTCTACAAGTCGAAGCAAGTGCAAAAACAGTTTCCGAACCGTTCTTTCCACGCTGAGG
+
bbbeeeeegggggiiiiiiiiiiiiifhhiiiihiiiiiiifhhiiiiiiihhihihigggggeeeeecccccccccccccdcccccccc
@FCC1GLHACXX:7:1101:3986:1848#ATCACGAT/2
GTCGTCAATTATTATCCTTAGAAATGCTTTTAAAGCCATAAGCTGAAAAGCAGGCTTTGTTGCAAAAGGGAAGTTACATCTGAAGAAGAA
+
^__eY`cWccS`eeghff^aJR[eefa[]_gd`e[XdeaIYcc^fIOOafZae\OcWXb\b\HaZHae`c_`d\`ddd]acba]__``Zb
@FCC1GLHACXX:7:1101:3824:1855#CGATGTAT/2
CTCGGAATTATAAGCACTATGCGCGAAACTAGAAATATGTTCTAGGAGGTACACGACTGCCTGTCACTCGTACTAGTTTTTGGTGTTATG
+
___eeeecggeeag`fYJ`dag_dffegfghghdgfhh_Xacghifa_eZ_cffgfadg^_cdcdbbd_`Z^`acc_c`ba_aX^aaccc
@FCC1GLHACXX:7:1101:3766:1857#ATCACGAT/2
GTCGTCAATTTGTTTTTGTTTGTCTCTTTTTGTATTCGAGAGAGTCCCAGCCCAGCCGTCTCGAAAGAACCCAAAAGGTTGATGACTTTG
+
_aaeeeeeggggghiihihhiihiiiiiiiiighhihhiiiiiighhiiihiiiiiiihiggggfeeedccccccccc]bccccdccccc
@FCC1GLHACXX:7:1101:3944:1861#ATCACGAT/2
GTCGTCAATTCAAGTCCTCGAAGTCCAAGTCCTTCAAGTCGAAGTCCTCCAATTATTATTTTGCTTGATAAGTTTTCAACGGAGATAAAT
+
a^_eeeeeagg`gdadddegdRedggbgghhfffhfdhfgfafe^fgfhh_^af_ba\ehhhihiihhfh_fHV`dgdb`a[^abcbcc]
@FCC1GLHACXX:7:1101:3880:1876#TTAGGCAT/2
CAGTAATTCACAGGTCGATGGAAAGCTACTATGCTGGCTCTGTACTTTGTCCTACAAGCGTGCCCTGACCAAGGCACGCCAAGCGGAAAG
+
bbbcceeegggggiaghiiiiihiiiiiiiihiihiihiiiihiiiiiiiiiiiiiihiihiiiihiigeggfeadeccccccccccccc
@FCC1GLHACXX:7:1101:3794:1879#ATCACGAT/2
GTCGTCAATTCCTTGGAAAATAATGACTAAAGAACTAATGAAATCTTTGTTTTTTGTTAAAGTGTTAAAGACCTACTGTTAGAAATGAGT
+
aabeeeeegggcgdhihiihiifffhgghhighhiiiiihfghffhiiiiihiiiighhfhifhhiiiihiggcggeecddedddbbddb
@FCC1GLHACXX:7:1101:3933:1879#TTAGGCAT/2
CAGTAATTATGGAAAAAAATGCGTCCTTCTGTCACATTCGCTGAGTTCATCAAGCAACGTTGGATTAACTTTAAGGACAAAATGGTAAGA
+
_abceecccggfg_gfffghhhifhiiiiiihifffghiiiiichgdgeghhfhhiiiggggeeeeedcddddcccccccccbccbcccc
@FCC1GLHACXX:7:1101:3837:1880#TTAGGCAT/2
CAGTAATTCGTTATCTACAAGCATTGTTCTACATTCTACTTTTGAAATATGAGTAGCAAAACGGCATTTCAATATTCTGATATCGTTCGA
+
bbbeeeeegfggghiiihihiiiiihffiiiiiiiiihihiiiihhiiiieghgghiihghiiiiiiiifhhiiggggedgeeeeec`bc
@FCC1GLHACXX:7:1101:3895:1890#TTAGGCAT/2
CAGTAATTTCATGAAATATTGTTCGTTTTGTTGAGGAATAGATTCTCGTGCACATTTTCAACGTGGAAAAATAAATACTCGCCCGGCAGG
+
abbceeeeeeggg_ddffihiihiieghifgghggiefhhifhdeg]fe^eegihdghhffhieefcghhi]]ddBBBBBBBBBBBBBBB
@FCC1GLHACXX:7:1101:3971:1899#CGATGTAT/2
CTCGGAATTTCGAATAAACGAATATTACTGTCAGTTGTTGATGATATTGCAGTAAAACAGCACAATATTCTCATTAACATTGATTAACAA
+
bbbeeeeeggggcfigfhhiidgdhihfifhhihffgfgiehidXebfhhgfghhiighhihfbfbgghifggggeegfgfeRaceddd_
@FCC1GLHACXX:7:1101:3945:1905#ATCACGAT/2
GTCGTCAATTTCTCTAGCAAACTGCCTATTCCTTATTTTTTCCACCCAAATGGCGATGATTTTGTTCAACTTTTTGTACAAGATCTTCCT
+
_bbeceeeggeccfhcgffXRbggbcggffhhgf[dcXegghd]ffffXWaedfghhhfhgg`gbb``d``ceeec`bbabbcccc`ccc
@FCC1GLHACXX:7:1101:3991:1905#CGATGTAT/2
CTCGGAATTTCACGTAAGGTTGACAGGGCCCCACAGTACATATGACAGGCAGTTCATTTCATTATCATCGATGTCCCGGTGGTTGTTACG
+
bbbeeeeeggggehghfhfgfdhhiihfhhiifhffXcgcfhbbdfdfffgdeefgfhiiidfihff`dgbdeebbebc]acZ^caa`_a
@FCC1GLHACXX:7:1101:3919:1910#TTAGGCAT/2
CAGTAATTTGTTTCGGCATATTATCAGGTCCTTTTCAAACGGAGGAGCCGTCAGGGATCAGTAGTTAACTAATCAGTAATGATTTCGAAG
+
_abcceecggeggfiefhc`gdghdffbdeacghiiihhiihPcc\cfbgegfhhc[Zbddgdcdeeeecdddbb`]]`c`b_bbbbc[W
@FCC1GLHACXX:7:1101:3820:1910#CGATGTAT/2
CTCGGAATTTCGGTAGAGCTTGTAGATATTGAAGACCTCAACTTTGGATTACTTTGAATATCCATTTATTGAAAATATACGTAAAAGTTC
+
b_beeeeeggfggcafdaghihgfhfgchffddffhhieghhhhhihegcghghihhhiiihYeghiiiihffffheeeebgbcceeZ`b
@FCC1GLHACXX:7:1101:3886:1911#TTAGGCAT/2
CAGTAATTGCACCTCTTGTCTTCGCCATAACGATCGTAGGCATCACCCCACGGGTTCGCGTTGGCACTCTGACAGAGTCCCTCAAAGCAG
+
bbbceeeegfgfeiihf_hfhhhhiidbghhiihfifhbfbfdfghihfigffdabdeeccacccccbcccccccccY`bbbcaccbccc
@FCC1GLHACXX:7:1101:3796:1914#CGATGTAT/2
CTCGGAATTAAAAATAACACCAAACGAAGTTCCTGGCTAATGCAAACAATATTGTTTAAGAACGTTTTCTTCAAATGTTTCATTCTAAAG
+
bbbeeeeegggffiihifhiiiiiihhiihiiiiifiiiihihhiiiiiihiiihiiihihigfdhgggggeeeeeebbddcddddddcc
@FCC1GLHACXX:7:1101:3839:1921#CGGACGGA/2
TATGTCTGAAGAGGAGCATCAACTACATGAGTGGTTACATCTGGAGTGGGAGGCAAAGCTAAAATTAAGATGGTGCTTAAAAGATGTTCA
+
___eeec`Sbe]egfhhfhf_bagg]bedXdIYdb\eg`facfh]fI^_eePGZaQbcegbgff`gZbdd]V`HZHZZ_Z]]_``]]GZ]
@FCC1GLHACXX:7:1101:3968:1922#CGATGTAT/2
CTCGGAATTTAGTATTTACCAGCTCCAGTCATCGATTTTCAGCAAAGGTTAACCCCTACCTGTGTGGCCCAAGCGCACTAACTTTAGAGG
+
bbbeeeeegfcgaffhhiifhiiihifhfhiihh`ghhiiiihhhhhf^cegfdaffbghihfffheghh`\ddcecccb^bbcb`BBBB
@FCC1GLHACXX:7:1101:3989:1935#TTAGGCAT/2
CAGTAATTTAGTGTGTATTTTTCGGCAAACATAAGTTTACAGCTGGTAGAAAGTATGCCTGGCATAAAAGTATTGATATTTTGTGTTTTA
+
abbcceeeggg[c`deffgfhicdgagdhiiiiffhfhfffhhfhfegfbegdffhfhiiiiiihZbffhhhfggggeefgdecda]bbd
@FCC1GLHACXX:7:1101:3889:1936#TTAGGCAT/2
CAGTAATTATCGTGCAATCACCATCCTAAACGCCGCCTATAAAGTGCTATCCCAGATTCTCTTCCGTCGTCTATCACCTATAGCAAACGA
+
abbceeee`eggghhihiiiiiiiiiichihiiihihhiiiiii[eghiiiiihihihiggggegececcccc_bccccccccccccccc
@FCC1GLHACXX:7:1101:3929:1938#ATCACGAT/2
GTCGTCAATTACGAGCTTATAGCCAATGCCATCGAAATGATCTTGTTAGATCAGGTCTGAGCTGTTTTTTTTTCCAAAATGATTGTGTGT
+
_abeeeeegggggiiiiigidfhiiiiiiifhiidgfgiiiiiihiiighefhiiaehhgghfhggiigecccbbccccccccdccccaa
@FCC1GLHACXX:7:1101:3841:1938#ATCACGAT/2
GTCGTCAATTGCGGTTTATGTCAGAATGTGTAGCCCACTTAACGGGAGTAAAACCGCGTTTGTGATTCCCGAGAGAAAACTGTTCCCACT
+
[\^ceeccb[eeghbfgfhhdghhhiif^edbgfhfhhfhddghhifhZaebdg\`fg^decb_bdcbbcccccccbccbbb]bbcccaa
@FCC1GLHACXX:7:1101:3812:1943#CGGACGGA/2
CCCTTTATTTTGAGCCTATGTGTGACTTTGCACGAGATCGTTCTCCTGAATACAGCACACTGATTGGTCTTGGCTCTTTATCCAGTTTGC
+
bbbeeeeeggggfhiiiiiighghiiiiiiihdhhiihiighiihgehihghfggiiiiiiihiiiighiigggadeeeeeedcdddddc
@FCC1GLHACXX:7:1101:3775:1947#ATCACGAT/2
GTCGTCAATTCACCCAGTTCACTCGATGGTAGTCTTTCAGTTGTCGAAGGGAGCAGCCGACGGAGTAGCGCCTATTTCACACACCACCGG
+
b_beeeeeggggggiiihiiiiiiiiiiifhhhihiiihihhhfiihihiihffhihiiiigcbc_bcccccccccdddccccccacccc
@FCC1GLHACXX:7:1101:3867:1947#TTAGGCAT/2
CAGTAATTACGACTTTGGTTGACAGCAGGAAATGAACTTTTTTTTTCTACGCTTCACATTCGTTGAACGACATTTCCTTCGGTTTTGTAC
+
bbbeeeeeeggeghihhfhafghhiifhhhhfihhiiiiiiiiiiifhgdggeeebddddbdbccccbcccaacbbccccccW]a_a^_`
@FCC1GLHACXX:7:1101:3970:1950#TTAGGCAT/2
CAGTAATTCAACATTTTTTACTAGTTTTTATGTTATGTTAGATTTAAAACGTTACGTGGCCCAGTAATAGACTATGAGTGTCAAACAAAA
+
abbeeeee`e`e^feghfhaef`gagehfdfcdadhfhfdceggfbeghfc^aeedbgff\_T_fbgcdgbbgddg_adc__`]_`_`a`
@FCC1GLHACXX:7:1101:3880:1958#TTAGGCAT/2
CAGTAATTTATTCATCTTTACCTCGCGTAAGTTTTTTTCCATTTATTTATTTATTTTTTGTCAATAATAATCGAATGCACGACTCATGTG
+
abbeeeee`gggghgfffgffhhiiiiafgibgggfhhhffhihcggfhhihhhhfghggdeabddeddddcb_`bcbbbccac^_]``b
@FCC1GLHACXX:7:1101:3834:1979#CGATGTAT/2
CTCGGAATTTATAACTTATTTAGTTCTCTAAACATTTTTGCACTACCTTGCATTCACACCAACACTGGCGACATTAGCATTCTTTGGGTA
+
bbbeeeeeggfggiiiiiiiiiihhhhihiihehiiiiiihiiihiihihiihiiiiiiiiihihhhhiiggeeeeddcdddddccccac
@FCC1GLHACXX:7:1101:3769:1981#TTAGGCAT/2
CAGTAATTTATAATCTCGCCCCAAAAGCCATTGGTGTGTAGCTGAGTAAACGAATCGATGTACACGTTAGTTAACAGTGCTGCGATCACA
+
bbbeeeeeggggfhhhihhiiiiihiihiiiiii^fceefhhhdhhghgiiiggfghiiihiiiggggeedeeeddd``ddcccc^aacc
@FCC1GLHACXX:7:1101:3879:1984#CGGACGGA/2
TTCTTTTAGATCCTGCTGAATTCTTTGCGGGATCAAAGGGCTTTCAGCATTGCCTGTGTTCGTCCTGTGCCTACCTATTGCTTCCAAAAG
+
b_bec`cdggggfiiiiiiiidcgiiihffacgffffgc`_egfgh_fhigfH\efggiifhdgeZa_ZV]]bbdc_bbbcbZ_bcbba]
@FCC1GLHACXX:7:1101:3999:1987#ATCACGAT/2
GTCGTCAATTAGAACAGGGGGGGGTCCGGATTGGAACAGGGTTGGGCCATTTCGGACCTTCTGGAGATTTTTGTTCGAACATGCCAAGAC
+
abbeceecgecegf]ffh[^eLXaBBBBBBBBBBBBBBBBBBBBBBBBBBBBBBBBBBBBBBBBBBBBBBBBBBBBBBBBBBBBBBBBBB
@FCC1GLHACXX:7:1101:3959:1988#CGATGTAT/2
CTCGGAATTTTCAGACCAGCCGTTTTGGATGCTGTATCAATATGGAATAGATGTTGTAATACCAGGAAGAAAGCTCTGCAGAGGATTCAA
+
a__ecece`geS`[ea^aaXab[bZY^HI^caf`gf_eXXIX^ccgI^[a]ceaegbbH__MHWVZ\Q\\RH\_Z]^Z_R]Z\^Q]ZZZZ
@FCC1GLHACXX:7:1101:4151:1842#CGGACGGA/2
CACCTCTATATTTCAGTATTCATCTGCATATAAAATAATAAGAAATAAGAGTTTATATGGATACCACACGCTCAAATCTAACATCAGGGG
+
bb_eeeeegegggiiighhiihiihiiiiiiiiiiihiiiiiiiiiiiiiheeghiiihhiiiiiiiiiihiifiiiiggggegeceeec
@FCC1GLHACXX:7:1101:4070:1842#TTAGGCAT/2
CAGTAATTATCACAAAAGTTCTTCATAAGCCAGCAAATATTCTGCCCAACCCACATTCACCAGCCGACTATTATCACAAAATCATCAAAC
+
a_accceefgfgfihhgf[adhfgfhaghhhcedgicf_fhdhchihdgfieghfhihfhhihiZ`dgedee_ceeedcccccccb`bbc
@FCC1GLHACXX:7:1101:4119:1846#CGATGTAT/2
CTCGGAATTAACTCTGAACAGCTCCGAACACGTTCGCGAATCACTTTAGCGTCGTTCACTCGCGAGTACGACGGATGCGAGTAAATCAGC
+
a__eeeeeggggghiifhifggbgiiiihhiiiiiihhfhhhfhfhibddgdcbcccccccccc_ccccccccaa_aac_aT^_bbbccc
@FCC1GLHACXX:7:1101:4056:1859#CGATGTAT/2
CTCGGAATTTTAGATTGCAATCACTTACCTTTACGCCACTCGCTAGTTGCTCTTTGTTGATTCGCTCGATGGCCGCCCAATCGCGGTGGC
+
a_bececegggaefgh_]gdgffhgfhihihhifhfhihihhddaghiagegfhihiidghiidfdgedeabbbaaccc^``[^[a[aac
@FCC1GLHACXX:7:1101:4219:1860#ATCACGAT/2
GTCGTCAATTCTACAACTTTGCCGAAGACACCATATGTCTATCTAAATGTTTTGAAAAAATAGTTTTTCTATCTCACTGCTAGGTGGATT
+
babeeeeegggggihhhfiiiighfh]fhhiiihdgfghhfhiihiiiihghhhgghhiiiheV^ddgggeeeceeeddddbbabccacc
@FCC1GLHACXX:7:1101:4249:1861#TTAGGCAT/2
CAGTAATTTTCAGAAACCATTTTGAATGTCGAAGATGGTTTATTTTGGTTTTATTTAGTAGGAAATATTGATTGAATGCAATATTAAACA
+
bbbeeeeeegeeefhihhiiiihiigiihfigifhiihegf_egihefghghfhiig`gfffdhhdfhhfffhhffedfgggeeeeeeed
@FCC1GLHACXX:7:1101:4034:1864#ATCACGAT/2
GTCGTCAATTTTGCATCTAAAGCTGTACAATACAAAATGCAGGGAAATGTTTGCCAACAGAATATTTTTAACCTTCCAAATAAATTGTGT
+
^\Y`Y\\^g`^^e_^Yba__daa]^RbggbgSX^Xab[ecPY^_ceZXXadghbc[^VbZ\bYHafbfg__f\bggdBBBBBBBBBBBBB
@FCC1GLHACXX:7:1101:4156:1868#CGATGTAT/2
CTCGGAATTGTACTTTGTCGAAAACTTCGGGGGCTCAATCTTCAAATACTAGCTGAGGATGTTACATGTACATCGAGATCGGAAGAGCGT
+
^_aec`cZe^bScade_g]e`eeYb`e`PY_effhGVVbbdd]`ddbceeeZZ`ZZZ\_RGLZabb]T_Z]]_TGTP[OYPLW^X^`XXX
@FCC1GLHACXX:7:1101:4180:1878#CGGACGGA/2
TACTCCAATAAAAAATGCCCAAAAGACTTGAATGGGCATTTCTCAAAAGAAGTCATAAATGGCAAACAGGTATATGAAAAGGTGCTCAAC
+
aZa^^ccag`eaegia_J[bXbfgJYbebcb[[eXZcHacfdScec[cdZaaaeefbg_bb`_fgZ`]R\`b`dd^]]_aGK]]Z`]`bZ
@FCC1GLHACXX:7:1101:4013:1880#TTAGGCAT/2
GTCGTGAATGATGAAGGTAAGAAAAAAAAATACAAAAAGTAGGGAAACTGTAGAGAAAAGAAAAGGGGGAACACTGCAAATCAAAAATGC
+
BBBBBBBBBBBBBBBBBBBBBBBBBBBBBBBBBBBBBBBBBBBBBBBBBBBBBBBBBBBBBBBBBBBBBBBBBBBBBBBBBBBBBBBBBB
@FCC1GLHACXX:7:1101:4234:1881#ATCACGAT/2
GTCGTCAATTCTTCTGTGCTCTTTGTTCTTTCTATCATTCTTCTTTGCTCTTTGTTCCATTCTACTAGCATAGGAATTTTTCTATACATT
+
babeeeeegfgggihihiiiiiiiigiifiiiifiiiiiiiiiiiihhihhgiifghiiiiiiiiiihhhiihehiiiiiehiffgfggg
@FCC1GLHACXX:7:1101:4087:1883#CGATGTAT/2
CTCGGAATTTAGTTTTGCCAAACTTGGATGATAGTTTTGTCTAACACAGAATACCTGGATATAACTAATAAACGTAAAGTTTGAAAATAT
+
__beeeecggcgbfdgfR`bebbegddb^`deghdbhd`bcgbecfhhchh]efff]^efdghhhihfg`V\cgfggdgZa^bZa_adbd
@FCC1GLHACXX:7:1101:4060:1888#TTAGGCAT/2
CAGTAATTCTTACACAAACTTCTTTGGGAATTAAGTAGTGCTCTTCTTCAGTCTCAAGGCTGAGGCTAAATAAGGGTGAGGATTATGAAT
+
bbbeeeeeggggghhhhifghfiiihhhfdeggfgdfdfgfhhhihhhhcghiihihhiiiiegfhhihfdgdhff\^ddece_dd__bc
@FCC1GLHACXX:7:1101:4156:1890#ATCACGAT/2
GTCGTCAATTATCAGAATAGCAAGTCTGAAAGGCTTCCTGTAAGAGGTTGTTTTTCTCAAAACAGCATTTTGGAACTTATATTATACAAT
+
b__eceeeggfagghhhhhifhiighihhhbghhicgihfhfhbgfgaeffbghhdghhhfhhiefhiihhd[`dbbbcecbceddbddc
@FCC1GLHACXX:7:1101:4216:1893#CGATGTAT/2
CTCGGAATTTTTCTTACTAAACGATGAAGTTATTTAATGTTCACTGAGCTTTCTCACGAATCAAAAAGATATTTCAAGGAACGTTTGGAG
+
bbbeeeeegggggiihihighhhdghhhiiiiiiifhhihhggiihiiifggghhfhhhihiihfhhiihieegfggbdadeccddaccc
@FCC1GLHACXX:7:1101:4190:1894#CGATGTAT/2
CTCGGAATTTTGAAACCAGACAAAAACCCTGCAGAATCTTCTACTTGTCGTCCAATCAGCTTGCTGTCCTCCATTAGTAAACTTTTTGAA
+
bbbeeeeeggg]cfgacXdR[`_^`_e_ca_a^a[ae^e`_fSe_f[^aeeaaedf\b__cZ\\\RV^^^^]c]bVUM]]Z`bbcccaab
@FCC1GLHACXX:7:1101:4114:1903#ATCACGAT/2
GTCGTCAATTTCACTTTCTGCTGAATGTAGTCCGTGCCTTCTTGTATTTGCTGACATCCTCATTTTCTTCAGCTGCAATATTTTTTCTGC
+
__aeeeeegggggiiiiiiiiiiiiiihiihhhifhiiiiiiieghiiihhhhiiiiiiiihhiiiiiiiiiiiiihiiggggggedddd
@FCC1GLHACXX:7:1101:4010:1906#CGATGTAT/2
CTCGGAATTGATGAAAGTATGAAAAATCTCCCCTTTGATTAGATTACCTACACAGCAACCAAAAGTGGTTTCCCTGCCAGCCAGCAATGC
+
bbbeeeeegggggiiiigiiiiiiiiiiiiiiiiiiihiiihiiiiiiiiiiiiiihiiihifhiefhgghggggfeeeeecbdccbccc
@FCC1GLHACXX:7:1101:4088:1910#ATCACGAT/2
GTCGTCAATTCGCTCTCATTTGAGTATGAAGCACGATCAAAGCAAGCAAAGAAAAACATCCCATCTGTTGCGGTCCACGATCGTCATTGT
+
_aaeeeccgggggiiiihhiiihighhiiiihiiiiiiiiiiiiiifghiiiiiihiiiiiiiggggggeeecccccccccccccccdcd
@FCC1GLHACXX:7:1101:4250:1916#ATCACGAT/2
GTCGTCAATTCCACAACAAACAGCGCTGCGCTTCAATATACTACGCTTGTCGATTGATGGGGTAGCTGCACAGTACCGTCAGCAACTAGA
+
ba_eeeeegggggiiiiiifhihhihhihihhiiiiiiiiiiiiifhiegghhggfegccddaccbcbccc_bbbccaacacccccccbc
@FCC1GLHACXX:7:1101:4146:1917#TTAGGCAT/2
CAGTAATTGCGTCAAAAAGTCTTCTATGTTTATTTTTTTTTAGAAATTCCTCTTCAAAAATATTTCATTGTACATTTGGCCCCATAATCC
+
abbceeeegfgegiiiiiieghiiiiiiiiiiiiiiiiiiiiihiihiiiiiggggggeeeeeeedddddddddeeddcccccccccccc
@FCC1GLHACXX:7:1101:4200:1918#ATCACGAT/2
GAGGGAGTGTGTAAATAGAGAATAGGTGAAAGGGATTATGGAGGGGACATTGGTTTAGCAAGAAAGGAAATAAAAGTAGTGGAATATAAG
+
BBBBBBBBBBBBBBBBBBBBBBBBBBBBBBBBBBBBBBBBBBBBBBBBBBBBBBBBBBBBBBBBBBBBBBBBBBBBBBBBBBBBBBBBBB
@FCC1GLHACXX:7:1101:4034:1925#CGATGTAT/2
CTCGGAATTGTTATCATATGTGCACAACAAGCACTGTCCGCATTTACGACATCTGTTTATCAAATATACCAAGCGTTGTGCTCACTCCTC
+
bbbeeeeegggggiiiiiiihhiiiiiiiiihiiiiiiiiiiiiihiiiiiiiiihihhiiiiiihggggggeeeccccccccccccccc
@FCC1GLHACXX:7:1101:4225:1935#TTAGGCAT/2
CAGTAATTTTGTCAACATTGCACTACTACGCAGGCAACTGGATTGGTCTCTGGATTGGTGTTTGTGTAAAGGAAAAGTTTTGGAAAATTT
+
bbbceeeegggggiiiiiiiiiiiiiiiiiihiiiiiiiiighhiifhiihiighhiibgghiihigggggggeeeecddddcbcccccc
@FCC1GLHACXX:7:1101:4126:1943#TTAGGCAT/2
CAGTAATTTTTGGTAATGCTGGCTGTGACAGGGCAGAGAGATAAACTGCAGTACCTGTTGCAACTAGTGCCATCATTCGCTCCCCAACTG
+
bbbcceeegggggihiiiiiiiiiihhiiiiiihehiihihhiiihiiiiifhiiiiiiiihihifhhhggggggeeeeecccccccccc
@FCC1GLHACXX:7:1101:4057:1944#TTAGGCAT/2
CAGTAATTCATCTTTTCGCAGATCAGGGCTGCTCGGTCCATCGAGAGCTCGTGTGAGGGAGGTAGTAGGAAGGCTCCTTTTGCCAGGAAG
+
a[_\J`Yc^^bcbaaY[Ybf`^_`X``^^Zbaa^^^^_eR^Xe__fZebegZ_U_Y\UTTXFKZ_GZUZ`ba^^GTKKT_bcc]_b^WQ^
@FCC1GLHACXX:7:1101:4183:1947#TTAGGCAT/2
CAGTAATTGATCCTAGGTAGAGAGGTCGGAGGTGCGCGGGTGTTCGGCATCGTAGTTTTCTTGGAAGCACGCTGACGATTTTCTTCGAGT
+
bbbceeeegfgggiiiibiggighiefhiiii^eghiiiiYd^cecccccccccccddcccccccccccccccccccaacccccccccc`
@FCC1GLHACXX:7:1101:4073:1948#CGATGTAT/2
CTCGGAATTCAAGGCGGTGATGGGGCCCAGATAGCCGTAGCGGTAAACGCGCAGTTATTCAGCAAGACCAAGCTGAGGGTTGTGGGTTCG
+
a^^cZccccgggghh`g^dgfddgefcgfg_dgff`feebb_d\`gdecebcYa^b`cbcbbbcbbc^bbacccb_`acaac__acX[`a
@FCC1GLHACXX:7:1101:4005:1955#CGATGTAT/2
CTCGGAATTTTCACGTAAAATACTAGGTGTGAAAACTAGACGCAAACAACAAGAGAAGAAGCAAAATAAATACGGCAGACTTTAGTGGGC
+
bbbeeeeeggeaeegba`dggabddgfggacadfccfa^feceO_cfd\aabbbcZeg_bf_dgedgeabcbecbca^W^_bb]YTYX[[
@FCC1GLHACXX:7:1101:4159:1959#TTAGGCAT/2
CAGTAATTCTTCCTAACTTTTCACTGGAAAATCTTTAAGAGTGTTTTTAAGTGTATTATACAAGCAGTTTGTTCAAGAAATCTTTCAATA
+
bbbceeeefggggiiiiiiiiiiiiiiiiiiiiiihiiihi^ebeghihiihhhhiiiiiiihiiiighiihhiiihiiiihggggggge
@FCC1GLHACXX:7:1101:4088:1969#TTAGGCAT/2
CAGTAATTCGCAAACTTACCTTAAATGCTGCAAAAGGAACTTTAACCGATTTGAATACGCAAAAATAATGCGTAAGTGCACTAATTTCCT
+
bbbceeeeggfggiiiihiiiiiiiiiiiihiiihiihiiiiiiiiiiiiggiiiiiiiiigfgeeeeeedccccccccccccccddcdc
@FCC1GLHACXX:7:1101:4026:1969#CGATGTAT/2
CTCGGAATTTCAAAAAATGGTAGTGCTCAAAACTTTTGTCTCCTCGAAAAAAGTCCTCATGCGAGAACGTGTCAGACGAGAATCTCCTGC
+
bbbeeeeegggggiiiiiiidghhhiiiiiihiiiiiihhiiiihihiiiiihfhiiigggggeeccdcaccccccccbcccccccccbc
@FCC1GLHACXX:7:1101:4218:1971#CGATGTAT/2
CTCGGAATTTCTTTACTTTTCTTGAGCGAAACAGCATACTTAGCTATACTGACAAAAATACGCATACTTGGTACTCCATTTACTCAATGC
+
bbbeeeeegggggiiiiiiiiiiiiiiihiiihiiiiiiiiiiiiiiegehiiiiiiiiiiiiiigggggeeeeeedddededccccccc
@FCC1GLHACXX:7:1101:4192:1973#CCGATGTA/2
CTCGGAATTATCGTGCAATCACCATCCTAAACGCCGCCTACAAAGTGCTATCCCAGATTCTCTTCCGTCGTCTATCACCTATAGCAAACG
+
bbbeeeeegfgggihiiiihiiihihiiiiiihhiiiiiiiiiiigghiiiihhggefggedeedccddcacccdcccccccccccccac
@FCC1GLHACXX:7:1101:4120:1977#CCGGACGG/2
AACTTCATGAGGTCTTCACAAAGTTAGACTTCCTGTAGGCCTTGAACACTAAGACATATGGATTATTCTAAAATTCTTTGCTTGTTTTTG
+
bbbeeeeegegfeghiihiiiiiiiiiiiiiiiihhiiiiihihfhihiiiiiihiiiiiihhiiiihhiiiiiiiiiiiiggggfeeec
@FCC1GLHACXX:7:1101:4047:1980#TTAGGCAT/2
CAGTAATTCGTTCTAAGATTTTACCAGAAATGTCAAGAGATTACTCTAGGAAGTCTTCTGAATATCCTTGAAGAATTTTTACTTCTAATA
+
bbbeeeeeggggehiihiiiiiighiiiiihighiiihiiiihhfhihiiffgfghhihiihiihhiiiihifiiihiiiigggggggee
@FCC1GLHACXX:7:1101:4067:1985#TTAGGCAT/2
CAGTAATTCCGTTCCAAACTGATGTCCAAGCAGTGGCAGTACAGCTATACACGCCCGTGAAGATAACAGTAGTCTCAATATATTTGCCCC
+
abbcceeegffggiiiiiiiihhhghidghiih`cghfhfhhhiiiiiiihiiiiiihehhhiiiiigfggg]adeceeecccddddbcc
@FCC1GLHACXX:7:1101:4170:1998#CGATGTAT/2
CTCGGAATTCGAGACAAAAGAAAACGAAAATGAAATGAAACAGTTGTACGCTAGAATCAAATACACACTTATATCAGAATACCGATCTCA
+
bbbeeeeegggggiiiiiiiiiiiiihiiiiiiiiiihiiiiihiihiiihiiiiiiiiigfegggeeeeedddddddcccccccccccc
@FCC1GLHACXX:7:1101:4375:1844#ATCACGAT/2
GTCGTCAATTGAAAGGAATATCATAACATTCAAGAAAGAATAATGGACGAAAGCTCAAGAAAGAATCGTAGACCGATTGAAGGAAACGTT
+
a__eceeegggegiiiiiihiffiiiihiiihhiiihiiifghiifggfhfffhiihihhiihhiihgggfeeeccccaccccccccc^b
@FCC1GLHACXX:7:1101:4278:1845#CGATGTAT/2
CTCGGAATTCCAAAATGGCTGAATAAAATATATATTTAATATCCCGAATCAATCATACAAACCTCAAGACGTTGTTCGATACATAAGTCA
+
a__eeeeeggggghiiiiihiihhhhhihghhffhiighhhiiiiihiiifhhiiiiiihihiihiighifgdgeeeabdbccddbc_bb
@FCC1GLHACXX:7:1101:4334:1845#ATCACGAT/2
GTCGTCAATTTCGAGTTAATACCGGGGAGAGTCATCAAATGGCAAATACTTTCGATCAACTTACTGAAATCTGTGAGATTGTTCTAGAAA
+
babeeeeefgggffifhhhhhiiiiiicfegaefhhihiiidhihiiiiiiihiggggfeeeeeedddddcdddcdcccccbbcddcccb
@FCC1GLHACXX:7:1101:4298:1848#TTAGGCAT/2
CAGTAATTAGCTATCCGTCATAGATTGCTTAAAAACAGTTTGGATCAAAGTACAAAAAACTTCTTTGCTTTAGCGTGAGCATCGATGACC
+
_abceeeeeg^cgffgfi]fhhhdghiihidghifhhfhhhff_egafgfedghgghhfffdghgffhfde]`b[XX^`dbdb_bccccc
@FCC1GLHACXX:7:1101:4474:1849#TTAGGCAT/2
CAGTAATTACCCGCCTGGCAATGCCGAATATAGTTGTTTTTGAGAATACACATAAAAAATCACGGTTATGTCGAGTTTGATAGAAATTGA
+
bbbceeeeggggghiiiiiiiiiiiiiiihiiieghghhiihfiiiiiiihhiiiiiigggeeecbccccceccabaccbcdcccccccc
@FCC1GLHACXX:7:1101:4423:1858#CGATGTAT/2
CTCGGAATTTAAACTAAGTTACAACGTATTAATAATCCCACCCTTATTTAGCCTCAGGCTTGAGACTGAAAAAGGGCAGCCGATTATCTC
+
bbbeeeeegggggiiiehiidhfiiighghhhiihihiihhiighhiihhiiiiiiihiiiihffhhhhedgfdceec_bcc^accc_b`
@FCC1GLHACXX:7:1101:4266:1860#TTAGGCAT/2
CAGTAATTATGCACACTGAAGAAGATTATGGCCAATCCCAGCCGAACTTCTAGTTGATTCTTTGTGCATTTTCACTGACTTCGGTCAATC
+
a_acac^cagc^c`ef_ggfffhih_eghedcgddgdghf_ffagfabebgddggcghi_`gfg_d_bddfdR\]bRV^_acZNZ[^b`]
@FCC1GLHACXX:7:1101:4317:1864#TTAGGCAT/2
CAGTAATTGAAAACGATTACTCGGTCTATTTCCCGTACTTCTTCAAGTACACTTTCTTCCCTCGCTACCAGCCATACTTCTTGCACCGTC
+
bbbceeeegggggiiiihiiiiiihhhfhiiiiihhiiihhhiihiiiiihhfhiiiiiiiiiiigggeeeecbbdddcccccccccccc
@FCC1GLHACXX:7:1101:4351:1867#CGATGTAT/2
CTCGGAATTTTCAAAAACAATCCTTCAAAACTCCAATCAAGTTTTATAGGTTATGTTCATAGGAAGATTCCAACACATTCAACAGACTTT
+
b_beeeeegggggiheihiihiiiiiihhiiiiiiibgiii`ghiiffgc`eghiiiiiihiihhhiihdhdgghgfggggcccdeddc`
@FCC1GLHACXX:7:1101:4489:1874#CGATGTAT/2
CTCGGAATTGAGTTAGGAAGATCCGAAAGGGTTCCCATTATTCCTGACCAATTTTAAGCGAGCGAAAGAAGGCTTAACAGACGGGAACAA
+
bbbeeeeeggfggiiiiiifhhiiiiiiiihhihhiiiiiiiiiiiiiihhiifiiihhhhiggeabcdabcccccccccbccacacccc
@FCC1GLHACXX:7:1101:4288:1878#CGATGTAT/2
CTCGGAATTCACGTAGCGTATAGCGTAGCATTTGGTACGAAAAGTGTGCATTGGAGAAAAATTGATAAATCCAATACACAGCAAGTTAGC
+
bbbeeeeeggggghiiiiiiiiihiffhhihiiiheghiiiiihaffghhgghihihiiigggggeeeeeeddddddccccccccccdcc
@FCC1GLHACXX:7:1101:4430:1883#TTAGGCAT/2
CAGTAATTTCCCAAGCTGGCTTCAAAGTATAGTCTTTATGATAATATGCTTCGTTTGAGCAGCAGCCGTTGAAAGATGAAACCCAACAAA
+
bbbeeeeegggggiiihiiiiiihiiighhihhhhhighighiiiihiiihiiiiiiiiiiiiiiiihiiggggggeeeeeedccccccc
@FCC1GLHACXX:7:1101:4384:1888#TTAGGCAT/2
CAGTAATTGCTTGGCATCAAATGCAAATGTTGTTTGAAACACGACTGCGTTGATGACATTTGATAGCTGTTTTCTTCAATCATCATCCAT
+
bbbcceeegggggffgfhhhhiiiiiihihhhhhiiiiiiiiihihiifgfghiiiiiiiiiiiiiiiggggggeeeeeeddcdcddccc
@FCC1GLHACXX:7:1101:4337:1888#TTAGGCAT/2
CAGTAATTTCCGATCGACCAACCGTCATTGGAACAAATATCATTTGACAAAATGTTTTCGAGCTATTCGACCAAATGTCCATTCGACCAA
+
bbbceeeegggggfiihiiggiiihiiiiiiihiihiiiiiiiiihhiiiiiiicghiigggeeeeddbbcccccc`ccdcdddddcccc
@FCC1GLHACXX:7:1101:4449:1892#CGATGTAT/2
CTCGGAATTGAGTCAAGTGATCAATCTATTCAATCGAACGTGCTGATTTTTTACCGTGTACGACTAGTTTACCTGCAAAAAGTTTACCTC
+
aZ^cZcccgcaeceeefdggfbbca[d^ef_dgffffffgZegghfgfdhghhdffZ_ebdcba`dccccdedccbdbbbc]T]`]]]b`
@FCC1GLHACXX:7:1101:4494:1900#CGATGTAT/2
CTCGGAATTTGCGTGGTTCAGAGATGGTAGATTGTTGATACGGAAAACGGAGAAGGGTAAAGTGAGAGAGATTTTTTCCACCGAAACCCT
+
__beeeeeggeegghhdeadggga^bdXbcfaeeghhcfacgfggghehfhhfiiff`ggeedabab]`\`bbccbc^bbbcc_aaa^a^
@FCC1GLHACXX:7:1101:4270:1905#TTAGGCAT/2
CAGTAATTTAATGAAACTATGACGATTCGCAGATTGACATTGCCTGTAGAAACACTCCTATCAATGTATGTGAGCTTTCGATTAGTAATA
+
a_bceceegggggiiiiiiiiiiiiiiiiiiiiiiiiihhiiiiiiffhiiiiiiiiiihiiiiiighiihiiihfggggeeeedddddd
@FCC1GLHACXX:7:1101:4471:1906#TTAGGCAT/2
CAGTAATTAGTTTAGCAAATCCGCACACACATTAGGGAAAGTAGGAAGAAGAAGTAGAAGAGGAAAGGAACACACAATTTTCATATAAAT
+
abbeeeeefgeggiihiiiiiiiiiihiffghihiiighiieggihfiiihdfibfhhiiiiihifggggeeeecccddccdcdddddcd
@FCC1GLHACXX:7:1101:4392:1909#ATCACGAT/2
GTCGTCAATTTTGCATACAATGAGCTCGCGTTAAAAAACTATGGAGTTCCTATTATCTCACACAAGAATTCCCGAAATAGGTGTATCACT
+
aWWa`cccgegggfgfghiifggfehhhaghhhhiihhfhiiiiifZedfgfbfbgihhddegfeeecdddbdca_aabbb]bbbcddcc
@FCC1GLHACXX:7:1101:4438:1909#CGATGTAT/2
CTCGGAATTTAGTTTCATTTATATTTTTGAGTACAGCCGGGATTCACTGGTTGGAACACGACTGCCTTCCATCTAGCGAATCCGACCCGT
+
_bbeeeeegfegcbfbfghhbefghhiecdgIbaehfffghefe]edgfafePWb_eghggaW^bdcbbbdbdcc]YZ_a^^YZ^]acaa
@FCC1GLHACXX:7:1101:4412:1914#CGGACGGA/2
GAGCATACATACAGGAGCTCAAATGGGCTGTACCCTGTAGCATTCTGAGGACAGGCCTGAATTCTGAGAAGGAAAAGTGGTAAAAGTATT
+
bbbeeeeefggggiifhhiifiifihhiiighhiiiiifhgfgghiiiiiigiiiiiihihhiiiihhgiihggfd___c_abbbdZ_cc
@FCC1GLHACXX:7:1101:4328:1915#TTAGGCAT/2
CAGTAATTGCAAAAAATGTTGTACGCAACTCGTTGCAGAACTCGATTTTTACAGCACTCGTCGTAGTTATCCAACTATGCAAGACTCGTT
+
YY\\`\Y``Yc[bfdce^gcc^eX`ga_^ZXcHYRHOOOXNX^egWH[\[UV\VbBBBBBBBBBBBBBBBBBBBBBBBBBBBBBBBBBBB
@FCC1GLHACXX:7:1101:4356:1925#CGATGTAA/2
GTCGTCAATTTGGTCCGATAAAATGACGACTCGCAATGATGATTGCACTCAACGAAACAAACGAGTGAGCTGATTTGTTCAATGATGATC
+
_abeacccgcggg`egc_fhhfgffhdfcffed__egg`fhhfcegfhhggghhh`dgacaca^XT^bcccc]bbdbbbccbdbbbcb`b
@FCC1GLHACXX:7:1101:4294:1927#TTAGGCAT/2
CAGTAATTCCTGAAGCATAATCGAGTGAGAGTCTCTTGAGGTTTCTCTGGAGCTTCTAGGATTATACCAAGAATCACTACAAGGAGAAAG
+
bbbeeeeeggggfiiiiiiiiiiihggfiiighiiiihghicgghhihgiihhiiiiiiihiiiihiiiiihhihiiggggeeeeecddd
@FCC1GLHACXX:7:1101:4458:1928#ATCACGAT/2
GTCGTCAATTTTAACAACCCTACCTGCGATGCCAGTGGCGATATGCGCATTCATAGCCCAAAACCCTCACCCTAAATAGATTTGAAAGAT
+
b_beeeeecgfggifhiceghhfiihghfccdghhfdhifaghiiic``fgghggegegdeec]`baaca`^acbcbccbbb`bc_bccb
@FCC1GLHACXX:7:1101:4315:1928#ATCACGAT/2
GTCGTCAATTATCAGTTCTCCAAGTCTGAAAGACTTCCTTTAAGAAATAGTGTTCCTCAAGGCAGCATTTGGGCAAATATTATACAATAT
+
^\^cP`a_ecegeieggeghghhi[efgfgaged`gbcghg_eghfghfgceceghhhghheggVeegdfgedfbbdeedgggeeeaced
@FCC1GLHACXX:7:1101:4339:1938#CGATGTAT/2
CTCGGAATTCTCGCACATCGAGAAGAGCCTGGATGGACGTCTGCTTGCTCTACGTGTCCATAACACTACTTTCTGTAACGTGTATGCTCC
+
bbbeeeeegggggiiiiiiiiiihiiiiiiiihhiiiiiihiiiiihhiigiiighhggggfgeeeeeedddddddecccccbcedcdcc
@FCC1GLHACXX:7:1101:4433:1938#ATCACGAT/2
GTCGTCAATTTGAAGAATCCCAACTATGCGAAATCCATTACCCACTTGCCCCACGGTACCTTAATGGGGAAGGCGAAAGAAAATGTTGAG
+
babeeeeegggggiiiiiiiiiiiiiiiiiiiiiiiiiiiiiihihihiihhhiiidghhggggggeeeeccccccccababcccddccc
@FCC1GLHACXX:7:1101:4377:1940#CGATGTAT/2
CTCGGAATTCGGGCGCGGTTATCCAGCGTCACGAGTTCCGCAACACACAGAACGCTACGCTTCAATATACAACGCTTGTCGACTGATGGG
+
bbbeeeeeggf^`cdfgheeghdedgdfegdgffgif\V`Waac_b`_^a`bb\aaccccaacccddcdd`c`aT_^a[baaaac_b[][
@FCC1GLHACXX:7:1101:4273:1949#TTAGGCAT/2
CAGTAATTACTTTTCCTTGGATTACAGTCGCTCAAGGCTCACCTCTTCATTCTTTTTCCTCCATTCACGAATGAACTTTATGTGGTTCGT
+
bbbceeeecggggiiiiiiiiiihiiihihhiiihihiiiiiihiiiifghggiiiihiiiifhihiiihiiggggggeddedeedcdca
@FCC1GLHACXX:7:1101:4354:1952#CGGACGGA/2
GAACTTTTTGAATTGAATAGTTATATTTTAGGCTTTGATGTCTCATTCTATATTACACCTATTCAAGAAATATGTGATAATTTATGTATC
+
PPWJJKQ`c^JQQKQQJ[d[dgK`_`K[`JXJJJPXIPPIPPIPPbaaaIXcX[II^eRX^^Sa^INM\Ra\VV\\ZZZV_S\\\_bBBB
@FCC1GLHACXX:7:1101:4499:1956#TTAGGCAT/2
CAGTAATTCTTGAGAAAGCCCTTTCCGAACAATGCCAGATTGGGTTCTCTTTTTCATAATGATTACTTGGACTGGGGAAAATCCAAGTAT
+
bbbceeeegggfghfhhiihiiiihiiihiiihiiiiihihiie_efhhhhhihhihihhhiiiiihhigggggeeeccabdccbccccd
@FCC1GLHACXX:7:1101:4382:1959#CGATGTAT/2
CTCGGAATTGTATTTAGGGATTATGTATGTTTTTCTAAAGAACCCCCATCAATATGACGGGAGTATTGTCTAGTAGAGGTTTATCCTTAA
+
a_aeeeeeggcgcgagaddfhb_e_egffhhfifffgfghiiihcg_cWaegghihiifdfWdG\^\bbcedc_cdbd_MZ_ZZ_ZZ`ZY
@FCC1GLHACXX:7:1101:4463:1959#TTAGGCAT/2
CAGTAATTCGGTATCGGTATCTTCATCTACATTAAACTTTCTTCATCTCAACACGAGGAGCTGCCGAGGCAAAATGAGTGACCTGGTTCA
+
bbbeeeeegggggiiiighiiiiiiiiiiiiiiiiiiiiiiiiiiiiiihgiiiiiiiiiiiiiiggeccccacccccbccccccccccc
@FCC1GLHACXX:7:1101:4349:1972#TTAGGCAT/2
CAGTAATTCAGTGCCTCTATTTATACAAGGTCAATAACGGCGCCGGCCACGTCCTTGCAGTCAGGTGGGATTGAGGGAAGGAATGTTAGT
+
ab_ceeeegfgcgiiiiiiiiihiihiffiegfghhhhhiiiiiiiiggfcceccdddccccbcc_bacacccccccacccacccbdcbb
@FCC1GLHACXX:7:1101:4411:1973#CGATGTAT/2
CTCGGAATTGTTAAGGTGAAACATCTCGGGATCCAAAGATGGCCGGCACAATGGCCGACTTCTCCCTCCCTCTCTCAAAGGCACAAAACT
+
bbbeeeeegggggiiheghiiiiiiiiiiihhiiiiiihiiihiiiiiiiiiiihggeeccdddccccccccccccccc`bacccacccc
@FCC1GLHACXX:7:1101:4285:1974#CGGACGGA/2
AGGATGGTCTCGATCTCCTGACCGCGTGATCCGCTCACCTAGGCCTCCCAAAGTGCTGGGATTACGGGCAAGTTTTTATTAGAGACGGGG
+
_abceeeegggggiihiiiiiiiiii`ghhiiiiiiiiihhiihiiiihfhfighgggfeeeeeecccccccbcccccccddcbcccccc
@FCC1GLHACXX:7:1101:4490:1977#ATCACGAT/2
GTCGTCAATTAAAAATACGACCTGTCTTTGGTTACAATAAAAATATTTTAAATGTCTTGAAATGTGAAAACTATTCTTACCTTCTAACTT
+
^PYaaccceg[aeghaefXZ_eegcdgIYbe^c^eca]fff_gQ[[abc[RX^SXHW\HHM\_HHWSVVb__cfgV^BBBBBBBBBBBBB
@FCC1GLHACXX:7:1101:4371:1978#TTAGGCAT/2
CAGTAATTCTCAAAAAATAATATGATAAAGCTCAAGTTATACTTAAACATTAGCTAACTATGGAAAAGCTTTCGCTAGAAGTCATACATC
+
bbbeeeeeggggghhiiiiiiiiiiiifghhhfihifhihiiiiiiiihihihiiiiiihiiiiiihiiiiihiigggeeeeeedddddd
@FCC1GLHACXX:7:1101:4313:1986#ATCACGAT/2
GTCGTCAATTTGAAAGGGACAAACACTACTTATGATGTCTGTAAACTGAATACATTTCAACTAAAAAACCACTTTCAGTGCTCACGAATA
+
babeeeeegggggihiiiiiiiiiiiiiiiihiiiiiiiiiiiihiihiiiiiiiiiiiiiiiiihiiggggggeeeeeedddddcccca
@FCC1GLHACXX:7:1101:4423:1996#CGATGTAT/2
CTCGGAATTCTGAAGAGATTTCTGAGAACGCTATGAAAGAAATCCTGAGAGGATTTTGATGAGAATTAAGGAGTGCTCTCCCTCGGTAAA
+
bbbeeeeeggggfih[edbaeghidgceeghihihhhhhfe_egfhhghhhhhiiiiiiiiihhaghhfb`db^bdeeaccdddcc_a^c
@FCC1GLHACXX:7:1101:4347:1997#ATCACGAT/2
GGTCGGGAATCAAAAGGTTTTTTTGAAAAAGGGGGGAAGGACAACCAAACATTTTTTTTTACCCGCCCCTCTTTCCTTTTTTATTCTTGA
+
BBBBBBBBBBBBBBBBBBBBBBBBBBBBBBBBBBBBBBBBBBBBBBBBBBBBBBBBBBBBBBBBBBBBBBBBBBBBBBBBBBBBBBBBBB
@FCC1GLHACXX:7:1101:4610:1848#CGATGTAT/2
CTCGGAATTCATTCCATTCCAGTACTTCCAGAGCGACAGATGTTTTGGATCTGGTTCACTCCGACGTGTGCGGTCCGATCGAGGTCCCAT
+
bb_eeeeegggggfgfghhiihgghhiiiiihiiiiihihihghifhhhighiihhiiiiiiihhg^ccadbaaccaaaacccaXbccbb
@FCC1GLHACXX:7:1101:4547:1856#TTAGGCAT/2
CAGTAATTTCCTTGACTTCTCAGTGACATAGAGTGTCATCGCATCTGCCACACGAGATACGAATGCAAAAATGGCAACTTTGGCAAAGAA
+
bbbceeeegggggiiiiiihiihhhhifhfhfhbghgihihhihiihghggfhiiiihiiihdfdghiiageddeeeeedddddbccccc
@FCC1GLHACXX:7:1101:4703:1869#ATCACGAT/2
GTCGTCAATTGTAACCGGATTCCCTTTCGCTCATTCAATATATATCAGGACGGTTGCATCAACTGACGGCGAGCGTTGTATTCGGTTAAA
+
_aaeeeeegggggiiiiihihhiiihhihihiiihihiihiiihiihhihgfhefhhhggfegeeeeccccccca[^a^bddcccaaccc
@FCC1GLHACXX:7:1101:4659:1871#CGATGTAT/2
CTCGGAATTTTACAAGCATATTCGGATTCAGGGAGCTCAAATTGTCGTGTGAAATGTTTTTATGCTTTTCACACTTCACTCATCTTGATA
+
bbbeeeeegggggihihiiiiiiiighiiiiiifiihiiiiiiihiihheefhiiibghiiiiiiiigggggfeeeeeeddddcdcbccd
@FCC1GLHACXX:7:1101:4556:1874#TTAGGCAT/2
CAGTAATTTATTATACATAGCTTTGTTTTCTTGTCATTACTAAAACTAACCTTTGAATAGTTGGATATTTTGAATGTCGACGTATTTTCT
+
aabceeeeggggfiaffghhhiiiighdgihfhghfh[IIPbggXP^gRc_ef[I^X^^[cecIIO\\ef[SbBBBBBBBBBBBBBBBBB
@FCC1GLHACXX:7:1101:4593:1885#CGGACGGA/2
AAACCAGATGCTTAAAAAAATCACCCTATACTATTCCTTTTCAGCCATACTCCATATGCAAAGCAGTCACCAAACCTTATGATTTCTCCC
+
aZ_cacce^egggiiiiiihiiiihffhifhfgfhehbfffcghhhhighhhghfhiihhhfgfbf^ddddeeeabbbdddY_bdcdbcc
@FCC1GLHACXX:7:1101:4511:1886#ATCACGAT/2
GTCGTCAATTTGAACAATATCTGCGAAAAAAAACATCTATGCTCATCTGTAGAAGCATTTTATTAAATAAATTGAAAAGTTCAGTTAAAC
+
b_beeeeegggeefhhhaegfgfihhehhifafddfffhfffhefgfffigbcggdbgecceeeeebddbdddc``bcbbbbdcacccb`
@FCC1GLHACXX:7:1101:4683:1886#TTAGGCAT/2
CAGTAATTAAGTCTAAACGTTTCCCATTTTCATCTCCATTGCAGATCCCGCGATCGATTTTTGGAGTCCAGCCAACAGATCGAGGCCCTG
+
_bbeeeeeeegggiiiiihhihiiffhiiiihhhhiiiiihfdffdfghifghhfhffiiihgagebccbb]`adccccbccacccaaac
@FCC1GLHACXX:7:1101:4664:1899#TTAGGCAT/2
CAGTAATTTGTTTTACCTGTGTGACATGTGACAACGACGTTTCCCGCGAAGTGGAAAGACGTGTTACGGCTGCGAATAGGGCCTTTTACG
+
_abceeccgceeehhcggb[[hedghfaddbXeeadf`fgcgffgfffZ`\GHVZVa_bbcccR^`b\WFWZ^TTXO[GJWXW^_bbbbc
@FCC1GLHACXX:7:1101:4719:1905#CGGACGGA/2
ATGGTCCAGACTCTCCTGACTGTAAGAATAAAATGGTCCATTGCTTTTCTACAGATGTCATCACAAAGTACCACAAACTTTGCCTGTGGC
+
abbeeeeegfgggiiiiihiiigiiiihhiiiiiiigfhihihfhhiiiihihiihihhiiihhhhiieffhhiiihhhfggfgfeeeee
@FCC1GLHACXX:7:1101:4620:1907#TTAGGCAT/2
CAGTAATTGCTGAAGAAAGATGCAAAGTTCGTCTGGACTGCCGAATGCCAACAAGCTTTCACCGACATCAAGCACGTTCTTCAGTCGGAT
+
babcceeegggggiiiiiihhgiiiiiihiiiiihihhiiiiigihhiiiiihfghiiiihiiiggeeedddbaccccccccdceccccc
@FCC1GLHACXX:7:1101:4513:1916#CGGACGGA/2
TCTGTCACCTATGCTGGAGTGCAGTGGCGCGATCTCGGCTTACTGCAACCTCCACCTCCCAGGTTTAAGCAATTCTCCTGCCTTGGCCTC
+
bbbeeeeeggggedgdhfifhfhheffgfahhihiiddfffhiiefdghihfgiihddddedcZ_bbbddccdc_cbbcbbabbcbbbcc
@FCC1GLHACXX:7:1101:4549:1922#CGATGTAT/2
CTCGGAATTATTGGTGTTAAAACGGATGGATTTTTGACTGAAAGTGTTAGTAACTAAAACCTTAGTTAATATTGTGTATAAGCTCCGAAG
+
bbbeeeeegfggghihiiihiiiiihiiifhgiiiighihhiiifghggiffhiiiiiiiiiifighhggggggegeeeeeeedddcccc
@FCC1GLHACXX:7:1101:4672:1924#ATCACGAT/2
GTCGTCAATTTGTTGACGAAATCGGAACGTGACCAAATCGGAGCGTGATAAAATCGGAACGTGATAAAAACGGAACATACCTGTATTGGC
+
babeeeeegggggihhiifhgghiihhiighhihfiiiihihihiggghigggggeeecccacccdcccccccccccccccccccddccc
@FCC1GLHACXX:7:1101:4732:1937#TTAGGCAT/2
CAGTAATTGGCTGCAAGCAGACGAAATGCTGAGGAAAGGTGGAGAATGGAAAATGACGAACGTGGAAATGAACGTGGTACAATAGGAAAT
+
bbbeeeeegggggiiiiiiiiiiiiiiiiiifhhhiiiiafdegbffhieghihiiihghffcdeeddccdcccaccabccccccccccc
@FCC1GLHACXX:7:1101:4596:1939#TTAGGCAT/2
CAGTAATTTCAAAGAACCCAAGAAAAAAGCATAGAGTTGTGGTCAAAACAATGACCTTCTGCTTTGTATCCTATTGCTTATGGAATAGTA
+
bbbeeeeegggggiiiiiiiiiiiiiihhihihhiighhghighiiiifhhgiiiiiiiiiiiiigggggggeeeeeeeddcdcdccc_c
@FCC1GLHACXX:7:1101:4512:1941#CGATGTAT/2
CTCGGAATTAATCGAATGCATCTCGCATAATGAGCGCTCTGGCAAGGAGTTGCGTTGCGATACGGTGCGCTATGATGTCGGGCACATTTC
+
a__e^ceeggcggiiihihadfhhdgffhfhaghiiiehhdhhiiihifhfghiggiegeecb_bbaaccccccccccbccacccbccdc
@FCC1GLHACXX:7:1101:4538:1947#TTAGGCAT/2
CAGTAATTGGCATCCTTCATCAGTCATCGAGTCGTTAGTAAGTCACTTTACCGAGGCAACTGGCGCTTATCGGCCCCAAAAAGCGAAACA
+
a_aaccadcccaghehggfiiiibghihifhhdffhhfhhia[cdfehihiihidcfghiffhegeeccdbaccccccccc^L[__aaa^
@FCC1GLHACXX:7:1101:4655:1948#CGATGTAT/2
CTCGGAATTCGTGTACTTGGGCTCACTGGTGACCGCCGACAACGACACCAGCAGAGAAATCCAGAGACGCATCGTTGCTGGAAATCGTGC
+
bbbeeeeegggggghiiiihiiiiiihiiegghfhehhiihhiihigeeeecdddcbcccccccccccccccccccccccccccccccac
@FCC1GLHACXX:7:1101:4683:1960#ATCACGAT/2
GTCGTCAATTTCATATTTTCCCGTCGGGTTCGGGTCGGGGTTCGGGGTTTTAAAAACCGAGACCCCACCATCTTTTCAACCTCGGAGCTA
+
babeeeeegggggihiiiiiiiiihiiiffhhifHO^U_BBBBBBBBBBBBBBBBBBBBBBBBBBBBBBBBBBBBBBBBBBBBBBBBBBB
@FCC1GLHACXX:7:1101:4743:1961#CGATGTAT/2
CTCGGAATTCAAGAAAAACTACGGAACCAGTGCCAATGGCGTCGATGAACACCGGTCAACAGTGCCACCGCTGCAGCACCAGAGATCGGT
+
bbbeeeeeggggghghhhghiiiiihiiiifhiiiiiiiihgiiiiihiighhggeecddddccbcccccacccccccccccac^ccccc
@FCC1GLHACXX:7:1101:4636:1974#ATCACGAT/2
GTCGTCAATTATCTGAAATGCAACGTACATTGCCGTTTGTTTTATTTTTCTAAAATATTGCATTTGTTACCAGTGCTACTTGGGAACGCT
+
__aeccecae]^cggh[efgag]eeJ`dafhffbebbegaafhfhhhhf_dce`befgid]fgb`V\_fdb\Zdbddgfee_RZZ]Z]_a
@FCC1GLHACXX:7:1101:4542:1981#CGATGTAT/2
CTCGGAATTTAGATAAATAGAGACAGGACAATCTCTGTTCGCCGGTTGTTGCGAAAGGAAGCGATAAAATCATAAAAAAACAACCGACAC
+
bbbeeeeegggggidefghghhiiiiiJbefhihiihhigiiihieghhiihhdgeeedddccccccccdcccccccccc[`acaccccc
@FCC1GLHACXX:7:1101:4673:1983#ATCACGAT/2
GTCGTCAATTAACTGTTAAAAGTATACAATAGTTATTTTTAACAAAACATTCTTCTATATCCTTGTCTTTATACTTTTTGTGGACACTTG
+
_aaeeeeeggggehfiifhhiighhiiiiihihhhiiiiihiiiiiiihhghiiiihiiiiiiiihhhiiiiiiiiiihhfgfgegeeee
@FCC1GLHACXX:7:1101:4888:1843#ATCACGAT/2
GTCGTCAATTGACGACAGATCGGAAGAGCGAGAACAACATCCCCGAGATAGTCACTAAAAGTTTCAGTGACGACTTCCTTCGGAAGGGAA
+
_aaeeeeegggeggfhihhiiihefhhbfhhiihhiigfhhiheiiigdegeeeeeeedbb`]_cecbcbcc^accbcbcc_caccc_W[
@FCC1GLHACXX:7:1101:4809:1843#TTAGGCAT/2
CAGTAATTCGCTGTCGAATGTGTGGCAAACCTGGTCGCAAACGAGGTTCCAGCAGGCGAATGCTAACCTCAACCCGGGTGACGACGACAA
+
bbbeeeeegggggiiiiiiihihiihhiiiiaghehiiiiiiihiiZcghhiigggeecccccccccccccccccccc_accccccccca
@FCC1GLHACXX:7:1101:4928:1846#CGATGTAT/2
CTCGGAATTATCATAACTATACATACCTTACGCACGATAAACTATTGCCATTTATTGTAGTGTATTTTGAGCGTTAGAAACACTTATCAC
+
bbbeeeeegggfghiiiiiihiiiihfgihiiiiiihiihhiiihhiii`fhfhiihghihh`bdghihhgggeeecddbdbcccccccc
@FCC1GLHACXX:7:1101:4764:1851#CGATGTAT/2
CTCGGAATTGATTTTTCTCGGTAAAAGGCACGGTGTTCATTTTACTACCCCTGTTCACTTCCCCTATTGTACAATATTGGTCCCAAAATG
+
a_beeeeegggggiiiiiiiiihiiiiieiiiiaffgfhiiiighiiiiiggiihiiiiiiiiiigggggeeeeeeedbdddcccbcccc
@FCC1GLHACXX:7:1101:4871:1851#ATCACGAT/2
GTCGTCAATTCTTAGTAGTTTGATTCATATTTCTAAGGCTTGGATAAACGAAATCTTCGGGTTCTAGTCTACCTAGTTCAGGTACGTGAT
+
b_beeeeeggfggghfgg`hiighfhhiiiihihfidghiihieehiiihffffhiidfhh_eggifhhihiggc`dgdcbdV_bc]bcc
@FCC1GLHACXX:7:1101:4892:1862#ATCACGAT/2
GTCGTCAATTTGTTTTCTATTGATGTCATTAGTTGTATAGTTAAATGAGATCTTGGAGAGAAAGCACTTTTTTGTTCTGATTTCATCAGT
+
b_beeeeegggfehifddfhhhagggfdegcg^dbafffdfhhih_`fgfgaffbffgihhihfhihhiihhigggggedacecddcdb_
@FCC1GLHACXX:7:1101:4919:1864#TTAGGCAT/2
CAGTAATTTACAAAGTCCGTCCGGAAACTGAAGCAACCCCATCCCACCTCTGAACGAACTGAAAATCCTCCGTGTCGATCAACTCATCTC
+
__acce`dgfgggidegffhhiihhiiiighifg`fghfhihhiiihichf]eghhcgaddgeeecb_bbbacaccaaaaabcccccc`b
@FCC1GLHACXX:7:1101:4830:1879#CGATGTAT/2
CTCGGAATTATCGTGCAATCACCATCCTAAACGCCGCCTATAAAGTGCTATCCCAGATTCTCTTCCGTCGTCTATCACCTATAGCAAACG
+
bbbeeeeegfggghiihiiiiiiiiiiiiiihfhiiiiiiiiiiieghiiiiiiiiggggggeeeeeddcccccdccccccccdcccccc
@FCC1GLHACXX:7:1101:4803:1881#TTAGGCAT/2
CAGTAATTTCCGCTTACTCTCGAAGTGCACATTTCAGCAGTTCTCTTATTACTTATTAATAACGGCGCCGGCCAAGTCCTTACAGTCAGT
+
bbbeeeeegggggiiiiiiiiihgifghiifhiiiiiiiighihiiiiiiiihiiiiiiiiiiiihfeebcccccccccccccccdcccc
@FCC1GLHACXX:7:1101:4984:1888#CGATGTAT/2
CTCGGAATTTTTACATATATTGCTGTTTGCTTTTGAGATGCAAATCTTGACTAAAGGTGCTCCAAATGCGGTAACACAAAACAATCAAAG
+
bbbeeeeeggggghiiiiiiiiiiiiiiiiiiiiiiiiihiiiiiiiiiighiiiiighhiiiiiiihiiigggggeeeecdccdccccc
@FCC1GLHACXX:7:1101:4756:1888#CGATGTAT/2
CTCGGAATTCAGTGCCTCTATTTATACAAGGTCAATAACGGCGCCGGCCACGTCCTTGCAGTCAGGTGGGATTGAGGGAAGGAATGTTAG
+
b_beeeeegggggiiiiiiiiiihiiiiiiighgghhifhhiihiiiggeeccccccccccccccc]bcc`bcccccc]accabccbccc
@FCC1GLHACXX:7:1101:4915:1893#CGATGTAT/2
CTCGGAATTACGTAACGCTCTAGGGGGAGGAAGGGAGTAGGCTCAAGCGTTACGGCTCATACAAAAAATTTCCGTGACTTCCCTGGGCAT
+
a__eceeecggfgfhhhhhihiiiihi^cgaeghieg_bfhhfifggggaadabcaccccccbccccaccbccaba_ccbcb^]_^W[X`
@FCC1GLHACXX:7:1101:4918:1910#TTAGGCAT/2
CAGTAATTGTTCTGTGTCTCGATCTCTCCCTACCTCGATGGTCCCTTCGATATCGAGATGTGGAGAGGCGACTGTATTCACTTCTTCAGT
+
abbcceaeggggghgifhhihiiihffaghiihihibfffhffhihhicceghihhhefhbghhhhhfVa``accccdbeccbcccb_bb
@FCC1GLHACXX:7:1101:4828:1912#ATCACGAT/2
GTCGTCAATTCCGAGCTGCATTCTTCCTGGTTGTTTCTTAAAAGATCCCCAACTATTGACTTTTTGAATGTCTACTCTCACCGTTGAACC
+
_a_eeeceggggghihiiiiiiiiiiiiiighihiiiiiiiiiihiiiiiiihiiiiiiiiiiiiggggggeeeeeedddddcccccccc
@FCC1GLHACXX:7:1101:4944:1914#CGATGTAT/2
CTCGGAATTTTCACACTAACATTTTAACACTGGGGTTGTTCTTATATGACATTTCGGAGGTGACACGGAAAACAAAATACACCTTAAATT
+
___eeeeegggggiiiiiiiiiiiihiiiiiiiiheghhiiiiiiiiiiihhiiihiiiibdggggeeeccdcccccccccccccccbdd
@FCC1GLHACXX:7:1101:4770:1921#ATCACGAT/2
GTCGTCAATTGCGCGACATTACGAGCTATTTTTTGCTGTGCACTGGAATGGAACCTGTGGGCGGAAGCACTGTAGTCCTCGCGTTTTCGT
+
babeeeeeggggfPbghhiiiiiiiiihhiiiiiiiihhihiiiiiigggggeeeeedddcccaaccccccccccddccccccccccbac
@FCC1GLHACXX:7:1101:4914:1933#ATAGATCT/2
GTCGTCAATTATCTTGACATACTCTCCATAGCTATCGACTTTTCCAACTCAATCTAGACTTCCTGTCGATGTAATCGCGCAAAAAGTTCA
+
b_beeeeegggggiiihihihhiiiiiiiiiiiiihiihiiiiiihiihihiiiiiiiiiiiiiifhihiiiiiggegeecccccc_bcd
@FCC1GLHACXX:7:1101:4980:1942#CGATGTAT/2
CTCGGAATTTTCATTTATATCAAGGTTCCTTGTTTTTTGTTATCCGGAATACGTTTTTGATATCAAAGGTTGGAGAGTTTGATTCAAATT
+
bbbeeeeegggggiiiiiiiiiiiieghiiiihhiiiiihhiihiiigiihhifhiiiiiggggggfeecceccddcbcccbbcdcdccc
@FCC1GLHACXX:7:1101:4813:1945#CGGACGGA/2
ATGGCAAAACTCTGTGTCCACTAAAAAAAATACAAAAATTAGTTGGGTGTGGTGCACACCTGTAATCCCAGCTACTCAGGAGGCTGTGGC
+
ba_eeeeefgfggiiiiiiiiiiiiiiiiiiiiiiiiiiiiihiiii\`dgggdgggeeeedddddddccccccccccccccccccaccc
@FCC1GLHACXX:7:1101:4769:1961#CGATGTAT/2
CTCGGAATTTAGCGATTGAATCATTTAACATTTTTTTCAATCATTCACCTCGAGATGGCTGCCCGAAAACGATCAAAATGGAGAGACAAA
+
__beece`ggg]cggfdc^[be`eaehbdghhfhifcffhiefhii[aeabT_e`cd`c]Z^UZ[]][Z]Z\a^_b]Y_]SGQ][WX^^[
@FCC1GLHACXX:7:1101:4833:1969#ATCACGAT/2
GTCGTCAATTACTTTAGAAACTTGCAATGAACCTTTGTAAACCTGTATGAATCTTTGAAAGGTCACAGAGAAATCAGTGAAAGAAATAAT
+
bbbeeeeegggggiiihiiiiiiiiiiihhiiiiiiiihiiiiiihhhiihhhiiiiiiiihghiiihiicfhhffiiiggdggeeeeee
@FCC1GLHACXX:7:1101:4909:1970#CGATGTAT/2
CTCGGAATTTCCGTTCTTTGTTCTTGAAACTTGTCCGTTTGGCTGATGAGGACTTCACCGAGGTTAAGTGCGACGAGTTTTTCAAACGCG
+
bbbeeeeegggfghiiiiihiiiiiiiiiiiiifhihghhiiiiighhhiighihiiiiifhh`ggggceeeccccc[^bbccccccccc
@FCC1GLHACXX:7:1101:4812:1975#CGATGTAT/2
CTCGGAATTATTCTTATTAAGCTACAAAACACAAATATGTAGTGCAAACTTACAATGGAAAATACAAGCATCTTATATTTACAAGTGTAG
+
bbbeeeeefgggfiiiiiiiihiiiiiiihhiiiiiiiiffhghddhhiihiiiiiifhiiiiiiiiihhhiiiihggfggggeebcade
@FCC1GLHACXX:7:1101:4881:1988#CGATGTAT/2
CTCGGAATTGTAATATGCTTATTCATATTTTTTTCCGTCCGTAGGAAATAAAATGTCAAGCGTATTCCCAGATGCGTTGATTCATAACTG
+
bbbeeeeegggggiiiiiiiiiiiiiiiiiiiiiiihhhiihiiiiiiiihiiiihiiihiidggeeeeeecdddcccccccecddcccc
@FCC1GLHACXX:7:1101:4772:1999#CGATGTAT/2
CTCGGAATTTGTATTGCCGTTCTTTACGGCCGCACGGCGATGTGTATATATCGCGACGGTAAGTTTTTAACTGCCAGCTGATTGCTGGCT
+
bbbeeeeegggggiiiiihihiiiiiiiiiihhiifhiieeeeeadddddedcccccccaccccddccccccccccbccccccccccccc
@FCC1GLHACXX:7:1101:5190:1854#CGATGTAT/2
CTCGGAATTCGAATGAACTTACTTGATGCAGTTGCCAATGGCGTAAACTGACTTCCGTAGGGTTTTAATCGGTGATCGGTAGCTATCAAA
+
bbbeeeeegggggiiiiifiiiiihiiihihfhihhfhihifhhiiiiiiigfiiiighiiibdggggggeecccbdcc^aaccdccccc
@FCC1GLHACXX:7:1101:5236:1860#TTAGGCAT/2
CAGTAATTCGTTTCAGTTTAGCTTAGTCGTTAGCGGTTAGAGATGCGCTCGTTCGCGGTGTTGATCCTTTCGGCTGCCGTCATCGGGGTG
+
__bcceeegggggiiihiiihiiiiighhiiiihiieghihiihiiiihihhfhiggeac`accccccccccccccaac_ac`bbcacOX
@FCC1GLHACXX:7:1101:5064:1861#TTAGGCAT/2
CAGTAATTTATAGGGTGGCTGATCCAGTGGTAGTGTATGTACCAATAATAGTGGTAGTGCGGTTTAAAGCGTGTTATAGTCAATTCTACC
+
__accdaagggggehb\_ffhhhhhiigfhaebbcbcbbegfhihi`dehd_^c^cgggeff`egfghddeT\aeedcbbccdddccccc
@FCC1GLHACXX:7:1101:5110:1865#ATCACGAT/2
GTCGTCAATTTTATCCAAAAAATCTTATGTTTTCATCCAAAACCCAAAATATACTTGTCAAGTGTCGTGTTACGTTCCTTTTATGTTAAG
+
baaeeeeeggggfiiiiiiiiiiiiiiiiiiiiiiiiiiiiiiiiiiid[^WW\e[\WWb\\MWMMLLL^^]^^c^c]bbddZZZbcc]T
@FCC1GLHACXX:7:1101:5041:1870#TTAGGCAT/2
CAGTAATTATTGTTTTCTCGGGCCCCGTGCGTCGCAGCTAATATGTGAATAGTGCGCTGTGTTCATAAAAATCGTAAGGATGCAGCGCCA
+
_bbcecccfgggadcgffhefhiiiiihidfc`ddfhhfhhhh`dgfbggdg]bcecccac_^`ccdccbcccccc^^bb_bcbbbaccc
@FCC1GLHACXX:7:1101:5015:1874#ATCACGAT/2
GTCGTCAATTCTCTGCAGAACTTTCTTCTTGGTATTACAACAGCTAGGGTAGGTGTACCAGTTATCTTGAATGTCTCCACATTTTGAAAA
+
_aaeeeeegggggihiiiihiiiiiiiiiiiidghhiiihhiiihhiii^dfgafghiiiifgiiiiiifhiiiiiihggggggeeeeed
@FCC1GLHACXX:7:1101:5143:1875#TTAGGCAT/2
CAGTAATTTTCACCAAAACCCTTCAAAGTGTGCGGGAGATTACTGCTACGAGTGAATCAGCAAGCCAAGCTTATGGAATATTATTGCTTC
+
bbbeeeeegggfgiifiiiiiiiiiiiibggghiiiiiiihiiiiihiiiiifggghiggggfeeeedccdccccccccbdedddccccc
@FCC1GLHACXX:7:1101:5230:1880#CGATGTAT/2
CTCGGAATTCCTTCAAGGATTCGATCATAAGTTCTTCCAGGGATTCCATCAGAAGTTCCTATAAGGATTCAATCAGGAGTACCTTTAGGA
+
___eeeecgeceghiiiedadgb]b`ebghh`fffhdbggihdefcfdhhic_fa^^eghihhhiff]ebd]bghddgggeceedeedbb
@FCC1GLHACXX:7:1101:5169:1882#CGGACGGA/2
AAACTTTAAAATTCACCTTCACTATTACTTTGAAAGTTAAGTAAGACTCTTACCTTTCCTTCTGTTGCTTTCTTTGTTGATGAAATTTCT
+
___eeeecc`eggaghhhhiiiiihhfghiihiihicgdhihiiehiiihgfhhiiighhihihhiiiiiiiiiiihihiiiihdggggg
@FCC1GLHACXX:7:1101:5193:1883#ATCACGAT/2
GTCGTCAATTTGTGTTTCAGAGATAGGGATAAACGAGTGATATTTCTGAGTGCCTTGAACTGTTTTTGCACTTGAAAATAGTTGGTTAAG
+
_aaeeeeeggggghhhiiiiiiiighiiiiiiiiiiicfgiiiiiiihiiighiiiiihiiihiiiihiiiggggggeeeeccdd`bdcc
@FCC1GLHACXX:7:1101:5248:1883#ATCACGAT/2
GTCGTCAATTGGCATAAGTACGTTAGGCATAACGATGTTAGGCATAATGATTTTAGGCATAATGGGCGTTAGGCATAAAATACGTTTGAC
+
a__ecceeggfggiiiiigghiiiiiiiiiiiiighiiiiiiiiiiiihiihhiiiiiiiigiiiiifggeeeecddcdddccccccccc
@FCC1GLHACXX:7:1101:5068:1885#ATCACGAT/2
GTCGTCAATTGTGTTCAATCATTGGAGTATAAACTCTATTCAGGAAGTTTTAAAATCGCTTCCAATGAATGGTTCACTTATAAATGAGTT
+
_aaeeeeegggecgggihiifhfhihi[gaghhhfghhiihgifiihihehhiiifghiiiicgefeghhiihfdgggffdggeecee]b
@FCC1GLHACXX:7:1101:5040:1902#TTAGGCAT/2
CAGTAATTTGGAACCCATTAGAGATTCTATTTATTATTCGCAAGGAGTTTTCCTACAGATTAGTGTTCGTTTCATCGATTGTGTCGCTTA
+
_bbcceeegggggiiiiiihifhgfhfhghiidhhhiiiiiiihiibacgfhihiiiihiiiifgegiihhigfggggeeeeeddccccc
@FCC1GLHACXX:7:1101:5118:1905#TTAGGCAT/2
CAGTAATTGTGTACCAGCATTAATCCTCCGGTCAACTTACCATCGCCGGTCAAATCCGTTGTTCTGGAGCAGGGCATTGCAGATACCGTA
+
abbcceeegegcghiiiiiiiiiiiiiiiiifihhhiiiiiihiihiiieeghiiiggggeeeedddccdccccccccccccccccccaa
@FCC1GLHACXX:7:1101:5074:1907#ATCACGAT/2
GTCGTCAATTGCTTAAGGTATCATTAGAGAAATCCCTAGTGGAAATCTTATATGAATCCGAAAAGTCAAGTTTAAAGGAAATCCCTATAA
+
_aaeeeeeggfggiiiiibgfhiiiiiiiiiiiiiihiighihiiiiiiighddghiiiiiiiihghihigh[cgddR`ca_cec``bbb
@FCC1GLHACXX:7:1101:5159:1909#CGGACGGA/2
AATGGAGTAAACAAAAGGATAACAAATTTTATTTTTTCTCATGGTGCCATCTGAATCTTTTTGAAATATTTTTAAATGTTATGCCTAGGT
+
a__eee`cacgggiiafhgdfgghhhhiiffhfhiiiffhfff]aaffhfegifffhhhhiihfhfffdfhfegfegedceecdbddbbb
@FCC1GLHACXX:7:1101:5212:1912#CGATGTAT/2
CTCGGAATTCTTCACAGAGACTTCGGAGTAATCTTAAAAAAATACCTGAGGCAATACTTGATTGATCGGAGTAATCTTGACAAAAAAAAT
+
bbbeeeeeggggghhiiiiiiiiiiiiifgiiiiiiiiiiiiiiiiiiiihiiiiiiiggggggeeeecccabcddcccccccccccccc
@FCC1GLHACXX:7:1101:5056:1913#ATCACGAT/2
GTCGTCAATTCCCTTCACGGGAAGAGGGGACGTCTGGCTATTTGGAAAGAAGTATATCAAACAATATAGTATGTTACACTGATGGCTCCC
+
a__eceeeffccgfdgfc`ffagh]cHWbffdghhbR\Zbe`b`gf]_Zb\Zb`HV`gdbcZae]]bcYU]__LZaG]]]]]___[b]^^
@FCC1GLHACXX:7:1101:5131:1925#CGGACGGA/2
AGGTAAGAGTCAGAGCTGGCAGGGACGTACAGTGGCCACGACTGGGGTACTGAGCTGCAGTTGACCTGGCAGATGCTCACTGGGTCGGAG
+
^J\`cccZc`c[`afc[_`bfZUdVd`efffc[SIYc^aG^UV`ffaLT\V\\^H\RZ^acbHU]bbGK\`\TGYY`BBBBBBBBBBBBB
@FCC1GLHACXX:7:1101:5019:1925#CGATGTAT/2
CTCGGAATTTGTCATTCAAGTGCTATTCTGATTACTCCTGTCTTTTACGTAAGATTAGAGTCTTAAATGTCAATTTTTTGTTTTCCCTTG
+
bbbeeeeegggegiiiiiiiighiiiihihhiifheiiiihihhihiiiefghdghhiig^afghfhhhhiidghiihgggeeeeedddb
@FCC1GLHACXX:7:1101:5085:1928#CGGACGGA/2
AGGATCTACCTTGGAATTGGGAATTGGGTCACCTCCCCTGAGTCACTGGGGAAGGGATCGACACCTGATCATAATTAAGTTCTATTAGAA
+
YJYJ`cYa[^begJbbfJ[JRbfd_[eJ`H^b_f`faeffZRX^aaaIN^_`dgdYGMGTTY`WZaZ```Z]bbGLZZLLZ`_T]TT]__
@FCC1GLHACXX:7:1101:5177:1932#TTAGGCAT/2
CAGTAATTCGAAGAAGATGATCGGGATCCGTTGGCAATCCATCCGACGTAAGGACCATCCTAATGCTAGTTGGTGTGTTGCCATCAATGC
+
__bcceeefgegfiiihhhiiiiiihiiiigghiiiiihiiiiiihihghffhgggggeeeeeecddddbcbc^aacabccccccbcccb
@FCC1GLHACXX:7:1101:5053:1940#TTAGGCAT/2
CAGTAATTATAACTATTCTTAGCGAGAACTGCGCAGTATTGCACTTGGGTCTGTACCTGTTTTCGAAAAAAACAAAAAATATTTTCCGGA
+
abbeceeecggggiiiiiiiiiiiiihiihihiiiigiiiiiiihiiiicafhhhiiihgdhhhhgggeeccccccccccccddddcccc
@FCC1GLHACXX:7:1101:5205:1943#ATCACGAT/2
GTCGTCAATTGCCTTATCAAAAAAAAAAAAATATATATATTGGAATCAAAAGGGCATTAGACGTCGCAATGCTGGAAGGGGGGGGGGAGG
+
__aeeeeegggggiiiiiiiiiiiiiiiiiaGMMMMMHHVV^Za_]Z_bdb_GKGKXYYGGKWKKHOWTTSRS__`R]_caLXacBBBBB
@FCC1GLHACXX:7:1101:5080:1951#CGATGTAT/2
CTCGGAATTGCGCTTCTAAAAAACATTACTATAAACTCATTTATTTTACGGCCGATTCTTTTTACGACCCTCTTATAGAGTTCGAAGTGT
+
bbbeeeeegggfgiiiiiiiiiiiiiiiiiiiiiiiiihiiiiiiiiiihiihidggeeeeeeccccccccccccccccc`cccccc[b]
@FCC1GLHACXX:7:1101:5230:1953#TTAGGCAT/2
CAGTAATTCCTTGTATCATTCCCGAACGTCTACTACTGGAGCACTAGCGCAACTACTGGAACACGTGTACCAATAGTGGCTCAAGCGATT
+
_bbeeecegggfgifiihihiiiiiiiiehifggiihhihiihiihiiihagfhiihihgggfgdecbdddddccccbccccbccca_`a
@FCC1GLHACXX:7:1101:5003:1966#ATCACGAT/2
GTCGTCAATTGGGTTGCTCTGATACGCTCACGTCAATATCTGAATGAACATACGTGAATGTCTTCCACGAGGCTGTTGCCCTTCTTCTTC
+
_Z^cccccegaeehc_b``ggddg`dfgdffgbafhefgfabggcedcaefhhf\_ffgh_fghfhigfecebbc`bb__b]bX]_Y_]Y
@FCC1GLHACXX:7:1101:5174:1972#CGGACGGA/2
ACTCTGGGGGACAGCACCCCTAACCCCCATGTTGTTAAAGAGTTAACTGTAAATGTAATAAAATATTATTAGAACATAACCACTATGAAG
+
abbeeeceggggghiiihiihiiiiiiiiiiiiiihiifhhieeffhghfbghihdgggfggcceeeeeedcdddddccccccccbbbcc
@FCC1GLHACXX:7:1101:5047:1977#TTAGGCAT/2
CAGTAATTTCCGGAGGAAATCCCCGGAGGAATTTATCAAGTGAAATCTTTTTGATTTCCTTGGCGGAAGAATATTTTTCATATACTTTGG
+
bbbeeeeeeggggiiihihiiiiihiiihfhiiihiiiiihhiiiihiiiihegfggggeeeeecccccccbcddddcccddddddcb`b
@FCC1GLHACXX:7:1101:5081:1987#CGATGTAT/2
CTCGGAATTTCCTATCTTCCTATCATTCTAGCTTTCTATCCACCTATCCTCCTATCTTTCTGCCTTTATATCTTTCTATTATCGTTTTTA
+
bbbeeeeeggggghhiiiiiiiiiiiiiiiiiiiiihiiiiiiiiihhiihiifhiiiiiiiiiiihiiihhiiiiiiiiiihgdggeee
@FCC1GLHACXX:7:1101:5226:1993#TTAGGCAT/2
CAGTAATTGTTCGAAATACCTACGAAGTAAGACTTAACTAGCTTTCGAAGTAAGTCTTTCTTTGTCTTTTGAATAAGCCATACAGATTTT
+
^_accdc`gggfgccfe]degffhiffdbgicffffghheegfghhhcgg^[ceafdfdgdfhhbfhihhicggfggfgeeeeedddddd
@FCC1GLHACXX:7:1101:5028:1995#TTAGGCAT/2
CAGTAATTTGACACAACCGTATAGATTTTACGAAAAGTAAGTAGCAACTGCACATCTATAAGCGGCGCGTAAATAATCAATAAGTACAAC
+
bbbceecegfgefffhiihegiiihiiiiiichhihh_egffhagfhiidegdffhiihihihfegcacaaaacdccbccc_bb]_`bbb
@FCC1GLHACXX:7:1101:5359:1844#TTAGGCAT/2
CAGTAATTACTTGGAAACTGGATCTAAAATGTAATGATTAGAAATCAAGCGTATTGTGAATACATAACATTTTGTGTTTAGTTTATCTTC
+
aabcZcdeeggggihiiiiiiiiiiiihiiigghiihhiiihhhhiiihhgghiiihhiiiiiiiiiiiiiiiighhhiigggggggeee
@FCC1GLHACXX:7:1101:5257:1847#ATCACGAT/2
GTCGTCAATTAGCTCTCATTTGAGTATGAAGCACGATCAAAGCAAGCAAAGAAAACATCCCATCTGTTGCAGTCCACGATCGTCATTGTA
+
___eccceeggfgiiiihdgghhhdghhhfhefhhfhihiiihihhffghfgghhifiiiiihiihfhfgfegg_cdecccaccccdccc
@FCC1GLHACXX:7:1101:5423:1849#CGATGTAT/2
CTCGGAATTGACTGGATCACGTGAAAATCGTACCCCGGCTGTTAAGCCCGGCTCTCCGCATAACACCTTCTAGCGCAATATTGAACAACA
+
bbbeeeeegfgggiiiiidggghiiihiiighiiihiiiiifiiiiiiifhegeeeeccccccccccccccccccccccccddccccccc
@FCC1GLHACXX:7:1101:5492:1852#TTAGGCAT/2
CAGTAATTCTTCATACTTTTATAGTATTTATTCAGGATTCCCCCCGATGATATCTTCAATGCAGTCTTCCCAAACGAACGTCGAACACGT
+
bbbeeeeegggggiiiiiiiiiiihhiiihiiiiiiiiiihiiiihiiihfffhiiiiiiiiiihhhiggffgeeeccccccccccccc`
@FCC1GLHACXX:7:1101:5472:1865#CGATGTAT/2
CTCGGAATTGGCCGGAACAAAAGCACATCACAGCGTATGCCCTCGACAAAGTTCGAGCGATTCTGAAGTTCCACGATATTTCCTTGACCG
+
aabeeeeeggfggiiihiiiiiihiiiiiiiiifhfhiihiiiiifhhggggggeeecccccccdcbcbcdcdccccccddddccbcccc
@FCC1GLHACXX:7:1101:5310:1868#CGATGTAT/2
CTCGGAATTATCCAAGATTAGATGTCTATGCACTGATTACCATTATGCGTTTTTTGAACTCTCCAGTAGAAAGATTGTGCCCTCCATTTC
+
bbbeeeeegggggiiiiiihihiiigiiiiiiiiiiihiiiiihhiiiihiihiiiiiiiiiiiigggggfgeeeeeddddddccccedd
@FCC1GLHACXX:7:1101:5439:1883#CGATGTAT/2
CTCGGAATTTGTCAAGATCGTACATTACAAGTCCTCAAAATGAAAAATAGAAAAAACAAATATACAGTTCACTCTCCCTTACTCGATATT
+
bbbeeeeegggggiiiiiiiiiiiiiiiiiiiihiiiiiiiifhfiiiiiiiiiiiiiihiiiiiiigggfgggeeeeedddddccccce
@FCC1GLHACXX:7:1101:5499:1887#CGATGTAT/2
CTCGGAATTAACATTCAAAACTTTGATCGTCATACGGGAAAAGGGTAGAAAGGCCCGCGTCAATATGAACAACTTGCCTGATATTAATGC
+
_abeeeeaggggefhhXe[eg[^e`ighfcgghheh[f^cfhhihXaeffgf_bgfhhf^`bcddcdccb]\^bccccbcbccdd`]b_b
@FCC1GLHACXX:7:1101:5265:1891#CGGACGGA/2
AGTTACACAGTGTCTGGCACATACTAGTATGATTGCCTCATCCGTAGGGGGATTTGACAGTCTGAGTTTCTGACTAGATCTGACTTCCAT
+
^Z^ccceeaccccff`_cg[dg``gSb`ebce]]^ead^ebeefcfbbPY^LZebegihf`fgegg\R`^acH^_`bdb]`]GZ]bBBBB
@FCC1GLHACXX:7:1101:5386:1894#TTAGGCAT/2
CAGTAATTGTTCGAGGAAATAATGTTTTCGGGTCAACGGAGTGTACAGAGTACGTTCGTAGCACAACCCTTTGAATGCCAATATGTTGAT
+
abbceeeegggggiiiiiiiiiiiiiiiiiiighiiiiiiiggggiiiiieeghfgiiigggggeeeccdddccccccccccccddcccc
@FCC1GLHACXX:7:1101:5360:1904#CGATGTAT/2
CTCGGAATTCGGGAACTGGCTGTGCAGAGTGGGTTATTATCGAGTTCGAAAAATGAAACTTCAACTTCTACATCTGCTCCAGCTCTGAGT
+
bbbeeeeegggggggfhiiihihiihifhYbfhfhiiiiiiihighihhhhhiihiiiggggggeeeeecdddddddccccccccccccc
@FCC1GLHACXX:7:1101:5421:1904#CGATGTAT/2
CTCGGAATTCAGGAGGGACGTAAAGCCCGTGCTGAACTAAGCCAGTACGTGCGGAGGGGTGTTGGTCGGAGACCAACTGGTGGTGGATCT
+
bbbeeeeegggggiiiihhihgiiihiiiiiihiiiiiiiiiiiighiigfggeeccccW\^accacccccccccccccc]bc_cc^bcc
@FCC1GLHACXX:7:1101:5291:1907#TTAGGCAT/2
CAGTAATTACTTCATCACAAAAGGTGCTTGAAAACCTTTGAATGAACAGTTGACAAACGCTTTGAGGCTCTAGAGCGACATCTCTATTTA
+
bbbeeeeefggggiiihiiiiiiiefiiiiiiiiiiiiiiiiiiihiiiighiiiiiiiiiiiiiiiiiiggggggeeccccccddcddd
@FCC1GLHACXX:7:1101:5499:1909#ATCACGAT/2
GTCGTCAATTATCGGGCAGGTAACAAACGGTTCAGAAGCACCGGACTGTTGTATTATAAGTCAGGGCGAGGCCCTGCTATGTTGCTGGTC
+
baaeeeeeggggghhhhiiifghiiiiiiihhiiiihihiiiiidghifggdggggeeeeeeedddbaaccacccccccdcddcccccbc
@FCC1GLHACXX:7:1101:5400:1922#TTAGGCAT/2
CAGTAATTCGCTCATCAACAAACCAACCTTCGATCGTCTTGGCCTGGAAGGGCGCAATGCCAACATTCTCGAGAGTGGCATCACCGACGG
+
bbbceeeegggggiiiiiiiiiiiiJbfghiiiiiiiiihfhdhhhidghhicggfeeeddddcccccdcccccc]baccccccca][_a
@FCC1GLHACXX:7:1101:5336:1932#ATAACGAT/2
GTCGTCAATTGTTCTCTATCAAATCCGGCAATCCGATCTTGTTCAGAAAATCAACCGACCACGAAGCCTTCATTGCATCGTAGTTCCACT
+
b_aeeeeefggggiiiiiiiiiihiihihhfhiiiiiihiighihihiiiiihifcfhgeeeccccccccccddcccdcccaccddcdbc
@FCC1GLHACXX:7:1101:5369:1937#TTAGGCAT/2
CAGTAATTACCGCGGGAGTACCTCAAGGTTCAATCCTGGGCCCGCTGTTATGGAACGCGATGTACGACGACGTACTGAGACTGTCCCTTC
+
bbbeeeeegggggiihhifgiiiiiiiieghiiiiiiiihhiiigfeeededcdddcccccccddcccccccaccccbcccccccccccc
@FCC1GLHACXX:7:1101:5279:1940#CGATGTAT/2
CTCGGAATTAGATGTGAACACGCGGTTTAGCAACGTCCTCTCCTGCTGTGTTGCTTGTGGCTCACTATGTACTTGGCTAGTACTCGCTAC
+
bbbeeeeegggggiiiiiiiiiiihghhhhiiiiihiiiiiiiiiiihiiighiigggggeeeedddcdcdeddccccccbcddcccccc
@FCC1GLHACXX:7:1101:5254:1945#CGGACGGA/2
ACAAGGGCAGGAACTGAGTCGCATTCACCTCATTCTTCCTCCAGGGCTCAGCTCAGGGTTTGGCACATAATAGTAGGCATTCGACACGTT
+
_ab`a``ceggfghiihhggdhaefffhhhifffffhiiiiicdhhiiihghhhhhiiV_ddebdeeeedddddeddccbcccb_accac
@FCC1GLHACXX:7:1101:5305:1946#ATCACGAT/2
GTCGTCAATTTTTCGTTGATTTCTACTTGATCGTTATTATTGTCAACAAGGTGATTTATCGAACTATTTATATTTTTGAGGTCGTCTGAA
+
ba_eceeefggggghghhgihhiiiiiiiihiihifhhhhhffhhhiiihiedeghhhhifffhhhihhiidgiiggggecdcbcccccc
@FCC1GLHACXX:7:1101:5470:1950#CGATGTAT/2
CTCGGAATTGATTCGCACCACCAGTACACCGGCGGCCTGTTCTCTCTAGGAAGCATCACACGCTCGTGATATCACATCAACTAGCTCTTC
+
_bbeeeeegfegghffhfhifgiieghdgiiiefgU_XaZ``ddddbbbbcccccccbbcccccc_W`bbcdbdccbbbbcccbbccccc
@FCC1GLHACXX:7:1101:5498:1951#CGATGTAT/2
CTCGGAATTGCTTTTCCGATATTTCAAAGGGGCCGTTCCGTGCCATCATTCAAAAATGCAAGAAGCCAAAACCATTACCTATGGCTGTTT
+
bbbeeeeegggggiiiiihhhiiiiiiiiiiiiiiiihihiihiiiiiiiihiigggggeeeeedddddccccccccccccccccccacc
@FCC1GLHACXX:7:1101:5344:1956#TTAGGCAT/2
CAGTAATTTCACTCGAAAACACCACCGATTTAAAAATACGCTTAGATTACGATGAAAAAATTTAATGAAATATTTTTGCAGTTCTGGACA
+
abbceecegggggihiiiiiiedghiiiiifihhiiihiihhiiiiiiiiihiiiiiiieeeeedddbdd`bedddccbdc]bbccbccc
@FCC1GLHACXX:7:1101:5445:1962#CGATGTAT/2
CTCGGAATTGATATCCGAGCTGCCCCAGATGATGTGATGAGCATTGGCATCACTGCCCACAATCAGCGGAAGGCCTTTTGTTACGCAGTG
+
bbbeeeeeggfggiiiiiiiiiiiiiiihihghhegfhiiihhiiihihhiiiihiiiihiiiiggggeccccccccccccccccccccc
@FCC1GLHACXX:7:1101:5283:1971#TTAGGCAT/2
CAGTAATTTGCTACCGTTCTCACGACCACCTCACTTCCAGTGCAGATTGCTGGTTCAGTGGATACTGTAGAGACTGAAGTGCTGCTGGCG
+
bbbceeeeggggfiiiiiiiiiiichiiiiihhiiiiiiiiiihhhiiiiiiihhiiihhhiiiiiiggggggfeeeeebdbdcddcccc
@FCC1GLHACXX:7:1101:5342:1977#CGATGTAT/2
CTCGGAATTTCCTCAAGAACTTTTTTCAGAAATTTCTGGTGATGTTTTTTTTTTTGAGAAATCCCTTGAGAAGTATCTGATAGAATTCAA
+
a__eeeeegggggiihfghdfghiiiiifghhffhhihiaefhfehfihhiigeaNTT\bYY]_Y]_RYT[bb`GYJSSSGJS]]bbRS_
@FCC1GLHACXX:7:1101:5321:1985#CGGACGGA/2
CAAGTTATCACAAATGACATAATTTCCTTCTTTATAAAGGCTAAATAGTACTCCATTGTGTATATACACATCTTTATTCATTCATCTGTT
+
bbbeeeeeffgggiiiiihiihiiiiiiiiiiihihiiiiiiiiiiiifghhighihihhghhhhiiiiiiiiiiiiiiiihiiiiiigg
@FCC1GLHACXX:7:1101:5266:1991#TTAGGCAT/2
CAGTAATTAAAGCGTTCTGCTACCGATGGCTACTTGCACTACTGACAGCAGTTGTAATAGTTATGTCGTCGTTTGTATCACAGCCCAACT
+
_bbcceeeegggghiiiiiiihhhiiiihiiiiiiiiiiiiihhiifhiceeghgiihiiggfgiiiifggeeccdddddccccccaccc
@FCC1GLHACXX:7:1101:5463:1998#CGGACGGA/2
AAAGGAAGAAATAATTCAAAGCCTAAAAGAAATTCTACTGCTGGCCATGAAGGAGAAAGCTCTCAAGTTGTGAGAGGGCTTCAAGAGATA
+
_bbeeeeeeggggiiiiihhiiihiiiiihiiihhiiiifhhiifhhiihhhhhiiiiiiiiiihhihhihiigggfeeeedddddcccc
@FCC1GLHACXX:7:1101:5431:1999#ATCACGAT/2
GTCGTCAATTTATCCTTGAAAAGCGTATTGAAGGACTTAAACTTTAATCAACTCGTGGGGAAAAACGGCCACATCTGTTTCATAACACCA
+
babeeeeegggggiiiiiiiiiiiighhiiiiiiiiiiiiiiiiiiiihihhiiighiiihiggggeeccccaccccdcccecdcccccc
@FCC1GLHACXX:7:1101:5673:1846#CGATGTAT/2
CTCGGAATTGATCCGGGTGTTGGTCCTATTCCAAGACCTACTCTTCGTTTTGCTTGTAAAGAAGACATTTTTCGAAAAAATCAACGAAAA
+
_abeeeeegggggiiiheghiiiiiiiiiiiiiifgdhgiiiiihiifghhighhihiiiiiggggeeeeeeeccdcccccccccccccc
@FCC1GLHACXX:7:1101:5732:1850#ATCACGAT/2
GTCGTCAATTTGTTTTGCTATGGCAATGGACAAAATATACATAGCAAACCCTGCCGCGACCGTCAATGTGTAACATCCAACTGCAACTGG
+
__aeeeeegggggiiiiiiiiiiiihiiiiiiiiiiiihiiiiiiiiihighiiiiiigeeccccceccdccdccccccccccccccccc
@FCC1GLHACXX:7:1101:5639:1854#CGATGTAT/2
CTCGGAATTTTACCCGACCAGAGAAAATTTTTCGTCTTATCAGGAGAATCAGTGGGAGTTCTAGGTAAAATAAAAGTTAAAGTGAGAGTG
+
bbbeeeeegggggiiiiiiihihiiiiiiiiiihghihhiiiiiiihiiiiifhiiiibgggggeaceeeeddddddcddccccccccYb
@FCC1GLHACXX:7:1101:5694:1854#ATCACGAT/2
GTCGTCAATTGATCCGTTATCCTTGACTGAGCAGCCACAATCCACTTTTGGCTTCACTCGTTTGCTCGGCTATAAAAAGCACTCAAAAAT
+
abbecccegegcefhhgfhihhihfihfhiiihhhhiiiibgffhhihifdgghhhhdfhegffhhhdg^^abdbdbc]^bbbccccccc
@FCC1GLHACXX:7:1101:5583:1858#TTAGGCAT/2
CAGTAATTGATTCTTTTCAAACTATGTAAGATTAGGTTAATATTTTCGTGTGTTGTGCAAACATTATGTGTTCCTGAATTGGCTCACGCA
+
abbcceeegegggiiiiiiiiiiiiihhiiiiiiiigfhhiiiiiiiiiiihihiiiihhiihiiiiiiiihiiiiiihihgggggeeeb
@FCC1GLHACXX:7:1101:5609:1863#CGATGTAT/2
CTCGGAATTTGTGGAACTGATGTAACATTGAACTTGTCACACATTTTAAATAAAGCTCCCTTCTCGCAACCGAGGGAAAGCTCAAACAGA
+
bbbeeeeeggggfiehfhhghiihhiiiiiiifhhddghfgiifgfhhiihhhihfhhiihhhihffhhhdfaecccccccccccccccc
@FCC1GLHACXX:7:1101:5712:1865#CGATGTAT/2
CTCGGAATTGGCTGTGTATATTCGAATAGAGTGTATCCAAACATATTCACTAGATTTCTACAAAATGACGGGGTTGGTTGTCCAATGGTT
+
_bbeeeecgggggihhfffhhihiihhhfhfbfbehhihiiihiiiihhhhhhiicghiiiifhbfeghff`g\acc^^aYbbcbcccR]
@FCC1GLHACXX:7:1101:5532:1866#TTAGGCAT/2
CAGTAATTTGTGTTTCAGAGATAGGGATAAACGAGTGATATTTCTGAGTGCCTTGAACTGTTTTTGCACTTGAAAATAGTTGGTTAAGTT
+
abbceeeeggggghiiiihihiiiiiiihiiiihieghiiiiiiiiiifhhhhiiiiiiighiiihiiiiiidgggggggeeeecdddbd
@FCC1GLHACXX:7:1101:5507:1870#ATCACGAT/2
GTCGTCAATTCGTCCGGTGAAAAGACTTTGGGCTATAATGAAGGCCAAAGTTAGGGCCCATATAGCGGTAGCGGTAAACGCGCAGTCATT
+
aZ\c^ac^ggeceffad_YeeghiVcfffc_ffd]effhhdfhhbbghif`gfffhfhhddedgeedWFFFGXYW^accccaaXa^`_cc
@FCC1GLHACXX:7:1101:5632:1878#ATCACGAT/2
GTCGTCAATTAAGTCGATCATCAATCATCACCCCCAGATGCTTAGCTTCTCGCTTCGAGTCGATGATGCAATCACCAACCGTGATTCTTG
+
__aecceegggggiiihfiiiiiiiiiiihiiiiihiihiiiihiiiiihhfhhiiiiiihggggeeeeedbddbdcccaa[`_bcdcdc
@FCC1GLHACXX:7:1101:5693:1883#CGGACGGA/2
AGTCTTGCTCTGTCGCCCAGGCTGGAGTACAGTGGCACGATCTCGGCTCACTGCAAGCTCCACCTCCCGGGTTCATGCCATTCTCCTGCC
+
___eeeeeggfgghhfhiiiiihhhiiXddfh_fhiiiihXfdfggeVe]bfghhfhhhhihbgddecW]`RZ\`bcbcR]bcdabcb`a
@FCC1GLHACXX:7:1101:5724:1889#ATCACGAT/2
GTCGTCAATTGCACTTACACAAGGAACCAACCTGATGACTGCTTGGGACTAATATACATCCTCAGTAAATAAGTGCTGGTGATCTTCTAT
+
_aaeeeeegggggiiiihiiiiiihiiiiiiihiiiiiiiiihiihihihiiiiiiiiiiiiiiigiiiiiggggggeebeeeddddddd
@FCC1GLHACXX:7:1101:5571:1892#ATCACGAT/2
GTCGTCAATTAGTGGCATTGTCTGAGTATATATGTTCGGGCTTTCCTCGTCTAGCTATGAAACGCTGGAGAGCTGAGAGGAATGAAGCTG
+
_aaeeeeeegggehiiihiihiiihiggihiihiiiiihihiiifhhhihfgghihiiiiiiiiiggeeecccdddccccccccbccccc
@FCC1GLHACXX:7:1101:5594:1896#CGATGTAT/2
CTCGGAATTCTCAACTTAGTGTTCAATGAGCACATCTGAGAGCTTTCTTTGCCAAGGTTGCCATTTACGCATTCGTATATCGTGTGGCAG
+
bbbeeeeegggggiiiiiihhiiiiiiiiiiiiihiiiiiiiiiiiiiiiiihhihigiiiiiiiiiiiiiigggggfeeeeedcccccc
@FCC1GLHACXX:7:1101:5743:1911#ATCACGAT/2
GTCGTCAATTATAAGGTACAAGGTACTCCAATCTACTTTTAAGTTTCTCTGATTATATAAAATTTTGGCGGAAAAATCTGGAAAGTATTC
+
_a_eeeeegggggiiieghhiiiegiiiiiiiiiiihiiiihihhhiiiihhiiiiiiiiiiighiiiiihdeebdddcdbccccbbcde
@FCC1GLHACXX:7:1101:5664:1924#TTAGGCAT/2
CAGTAATTACAATGTGTTGCAAGTCACCCCGCCGTTGCAAGTCACCCCGTTTGACGGTAGTGTTGATAAGATTATTTGGAGTCCACGAAG
+
abbceececggggifgghiiiiigiiiiiihiihhiiiiiiiiiiiiiigghfhhggceebbcdcdcdcccccccdddcccbcccccccc
@FCC1GLHACXX:7:1101:5686:1945#CGATGTAT/2
CTCGGAATTTTGTTGAAGAATGTACCATTCGTTACTTCCAGCTGTTGGATTCCGGAAAAAAATGGAACCAATGGAGCAGCAAATAACATT
+
bbbeeeeegggggiiiiiiihighiiiiiifiiiiihhhhiiiihhhiihgghhhihiiiiggeeeeecdcdcbccaccccccbcccccb
@FCC1GLHACXX:7:1101:5632:1948#TTAGGCAT/2
CAGTAATTCTGGAGATATTTCTTTAAGCATTCGCTAAATATAAACGATAGAGTAATATCGTATCAGTAAGAATCAATCAAACGAATTTGG
+
bbbceeeegggggiiiiiiiiiiiiiiiiiiiiiiiiiiiiiiiiiiiiiiiffhiiiihghiiiihihihiiihggggggeeecccddc
@FCC1GLHACXX:7:1101:5563:1958#CGATGTAT/2
CTCGGAATTGTTGAACGGTGAGAATGGAAATGTAGCAAGGAACAGGATGAACATTGATGATCAAGCTGTGGACCCACCGACCATAGGAGA
+
b__eeeeegggggiiiihegghhhhiiiihiihhiihhihhihiiihiiifgiiiiiiiiiiiiiiiiiigggggeeecccccccccccc
@FCC1GLHACXX:7:1101:5540:1963#TTAGGCAT/2
CAGTAATTCGAAACATTCCGAGAAACGGTTCCTGGAATAAACTTTGAAGTGATTATTTATAAAAAAAAAAATCCATCGACTAGGGAAGGA
+
bbbceeeegggggiiiiiiiiiiiihhighiiiiiiiiiiiiiiiiiiigeghiiiiiiiiiiiigeccccccccccccccacccb`cca
@FCC1GLHACXX:7:1101:5603:1963#TTAGGCAT/2
CAGTAATTCGGAGTCAAGATTGAAAAAATCCGCTGCGATTTGGGACGTGAGTACTTCAGCAATCAGCAACTGAAGTATTATGAACAACAA
+
abbceeeegggggiiiidhihghiiihihghdffghffhhighhhha`dgggddeeed_cedcddbdcbcbccccbbcccdbcccccccc
@FCC1GLHACXX:7:1101:5723:1968#CGATGTAT/2
CTCGGAATTAAGAGTGATCGATACGAATGAGCTGAAGAAAAGTGCACCACTTAGTGTTTTCACACTGGATGTTACGCTTATGAAGAATCA
+
b_beeeeegfgggidfgdgiihhihiiiiiiiiiiiiiiihicgfhhihiiiiiffghiiihihiiiigggggggeeeccddcdcccccc
@FCC1GLHACXX:7:1101:5665:1969#CGATGTAT/2
CTCGGAATTTTACTTCTATCCGATGAATATTATCAGAGTGTCCGGATATTGATACCGTCCGGATTTAGTATCTGTGCATACCTAGAAAAA
+
bbbeeeeegggech_fdgdghbbb_ggdg^dgebghb_c^^efh`__eaacecgfb`g_e`Z\\`dcd^_b_`ZUZ`d__b^bbcbbbbc
@FCC1GLHACXX:7:1101:5749:1971#TTAGGCAT/2
CAGTAATTCGTTTGTTTTTTTACATTCCTGTTTGATCTCTTGTTGGACCCTGTTCATTTTTTTTCAGACAAGAAGTGTCTGTAGATTCTA
+
abbcceeeggegghghiiiiiiihiiiiihhiiifhiihiiiiiihdhiiiifhiiiiiiigecdcccccccccc]`bbcccecdddccd
@FCC1GLHACXX:7:1101:5616:1986#ATCACGAT/2
GTCGTCAATTTTCTAGAACAATCTCATAGCTTTCAGTAAGTTGATCGAAAGTATTTATCATTTGATGACTCTCCATGAAGCGGGCTGGGT
+
_a_eeeeegggggihiiihiiiiiiihhiiiiiihhfhhffhihhihfhhh^ehfhiiiiiihihhihiiiiiiiihehifgeeccccc[
@FCC1GLHACXX:7:1101:5662:1988#CGATGTAT/2
CTCGGAATTTTCATACCAACCAGCCAAGACCAAGAGGCTACCCGATAAACCAGCAGATAAACTGCTTGCTTGAACTGTCGTGTGGTAGGT
+
bbbeeeeegggechfidgfiihfhhgifhidggfhibefdghhhegdfffghdbcdddgddccbcdZbc_bbZbbbb_b^[Z^[_T_YWS
@FCC1GLHACXX:7:1101:5587:1991#ATCACGAT/2
GTCGTCAATTGTTGAAGTTTCGGACTTTCGTCAAAAATGGCGTAGATATCATAAATAATAACCTAAGCATATTGGAAGAACATAATCTTA
+
__aeeeeegggggiihihiiiiihhiiiihhiiiiefcaffifhiiiiihhiiiiiiihiiigggggeeeeeeedddddccccccccccd
@FCC1GLHACXX:7:1101:5709:1994#ATCACGAT/2
GTCGTCAATTATCGTGCAATCACCATCCTAAACGCCGCCTATAAAGTGCTATCCCAGATTCTCTTCCGTCGTCTATCACCTATAGCAAAC
+
_aaeeeeegggggifhiiiiiiiihiihiiiiifhihhiiiiiiii\eghgiiiiiigggggeeeeeeddcccacdcccccbbcdccccc
@FCC1GLHACXX:7:1101:5737:2000#TTAGGCAT/2
CAGTAATTAAATCTAATGATGGTAGGTCATTTGGCATAAAGTCGTTTGGCATAAAGCCGTTTGGCATAAAGTCGTTTGGCATAATGGTTA
+
__bcceeecggfgiihiig`gg^egfghhhihihhhihhhifggcgddfgceghihghh`fghiihiihhfdbgdeeeabdddddcc]bb
@FCC1GLHACXX:7:1101:5561:2000#ATCACGAT/2
GTCGTCAATTCTCTGAAAAATCCACGAAGGGATTTCTGGAGATGATGAAATCCCTGGAAAAGTCTTTGGCGGTGCAGTACAGTCCATCTG
+
baaeeeeegggggiiiiiiiiiiiiiiiiiihihiiihhfifhihiiiiihiiiiiiiiiiifgiiiigggc]acccccccddcccdccc
@FCC1GLHACXX:7:1101:5976:1849#CGATGTAT/2
CTCGGAATTTTCGGCTTACGAGGTTACAAGCACGATCTGGACAGTCAGATAGCCTTGCGGTGTGCGTCGGAAATCCGCGAGTTATATCGT
+
bbbeeeeegggggiihhiiiihifhiiiihihiihhhihiihhhfghiiigfhihiihdg^c`bdcaaccccccccccaac]^bddddcc
@FCC1GLHACXX:7:1101:5904:1857#TTAGGCAT/2
CAGTAATTTCGTCACTTGTAACTTAAATTTCATTCATTTGAATCCGATTGAGGAAAAGTTCTAATATCCGACCTTCAAAAATGTGTTGCT
+
_bbceeeegggggiiiiighiiiiiihiiiiiiiiiiiihhiiiiihhghiiihhiiifghiiihhhhihffggggeeeeedddcddccc
@FCC1GLHACXX:7:1101:5844:1858#CGATGTAT/2
CTCGGAATTTAGAAGGAGATGGAACAGACGCCGTTCAGCTGGATCAGGGTCGTTCAAGTTGGCTCGCTAGGCTTACAAGAAAGCTCTTTG
+
aabeeeeegggggiiighhiiihiiiiiihiiiiiiiiiiiiiiiiihi\_fggggeedeeeeddccacac_cccccc`bcbbccccccc
@FCC1GLHACXX:7:1101:5774:1865#ATCACGAT/2
GACGTCAATTATCAGAACTCCAGATCTGAAAGACTTCCTGTAAGAGCTGGTGTTCCCCAAGGCAGCATTTTGGGACCAATATTATACAAT
+
PJP\JOQWQ[[bY[SQbf`aJ[^RRJQQQ`gII_PPPYYbYIYOIO^XXOHXWG^X^e\VWGU\bc`\VbMVLYQG^`cZ`BBBBBBBBB
@FCC1GLHACXX:7:1101:5934:1867#CGATGTAT/2
CTCGGAATTGGAACGTGTGCTATACGGTAGACTCGCGCGTGGGCACGATCTTCAGGGTAGAGGCGTCCTTGGCGGTTGGTGGAGTTAGAG
+
bbbeeeeegggggihggfghiihiiiighghhhiiiffhefhieigggeeeeeedddbbaccacc_ccacccccc[aaa[aacc_bbcbb
@FCC1GLHACXX:7:1101:5987:1873#ATCACGAT/2
GTCGTCAATTTGCATCACTCTAATGGGCAGGGCATATTGCAAGAATGCCGGACAGCAACCCTGCAAAGATGGTGTTCGCATTGGATACGG
+
__aeeceegggfgdhfidfgifgfihhhfhfhhfiiihihhigchifhifhhhiiiiigggdeeededddccbccabccccabccbdccc
@FCC1GLHACXX:7:1101:5886:1876#ATCACGAT/2
GTCGTCAATTTTTCCGCCAAAGTTTCGTGGGGTCTCTTCAAAGAATATTAGATTACGATTCTAATGACACTTTGATTTAAAATTTTCCAT
+
babeeeeegggfgiihihghhhgiihibghii_egficgiiiihihchhihiiiiiiiigdgeggceeed_bddbcbdcccbccccbcce
@FCC1GLHACXX:7:1101:5962:1882#CGGACGGA/2
AAAATGTCCAGACTAGACAAATCCACGGAGACAGGAAGTAAATTAAGTAAATTAGAGGTTTCCAAGGGATGAGGAGAGGGAGGGATAGGT
+
__bcedeeggggehhhiiiihhihhifhihhiehhhhibffhhiihha_ffhhhiiih_beghhhhgfgfgceeb^c`acaa_a^bcbb`
@FCC1GLHACXX:7:1101:5944:1890#ATCACGAT/2
GTCGTCAATTCCTCACAGATGGCAAAAAAGTTGTAGCTGTTTCTGGTTAAGGAGAAAAAATCTTCGAACACTCGCATAAGTAGTAGCAAA
+
__aecaccggccgfffif`d^defadgfg_ecagdde_XI^afb_aI^SX^Raa\ab_egZ^^^^bdac]bbb\^a_ab]TTTTZ]_bb^
@FCC1GLHACXX:7:1101:5805:1892#ATCACGAT/2
GTCGTCAATTTTTTTTTTACTGTGTGTATTTTTTTTGGAATCTTTATTTATTTGTCTAACTTTGTTTCTTTAGTTGTCTAACAATCGAAC
+
_abeeeeegggggiiiih\efbacXaN^aehiiiigdcZ_cbbdd_bbc_abc`_bcccccdcbbcccbccbcbb`_bb`ccbccba[ba
@FCC1GLHACXX:7:1101:5776:1893#TTAGGCAT/2
CAGTAATTTTGCACCAATATTTCCTGTTGTTACTTTTGAAGATTTCCTACAGACTTTGCAGATTCTCTTTTTTATTCCAGAGTTTAAAAA
+
_bbceeeegggggiihiihiiiihiihhhhiiiiiiiiiiifiiihiihifihhiiihiihhihiiiiiiiihhiddgggfgbedeeddd
@FCC1GLHACXX:7:1101:5832:1905#CGATGTAT/2
CTCGGAATTATGTATAAGTTACACAATGTTATGGATAAAAATCTCTGTATATTCTTAACTTTAATGAAATAAACATTTAAAAAAAAAAAA
+
abbeeeeeggggehiiiiiiiiiiiiiiiiiiiiiiiiiiiiiiiiifiiiiiiiiiiiiiiiiiiiiiiiiiiiiiiiiiihgeccccc
@FCC1GLHACXX:7:1101:5982:1913#CGATGTAT/2
CTCGGAATTATCTGTAATAACTGTGTTGGTTTTCCAGTGACAGTTGGTGACAGGTTCCCTTAGCTTTTGGGAGCTAATCTAAGGCAGCTG
+
babeeeeegggggifiiiiiiiighghiighhiiiiihhiiiigiiicggffghegghiiiihiiiiihffgggeeeeeeddcdddcccc
@FCC1GLHACXX:7:1101:5871:1915#CGATGTAT/2
CTCGGAATTTTCAGGCGATTCAATAAATACAAAAATAATCGAGTTTGCGAAACGGCGTGGAACCGCTCATTTGGCGCGGGGGTGAATCTC
+
abbeeeeegggggiiiihiihbefghfhiiiiiiiiiiiiiiieghhhehhfgiiiecccccbccccaccddccccaccaacTX`bcccc
@FCC1GLHACXX:7:1101:5893:1919#CGATGTAT/2
CTCGGAATTATTTAGTTCCACTTGACTGGGGAATAATCGTAGCTTATGTAGTAGGCCTTGGCGTGTGGGAGCCCGATGACTTCCAAGCAA
+
bbbeeeeegggggiihiiiiiiiiiiiiiiiiihhiihigiiiiiiiihhhihiihhhiiiiifgddggeeecccccccccccccccccc
@FCC1GLHACXX:7:1101:5913:1937#ATCACGAT/2
GTCGTCAATTGGTCGTCAGGGCACCTGTGAACCGGAAGTCATCCACCAACCGGAATCGCAGGATCGACCTTGGCACCTATCCGGGCAGCA
+
_abeeeeefggggiihiihhiiiiiiidgieiihiihhefhhhihhhiiiihegeeeeccccaccccccccbabbcccccccaacacccc
@FCC1GLHACXX:7:1101:5821:1939#ATCACGAT/2
GTCGTCAATTATGGCATTTGCTCACAGTACAGCGAAAACAACACAATCAAAGGAACCGTATTTTTACGTCGAGCGTCGCCCACACATTGA
+
_abeeeeegggggiiiiiiiiiiiiiighhiihiiiiiiiiiiiiiiihiiiiiiiiihdgggggeeeedcccccccccccccccabccc
@FCC1GLHACXX:7:1101:5861:1941#TTAGGCAT/2
CAGTAATTCATTTCCTTTTCTTCATATTTTCGACTTACAAATGTGTTTTTCAAGCTTTTGGATAGACTTTCACATACAGCTGGGTGAATG
+
a_bcceeegggggiiihhiiiiiiiefhiiihiiiihiihiiihhcefgifgiiicghhihihhhhfhhiiifhiihigggdgeZacddd
@FCC1GLHACXX:7:1101:5995:1942#CGATGTAT/2
CTCGGAATTATTTTGATTGAGCGAATCGTAGCTGAATCGTTTATCGTTTGATCAAAACATTTATGCTTAAGTATTGAAAAAAGAGTGCAC
+
bbbeeeeegggggiiiiiiiiiiiihiigiiiiiiiiiihiihiiifhhfhihhiiiiiiiiigfggggeeeeeeeedddcccc^Y`bcc
@FCC1GLHACXX:7:1101:5944:1945#CGGACGGA/2
ATCTCGCATTCATGGGAAGATATTTCCTTTTTCCACATAGGCTACAAAGCCCTCCAAATGTCCACTTCCAGATACTACAAATAGAGTGCT
+
abbecceegfgggfiiffgbf`gfghihhhfhhifhfhhfefhfhghif]efgdhhhiihdfhhiiihhidgeggggge]cded`b]bdd
@FCC1GLHACXX:7:1101:5839:1952#CGATGTAT/2
CTCGGAATTCGGAACAACTGACCACGATAGGCGGCACTCTTTGCTTCCTCACTTGAATCAAAGAGCCTGGGCTAGAGGCTGCTTCGATTT
+
___eeceegggf`ggiffhihhiiihhihcgbfh]g[__c_dfgbbZbbX_a_a_`bdY_``Y]^X^b[^a[[ac`_`WW`BBBBBBBBB
@FCC1GLHACXX:7:1101:5927:1961#CGATGTAT/2
CTCGGAATTAGGCTGATTTGCTGGATAGTAGTGCGACTTAGCTGGAAATGTCTGCAGCCTATCGTTGGTCCATTGGACACGTCGGACGTT
+
aabeeeeegfgggiiiiiiiiiiiiiiighihhhiihiiiiiiiihiiiiihghiiiiiiiiiihhfggggeeedeedddcacccacc_a
@FCC1GLHACXX:7:1101:5790:1980#TTAGGCAT/2
CAGTAATTATTTACAAAAAAAAACAGCTATGAACGGGAACAGACCGGGTGTGAGCAAACTCTGCACATCCAGCAATCACGCTCTTTTTAC
+
bbbcceeefggggiiiiiiiiiihihiiihiihiiiiiiiiiiiigge^b_abbbccccccccccccccccccccccccccccccccccc
@FCC1GLHACXX:7:1101:5849:1994#ATCACGAT/2
GTCGTCAATTACGCAAACCAACCACAACTAACGGCTAAATAGCGCATAAAACCATTAATATAAGGATGTTTATGAAGAGAATATTCCCTT
+
aaaeceeeggggfhhiiihhiiiiiiiiiihiiiffghiihidfhiihigggggedeeeeedddddccccdccccdcccccccdeddccc
@FCC1GLHACXX:7:1101:5906:1996#CGATGTAT/2
CTCGGAATTTTGGTTTATATTTGTTTCTTATATTTATTTTTGAACATCCCTATCCTATCCCTATTTTCATTTCCTCTTGAAGAACCTTCT
+
aabeeeeeggggghhihhfgihihihhhhhhhhiihhiiiighhihiiiiihiiihhiiihifhiiiiiiiiihiigggfggeeeeeddd
@FCC1GLHACXX:7:1101:6074:1843#ATCACGAT/2
GTCGTCAATTTAAACCACTGTGGCACAGCCCAGCAGCTACTTTGGAAGTCAGTCTCAGAAAACAAGACTGACGTGGTGCTACTATCGGAC
+
b_aeeeeegggggiiihiiifiihiihiiiiiifhiiiihhiihihihehegghiiiiiiiiiiiiiigggggeee`bcddcccdccccc
@FCC1GLHACXX:7:1101:6140:1856#CGATGTAT/2
CTCGGAATTGTTCTGTTTAATAGTTAGATTCAGCTGGTGTAGTTTCTGAAAAAAGAGTCTCTTTCTGAAATATATGAGCATAGGTTGAGG
+
aabeeeeegggggiiiiihiihifihhhhiihiiiiibecfgcggiiiihfhiiiffafhhiiiiihhiiiiihggeggggeee_cdbdc
@FCC1GLHACXX:7:1101:6244:1862#CGGACGGA/2
ATAGACTGTAATTATAAAGATAAGTTCAATGAAAATAAAACAATCTTAAATTCTTCCTGTGTACTGTTGACTTACTGAAGCTTCTGTACC
+
__be_eecgcgggiihfhcghhhfaeghhfbdghdgfhhiicfdggffdfgghhdgdgfcdefffhgfffhhhff]\edghbdg`d`g\^
@FCC1GLHACXX:7:1101:6053:1867#TTAGGCAT/2
CAGTAATTTATCGAAATACAATAGTTGTATTGCATTTTTTAAACTTGGAAAATGAATCTATGTTGCAGGTAAGTTGGAATACCCGCGCAG
+
abbceeeegggggiiiiiiiiihihiihiiiihiiiiiiihiiiiihiiihiiiiiiiiiiihiiiifhbfhihhhgggggeeeeccccc
@FCC1GLHACXX:7:1101:6018:1870#ATCACGAT/2
GTCGTCAATTTCTCACAACTCACGCTTGAGATTTTTCATGCATTATAAGATCGGAAGAGCGTCGTGTAGGGAAAGAGTGTAGATCTCGGT
+
a^_cccecggggfifidbghhiihiiieffdefghihfhhhhhhhiefhhhghfghff_ffhhggeaeedccbcccc`b_bcdcbdcaa[
@FCC1GLHACXX:7:1101:6167:1870#ATCACGAT/2
TCGTCAATTTTAACACCTGTTGGGAGGAGTTCGGGGCAGCATATCGATAAAACTATCTCTTGAAGTACTGCTTTTCGACACACTCAAAAC
+
___cceeegggggiiiihihiiiiiiifhghiiiiihihiiiiihihhiiiggggcgeeeeeeddbbddcccccbcccccccccccbccc
@FCC1GLHACXX:7:1101:6111:1873#ATCACGAT/2
GTCGTCAATTATTCTATGCAGCTGCTCACTACTGTGCTTGAGAAGTTTGGCCGGGAGCTCATCCTTTCCAGCAGCCTTGTTGTTCTTCAG
+
babeeceegggggiiiiiiiiiiiiiiiihiiiihiiiiiiiiiifghiiihiiiiihiihiggggggeeeeeedccddcccbccdcccc
@FCC1GLHACXX:7:1101:6212:1874#ATCACGAT/2
GTCGTCAATTTGGAGAATCAACGATTTCTTGATTACTTTTTCGTAATGTATAATATCATTTATTCGTAACTCAATGGGGCTTCTTGGACA
+
_abecceegggggiiiiiiiiiihiiiiiiiiiiiihhiiihihiiiihhhhhiihiiiiiiiiiighhiiiiiggggeeecdddcdccc
@FCC1GLHACXX:7:1101:6073:1874#ATCACGAT/2
GTCGTCAATTCCTCGATCGCCCCACACTTCCCGCTCCACTTGGTCAAACCACCTAGCTCGTTGCGCTCCCCTTCGTCTTGTACCGGCCGG
+
___eeeeegggggiiiiiiiihiihihiiiiidhhihiiihghgfgifiihgggggeeeebcdccccccccccccbcaccbcdcccccac
@FCC1GLHACXX:7:1101:6191:1875#CGATGTAT/2
CTCGGAATTTTCTATTAAAATACAGTCAACTCTCCATAACTCGATATTGAAGAGACCTTGGTTACACTACGCGCGCAATGCACGAACGTT
+
__beeeeegggggiiiihiiiiifhiifhhiiiiiiiiehhhifhhhighggfghhiiiihfhihiiiiiiggeccacccccca_acc`b
@FCC1GLHACXX:7:1101:6014:1891#TTAGGCAT/2
CAGTAATTTTTTACCGCTAAGAAAAATATTCAAATCGCTATGACTTTTTTGTTTCTCGATATTTTTGAACCATTTTTTCACAAGATCTCA
+
abbccceegggggihiifighhiiiiiiiiiiihiihhiiihghiiiiiiiiihihggggceeeeebcdccccbdccccccccccccdcc
@FCC1GLHACXX:7:1101:6168:1893#TTAGGCAT/2
AGTAATTTTCACGATTTTTCTATATACCTCAAACTTTGAAAATTTCAAGTCACTTATTATGCCAAACGGCCATTATGCCAAATGACCATT
+
__aceeccgggccffhiiihihhhiiihiiiiihhifhihiihiihiidc`ggiiiiihhiiihihhhhiiiggggfR^beeeeddbbdd
@FCC1GLHACXX:7:1101:6138:1896#TTAGGCAT/2
CAGTAATTGAAAATGAAGTTACTCAGGAGTTCGAAAATATTCTCAATCAAGAGAACGTTTTCGAAAATGCCTGGGAAACTGATTTGGAAG
+
__bccceegggfgihhhfhiiihfiifgf`gghiiiiiiiifhiiiihbghhfhiiihihffhegfheeggggeedecdbdddcdccbcc
@FCC1GLHACXX:7:1101:6168:1914#ATCACGAT/2
GTCGTCAATTGATGACATCTCTGGCGATATTGTTTGTTTAGTCGCGGAAATCTCGTCACCCGGAAGCGGGCAGAACAAAAAATCATTTGG
+
_^_ceeeeggffgdhihiiiheiiiiiifhafghhhghhihghiihffhggeggeceebddcccccccccccccbcccccccccccccdc
@FCC1GLHACXX:7:1101:6088:1914#CGATGTAT/2
CTCGGAATTCAGCTTTGTCCTATGATAACAATACTCTTTTGATGCCAATCAAACATTAGAGCAAATACTTTGTGTTTCGAACGAAACTCA
+
bbbeeeeegggfgiiiigiiiihihiiiiiiiihiiiihihgiiiiiiiiiiiiiiiiihiiiiiiiiiiiiiiiiiggggeeccccccc
@FCC1GLHACXX:7:1101:6034:1918#TTAGGCAT/2
CAGTAATTTGCGCTCTGTATAGTAATGTTCAATCAGTATCAAAATCTCCTAAAGCGTCGCATTGTGCCATCAGCAGCCCTTAGCATCACT
+
bbbceeeeggfggiiiiehiiihiiiihiiihiiiihiiiiiiiiiiiiiiiiihihhhiiiihhggggggeeeeedccdcccccdcccc
@FCC1GLHACXX:7:1101:6208:1927#TTAGGCAT/2
CAGTAATTATTAACACACGTGTCTCTCCGGCTTCGGTGATGCGACTTTTGCGCTTTTCGTGACCCCGCGTCGTCGGCCGGAGACGGCGTT
+
bbbceeeeeggggiiiiiigiiiiiiiiiiiiiiiighhhhiiiiiiiiihiigggeeeecdcdccccccccccccccccac_acccc]a
@FCC1GLHACXX:7:1101:6089:1943#CGATGTAT/2
CTCGGAATTTGTGTTTCAGAGATAGGGATAAACGAGTGATATTTCTGAGTGCCTTGAACTGTTTTTGCACTTGAAAATAGTTGGTTAAGT
+
bbbeeeeegggechhiihhghhihhihhhhiihhgfcfhiifhiifdffcefegffeggfhgfhdhfighggcdgeeeccZacdc^bbc`
@FCC1GLHACXX:7:1101:6007:1966#ATCACGAT/2
GTCGTCAATTCAGTGGCTGCCGACGGAGGACACTTTCTCTTTCAAGGTCACCCTGAACCCGAACAGCGTGAACACCAAAAGGCAACTACT
+
_aaeeeeeggggghiiiiihiihhgicghbcghiiihiiiiighihicfhfhggdgeeeeccccccccccacbc[_aac^]_acaccccb
@FCC1GLHACXX:7:1101:6139:1966#TTAGGCAT/2
CAGTAATTCATTAAATCAGTCATATTTCTCTCTATGTGCCCTTGAGTAGTATTGCGCTTATATATAAGTTTATCAGCCATTACGTTAGTT
+
a_bcceeege`ggfffffgbdbfb`ecdgdgeehhg[^bfgghffaPbe^aceg]fagfcagfgbhhhaedgfihbdghfhgdgggbeZb
@FCC1GLHACXX:7:1101:6038:1969#ATCACGAT/2
GTCGTCAATTCATTGAAAAACGGATGTGAAATAATATTGTGATAGGGCAAACGCTCCCTTAGTGGAGGTAGCTCCAATAGTGGAGGAAGT
+
_aaeccccggagefdafffcfgf`YWYbcddf_edh]ef^eeegaea]ccc^e`ZZ_e_\\cVbb`^\GZ^Z_bdBBBBBBBBBBBBBBB
@FCC1GLHACXX:7:1101:6174:1970#ATCACGAT/2
GTCGTCAATTTAGATTACAACGCAGACAAAAACTTTTGAAAATGTTATCTATATTTCGACTTTTAATATTTCTTGTGAAAAAAGTCTCTT
+
bbbeeeeegggggiiiiiiiighihiiiiiiiiiiiihiihigifhiiiihihiiiiiiiiiiiiiggggggggeeeeeecdccbbdccc
@FCC1GLHACXX:7:1101:6220:1978#ATCACGAT/2
GTCGTCAATTTGGTTCTGAACAGCATCTTCTCAGCTCTTTCTAGGGCATTTTTTCAGCTGTCACCATTATTCAACAATAATCAAATATGT
+
babeeeeegggggihiiiiiiihiiiiiiiiiiiiiiihiihhiiiihiiiiiiiihiihiiiiihiiiiiggegdgeeeeeeddddddd
@FCC1GLHACXX:7:1101:6245:1981#ATCACGAT/2
GTCGTCAATTTTTATTTTTGTTTGGCGTTTGTAATATCATTATACATCAGTGATCACCAAACTGAAAAGGTTTTGTGTGGTCCTCGAGAA
+
a_aeeeeegggfgiiiiiiihhhiiiihiihhffgihhiiiiiffhfhhiihiiihhhhhhhiihiefgg\`geeaddccddcccccacc
@FCC1GLHACXX:7:1101:6060:1987#TTAGGCAT/2
CAGTAATTTGAACGCCGGAGTTTCTTTGAATCAAGAGATGTTTCAATGGAAATTCAAACAATAGCACCTGATTCATATTTTCTGTATGAG
+
bbbceeeegggggiiiiigheghhhiiihhiiiiiiiiiihhiiiiiiiihiihiiiiiiiggggggeeeeeddbddeddddccddddcc
@FCC1GLHACXX:7:1101:6106:1990#ATCACGAT/2
GTCGTCAATTATAGTGAACGACCCTGAAAAAGTGTGTTGATAACCCCTGTTGCATTGATTTCCCTTGAAGCAGGGGTTCCCACCACGCTT
+
_aaceeeegggfgihiiiiihiiiiiiiiiigcgffghiihiifiiiiiggfhiiiihiiiiiiiigggggeeecc`acccccccccccc
@FCC1GLHACXX:7:1101:6187:1991#ATCACGAT/2
GTCGTCAATTTGCGATAGTTATTCAATAAATAAATCGTACATATCCCTTTTTGACCCATTCTCACCTCCAACGACGGTACCTGTTGTTAC
+
b_beeeeeggggfihiiighiiiihhiiiihhiiiiiighiiffgiiiiiiiiiiiiiiiiiiiiihigggggeecc_accccbcccccc
@FCC1GLHACXX:7:1101:6478:1847#CGATGTAT/2
CTCGGAATTTCAGAAGTTCATACCTAAGCTTACACAACATTTTAAACACTCAAAATTATCCCTTCTTTTATCTTCTTGCATTAAGGTGCA
+
_bbeeeeegegggafebegffhiiihffhiiiiihhhcfffffhdhhhiiiiiiihhhfgddefhffhiiihbfbg`degdggeceVZ_b
@FCC1GLHACXX:7:1101:6375:1850#CGGACGGA/2
TATGATGAAAGGCAAAGAAAAGTCTACTACCAGATGGTTTAGTGATTAATTTTACCAAACAGTTAAAAAAGAATTGACACTATTTCTTCT
+
__beee^cceggfhh]dffhdbbbgghdgb^degR^eYbffh^edffhhXaffgbghhhhhh_ggfhhffddgfebebcce`bdceddc`
@FCC1GLHACXX:7:1101:6452:1858#TTAGGCAT/2
CAGTAATTGGCTGATGTACGCCGAAAGAGGCTTTTATGCAGCTCCTAATCACGATATAGTTCGGTTCGTATTGGCCCAGTTAACCCTATC
+
a_bceeeeggegghihcfghiiiiihiiiiihiiehhiiihihiiifhiighhghhggggbdee^accacccbbbbcacbbcbbcacccc
@FCC1GLHACXX:7:1101:6276:1864#TTAGGCAT/2
CAGTAATTTTATGTTTTTGCATTGTACTTTTAATGTTGATTATCATAGAATCGTAATTTGTCAAACAAACACACTGTGTCTTCTGATTGC
+
_bbceeeeggggghiiiiiiiiiiiiiiiiiiiiihhiiiihiiiiiiiiiiiiiiiiiiiiiiiiiiiiiiiiiighhgggggggeeee
@FCC1GLHACXX:7:1101:6335:1867#CGGACGGA/2
TAAGACAAGAACTTGATTTGGAGCTGAGACATCTGAGTTCAAGCCCCAACTCTACTCCTTCATAACTACTATGTCTCTTGGGACAAATCT
+
bbbeeeeegggggiiiiiiiiiiiiiiiiiiihiiiifhihhhdhiihihiiiiiihiiiiiiiiiiiiiihiigggfegeeeecbdddc
@FCC1GLHACXX:7:1101:6377:1870#CGATGTAT/2
CTCGGAATTTCCGTTGCTCATTCGAACAATATTCAGTGCCTTGGTCTACAGTCAACTTGCTGATCTTGAGGTTCCAATGGGCTGACGCCA
+
a__eeeeefgggfhaghhhfhhhhihhhiihhihfhffdhdgefceffhcgfffiifhhhhhefghighfgdfgd`dbggeeecadccac
@FCC1GLHACXX:7:1101:6418:1871#TTAGGCAT/2
CAGTAATTTCCTGCTTTCTCGTCTGTATAACTTTTGCCATATTTCCTTAGTCTTGCACACCCCATAAATAACCACCGTTGTGCGAAGCAC
+
abbcceeegggegfhhiffgdffffgebbhghhhddfgghhfghhiiiihfgggfgffgihhhhhhiiiiicdfgbggeccb_bcac_^^
@FCC1GLHACXX:7:1101:6479:1872#CGATGTAT/2
CTCGGAATTACGGTAATCCAGTTTGCTGTATGCACACTTAGATGTTTGATTACAATATTACATCGTCAAATGAATCGAATCCCACAAACC
+
aa_eeecccag`ggdf[d]edghiefgg`fgfffghhceghccgcfgfdhffbfhfhifghgbggegddhcgfhdd_dgZ^_c_acb`aa
@FCC1GLHACXX:7:1101:6297:1880#CGATGTAT/2
CTCGGAATTGATGATCCGAGACAACGAAGAGGGAGCGTCGTTGTTGTTGTTGTGGTTTGTGAGGGACTTTAACCCGAACCCGAGGGAGCG
+
bbbeeeeegggggiiiiiiighhiiiiiihhiidgiifhiffhhiiggfdcebdcbcdcabbcccZ_abcbbbccacccccaacccT_ac
@FCC1GLHACXX:7:1101:6251:1882#CGGACGGA/2
AAAAAAAAAAAAAGAAAAGAAAAGAAAAAAGAAAAAAGAAAAGAAAAGAATTAGGCTCTGCAGTGGGTAAAAGGGGAATATATGTGGGAA
+
a__ceecccgge^UZeghfgbfffcdgfd][^acd`aFW^``GT^[[WOW]bX_]`]JJGGYXGS][OS^bY]^_cBBBBBBBBBBBBBB
@FCC1GLHACXX:7:1101:6445:1888#ATCACGAT/2
GTCGTCAATTATCGTGCAATCACCATCCTAAACGCCGCCTATAAAGTGCTATCCCAGATTCTCTTCCGTCGTCTATCACCTATAGCAAAC
+
__beeeeegggggiiiiiiiiiiihiiiiiiihhhiiiihhhiihf_egihihiiieggcefeeeeeeddcccccdccccccccdccccc
@FCC1GLHACXX:7:1101:6486:1889#CGATGTAT/2
CTCGGAATTCCTCTAGGAACTCCTCACGCAATATCTCCAAGGATTCTCGTGGGTTATCAGGAACTCCTTCAGGAATTTCAAGCGGATTAC
+
aabeeeeeg^e^`fJ[^J[R`bbgdX`ecg[^PP^Xcaafga]Ia^e`^eBBBBBBBBBBBBBBBBBBBBBBBBBBBBBBBBBBBBBBBB
@FCC1GLHACXX:7:1101:6341:1891#CGATGTAT/2
CTCGGAATTGCTGGGAGGTTCCGTTGTTATCTTGACACTGCCTCGGACAGTAGACTGCTATTACCTTCAAGTGCCCAACGGATGTTACCA
+
bbbeeeeegggggiihihfgiiihfhhihhiiiiihhihiiifhhihiihhhdhhiiiiiiigggfgfeeebeedddcccc_aacbcbcc
@FCC1GLHACXX:7:1101:6415:1891#CGATGTAT/2
CTCGGAATTTTGCATTTTCAACAGTCAATATCTCAAAAACTAGACGTGCTATGACATTTCTGAAAACGGCGATGGATTCAGCAACCCTTA
+
_bbeeeeeggfggiiiiiehiiiieggfdhhiiiiiiihhhighihhiiedhhiiihifhiiihgiiadfabbaacbcccbbcbcacacc
@FCC1GLHACXX:7:1101:6356:1910#CGATGGAT/2
CTCGGAATTGTTTTGAAATGGGAAGTATTAAGGTAACCCTTCCTAAAGATTAACCTTCCAGTCGTCGCGCAGTTTGCCACCGTCAGAACC
+
ZaaecceageggcdZQ`_g[bbYeg[`ee^YY^IY^f[bcecfegfhc[^^ae^[eae_egb\eZTZYXXW]ab_Zbb_``ccac\_b`a
@FCC1GLHACXX:7:1101:6445:1911#CGGACGGA/2
CAATTTCAGCCTTGTTTGTACTGCTCATGAGGGTCAATAGTTAATAATAGATTATTTAGAAGGTCAGAGTTAGAGGTTGTATGGTTAGAG
+
___ccccefcggcfhihhacif]eghfdgefghZdddhbgcfdffcddbfefhhbhffgfbggffgfgg\b`_V_d_`g\`]`dZ^cccc
@FCC1GLHACXX:7:1101:6317:1917#CGATGTAT/2
CTCGGAATTTATACTATTCTGATCCACCCTACTTGTTCTTATACATATTTTTACAAATGCCAATGTTGTAATCAAAAACTGTGCGCAAAA
+
bbbeeeeegggggiiiiiiiiiiihhiiiiiiiiighiiiiihiiiiiiiiiihhfiiiiiiiiigghhiiiihfhiiggggggeecccc
@FCC1GLHACXX:7:1101:6277:1926#TTAGGCAT/2
CAGTAATTCGTTTCATTTCTTTCGGGTACGTTACGGAAACGATGCCATTAGAGATTGGAGCACTGATTTGGGTGCGCGCTAAGGTTATCG
+
abbccdeegggggiiiiiiiiiiiii`bfhiiiiiiiiiiihiiiifhhhiihhhhiiiiifgggggeeeee`bcccccccccc_`bccc
@FCC1GLHACXX:7:1101:6407:1927#ATCACGAT/2
GTCGTCAATTTACACCCGGATTCTGGGTGTTTTTCGAGACAGAGTGCATATTGTTTTCCTCTAAGGTTCACAACTACATCTACACTAGGG
+
ba_ecceegggggiiiiihfhhiiiii^ccfhhiiiiiiiiihiaeghiiiiihiiiigggggggeabeedddcdccccccccccccccc
@FCC1GLHACXX:7:1101:6435:1930#ATCACGAT/2
GTCGTCAATTTTCACACTCCAGTTTGTCGCCCTTTTTGTAGATAGGGCATATAACGCCTTGCTTCCACTCCTCCGGTAGCTGTTCCGTTT
+
babeeceefggfghihiiiifhhihihiiiiiiihiiffhhiiihibfhiihhihiiiiihihggggggeeeeecc_accccccbcc_bb
@FCC1GLHACXX:7:1101:6496:1932#TTAGGCAT/2
CAGTAATTTTGGTTGGCGCGAAACCGATTCACTGCAACCTTTTCTTGCCCGCTAACGGCGAAAACAAAGGGGTTGACGTTTCCGCACTTC
+
___ccdeeggfgghfWfhiffhiffhgghceghheihfhdfhghdfhhgggeabcdbaccZaaZ^aaabcacOT]bbc^ab`Y^aaa_bc
@FCC1GLHACXX:7:1101:6378:1935#CGATGTAT/2
CTCGGAATTCTTGTAGTAGACTTTTGGGAAAGTTTTGAAATAAAACCTATGGTAGATGGGGGTCAGGGGTTTGAAGAAGTTGAGACAGTC
+
bbbeeecegggggiiihiiiiiiiiiiiiihhbgghhgiiiiiiihiihiihehhhhhggfiddeeadb`accbccccc]bccccccccc
@FCC1GLHACXX:7:1101:6330:1946#CGATGTAT/2
CTCGGAATTAAGTGCGTGTGGCGGGATGCGAATAGTGATAGAGGAGATCGGCGGCGGTGGGGGCCTGATTTTTTTCTCCTTGTGTGGTGC
+
bbbeeeeegffgehagghhihhfih`Yebdgha`d\`acZabba]`^bbacY_caaaHO[LTZLZGGRYbccccaBBBBBBBBBBBBBBB
@FCC1GLHACXX:7:1101:6427:1954#CGGACGGA/2
GGAATGTGAGGTTGGTTTAATATCTGAAGATCAGTTAATATAATACATCATATCAGTAGAATTAAAAATAAAAACATGGTGATCTCAGTA
+
a_acee^aeegZaR^beaghcghhfhff]ggfhhfhhfchfhfcfgeffdgfXehf^eaceifffdggfihgfgghich^Zdegdddcbc
@FCC1GLHACXX:7:1101:6365:1955#CGATGTAT/2
CTCGGAATTGTTTGTACCCTGGTCATTTTGCCAGAACTTGCGAGAAAGGGGCGTGTCGACAGTATCATCAGAAGCATCACACTGAACATC
+
bbbeeeeegggggihii_ghhighfhiiihiihhiiiiiiiiiihiighhffgeecdccccccccdddcccbcccbcccccccccccccc
@FCC1GLHACXX:7:1101:6306:1963#ATCACGAT/2
GTCGTCAATTCCAGTCGAATCCGGGCACTCGATGTAGTACTAGCCTCACCCTTCTTCGACTTGCGGCTGACTTTGCTGCCGGTTGAAGAC
+
_aaeeeeegggggihiiiiiifhiihfiiiihfh`fgfcghhiehhhhiihhiihihhhgggececcccacbcc]bcbccccaacbbbY]
@FCC1GLHACXX:7:1101:6265:1965#ATCACGAT/2
GTCGTCAATTGACAACGGTCACGTATGGCACGGCCTCAGCACCATATCTTGCAACCAAGTGCCTCCAACGGCTAGCAACGGAAGGAGAAG
+
_^_cccccegegchfihfbfhffZd`e_H^b^feedfghdf`eegfghfghhcc`dggd^`d_dbU^_b`]_^^^Y_`aW]W^LWGWW^^
@FCC1GLHACXX:7:1101:6448:1972#ATCACGAT/2
GTCGTCAATTTATGCCATCTCGCTCAGTAAACAGTTTAGATATCACAAAAAATACGGAACAGATTTTAAGTACGATCAAGCAAAAATACT
+
_abeccecge[^^efag^ReY`Zef]aJ^bdaX^PYbcYbfgaac`c`acZabg[\e\_`UVH\V^``bZMVVTZ\\W`bbccX^a_bBB
@FCC1GLHACXX:7:1101:6470:1974#TTAGGCAT/2
CAGTAATTTTGAACTACAAATATTTGGGTACTGATCTGACTACTATTTGATTTAGAGCATAACAAAAGGTTTATTTATATTTTATTATTC
+
___cccdegg^cefb`cef`edbhfgihWbe[d_ffhfagfhfdhfhcfbefhigagdg`ghhhbfaRb_egfaghfghdbgdggeegde
@FCC1GLHACXX:7:1101:6291:1975#CGGACGGA/2
AACTGAGGAGAGACCTCAACAAAATTTTGGAATCTGTAAAGCTGATGAACAATGTAGTTCAGATATGCTTCTTTACTTCTGAGGTTTTCC
+
^\_YacY`[YJ[caee^fffddd_]egfhafdg`acXcfIXOY^[eSa_egfg[ccgbcgddeZbe__bfffgh_bdbggggeVVGZ^bd
@FCC1GLHACXX:7:1101:6488:1976#TTAGGCAT/2
CAGTAATTTTTTGTGGCTCTCTGATGGAATGGGTTACATTCAGAGATACGTTCCAGAATCTCCAGAAATCCAGATTGTAGATAATCCCCA
+
abbeeeeeggggggfhihihhiihhiifhghhicfhiihdfhfhhhhhihhhfhiihihhihfig_fgggeegeeeeeecddcddb_`a^
@FCC1GLHACXX:7:1101:6432:1980#ATCACGAT/2
GTCGTCAATTCAAAACGAGCGGTGCGCTAATGGTGAAAAAACGATTTTTCTAACAAAATTTTAGCGTTACGTAATATTTGAATGACCACA
+
bbbeeeeeggggghhiiiihihdfafhiihiheaeeffghh_dgegggeeeeebbddcdccbebbcccccccbcacdddccbcbccbccc
@FCC1GLHACXX:7:1101:6359:1980#CGATGTAT/2
CTCGGAATTGTAACCGGATTCCCTTTCGCTCATTCAATATATATCAGGACGGTTGCATCAACTGACGGCGAGAGCGTTGTATTCGGTTAA
+
bbbeeeeegggggihiihiiiiiiihhiiih[bhfdhihhiifaffhiidhffhiidddegggdcecbcccca_acaaaab_bbbc[_ac
@FCC1GLHACXX:7:1101:6411:1986#ATCACGAT/2
GTCGTCAATTGGCTTTAATACGTCGTATGTGTTCTCCGTGAAGATTGTGATAATATTAGAATGTTCGTTCTCTTACTGTTTAGCTTATTG
+
_aaeeeeegggggiiiiiiiiihhibeghegfhhhiiighhiihiiighihhhiiiiiiihhifiiiiiiggggfeeeeeeecdbddddc
@FCC1GLHACXX:7:1101:6325:1989#CGATGTAT/2
CTCGGAATTGGAAAAAAAAATGATTGGCTGGACCATCACATAATATTCTTATGCCGACACTTACAGTGGCGAACCATTCATAGTCTTTTG
+
bbbeeeeegggggiiiiiiibXaehdhfghiZ^eg[abcfb_fb_\cZ_fV^Z^d]W[RRZ`]__YZY^aZ\aXX`bba___RJY]bcc_
@FCC1GLHACXX:7:1101:6299:1997#CGATGTAT/2
CTCGGAATTTGCTTCAGAACTCATACTTCATATAAATAACAATACTTATCAACAAAGTTCATAATATTTTTGATGCTCAAAAGTTATTTT
+
__aeecccgceggihhgceghiifgffadbdgbfgihiiibbghiiiihfgaggfhgaeeceghidfcgd`ffggdgZbc`bdggdbaaY
@FCC1GLHACXX:7:1101:6635:1849#ATCACGAT/2
GTCGTCAATTGGGTTATATTTCCATATGTATTTTGATTAGTATGGAAAGCGTGTGCAAGTTTCGTTAAGGAAAACAAAAATAAACTGTGT
+
abbecceegggggghihdgfhiihhiihfdhhhidZegfgfhffedghiihhgeffiiihiiefefghiacgedggeeeedbdcdcccbb
@FCC1GLHACXX:7:1101:6710:1849#CGATGTAT/2
CTCGGAATTGGCGACATCCGGTTGCTTCAGTCAAGGTGAGCGCCACGATAGGTTCTGACGTCGTTTGCAGGAGCAAACCCCCCTATTGCC
+
bbbeeeeegggggiiiiiiiihhiiihhiihiiiiiaeehfhihiihdegge_ceedddcccccccccdccacaabcccccccccccccc
@FCC1GLHACXX:7:1101:6662:1859#CGGACGGA/2
TTTTCTAATTTTTTAGTAGAGACAGGGTTTCGCCATGCTGGCCAGGCTGGTATCAAACTTCTGACATCAGGTGATATGCTGCCTTGACCT
+
Wa^aaaccgceY`PQ[`eS[RRRQ`JQP^PI^UbffbdgSI^X^ebQMMFHHWMHWb_ddV\\V^BBBBBBBBBBBBBBBBBBBBBBBBB
@FCC1GLHACXX:7:1101:6612:1859#CGATGTAT/2
CTCGGAATTTTGTTTACCTAAAATATTACGAAAAACATTATTTTTTGGATCAGTTTATCTGTAACTCAAAGTTGAAGTATAGTGTTTTCG
+
bbbeeeeegggggiiiiiiiiiiiiiiiiihiiiihiiiiiiiiiiiihhhiihiiiiiiiiiigggfdgeeeeeee`bdddcddebccc
@FCC1GLHACXX:7:1101:6744:1865#ATCACGAT/2
GTCGTCAATTTTAGGTCGTCGGCAAAGGATAGTTTGGAACAAGAGATCAGTTCGCTCAGGTCATTAATGTAAATAATGAAAATAAGTGGT
+
babeeeeegggggiieghhiiiiiiiiifhiighhiihiiiiihihiiiiigiiiiggggceeeeeddddddeddcdcccccccccbbcb
@FCC1GLHACXX:7:1101:6587:1879#ATCACGAT/2
GTCGTCAATTGATTTGTTTCAAAAATCTTATCACAGTAGAGACTTTTTGCTGCCAGCATTTTCCAATCATGAGCGTAGATCGGAAGAGCG
+
abbeacecgge`egh^bffggdfhdfghgcdghfaedfgffdfgfhiihihhddfhdfhghhcghfhifgf`cdfggecdea[Z`ccacc
@FCC1GLHACXX:7:1101:6692:1881#ATCACGAT/2
GTCGTCAATTTGCATTTTTCGATAACAGAAGCACCAACTGTGTTGAAGGATTCGACAGTATTTTTCAGTTCAACTTTTTTCTCTCAGGTT
+
babeeeeeggggfiiiihiihiiiiiiiihiifhhehiiifgcgdbfcggfeghfgffegfbghhhffhgefg`dgebecddbcbcbcbb
@FCC1GLHACXX:7:1101:6711:1899#ATCACGAT/2
GTCGTCAATTCTCTTATTAACTCTTCCAGCGATATTTTAAAGGATGCTTAGAAGTATTTCTACAAAATTTTAGAGATAACTTTCCGTTCT
+
baaeeeeegggggiiiiiiiiiiihiiiiiiiiiiiihhiiiihiiiiiiiihifhiiiihiiiiiiiiihifgfegggggeeeeedddc
@FCC1GLHACXX:7:1101:6681:1901#TTAGGCAT/2
CAGTAATTAGTAAAAAGAGTAAAAAGAGCGTTCATTGAGAAAGCAGCTTGGAGTTGCTCGAAGTAGCTTTGACAGTTATTTGTTGACAAA
+
_bbceeeeggeggihiihidghiiiihiiihiiihiiiiiiiiiihiiiihhhegiiiiihiihhiggggggbceeeeddddddabcccc
@FCC1GLHACXX:7:1101:6562:1902#CGATGTAT/2
CTCGGAATTTCTCATCAAAGTAGTCTATGAAACACTTTTAGAACTTTGAAAAATGCGTAGTTTGGTGAGTGAAGAAACTCGTTATCTCTT
+
bbbeeeeegggggiiiiiiighighiiiiihiiiiiiiiiihiiiiiiiiiiiiiiighhhiiiihihifhiggfgggeeeecccddcdc
@FCC1GLHACXX:7:1101:6533:1902#CGGACGGA/2
GGAAGTGATTAAAGAGAATCAAAATTTCATTTGCAACACTCAAACACAGAATTTGAGATGATGCCTTCCTATTAACTTCCCAAACCACAG
+
_[^ccccagacgcbe]bY`[edfffffgifddgdgabd^edgcgIY^ea_c^ccacaca[fegffidfffffc`YbdhfgggaecP^^\_
@FCC1GLHACXX:7:1101:6649:1916#CGGACGGA/2
TTAAGTTTTTTCACCAGTACAAAAAAAGAAAGAAGGCAAGCAAGCAAATGATAACTACATGAGGCAATGGATATGTTAATTAACCTGATT
+
_bbeeeeegggggihii`ghfiihiiiihiihiiiieiiiiihihiiiihiiiiggfgggeeeeebcdbcccdccccdddddcbccccbb
@FCC1GLHACXX:7:1101:6620:1917#ATCACGAT/2
GTCGTCAATTATTTTTGAATGTTTTAACATCAAGATATATCTTAAATCTTACTACTACAACACACAAAAGTTTTCAAAATATGAAGACAT
+
b_beeeeegggggihiehihhiihhhhghhiiiihiihhhhiihiiigdhfhiiiiihifgiiihiiiii\cggifgggggeeeeeeedd
@FCC1GLHACXX:7:1101:6603:1932#ATCACGAT/2
GTCGTCAATTCGCTCTCATTTGAGAATGAAGCACGATCAAAGCAAGCAAAGAAAAACATCCCATCTGTTGCGGTCCACGATCGTCATTGT
+
_aaeeeeeggagghfiiihhifgffhfhidg]fgheghihhiihh__eghhhhfibgbf`ffgggfgdeeecccccccc_accb_``ccd
@FCC1GLHACXX:7:1101:6579:1937#TTAGGCAT/2
CAGTAATTATCGTGCAATCACCATCCTAAACGCCGCCTATAAAGTGCTATCCCAGATTCTCTTCCGTCGTCTATCACCTATAGCAAATGA
+
abbcccccggfgeghhhhhihiieghifhiehfhhhhihbfdgh\egdeghiiiihihigfefggececbbc`cbcccbcccdb`bbcbb
@FCC1GLHACXX:7:1101:6548:1946#TTAGGCAT/2
CAGTAATTTATTCTTTATTTCTATAGTTGCTAAAAAATCTAATCACGCTATCGTAAAATTAGTGGAATCGGTTGCGTGAGCATAGACTTG
+
aabeeeee]Y`egfff_fifdghf_a`e^egbgdgaddcegifdXX^ecg_egWXbgaHa\__]Za__d][Z`]Z[[]\^bbc`_]Y_bb
@FCC1GLHACXX:7:1101:6515:1949#ATCACGAT/2
GTCGTCAATTCGCTCTCATTTGAGAATGAAGCACGATCAAAGCAAGCAAAGAAAAACATCCCATCTGTTGCGGTCCACGATCGTCATAGT
+
__aeeeeegggggiihiiiiiihiiiiiiiiiiiiiiiihiiiiiiiiiiiiiiiiiiiiiigfggggeeeccccccccccccccacdcb
@FCC1GLHACXX:7:1101:6742:1951#CGATGTAT/2
CTCGAATTGACAACTATGAGCGCTATTCTTCCCTTGAACGCAAGTTTAAAAGCTTGGTCAAAGCGAAGAAAAGCGGTTATTGGCGTCATT
+
bbbeeeeegggggiiiiihhfiiiiiifhiiiiiiiiiifhhihhhihiihiiiiiPeghfhhiggeeedcbdcca_accccb`accccd
@FCC1GLHACXX:7:1101:6612:1960#TTAGGCAT/2
CAGTAATTCTTCCGAAAGAGGTGCACTTTGCGAAAGAGGACCACGTGATTATTGAGCTGAAATCGAATTTCCTTCAGTTAAACAACGATA
+
bbbeeeeegggggiiiiihiiefhiiiihiiiiiiiiiiiiiihihgghihiiihiiiigggggeeeecddddcdccedcdccccccccc
@FCC1GLHACXX:7:1101:6697:1961#CGATGTAT/2
CTCGGAATTGGTAGGTAAATAATAATAAAGAATGATTTTACCAGGATGTAATGCTGTTTCTTCCGTCGCAGCACTGTGCTTACCGCAAAA
+
bbbeeeeefggeghiaffghihihiiiiiiiiiiiiiiihhhiiiihihigffghggghhiihiiiihiigggeeeeedcddddcccccc
@FCC1GLHACXX:7:1101:6648:1969#TTAGGCAT/2
CAGTAATTTCCTTCAGTATAATCATAAAGGTTCTGGATAAACTTTTTATATTATATTTTAGAAAATCAAGCAGGAATACCATAAAACAAT
+
bbbeeeeegggggiiiiiiiiiiiiiiiiiiiiiiigiiiiiiiiiihiiiiiihiiiiihiiiiiiiiihhiihiiiiiiihgggggee
@FCC1GLHACXX:7:1101:6745:1969#CGGACGGA/2
AGGGAGTCAAGAATTGGATGAGTGTGTGGTCCAAACAGCCTTGATGGTCTTTTTTTTCTTCACCCATGCCTTTTAACCATATAAATTAAT
+
^P_ccUcaegcJ`bf`[JYbed[YRQbe`dfg`bcbeXcZ^caXc_IIINXXcff_\\\\MZZ^]c`dRUZ__bGT]Z`bbbZTZ_R_BB
@FCC1GLHACXX:7:1101:6593:1972#CGGACGGA/2
TAGCCGGGCGTGGTGGCGGGTGCCTGTAATCTGAGCTACTCTGGAGGCTGAGACAATGAGAATCCTTTGAACCCGGGAGGTGCAGGTTGC
+
_b_eeceeegcggdfghfiiT\dgdb_ceeeec`bb_bcbccbc]`a[`a^`]bccbcbc]bbcc`cc_`bbccaccaccQ[``bcJ]`P
@FCC1GLHACXX:7:1101:6567:1990#ATCACGAT/2
GTCGTCAATTCGTTTTTTATTCATACCTGTCAGTGCGAAACGAGAGTGACAGATACCGAACGGTAAGAAAACTTACTAAGCATTCCGGTT
+
bbbeeeeegggggiiiiiiiiiiiiiiiihiiifhhhiiiiihiiieghiiihiiigggeeccacccccccccccccdcccccccdcc_a
@FCC1GLHACXX:7:1101:6729:1992#CGATGTAT/2
CTCGGTTGCCAAAATGGCGTACAACAGCCCTGTAAAGATGGTGTTCGCTACGAATCCGGTTGGAACAAGAAGGCGTGGGCACAGCGAGCT
+
bbbeeeeegggggiiiiiihiiihiiiiiiiighiiiiiihceeghiiiiihiigggeedcccccccccccccccacccccccccc_ccc
@FCC1GLHACXX:7:1101:6687:1997#ATCACGAT/2
GTCGTCAATTAAAAATAATAGTGATGATGGATGATAAATGTATTAACAACAGGCATTGCAGGATTCGCTCTCATTTGAGTATGAAGCACG
+
bbbeeeeegggggiiihffghggfhifhfigffhhiiiiicghhhigfiihihhihhiiiiiiiihihhiiiiigggfggeeeeeedddc
@FCC1GLHACXX:7:1101:6665:1998#CGATGTAT/2
CTCGGAATTTTCCTTGACTTCCCTGGGCATAGAGTATAATCGTACCTTCCTTACAATATACAAATGCGAAAATGGCAACTTTGGCAAAGA
+
P\PaJOY\`c^caegfdRbeXdeb]eedd__fIYPIYb`[b`HZaVcfa`ebIXaaSHWaHWa_``Y_Taa]RZ_aaZ\`Y`bbT]_^`b
@FCC1GLHACXX:7:1101:6773:1844#ATCACGAT/2
GTCGTCAATTAGCCCTTAAAATGGATGGCGCTTAAGTCGTTTGCCTATACATTACCGCTGGCGTACAAGTGGGGCAGCGCGCACGCACGT
+
babeeeeegggggiiiiiiihhiihfhifhiiiihhhhiihhihhhgihihihhhihifhgge^bccccbccccaaaccccaacccca][
@FCC1GLHACXX:7:1101:6987:1854#TTAGGCAT/2
CAGTAATTTCAAAGTTATTGCTTAACGTATAGGAGAAGTCTTGCATAGTAAGCAGCTTGTCTACCGTACTTACACTACCTTAACAGTCAG
+
JYPJJKKQbSKKQQK[Sbe[ehfi[ggaf`f`SJIYbX^^Sc_egbX^a^a^RXdfR^c_I^cHaZV\TU_\VHV_bHVVR^ZZ_bbcbb
@FCC1GLHACXX:7:1101:6892:1856#CGATGTAT/2
CTCGGAATTTCTGTACGCTACCGAAGTACCGTTTTGTCTCAAATTGACCACAAATGACCTGGCAGACTCTCCGTCGGGTGTCCATCCGCA
+
aP\cccceeggggbfffhififf_fgZcghhhhiiceghfhiiifhgfdgg^ecdfgfbfd`]``^acdbbdccaY^aX\X_]`b]`]a_
@FCC1GLHACXX:7:1101:6874:1858#TTAGGCAT/2
CAGTAATTCAATGAAACCCTCAACAGAGCCGTACAAACTGAACTAGCATTCTTTGAAAGATTTTTGATAATGGTACAGTAACTATTCTAC
+
bbbcceeegggggiiihhhiiiiiiiiiiiiiiiihiihhhiiihiiihihhiiiiihhfhiiiiihiieggggegeeeeeeeddddedc
@FCC1GLHACXX:7:1101:6924:1863#TTAGGCAT/2
CAGTAATTTGAACTCCTCCCCTATTCGTACTATGAGTAACCATTCTACTTGCTTCAAATCAAATGAAAAAAAAAGTGTTCTATAAATATT
+
bbbcceeegggfgiihiiiiiihiiiidggiffiiiedhiiiiiiiiiiiiiiiiiiiihiiihhiiiiiigecc_bcccddddcdddec
@FCC1GLHACXX:7:1101:6799:1866#ATCACGAT/2
GTCGTCAATTTTCAACGCGAACAGTTGTCAGGTTCTCTAGATTTGTGATCTTGAAAATTCTCACCTCACTAGTGAAAAGCAATTTCGAAT
+
___eeeeeggggfhihfffhffifeefgghiifgdgfhbg[efghhhhhhghhighiihigegffgedeeecd_bcdcccc]]bbccc^b
@FCC1GLHACXX:7:1101:6981:1876#CGATGTAT/2
CTCGGAATTGTCACAAACTGGGTCTGTTGATGATGCCTTAAGGTGAAGACAAACACAATATTGGCAGATCGTCATTCACGAGAAATTATG
+
bbbeeeeeggegghiiiiiiiigiiihihhiiiiiiiiifhiieghhhiihhiihihiihiiiiiihihhiggggeeeeeacbcbbccdc
@FCC1GLHACXX:7:1101:6784:1892#TTAGGCAT/2
CAGTAATTTTCCATCAGTAAGTTTAATGGGAGGTACTTTTGGCCGAATGGACATTTAGCATAAAGACGATAGGCTTGATAGGCTATTCTT
+
_bbccdeeggggghhiigiiidhhggghiieghafgihhhihiiighhiihhhiiiiiiiiiihihiihgggeeee^]`_]bRZ]`bT]`
@FCC1GLHACXX:7:1101:6896:1894#CGATGTAT/2
CTCGGAATTTATTCTCGATCAGTAAGCGACCAATGGCACCGACTGCACTTGGGACCTCAATCCACGCCTAGTCGTCGCGATAGGGCCAAC
+
bbbeeeeeggfggiiiighiiihhiihiiiiiihiiiiiiihiiiiffiifhhggggeeeeedddcccccbccccc_aa]accccccc_c
@FCC1GLHACXX:7:1101:6877:1909#TTAGGCAT/2
CAGTAATTAGTGGAATCGGTTGCGTGAGCATAGACTTGGCTGTGTTCCCAACCAACGTCGAGCAGTGGGCTTGGCTTGAAGTGGTGTCCG
+
a_bceeceggeggiiiihhfhhhifhihhhhiihiiiihiiieggg_eghgihfaghhhggeca_]bdccccc[bcccaY`TS]][^bbB
@FCC1GLHACXX:7:1101:6854:1915#TTAGGCAT/2
CAGTAATTCATTTTAAGATAACTGCCAGATCCTTGACATAAACCTTTTAGACTCCACATTAGATTTTTGTATAAATAGATATACTGTGGA
+
abbcceeegggggiiiiiiihiiiiififhgiiiiiicghfhiiiiiihbfhiiiihhhhiiiiihdfhfhffhhgheihhgggggggec
@FCC1GLHACXX:7:1101:6753:1918#CGATGTAT/2
CTCGGAATTGTATTTAAATCGCCATATAACCTTAATATATCATCCATCGATCGAAAGGATTGATAGATTTATAACCAATATGCGATTCTA
+
bbbeeeeegggggiiiihhiiiiiiiiiiiiiiihiiiiiiiiiihiiihhihffhiihiiiiiiiiiiggggggeeeeeeddccccccd
@FCC1GLHACXX:7:1101:6790:1918#ATCACGAT/2
GTCGTCAATTGTTAATGAAAAATAAGTAGCGCTAGATCAAAAGTGTTGCATTTACGACATAAGCCAAAGTAGTGAAAAACAAAAGTTTCT
+
ba_eeeeegggggiiiigfiiiiiiighiiiiiiihiiiiiiiegfhiihhhihiiiiiiiiiiiiggggggee_deedccccccccddc
@FCC1GLHACXX:7:1101:6997:1920#ATCACGAT/2
GTCGTCAATTCAGCAATAGAACCAACCACATTGCCTCTCGGTTTCTATTTGCACTGGACGTGAAGCAGAAAGGAGGGGTCCAATTTGTTG
+
babeeeeeggc^aYYYb[[e^^Y[`QQb^efhc_bcbefcf^^c_f^ecc[SafhZ\\_Za_Z`V`g`beZMM]U]WWKW[b]_YbbBBB
@FCC1GLHACXX:7:1101:6906:1923#ATCACGAT/2
GTCGTCAATTTTTTTTGCACTGAGTTGTTTTTTCGCTGTTGTCAAAGGAGAACTACCTAACGATAGCTAAATGTCAATTCATCCGCTGGA
+
_abeeeeegggggiiihiiiiihighhghiiiihhiiihiiiihhiggggeeeeeedddddcccccccdcbccddddedccdccccccca
@FCC1GLHACXX:7:1101:6970:1925#CGATGTAT/2
CTCGGAATTCCTCCTCCTGGCCAACCTGAGCGTTTAGATCTCCTATGATGATTTTGACGTCGTGGCTTGGGCAACTGTCGTACTCGCGTT
+
_bbeeeeegggggihiiiiiiiiiiiiihhhihiiiihhiiiiiiiiiiiiiiiiiiiiiigggeeecU\\KGZ```_b_^`_abW]]TT
@FCC1GLHACXX:7:1101:6929:1929#CGATGTAT/2
CTGGAATTTTCGATATTCGAGATAATGCAAAAGAACTGATAAATCTGTGTGGGAAATTGTACCCCGGAAGTTAGGTGGCAAAGCACTCAT
+
W\^c\c^aeg[b^KQ_e^^R`Z`agS`[efgiXbfRP^X^^cf_aaSOIOO^eG^eH\HNNWbefZ[FTKMZZZ_MU^ZZ`ab^X[_bTT
@FCC1GLHACXX:7:1101:6872:1932#CGATGTAT/2
CTCGGAATTGTGAAACAAAAAACTTGCACTTCTTGAAGTTTACTTTAATATTAGCCTTTGAAAGTCGTTCAAGAACCGAATCCAATATTT
+
a__eeeeegggggihiiihiiiiiiihiiiiiiiiihigghiiiiiiiiiiifhiihiiiiihiiiiiiggggfeeecccccccccccee
@FCC1GLHACXX:7:1101:6824:1940#TTAGGCAT/2
CAGTAATTTTCAACAAGTCTTTCAATCCACTACGTGGTGATTCAAAATGTTTGCGACCCATCTCCCGGAACTTCGAATTTCAAAGCGATG
+
abbcceeegggggiiiigiiiiiiiiiiiiiiiihhicfghhhhhihiihhhhhiiiiiiiiiiiigfeecdddcccccccb_bccccbc
@FCC1GLHACXX:7:1101:6957:1952#CGATGTAT/2
CTCGGAATTCTGACTAGTTTTCACAGTAGGTAATAGACTATTAATAATAATCGGAACAGTGCAGCTATAATAAGTTGTTTACATTAGATA
+
_bbeeeeegggfgiiiihiiiiiiiihiiieghiiiiihiiiiiihiihihhiiihihiefhiiiiiiiiiiiifghhggggggeeeeee
@FCC1GLHACXX:7:1101:6890:1957#TTAGGCAT/2
CAGTAATTTATATCCACAGCTTTCATCCAGTCCATTCCTACTGAGCGTGGCTACCATTAGTCGAATCGCATTCGTCCCGATGATGTTGCT
+
^_^`caccgce`abffdeZgagf`Yb[dcfgad]gd_e_b[d[^ea_^gfdXc^^eg__e\dg`c`c`Zbg]`dZT^][[XN]_b]_bb`
@FCC1GLHACXX:7:1101:6776:1966#CGATGTAT/2
CTCGAAATTCCTCTGATCCAGCTCTTCCTATTCTGCCCATCCACTACAAACACGAGATCGCCGACATTCAACGGCCTCCGCTCTTCACAC
+
bbbeeeeegggggihiiiiiiiiiiiiihgiihiihiiiiiihiiiihiiiiiiiiiiiiiiigeecdddcdccccccccccacccdccc
@FCC1GLHACXX:7:1101:6839:1967#ATCACGAT/2
GTCGTCAATTTTTATGGAAAAAGTCTCTTTTTGAAAACAAGTCGGGTGTTAAGGGATTATCATTTCTACTTTTTCCAAGTTACTAAACTC
+
aaaeeeeeggfggffgh`ggiiad_eghhhhgdgdg[eghhgghhidfgcbegffbcfdgdgggfeegcceeeddddb`bddccc`b]bb
@FCC1GLHACXX:7:1101:6924:1967#CGATGTAT/2
CTCGGAATTTTACCGCTGGCAGTGCGATATTCTCAACTGTTTGGATGTTGCTCACTTCGTACAGTTTTGCTTGCTCCGAAGGTCCAGAAA
+
b_beeeeegggggiiihiihiheghiiehihhiiiihiighihhiehfgffgefhhhhiifgggdgeedeeedcdddacccc`bcccccc
@FCC1GLHACXX:7:1101:6950:1979#ATCACGAT/2
GTCGTCAATTTGTACCAGTGTATTCACGGATACGGAAATCCTACTCTGCTATCGGAATGAACATAAGCGAGCTTTCGAAACGAGACGACA
+
babeeeeegggfgihihhggghhihihhiihihiiiihidhdgeghhiihifhiihifhhiiiiiicfgeeacdddcccccacccccccc
@FCC1GLHACXX:7:1101:6994:1983#TTAGGCAT/2
CAGTAATTCAGTGCCTCTATTTATACAGGGTCAATAACGGCGCCGGCCACGTCCTTGCAGTCAGGTGGGATTGGGGAAGGAATGTTAGTG
+
___ceeeegfgegfdfgihiiihiiiihihghcfhfghhhhhiicffgeeedcccdbbbcccbccT___`bbccccW]aaabcb_babbc
@FCC1GLHACXX:7:1101:6868:1984#CGATATCT/2
CTCGGAATTTATTGAAAAATGTTTGGATGAACTCCAGTGATCCTTGGATGAAATGCTGGAGAAATTTCCTGACACAGGCAGTTGGGAAAA
+
abbeeeeegggggihihiicggghiihiiihiiiiiighiiiiiiiihiihiiiiiiiihiihiiiiiiihiiiiggggeeeeedcbbac
@FCC1GLHACXX:7:1101:6776:1990#ATCACGAT/2
GTCGTCAATTATTTAATACATAAACAGTGTTTTTAGCTTTTTCGGTGGTGATTTAAAGGTGGCCCAAAGACAATGTAGGTTTATTTGGAA
+
_^_cJ`ccgggeggfhiaeghfhdhhh`bbeghi`dgihihibffaff_c`efgfegcf\ebd]bfhedeeb__bZ`cbbdd_bbcbbbb
@FCC1GLHACXX:7:1101:6939:1998#TTAGGCAT/2
CAGTAATTGAGGGTGCTTGCCAGCTAGAGAGACGCATTCTATGGTTGGCAGCCGCCTAGACTAAGTGGGATGTTTTCACCTCACAGCTCG
+
__bcceeecgggg`egihihiihhiiifhhiiiihiihiihiiiihhiiihhiifhgggeeeeec_bdccbabcccccccbccccbcccc
@FCC1GLHACXX:7:1101:6793:1999#TTAGGCAT/2
CAGTAATTTTAAAACATCAGCTACCAGCTGATATGACTGACATTGAGCAACTCTGTATGGAACTTGAATGCTGGACCAATTCCAAATAAA
+
a_bcccacgggggifhicgffghhiiihfifgbh_aghhhhhhghghf`dfffghehhihgfhhhihihiiidffhffdgdegeeeeeee
@FCC1GLHACXX:7:1101:7128:1845#CGATGTAT/2
CTCGGAATTCACACCAGAAGATCTGCCAAGATGTTCAAATCCAGTGCTCTAGTCGTTTGCCTCTGTCTGGCCGTGGCCAGCGCCAATCGT
+
_bbeeeeegg`eedgicZ^eR`bgfcddbeefdcedeg`efhhhffffghbgfffegfV\_egfbgfffhfcgcab[``^^_\^^abbcc
@FCC1GLHACXX:7:1101:7160:1855#ATCACGAT/2
GTCGTCAATTCCAGCGTCACGAGTTCCAGAACAAACAGAACGCTGCGCTTTAATATACAACGTTTATTGACTGATGGGGTAGCTGCACAG
+
babeceeegggggihiiiiiiiighhiiiiiiihiiiiihhiiiiiihiihgggggggeeeecddcdcccccccccccc^accccccccc
@FCC1GLHACXX:7:1101:7008:1856#ATCACGAT/2
GTCGTCAATTTTCAGCGTTTCTGAGAAAACGATTTTCCATAATCTCTGTGAAGAGTATCTCCAGCGCCTCTGTGGAAAGAAAATCCAGCA
+
b_aeeeeegggggiiiiiiiiiiiiiiiiiiiiiiihiiiiiiiiiiiiihiiiiaeghiiiiiiiigggeeeeeddddccbcccccccc
@FCC1GLHACXX:7:1101:7106:1859#ATCACGAT/2
GTCGTCAATTTTGTATATGTATTTTATACAGCTTATATTGACTTCCAACCCGGTGATCTTGCTTAGGAATAGATTAAATACAGGTAGAGG
+
babeeeeeggggggiiiiiihiiiiiihiihiihiiiiiiiiiihihhiihiighiiiiiiiiiiiiiiiihigggggggeeeecbdddd
@FCC1GLHACXX:7:1101:7136:1866#CGATGTAT/2
CTCGGAATTATCAACAATGTTGTCTAAACCAGAACATATAGCAAAAAACACCTCATAAATAAATATCAGATGACTGGGGCATTCGAGAAA
+
_bbeeeeegfeggiiiiiighfhiiiihiiihiihiiiiiiiihihhiiihhfiiihhhihiihihigggggggeecabcccbbcccccc
@FCC1GLHACXX:7:1101:7212:1871#CGATGTAT/2
CTCGGAATTATTTCAGGAAGTCCTTTACATATTTCTATAGAAACTCCTAAAATTCAAAGTATGGCTTTGTTTTATAATCACCTTAACGGT
+
a__cceceggfe^ecccd`d[eaeeghfcghbdf`hhdc__ecgdhdffhfdffggdefcedcghhf`e\bbeggb_dgfe`ggddZ^aZ
@FCC1GLHACXX:7:1101:7043:1871#ATCACGAT/2
GTCGTCATTGGTCGGACGTCAGAGACGATTCCGCAGATAGGTACCAGTAGCAAGTTAGGTCTGTCTTCGGTACCCCCTGTCTTTGATACA
+
__aeeeeegggggiiiiihiiihiiiiiiiiihhhiiiiiieghhihdghhggggegeeadeebddddccaaccccccccccccccbcbc
@FCC1GLHACXX:7:1101:7151:1879#CGGACGGA/2
GTCTCTTTTCACCTCTATGATTTATTCTTTCTTATAAATCTTCCACAATTGGCTCATTCTCCTTAATATATGCATACACATACCAAAATC
+
bbbeeeeegfgggiiiiiigghifhfhbhhhihhiihihfghhhiiiihiiiiiiihiihhhihiiiiiiihegfhfhihhhihfgggbd
@FCC1GLHACXX:7:1101:7066:1880#CGATGTAT/2
CTCGGAATTTCAAGGCATCTGATGAACAGTTGGGGTTGTTGCGGGATCCGTAGATGGGTTGGAAGCCTTGGGGTTCACCTGCTTGGGGAT
+
bbbeeeeegggggiiiiiiiiiiiiiighhiiiiibfhhihiiiighiiifggeeeee`bccccccccccccc_aacccccccccccc^a
@FCC1GLHACXX:7:1101:7114:1895#ATCACGAT/2
GTCGTCAATTTATATCATTCAGATGCATTTGAAGTCACTGTTGGACTTAAGTGTTCGGAATATGAGTCAAAACGGTAGTTCTTGTAACAT
+
babeeeeegggggiifhiiiiihiiiiiiiiiiighiiiiiiiighiheghhhhiiiiihiiiihighihiiiihgggddeeeeeccdcd
@FCC1GLHACXX:7:1101:7009:1896#TTAGGCAT/2
CAGTAATTCTTTCTCAAAACGGCTTTAGCATTGTACAATAACATTTTGACAAATCTTGATCCCTTTTTGGAAATAATGCAAAGAAAATGC
+
bbbeeeeegggggiiiiiiiiiiiiiiiiiiiiiiiiiihiihiiiiihigiiiiiiiiiiiiiiiiihiigggeggeeeeeedddcdcc
@FCC1GLHACXX:7:1101:7182:1914#CGGACGGA/2
TCTTTCCGTTTTGGCAATTCTTCATGTATGTCCTTTTCTTCTATTATTCCATTTGTCAGACCGGAAGACTGGAAAAGGATGCTATTGGCC
+
bbbeeeeeeggggiiiiiiiiiiiiihhiiiiiiiiiihiiiiiiiiihiihiiihhhhfhihhiiiiiiggggfeeeeddddbdccccc
@FCC1GLHACXX:7:1101:7035:1917#CGATGTAT/2
CTCGGAATTCGCTCTCATTTGAGAATGAAGCACGATCAAAGCAAGCAAAGAAAAACATCCCATCTGTTGCGGTCCACGATCGTCATTGTA
+
bbbeeeeegggggiiiiiiiiiiiiiiihiiiiiiiiiiiihiiihiiiiiiiiiiiiiiiggggggeeeecccccccccccccccdccd
@FCC1GLHACXX:7:1101:7089:1918#TTAGGCAT/2
CAGTAATTACATCGTCTTCAGCCAAAGGCTGCACAGACTGAACAATCACCAACATTAGGCAATGGATAACACGAAAACCCAGTAGTCCAA
+
aa_cceeecbceghhiiihiiiiiiiiiiihiiiiiihiiiiiiiiihihiiiiiihiihiiihiihhigfggeeccdccccbcccdccc
@FCC1GLHACXX:7:1101:7132:1928#CGATGTAT/2
CTCGGAATTTTGTCTAGCTGTCTTTATTATTATGGATTATTTATATACATTGCGTATATAAAAACACACCGATACAAATATGTACAGCAA
+
bbbeeeeegggggiiiiiiihiiiiiiiiiiihiiiiiiiiiiiiiiiiiiiiihiiiiiiiiiiiiiihiigeedddddeddeeddccc
@FCC1GLHACXX:7:1101:7078:1936#TTAGGCAT/2
CAGTAATTAGCTGATATTTGTGTGAACCTCGCAAAGTATAACTGTTAGCTGTTGGGTGTGACTATACAAATGTTTATTCAAACTTGTATA
+
abbceeeeggeggfgghhiigghfiiihhhiiidghcghfhfhhcgfhhghfghhhbe`fghhffifigdgfddgedeeeeedddbdcbe
@FCC1GLHACXX:7:1101:7204:1939#ATCACGAT/2
GTCGTCAATTTGAGGATTCGTTAAGTTCAGCACGTGCTTCAGTTCTGTCTTAGTATAGGTTGGATTTAGTGGAATGACTATGCCTCCAAC
+
baaeeeeeggggghiiiiiiiiiiiiiiiiiiiifhiiiihighhiiiiihhihiiiiihghihhiiiighiigggggeeeeeeedcddd
@FCC1GLHACXX:7:1101:7009:1945#ATCACGAT/2
GTCGTCAATTTCCAACCCGAAAAGATCCTGGACCGGTGGGATTTGAACCCACGACCCTCAGCTTGGTCTTGCTGAATAGCTGCGCGTTTA
+
bbbeeeeeggggfhiiiiihihhfihhhhihhiihheghh_efffhhgiggfeeccccccccbccacbccbcccbccdcccbcccc__ac
@FCC1GLHACXX:7:1101:7105:1945#CGATGTAT/2
CTCGGAATTTCACTTGAGGTCAGGGAAAATAGCAATACCACAATATCAAGCGAGTTGATTGTCTGCAAAGTTATCGATCACTCAGCGATA
+
b_beeeeecg`cgdghcghcdfhefhfhhehfdcgdhihdhhhhihhihhhhifgghfhhYbgdfffggebdeg`ceddaddbccc^Z`a
@FCC1GLHACXX:7:1101:7037:1947#CGATCTAT/2
CTCGGAATTTTTGAACTGCTCAATGTTCAAGCCTACTTGATCCCTCGTTCAAAGGTTTGAACTGGAACGCAAACTGAACGCGTTCAAATG
+
bbbeeeeegggggiiihiiiiiiiighhiiiiiiiiiihiigiiiiiihiihihigghiiiiiiiiiigggeeddddddcccccccdccc
@FCC1GLHACXX:7:1101:7209:1966#ATCACGAT/2
GTCGTCAATTCCTCCAGAATCTGCCTACATTCCTCGTCGAACTAATCGTTCCGAACTGCGTCCCACGTACCCGACTTCTCTCAGCTGCAT
+
bbbeceeegggggihiihiihihihiihiiiiiiiiffieffhhhhefhhibefhiihhiggddeeccdcaccccccccbbcbcbcccbb
@FCC1GLHACXX:7:1101:7231:1966#CGATGTAT/2
CTCGGAATTCGCTCTCATTTGAGTATGAAGCACGATCAAAGCAAGCAAAGAAAAACATCCCATCTGTTGCAGTCCGCGATCGTCATTGTA
+
bbbeeeeegggggiiiiiiiiiihiiiiiiiiiiiiiiiiiiiiiihiiiiihiiiiiiiiiggggggeeeeeedcccccccccccdccc
@FCC1GLHACXX:7:1101:7072:1972#CGATGTAT/2
CTCGGAATTAGGATGATAGTGTTGTCAAATAACACAGAACACCTAGATATAAGAAATCAATGTAATGTTTGGAATGATACTAACAAAGAG
+
bbbeeeeegggggiiiiiiihhiifhiiiiiiiiiiiiiiiiiiiiiiiihiihiiiiiiiihhiiigiiiihiiiggggggeeeeeddd
@FCC1GLHACXX:7:1101:7095:1975#CGATGTAT/2
CTCGGAATTGTTGCGACTGCGAAAGGAGGGTGCCAACATCCCAATCGATGGAGTGAATGGGATGAAGACTGTCGTGAAGTACAGAGTGAA
+
_abeeeeegggggiiiiiiihhiiihfghhZcfhhiehfghihifhibgggee^aeeecddbcccccccccbccccccc_`__bbbS_bc
@FCC1GLHACXX:7:1101:7022:1975#TTAGGCAT/2
CAGTAATTATTCAATATTTCCTTCCAGCTCTGAGTCATAATCTGGTTTTAATCAATACATAGAAGGATTGCCTAGAACAAACCCGGATTC
+
__beceeegggggieghiiiiiiihhhfihihfiegfhhheiiiifhhfgfgfgfhhigihcegdffhii]eggfhiihhii\`ce`]ac
@FCC1GLHACXX:7:1101:7045:1980#CGGACGGA/2
GACTTGCCTAAGATCACACAGTCAATTCAGCGCTCTACCACATTGAACCAAATGGTTGTAACTCTAACTTTCCTCTCTATCATCTGCCTC
+
_bbeeeeeggfggiiihiiihgiiiiihfihiiiihiiiiihiiiiiiiiiihihghiihiiihiihiiggggfggeeeeeecdddddcc
@FCC1GLHACXX:7:1101:7115:1993#CGATGTAT/2
CTCGGAATTCTTCTGCAGTGCTCACTTATTTTCTGAACAGGCAACATTGTTGCATCTGGCGCGAAAAATAGCCCACATAAATCAATGCTA
+
bbbeeeeegggggiiiiihiiiiiiiiiiiiiiiiiiiihihiiiiiiihggiiiiiiiiiiihgeccabdddccccccccdcccccccc
@FCC1GLHACXX:7:1101:7206:1995#ATCACGAT/2
GTCGTCAATTAAGTTCGAGCTGCGATCGCCGTTGCTTGCGGGCTGACTGACACGTTGTTGTTGCTGAGGCCAAACATAATCGAAAAGCCT
+
__beeeeeggggghiiihiiiihiiiiihiiihiiiiiihiigeeeedcbdddcccccccccccccccc^_acccccccccccccccccc
@FCC1GLHACXX:7:1101:7467:1852#ATCACGAT/2
GTCGTCAATTGCACCTCTTGTCTTCGCCATTACGATCCTGTAGGCATCACCCCACGGGTTCGCGTTGGCACTCTGACAGAGTCCCTCGAA
+
a_aeeeeegggggiiiiiiiiiiiiiiiiiiiiiiihiiiiidghiihiiiiiiiiiiddgeecccccccbcccccccccccccccccac
@FCC1GLHACXX:7:1101:7384:1852#CGATGTAT/2
CTCGGAATTCCATACACAATCGCACCATCATTTCAATCAACCTGCAAAAATCTTCACGCTGACACGACCGGTGGGCTCCTCGAAAGATTT
+
a__eeeeeeeeecfhgdghihfhfhd`gebfhhieb^^[cec^ceafgZeecgg__\_eggadgffgec]WXZYac^`abcBBBBBBBBB
@FCC1GLHACXX:7:1101:7254:1853#CGATGTAT/2
GCCTCGTCGTAGGTAAAAGTGTGGAAGATTTGTTGAGAGAGGTGCTGATTGAAGTATCAGTCAGTTAGCTGCCCAGTTGAAGGAAACATC
+
__beeccegegggeghiiieg`egfhhdfhiihihhighhhiafgiifhihiiigihifiiiiiiiiiigggggeeeeeddddcdccccc
@FCC1GLHACXX:7:1101:7277:1856#CGATGTAT/2
CTCGGAATTCAACTGAAAACAACCGCGCAACTACATTTTTCCCGACGAAAACACAAAAATCAACACGGACTACCTGTTGAATCAAGGGGC
+
bbbeeeeefggggiiiifiiiihhihiiiiiihihiiiiiiiiiiiigeecdccccccccccccccccacccccccccccccccccbaa[
@FCC1GLHACXX:7:1101:7350:1859#TTAGGCAT/2
CAGTAATTTGAAAACGCTTAAACAACAAATATTTATGGTCTATCGCCAGCTTTCTAGGCGAATCCTGACAATATACCTTCCCCAACCTCC
+
abbeeeeeggeegfh_fdgdegffgfhbd_gfhbhfhdhhfgffgfcegfffdhibaZbegggdgcebbeaZbdbcZ`bb^bbcc^_bba
@FCC1GLHACXX:7:1101:7402:1871#CGATGTAT/2
CTCGGAATTTTACCAGAATCTCGGTACTGGTGCTAGGAAATATGTGATTCCTAGTTTGATAACTGTAATCTCAAGATCTCTTCATAGATT
+
bbbeeeeegggggiiiiiiiiiiieghiihdfhhiiiiiiiiiihhhihihhiighihiifhiiiiiiiiiiiihiiigggggggeeeee
@FCC1GLHACXX:7:1101:7426:1872#ATCACGAT/2
GTCGTCAATTCATTCCATAGTTTTTGTTTTTCTCGATGTTCATTCTATCGCTCGTGCTGTGTGTGAGAGGTGACGGTAGCAGATGAGTGC
+
bbaeceeegggggiiiiiiiiiiiiiiiihihiiihiiihhiiiiiiiiihiii`fhhiiifgdgghhggggceec^bacccbcbbc`bc
@FCC1GLHACXX:7:1101:7459:1872#ATCACGAT/2
GTCGTCAATTATACCATAATAGCTCATTTTACTATTCGTATGATATTCATTAAAGATTCAAACAGCAAAAGCTTTTTAGCAGTGATTTGT
+
_bbecceeggegKbffgfhifghiibghdfbdbeegfggfgddfhbghiihhhegdgfhhbeihcfhifihhfiihfhiggfdgccbce_
@FCC1GLHACXX:7:1101:7295:1875#TTAGGCAT/2
CAGTAATTTAAGTATTTCAGCATTGTTTTTTTTTTCATAAGGGCCTATCTGCATTCATTGATTTCTCTTCATCGTTGCTCTCTTTGCGTT
+
bbbceeeegggggiiiiiiiiiiiihiiiiiiiiia\\agcgh`g__bbd```bd`]dd_]ace]bbbdb]b]^^`^^_]b_]bcRY\T_
@FCC1GLHACXX:7:1101:7442:1882#CGATGTAT/2
CTCGGAATTTTTTGGTGAAATAAGGTCAAATTTGAATGAGAACAAACCGGCATCACTGGATGGAAGTCATCGCTGTGCCATAGCTTACTA
+
_bbecceegggggihffghhhhidf^aeefghihghiigihhhfhhgbfhhhifggggggeeeeed]bb`dcccccbccbcbbbbbbbcc
@FCC1GLHACXX:7:1101:7477:1883#CGATGTAT/2
CTCGGAATTTTACACCTTCGCTCCAGACTAAACTTACGTTCAAGCCACAGCAAAACCTTCTACTTTTCGGGGCCAGACGGAAGCTCAGAG
+
bbbeeeeeggggfhifghhiihiiihhhghihhfhgiiifghihiieiigghiihhiihhffhhggfgfceccccacccaccccbccccc
@FCC1GLHACXX:7:1101:7376:1889#CGGACGGA/2
CTGGACATCTTTAGTGTTCATCTTGCTGACATCTGGTGCCCTCGGGCAGGTAGGTGCAGTTGGCTGCCTGGTTTACAGAGCTTGTACTGG
+
bbbeeeeeggggfighhhiiiiiihiiiiiiiiiiifgiiiiiifhhiiiaeghfgiiifhhhhhifggge^bcccddcddccbacddcc
@FCC1GLHACXX:7:1101:7279:1893#TTAGGCAT/2
CAGTAATTCACAAAGCGTAGGATTGTTCACCCTTTCAAGGGAACGTGAGCTGGGTTTAGACCGTCGTGAGACAGGTTAGTTTTACCCTAC
+
bbbceeeeggcegiiihbfgihiiehhdhhhfhihiiehiihhiiifghiiiiieghhghihggdc`bdbccccc`bccccdccbbcccc
@FCC1GLHACXX:7:1101:7447:1912#ATCACGAT/2
GTCGTCAATTCGAATCCCAAGTTAGTCAATAAAGTCAAGAACATATTCTTTATACTAATGTTACCACTTAGGGGAAGACGGGATAAGACC
+
bbbeeeeegggggiiiiiiiiiiiihhfhiiiiihiiiiiiiiiiiiiiiihiiiiiiiiiiiiiiiiiiiiiihggggeeccccccccc
@FCC1GLHACXX:7:1101:7279:1917#TTAGGCAT/2
CAGTAATTGCATACGAACCGGTGTACCAGGTTATGATGGCTCCTATATCACTTGGGGACCTACCGTACACTCGCCAGTCAGTTAGTAGTA
+
bbbceeeegggggiiiiiiiighfhhihiifghiiiihiiiiihihiifihghihiihigggggeeeccdddccccccccccdccbcdbc
@FCC1GLHACXX:7:1101:7266:1937#CGATGTAT/2
CTCGGAATTCGCCCAAACGACCCGTTCGGCCATACGGATCTCGGCCAAATGCTGTTTGGCTAAACGATATTAGGCCAAATGTACCGACAC
+
bbbeeeeegggggiiiiihhiiiiiiiiiiihhiiihiiiiiigggeeeedddddddccccccccccaccecdcccaccccddccca[[_
@FCC1GLHACXX:7:1101:7323:1938#TTAGGCAT/2
CAGTAATTTGCTGCTTGCAGTTGCAAGGAGCAAATCCGCTCTTCGATTTCGCTCGAGCCATTTTCTTCAAATGTTGTTCGGAGCGCTGAT
+
bbbeeeeegggggiiiiiiiiiiiiiiiiihiiiiiiiiiiiiiiiiiiihiiiihihgggggggeeecdeddbdddccccccccccccc
@FCC1GLHACXX:7:1101:7487:1944#TTAGGCAT/2
CAGTAATTATTGTTTTCTCGGGCCCCGTTCGTCGCAGCTAATATGTGTATAGTGCGCTGTGTTCATAAAAATCGTAAGAATGCAGCGCCA
+
bbbceeeegggggiiiiiiiihiiiihiiiiiiiiiihiiiiiiifgdghhhhiiggeecdddddddccccccccccccccccccccccc
@FCC1GLHACXX:7:1101:7339:1947#CGATGTAT/2
CTCGGAATTTATTTTGATATCAATCAGGGAGGATACAAACCAGTTCTTTTCTTTCCCACTAGTTGCTTTTGGTCCTTCTGCAGGAGCAAT
+
a[_e`ccegcggehihdeghhhihfiiifbdYgedghdfhhgdccgghhhfdgddeggggghiihbgghfhdddgcecbebdda\aaabc
@FCC1GLHACXX:7:1101:7364:1948#CGGACGGA/2
ATAATTACCTTCTCTTTATGGAAAGTGATATAAAATTTCTGAATATGATGCTGATATAAATTTTTCTTCTGAAATCAATCAATTTAAAGA
+
_b_caccdececefghfgigfdgihbdageefhfchfhffgbfghhfffhhhidgSdg_ffbihfhiihhgffhffhifhhihhiihegg
@FCC1GLHACXX:7:1101:7284:1959#CGATGTAT/2
CTCGGAATTTTCCTGATAACGGAGTTATTTTCAATCTAGTAATCATTAAGGCTAAGTAGCCCGTCATTCGTTTTGGCAACAATGATGACT
+
bbbeeeeegggggiiiiiiiiihieghiiiiiiiiiiihhiiiiiiiiiiihhiiighiiiiihiiiiiiggggeeeedcdcdccccdcc
@FCC1GLHACXX:7:1101:7396:1965#TTAGGCAT/2
CAGTAATTGCATTAAATAAAACACTAAGGGTTGAAAGGCTGAGATTTCATTTAAAAACCGGTATACCATCGTTGCTTTACACTTGAAAGG
+
bbbeeeeegggggiiiiiiiiiiiiiiiiighihiiiiiiiiiihiiiiihiihhiihhiifgiiiifggggeeeeddddddcccccccc
@FCC1GLHACXX:7:1101:7353:1966#CGATGTAT/2
CTCGGAATTGAGAAATGCTAACCAACCGTTAAACTTAGTCATTTCCCCAGCGACTCACTGGATGGTTTGCACTTCAACCCGACGGAGCCT
+
bbbeeeeegegggiihhhhhihfihiiihfiiiiffhfaghhhihhhhiheggfhhhhfgfggee_de`_bddcccccccccccccc__c
@FCC1GLHACXX:7:1101:7425:1968#ATCACGAT/2
GTCGTCAATTTGTAAAACGATGATGGTTATTTTCCTCTTAAGCCGCTCAAGGTCATACCGGGGCGGCCGTTGCACAGTGATTTTTTTTGC
+
__aeeeeeggggghiiiiighhghiifhhiiiiiiiiiiiihiiiiiiiihidghhiiiiigecccccccccccccc`bcddcccccccc
@FCC1GLHACXX:7:1101:7318:1981#CGATGTAT/2
CTCGGAATTTGTGAATAAACCCTAAAATGATTTTGAAGTGTAAAGCAAGAAAACAATGATTCGACACCGCCGTCAGTCACATTCGTTCTC
+
bbbeeeeegggggiiiihiiiiiiiiiiihihihhhfiffgfhiiiiiiihhihiiiiiiiiiiiiiiggecbccc]bccccccdccccc
@FCC1GLHACXX:7:1101:7488:1986#ATCACGAT/2
GTCGTCAATTAGTTGTGACACACCGGCCGGATCTCTCTCTGTCGGGTTGGACGAATCGCTGGATAAGTGCTTGTACAGGTCGATTGAATG
+
_aaeeeeegggggiiiiiiiiiiiiihiiihiiiiiiiiiihiiii^deecebcccccccccacdcccccdccccdcdc_bcacccccbc
@FCC1GLHACXX:7:1101:7374:1993#CGATGTAT/2
CTCGGAATTGAACTCCGTTCAGAAGTGTGCGCGTTCAACGAACGGCATTTACAACATCTTGGCACTATTAGATAACAATCACAGAATCGA
+
_bbeeeeegggegafffYbXbagfgJ``efa`c^cceeed^a__Z`[adddd`bdeeccc`Z_bbbbbcccccdbbccbbbb``bbb]`a
@FCC1GLHACXX:7:1101:7286:1997#CGATGTAT/2
CTCGGAATTTGGTTAACACGCTCTATGTGCTGACCGAATAAGGCATACTGGTGGGAGACTGTCTCTTTTTTGCACGAGAACGCTATCACC
+
bbbeeeeegggggiiiiiiiiiiiiiiiiiiiiiiiiiiiiiiiiiiiiiihhiihgegggeeeeeedddcccdcccccccccccccccc
@FCC1GLHACXX:7:1101:7399:1998#CGATGTAT/2
CTCGGAATTTGTTTGTACCGTGTTCATTAGCCACACATCCCTTCCCCCTATATGGTTCCTTAAAAACTGACCTCTCCCCCTGTATGACTC
+
^abeccccgggceeageegfhcgfhifhhedghfheh_cfdgfcghhfceeef]bggfgiifh`bcgegd^`dcada`]`aacR]bb]]Y
@FCC1GLHACXX:7:1101:7593:1847#CGATGTAT/2
CCGCAATTAGGGTTCTCCTTTTCTCCCCCGGGGGGGTGTTTCGCTGGCACGTTTTTGACGACACACCAAAAAATACAACCCAGGAAAACA
+
BBBBBBBBBBBBBBBBBBBBBBBBBBBBBBBBBBBBBBBBBBBBBBBBBBBBBBBBBBBBBBBBBBBBBBBBBBBBBBBBBBBBBBBBBB
@FCC1GLHACXX:7:1101:7520:1848#CGATGTAT/2
CTCGGAATTTTTGGGTCGACAGCGACTACAGTAGAGTCATTTTGATCGACTCGACTTATAAAATAGGGCCTTGAGTGAATCAATCGATAA
+
bbbeeeeegggfgiiffgiiiihiiiiiiiifhhhgWaaaegi]___dc_Z\Z^Wab]`Z_bb__T_aZ[^b]Yb]]_c[b]b]_aa`^a
@FCC1GLHACXX:7:1101:7566:1855#ATCACGAT/2
GTCGTCAATTTCGTAAACGGTCTTTCGAGGGAAACGTTGATGACAGCATTATGGTCCGCCGGGAGAAGAATGCGCAACGCGCCGTCGGTA
+
_abeeeeegggggihfhiiihiiiiiichiiiiihiefhhiiiiiiiiiiiiihghhiggeccccccccccccccccccccccccccc]a
@FCC1GLHACXX:7:1101:7705:1856#TTAGGCAT/2
CAGTAATTCGCTCTCATTTGAGAATGAAGCACGATCAAAGCAAGCAAAGAAAAACATCCCATCTGTTGCGGTCCACGATCGTCATTGTAT
+
abbceeeegggggiiiiiiiihiiiiihi]fghhhiiiiihhihiiiigighigiiiiihihiiiggggeebcccccccccccccdccdd
@FCC1GLHACXX:7:1101:7596:1863#TTAGGCAT/2
CAGTAATTCGCGTTCTCCGGTTCTCGGCGTATTTCCTGGATAGCTGCCACGTTCACGCCGACATTCCGCAGTTTACAAGCCAGGAGCCCA
+
bbbcceeeggfggihiiiiifhiiiiiiifghhhiiihihihhhiiihihgddeeeeeccccccccecccaacddcbbbcccccaa`aac
@FCC1GLHACXX:7:1101:7643:1866#CGATGTAT/2
CTCGGAATTCTTGGTCCGAGTGAGTTCAGCAAGGGAGGCTCTTTACTGCTACCTCAACGTGTCGCTGGTTCTACAAAGTAAACAACCATA
+
a__ccceeggfeaadegfc_`eg_ehdgghbffcffgaffhhhhdeh[_befgfcghhgfgeZ`dc]]U_]bdccc]ZT_bb]baa_abc
@FCC1GLHACXX:7:1101:7668:1870#CGGACGGA/2
TCCCAGTCACTTACTTGCTGGATAACATTAGGCAAGCTGCTATCCTCTCTGATAATCAGTTTCCTCTCCTGTAACATGATTATAATAATG
+
_aaee[cdegggghhffhihhffhffihhhiihiaghhidhiighhhihffbfhhfhhfhihcdghiiifd_fhhhffbdgegggggecd
@FCC1GLHACXX:7:1101:7719:1873#CGATGTAT/2
CTCGGAATTGAGAAGGAGGCCTTCGCTATCCGGTTCGGGTGTCAGAAATTCCACTCCTATATCTTTGGCAAGCCTGTGGTTGTGCACACC
+
bbbeeeeegggggiihhiiiiiiiiiiiiiiiieghihieeaghiihhffhfggggeeedeeeddcbddcccccccbccccccaccbccc
@FCC1GLHACXX:7:1101:7650:1881#TTAGGCAT/2
CAGTAATTCCAGATCAACTTCGATGTATTACTATCCCACGTATTTTTAACGCAAAGTACCAGAATGTCGATTCCTACAGGAGATATTTCA
+
bbbeeceeggffghhhifhfhhhhigh]chiifhiiiiiidhhiiihghhfihfhibbefghiihighigggbggeeeeecccdddddcd
@FCC1GLHACXX:7:1101:7546:1881#CGATGTAT/2
CTCGGAATTACTTTTGAGCGCTACTGTATATCAAACTGTTAGAATAGATTATCCTTTCATTTCAGTCAGTAATAAATATCAAACTTTGTA
+
bbbeeeeegffggihhhiiihighiihhhihihihhiifdhhhiiiihhhfhfdhhhihiiiihiiiiiffhiiiiegcggcgeeeeedd
@FCC1GLHACXX:7:1101:7638:1896#TTAGGCAT/2
CAGTAATTCGTAGATGAGATGTTGGAGAAATTGGTTACACTGGATTCTATATCGTAAGGGTGAAATGATAAAAAAACAGGGCAGTCGCAG
+
abbceeeeggggeegiiigghiiiihfffhhhihghiihfhiifhhfhhiehdgghihhiaeghffhiihifhfdcccdcacccbbccca
@FCC1GLHACXX:7:1101:7708:1899#TTAGGCAT/2
CAGTAATTGTATACCACATAAAGCTCGAATGGAAACGGTTTCTGGATAACGCGAGTTTTGGGCCAACTCGAGGACCATTCGATACGCTTC
+
a_bcceeegggggiiiiiiiiiiiiiidffgiiiihfieghihihiiiiiihiiighggggeeecccddccccccccccddddccccccc
@FCC1GLHACXX:7:1101:7533:1900#ATCACGAT/2
GTCGTCAATTTGGTCAGCCGATCGACAACCAGGACAATGACAATGATGATTTTGTTTCACTGGAAGATGATGAAGAAGAAGAGGTTAATA
+
babeceeeggggggihiiiiiiiiiiiiiihihhhiiihiiiiiihiihiihhiiiiggggggdeeeeddddccdcccccccccbaccdd
@FCC1GLHACXX:7:1101:7508:1901#CGATGTAT/2
CTCGGAATTGAAAAATGTTTCAACAAGACACGGGAAACATATTTGAGGGTAGAAAATGCTTTAGGTTTAGAATGTGCCGCGGTTTTTGTA
+
aabeeeeeggfggffiiffhgiiihiiiiiiiiifgihhhhhhiihhiiZbgeghiihihiiihfgdgggeeeeeeedccccZacccc^c
@FCC1GLHACXX:7:1101:7596:1904#CGGACGGA/2
TTATTAGATGACAGCACAAATGCTTTAGACTTAAACTTGGAATACAAAACATCTGAATCTTTACAGTGATATAAATTCCTATGATATTAT
+
bbbeeeeeggfggihiiiiiiiiiiiiiiiiihihiiiiihiiiiiifiiiiiiiihihiiiihiifgihiiiiiiiihihgggggfgfe
@FCC1GLHACXX:7:1101:7672:1913#CGGACGGA/2
TGCTTCAAATGTTAAGTTTCCAAAGAAATGTTTAGTAAAAATATCAGAGAATTTGATTTACTTGTATTCTTGTCATTAATGTCATCACAG
+
bbbeeeeegggggiiihiiiiiiiiiiiiihiiiihiiiiiiiiiiiiiiiiiiihiiiiiiiifhiiiiiihiiiiiiiiiiiiihigg
@FCC1GLHACXX:7:1101:7509:1921#CGATGTAT/2
CTCGGAATTGTTGCAGGTTTACGTTAGAGGCAGATTAATGGATGAGGGGGGTTTGTGATTTCTTACGCGTCATACAAATTAGAAGTGAGT
+
abbeeeeegggeeaghifghgfdfgfhhhihdga[cfgffg[ff[cfhhicET^_[`bcccbdccccac]accdccbbccccbbccb_b`
@FCC1GLHACXX:7:1101:7635:1930#ATCACGAT/2
GTCGTCAATTGTTGGGTAATGATTCATTACGCAACTCAAAACAGTTGCGTAATGAGAAAGCGTTGCGTAATGAATCATTACAGCACTGGT
+
a_aeeeeeggfgggfffeggfhiihhiihfhafdgiihihhiiieghhgfaf`bfggiiihggfeec`bccccbdcccddcbbbcccccY
@FCC1GLHACXX:7:1101:7732:1930#CGGACGGA/2
GTATTTGTACAGAAAAGTCAACTGAATAAAATAAATTGTTATTAAGAAAATTATAAGGAAGAGATAATATATTTACTCTCCGGTAAGTGG
+
aaaeeeecgggfgiiiigihfhihihfiiiihiiiiiighihiiihhiiihhhiiiiiiiiiighhhiiiiiiiiiiiiihiggeeebed
@FCC1GLHACXX:7:1101:7560:1934#CGATGTAT/2
CTCGGTATTTGGAGGTGACCGAATCCACTGCAACGTAATAGCTGAATCCGTCCAGAAAAACGTGGCGAAAATCTCGATGCTGATGGCTTT
+
abbeeceeggfgghhfdfhgifihiiifcgfiiiiefghfhiffhfihiiihfhhiiigegeaZ^`ccc\_bc`_XYbccccccbccccc
@FCC1GLHACXX:7:1101:7576:1944#CGATGTAT/2
CTCGGAATTTCAATCTTGTCGCACCCTTGCGACGCCTATCCACCTATTCGTTGCTATCATTTGAATCTTCTATAGACTCCCTTTTCCTTT
+
bbbeeeeegggggihiiihiiihiiiifhiihifhihiighiihhiiiiiggfgeeeeeeeedcddddcdccdcdccccccccccccccc
@FCC1GLHACXX:7:1101:7519:1959#GATGTATC/2
CTCGGAATTGCAAGTCCTCAAAAGGATGAAAACTACCAAAACGAATATGTCTAATACGGAGAAGTATTATCTGTATCATTTTATTACATT
+
bbbeeeeeggggfiiiihiiiiiiihfhhhiiiiihiiiiiiiiiiiiifhghhiiiihiiiihfgggfgggeeeeeeeeddddddccde
@FCC1GLHACXX:7:1101:7728:1961#ATCACGAT/2
GTCGTCAATTCCTCCTCTCTGGTCTAAGCGTCGGATTCGATGGTCCTCAGTCGTAGTATTTGCCACAACATCCTTCAGAACTGGGAGTCC
+
babeeeeegggggiiiiiiiiighiiiiiihhiifiiihiiiighiiiiihgfghifggggggggeeeecdddddcbcccccccccc_cc
@FCC1GLHACXX:7:1101:7622:1962#TTAGGCAT/2
CAGTAATTTTGCACGAGGTCCAAGTGCCACAATCACTGCGTAGAACTTTTGCCTGTCCTGTTTTATTTGGTTCACACTAAACGCGGCTTC
+
bbbcceeegggfghhfffefghiiihiiihiiiifhihiidhhghhhiiifhhihhiiiihiiiiiiihggfggeeeeedddccccaccc
@FCC1GLHACXX:7:1101:7591:1964#CGATGTAT/2
CTCGGAATTTTCAGCTTTCTAGGTGGTGATTTAAAGGTGGCCCAAAGATGATGTAGGCCCTAATGGTACATTTGGTGCGGGCGTGAATCT
+
bbbeeeeegggfgiiiiiiiiiidfhaeggiiiiiiieghiiiihiiiiiiiiiihiiiihighiigghhiiigggggeccccacccdcc
@FCC1GLHACXX:7:1101:7560:1965#TTAGGCAT/2
CAGTAATTCGTCCATCACCTCGAACTTATCACCGTCGATCGTCACGCGTCTGCCAATGCGAGCTCTATCGCGCTCGGTTCCTCCAGCCAG
+
bbbeeeeegggggiiiiiiiiiiiiiiiiiiiiihhiiiiihiiiiiihiggegeeeeecccccccccccccccccc^acccccccccaa
@FCC1GLHACXX:7:1101:7626:1982#CGGACGGA/2
TAGGGAAGGGAAAATGAATCTGTTTGTGTTATTTCTTATAATTGCATGTGAATCTGCAGTTACCACAACATGAAAATTTTTGTTTTGTTC
+
_a_c\ca`ecgggii`dggcg]YegegeXbefghfddfdacefdhhd[cdfhh^egggbfghcgfbghfbbfff[_`ddggeeeebb__b
@FCC1GLHACXX:7:1101:7701:1984#ATCACGAT/2
GTCGTCAATTATGAATCGCCCTAATGCACACAGGCATCATAGTAGCACTAAAAATGCTTACACACCAAATAACAGCACTTCCACCGCTTA
+
babeeeeegggfg`bbdehiihiiiiiihihihiihiihiiihhhiihiihhiihfhihiiiihhiigggegfee_bebdddbccccccc
@FCC1GLHACXX:7:1101:7537:1990#TTAGGCAT/2
CAGTAATTTATTTTCCATAAGAAACTACGTAAAAACCCAGTTGAATAAACATAAAAAATGTAAATGCTTGTGAATAAAAACTCAAATCGA
+
bbbceeeegggggiiiiiiiiiiiiiiiihiiiiiihiiighiihihiiihiiihiiiiiiiiiiihiiiigggggggeeeeedddddcc
@FCC1GLHACXX:7:1101:7601:1999#TTAGGCAT/2
CAGTAATTAGCATTATATGCGCTAGTACGGCAGAGCATTAAATGCTGATTGAACGTATAGCTGACAGTAGTGCTTCTTAAAAGCAGATTT
+
bbbceceegggggihhhiiiiiiiighiiiiiidgfdgihhiiiihifhhhfhhighhfdffhhgfggf_`c_ceeedcddddccccccc
@FCC1GLHACXX:7:1101:7580:2000#CGGACGGA/2
CATGTTCCCAATATAAGACCTTCATCTCTAGTTCTAGAGGGAGCAGAGCAGATATTATTCACAAATTATTGTGACTATCTGTTATAGGCT
+
a__eccdecaacafhgfghhhghdgfffh_d[dgfdgfadfhhdfbd`bfdgg[aecg`bdebgddZcdfhSVV_cdggg\`]dedec]a
@FCC1GLHACXX:7:1101:7777:1846#CGATGTAT/2
CTCGGAATTCTTGCATATATCTTAGTTGTATATGTACGTAACAAATGTGCACAATATGAATCAAATCCATCAAGAAATAAAAAAAATGCT
+
bbbeeeeegggggiiiiiiiiiiiihiihiihiihhiiiiiiiiiiihhihgiiiiiiiiiihihiiiiiiiiiiiiiiigggecccccc
@FCC1GLHACXX:7:1101:7961:1848#ATCACGAT/2
GTCGTCAATTATCGTGTAATCACTATCCCAAACGCCGCCTACAAAGTGCTATCCCAGATTATCTTCCATCGTCTATCACCTATAGCAAAC
+
_aaccceegggggifhdghiiihiiiiiiiihiiehihiiiiihiiffhfhhhiiigggggeeeeeeeedcccccdccccccccdccccc
@FCC1GLHACXX:7:1101:7909:1850#CGATGTAT/2
CTCGGAATTCTCTCGATAGTGTTGAAACCTTTTGATAAAAGAAACCTATAAGAAATCTAATATTGAAGACAAAAGCTACAAAAAAAGTTT
+
_bbeeeeefeg^egH`beaegge\gggfdfhhieagffhiiehifffhhigdfhhihihiiihihcgggffhgedegeedeeacccabcd
@FCC1GLHACXX:7:1101:7980:1853#TTAGGCAT/2
CAGTAATTCTTCGACAACATTTAATGATTATGTGAGAAAACAACACAATATCATACAAGCTAAATATTGGAAACTATTCTATACAAAATC
+
bbbcceeegggggiiiifffhiiihiiiiiihfghiiiiiifhiiiiiiihifhiiiigiiifiihihiiiiihgggfgggeeeeeecdc
@FCC1GLHACXX:7:1101:7999:1859#CGATGTAT/2
CTCGGAATTAGACCTGTGCGTCGAAATATTTTTAATCGGCGGCGGCGTGAGAGCATTTTTATACCGGCGGCGGTGGCGTCATCGGCGTCA
+
a__cceeeeggggffhgfghihiiihffhfhiiieiih]dffeccaaX[W^bX[bbbbccaccbcacaccccaHOX^_TX[`_][_[a[T
@FCC1GLHACXX:7:1101:7932:1860#ATCACGAT/2
GTCGTCAATTTACCAAAAATACGTTCTTATAGTTTTTGCAGCAAAAGATGTTCAGCAAAAATGTGTATCATTACTTCTTCTGCAGTCCTT
+
_aaeeeeegggggiiiiiiiiiihiiiiiiiihiiiiiiiiiiiiiiiiiihiiiiiiiiiiifhhhiiiiiigggggggeeeeeedddd
@FCC1GLHACXX:7:1101:7827:1863#ATCACGAT/2
GTCGTCAATTAGACCTAAAACGTACCCGAATCAACTTTCCTGTAAGCGGTATCGGACAAGCAACCGTGAATGTTCACTACAAGGTGAACA
+
abbeeeeegggggiiiiiiihiihhiiiiiiiiiiiiiiiiigfiiiiieeghiihigfgeeeeecccccdccdddcccccccc`bcbbc
@FCC1GLHACXX:7:1101:7750:1863#CGATGTAT/2
CTCGGAATTACGTCAACTTCAAAGATTGTGTCAGCTATAAAAATGATATTTTTTTAGTGTGTAGTCGTAATGTCACAAGGAACTAAAACT
+
bbbeeeeegggggiiiiiiiiiiiiiiighhhhiihiiiiiiiiihhiiiiiiiihigihhhhiegggeeeeeddddddcccccccbcbc
@FCC1GLHACXX:7:1101:7849:1869#CGATGTAT/2
CTCGGAATTTTCTTCCTCCCATTCCCCCTTCCTAATCCATTGCTGTCCGAAGAAAAAGTTTGAACCCCATCCCGTCCTTCCGTTCCACAG
+
_bbecceegggggiiiffghiiihhihiiiiiiihifddhhiiiihiiihfghhhiii_egfffhhgggbceecccccccccccccdc`a
@FCC1GLHACXX:7:1101:7879:1879#ATCACGAT/2
GTCGTCAATTACAAAGAACTAGTCTTTTCAAAATCTTTAGCTTTCATTTTGTCCAAGAAAATTTCACGGTTTTCTGTGAGTCTAAAGGAA
+
_aaeeeeegggfgiiihiiiiigihhiiiiiiiiiiiiiihhiiihiiiiiiihiiiiiiiiiiihiiibfghhigggfgeeeeeeeedc
@FCC1GLHACXX:7:1101:7989:1884#TTAGGCAT/2
CAGTAATTTATGAAGTTTGATGTTGCCAGCTAGGTTTTAGAACCGACAGTTTAGAGGCCATTTCCCCCAGGAAACCGGGAATTTGAACAC
+
aabceeeefggggihghiiiiiiihiiiiihiiigfhiiiiiiiihiiifgfhhihiiiiiiiiiiiggfeeeeddccb_cccccdccbb
@FCC1GLHACXX:7:1101:7939:1889#CGATGTAT/2
CTCGGAATTGCTTTAGTAAAGCAAGTAAAAATAGAGACTATTTACATATATTCATCGTTCAAAGAGCACGGCACACATTTATAATGGCTT
+
baaeeeeegfgggiiieghihiiiiggfhiiiiihiiiiiiiiiihiiiiihiiiihgiiiiiiiiiihhiifgeeeedddeddedcccc
@FCC1GLHACXX:7:1101:7898:1894#ATCACGAT/2
GTCGTCAATTGGCTCGCATCTAAGCAGGCAACAGATCGGCTTGCTCTGAACGGGCGTGCTTCTCAGGCACAGACATCGATAGCGAAGGAC
+
_aaeeeeeggfggiiihihhhiihhffhhihfhhhhfhhffhBBBBBBBBBBBBBBBBBBBBBBBBBBBBBBBBBBBBBBBBBBBBBBBB
@FCC1GLHACXX:7:1101:7919:1895#TTAGGCAT/2
CAGTAATTCAATGCCTCATAATGAACATAACTGCACTATATCTGGCAGCTAAACATTTCGTTTGCACTTGAATATACAAAGGTACCGTCG
+
_b_cceeegggggiihiiiiiiiiiiiiiiiiihhihiiiiiiiiihiihhiiiiiiiiiiihiiiiihiihiihiiiiggg^dceeecc
@FCC1GLHACXX:7:1101:7797:1900#ATCACGAT/2
GTCGTCAATTGATAGATTAAAAGCTTTGATAAGCAGTTATAATATAGATTTGTTTTGTTTAAATGAAACTTGGTTAGTGTCATCTAAATT
+
baaeeeeegggggiiiiiiiiiiiiiiiiiiiiifhghhiiiihiiiiiiihgiiiihiiiiiiiiiiiiiiihhiighigfgggggeee
@FCC1GLHACXX:7:1101:7840:1906#CGATGTAT/2
CTCGGAATTTTCATCAAAATGATCCGAGTATGCCTAGGAGTGTGTGATCATTACTTCATCACGCTGAAATATGTTATACATTTTATGTGA
+
bbbeeeeegggggiiiiiiiiiiiiiiighhiiiiiiiiifgghghiiiiiiiiiiiiiiiiiiiiiiiigggggfggeeeeeeeddeed
@FCC1GLHACXX:7:1101:7980:1907#CGGACGGA/2
TTTTTGAGACAGAGTCTCATTCTGTTGCCCAACTTGGAGTGCAGTGGTGAGATCATGGCTCACTGCAGCCTCCACCTCTTGGGCTCAAGT
+
_^_ea[ccegfggf`fhieggfhhfhchbefhihi[effY^edgebe[aeffX^eghihfdffghihbdhbdQ^dcca]_bbabbac`Z]
@FCC1GLHACXX:7:1101:7952:1908#CGGACGGA/2
AATTATGATATTCTCTAAAATAGGAACTCTTAACTTGAGGAGGAGGAAGAGGGAAATTATGAGTCCACCAACTCTCTGCAAGTTTTGTAT
+
_a_eeeeegffggiiiihhiiihbgiddffdghghiheghhiihihaefhgfhhhhhihhbgfgfhhhhh`gdg_gaacdcd]]`bb`bd
@FCC1GLHACXX:7:1101:7882:1911#ATCACGAT/2
GTCGTCAATTTCCTGAAATACATCTGACTATGTTCCACATTTGTTTAATATTTGTGTTTTCGTTGATTTCTTCCAACTTTTCATCTCGAT
+
babeeeeegggggiiiiiiiiiiiiiiihihhhhiihiiiiiihhhgiihhhiihhfghiihiiiiihiiiiiiiiiiigggggggeeee
@FCC1GLHACXX:7:1101:7861:1919#CGATGTAT/2
CTCGGAATTCACTCTACAGTAGCCAAGCAAAGCCAATCACGTCTATCCCGTAGGCAAAAAGCCTTGAAAAGGGCAAAACACCCGTTGCTA
+
bbbeeeeegggggiiiiiiiiihiihiiiiiiiiiiiiiiihihiiiiiiiiiiiiiiiihhigggggeeeeccccccccccccaccccd
@FCC1GLHACXX:7:1101:7800:1932#CGGACGGA/2
GCTGTTCCTATTCCAATTGTATAAGTCTCAAGAGGCTGTTTCAAATTACTACATGTATATTAACAGTGGCCTCATAAGGAAAATACCCAA
+
bbbeceeegggfgiiihhhdghiiiiiifiieghhiiigfhghhhffhiiihhiihiiiiiihhhhghiihhihihiiihcfggggbbcd
@FCC1GLHACXX:7:1101:7764:1933#CGATGTAT/2
CTCGGAATTCACTCGACTGCACTCAGTTGCTCTCAATCCAGACCAAGATACTCATTAGCTTTGTTCCAATCGACAGTCAACGTCTCCATC
+
bbbeeeeegggggiiiiiiiiiiihiiiiiiiiiiiiiiiiiiiifhiiifhiiiiiiihiiiiiiiiihggggeeeddddccccccccc
@FCC1GLHACXX:7:1101:7963:1934#ATCACGAT/2
GTCGTCAATTTTTATAGAGGTCAATGGGCGACCTCTGGCGATTTTTCTTTGCAAAATTTATGATGAAGAGCACAATATGTATCTGAACAT
+
_aaeeeeegggggiiiiiiidghhiiiiiifhiiihiiiieghiiiR_fhfhiiiiigggggggeeeeeedddddcccdedeeddccccc
@FCC1GLHACXX:7:1101:7893:1940#CGATGTAT/2
CTCGGAATTATAAAGACAGTGAGTCAAAAAGATGAGACAAGATTTATGATTGTAACTCTGTGTGAGTCATAGATTATGCTCTTATGTCGG
+
bbbeeeeegggggiiiiiighiighiiiiiiiiiiiiiiiihiiiiiiiihihiiiiiiihihigihghihiiiiiiiggggggeeeeec
@FCC1GLHACXX:7:1101:7983:1954#TTAGGCAT/2
CAGTAATTGGATCAGCGGAATGTCCGCGGTGGCCAAAGGCAACAATGATTTCAGACTTGTAGTTAATATGCGCGCCCCTAACCGCGCTAT
+
bbbcceeegggfghhhhiiiihhiihiiiYefhihhihhiihhfhihhiigfggggeeeeeeecddddddcccacccccccccaacccca
@FCC1GLHACXX:7:1101:7857:1956#CGATGTAT/2
CTCGGAATTTGATGGCTCTAAAAAGAACCGATGGCTTTGTAAGCTTCGATGTTGTTACAGATAAATAACACTGCTCGGACCAGCAAAAAT
+
Yaaec^c^egceghh`f[abdghi[^baP^Hb^^R^a_^OX^c^XX\_g\Na_VefZVV\HM^\b`d\b^^ZaR_bZRZZ\^TXbccBBB
@FCC1GLHACXX:7:1101:7796:1967#ATCACGAT/2
GTCGTCAATTTGATTTCAGACATCTAAACCAAGCTTATTTGAACGCATTTTTGAAACTTTTATTAAAAGTTCGAAAAGGCTCAGTATCCT
+
bbbeeeeegfgeehhfdghghhhhiiihihhhiihhhihhhfhceffhhihiiiihhiiiiiiihggiiihiggdgee_bcd_bbccdcd
@FCC1GLHACXX:7:1101:7947:1969#TTAGGCAT/2
CAGTAATTACAGAGCGCTCAGAAGGGATTGAGGAGAGTCAGTGATAGTAAGAAAGAGTAGGACAATCTCCCACTGAATAGGGAAGAGCAG
+
abacceeegggggiiiiihiihfiihghhighihhghcfghefghhiWafghhiihi\bghifhhiihgggggeedeeeddd`ac^cbcc
@FCC1GLHACXX:7:1101:7886:1976#ATCACGAT/2
GTCGTCAATTTGTGGCGCGACGAGCCGACTTCGTATTCTGGTCGCCACGGCGTGGGCGAAGTGCGAATGATGTCCAACCCCGGCAGGTTC
+
_a_eaceeggfggffhfhfghhiihiihihihhbgffggde]decabaacac_accccaacabcc_acbcbcdcdcbc]aca__cccW_`
@FCC1GLHACXX:7:1101:7985:1977#CGATGTAT/2
CTCGGAATTACTGGACATTACATACCATTGGTACTTCGCGTACCTGCAGGTATGAAATAGATACCATTTGTAGTCCTTAGCCTCTTGCCC
+
b_beeeeegggggaghihhighiiiiiiffifgghihiihhhiiihhhiiggfhfgghfhihifhggegggcddeeeecbcdddcccccc
@FCC1GLHACXX:7:1101:7789:1983#CGATGTAT/2
CTCGGAATTGTATTAAAATCTCAAGTTTCTGGTTGCGTGTAGAACTGAAAAGGACTGTTTTATTGCTTATTTTGTTTCAAACACCAGTGC
+
\aaeZ_c^eabcceaedgab`]eY[bade_d_bePbegagbehhadf[`]eefhdffegfiiiic`dfdfgggfbd]b`cccecZ`\Z]]
@FCC1GLHACXX:7:1101:7959:1991#CGATGTAT/2
CTCGGAATTTCCGCCGGCTCCGGCCACGTTGCCCGCAAGGAAAAGTTGTTCTCCTGTGAGCTTCTCGGTCTGGTGTCTGGTTGGAGTGGT
+
bbbeeeeegggggiiiiiiiiiihiiiihiiiiifgfggeeeeedbbddccdccccccdcccccbcccaaaccbbaccccbbccbc]aa_
@FCC1GLHACXX:7:1101:7864:1991#CGATGTAT/2
CTCGGAATTTTCAATGGATACAGGGCATAAGGTTGCACCTGATCTACGTAAGACAAGGTCATTGGGCAAGGTCGTAAGACAAGGAAAATA
+
bbbeeeeegggfgghhhhiiiiiiiiiiiihighiiiiiiiihiiiiiiihhiiiiihafhiihhhhiifgdddeebccddcccc^b[]b
@FCC1GLHACXX:7:1101:7781:1994#ATCACGAT/2
GTCGTCAATTCTCCTGTGGACTGCTTCCTCTTCTTCTTCTTCTTGGCGGCGGCAGCGGTGATGACTTTGGCTTTGGACGGCATCTTCTCT
+
_aaeccccgce[bda_YbX`ec^_ag`cdXdefghihihhf_c^aXcc^FZ\Z_^^acZ_[]RRS]bcYX`babRRSYXTT_O`]Y]]_Y
@FCC1GLHACXX:7:1101:7885:1995#CGATGTAT/2
CTCGGAATTTATTATCATATTTCACTATAAAACACAAATATCAAAAGAAAATTTTCTAATATTTTTTCAAGCATTCCTACATAAATTGCT
+
bbbeeeeegggggiiihhhfgifhihihhhhfifhfhhiihhii_fffhigdghhihiiiiiiiihihiihiiigdggggfecceeedbd
@FCC1GLHACXX:7:1101:8057:1849#CGGACGGA/2
ACCACTGTACACTAGCCTGGGCGACAGAATGAGACTCTGTCTCTAAAAAAAAAGAAATCCTCATTTCTGTTGAACTAAGTAAACATAGAG
+
W^\ccZccccg[bab`daZfeJ[HYYcXcI^SYYO^aegfgh_ea_aae`a[X\T___bdccYZ`b_cc]`YT]b_bbbZ_b]b]`b_]Y
@FCC1GLHACXX:7:1101:8160:1850#ATCACGAT/2
GTCGTCAATTTGTAACTACAACATTGATTTGACAGCTGCTACGGATTGATCCGACTTACTTTGTATGTGTATGCGGGACGAAACGAAATG
+
babeeeeegggggiiiiiiiiiiiiiiiiiiiiiiiiihihiiihiihfhghhhiiiiiiiiidfhihhgeggggecccccccccccccc
@FCC1GLHACXX:7:1101:8014:1854#CGGACGGA/2
CTAAGGATATATATCCATGTTTCATGAAAAAATGTTTTAAGTTACCATGGAAAGACAATTCAAAAACATGCATGTTTCTTCCATGGTTTT
+
aa_VcJacgS[^a[K[[Y[RhbShYYYbebfbc[I_ba[^cPIIYa[cggcefaeb^^bgb_e[H\_e`dg\ZbVV^\b``ZRZacZ_``
@FCC1GLHACXX:7:1101:8035:1858#CGATGTAT/2
CTCGGAATTATTTCTATTCACAGTAACTGGGCGAATAGTAATGTTACTACACACAGTGGCTTCGTTTATAAGGAACTTTTATCCTACCTT
+
bbbeeeeegggfgiiiiiihiihhiiiiihiiiiiiiihhiiihhiiiiighiiihghiiihfggggfgeeeeeedddddccccdbcccc
@FCC1GLHACXX:7:1101:8073:1858#CGGACGGA/2
GTGACGGTTAAGAGTACATGCCCCTGGGAGGGCCACAAGTCTACTGTGACCTGCCATGTCTCCCATTTGACTGGCAACAAGAGTCTGTCC
+
_^_ceeecgggggiffhiiihiiiiiiiiiiiiihihiifhihiiifhhihihghiiihiigggggebbbZZ_^\bb_c\\Z`GT]_]bb
@FCC1GLHACXX:7:1101:8194:1861#CGGACGGA/2
CTACTTAAATTGACCAGAATTAATTCGAATAGGTATGAGTAATTAAAACATCAGTCAAACCAGTCCTGCCCTTAAAAGTTTATAGTCTAT
+
bbbeeeeegggggiihhhhiihhiiii```eggefghihcffhihhhidhfiihhihhihhhibfhhiiiihhhfhfgdgggefeddeee
@FCC1GLHACXX:7:1101:8102:1863#TTAGGCAT/2
CAGTAATTGCGAAAATAATATTCAGCAGGGAACCAGGTAGAGGTCAGCGGCTTCCGGGAAGACCACGAATACGCTGGCTGTACGCAGTGC
+
abbcceeegggggiiiiiiiiiiiiiiiiiiiihiiieghiiifhiihiihhiggfeecccccccccccccccccccccccccccacacc
@FCC1GLHACXX:7:1101:8240:1865#ATCACGAT/2
GTCGTCAATTCTTCAGCAGTGCTCATTTTACTTCTTAGCAGGCAACATTGCTGCACCTGGCGCGAAAGATAGCACGCACAAATCATGGGA
+
__aecceegaeegdffhdgccgff_gegfhihfbffhfhiiffhea_faceggcghgiiiggffgeebdddd__`ac^_ac`bb_bc_`c
@FCC1GLHACXX:7:1101:8034:1891#TTAGGCAT/2
CAGTAATTAGTAAACGCCAGTTTTCTTCAGATTTGGAACAGCTTTTCTTAACAAAGCAACATTGACATAAGAGGAACAAAAAGTCTAAAA
+
a__cceeeggeggiihUeghfhiiiiiiiiiihihhfhiiihhiiiiiiidghihhiiiiiiihhhiiiihiifbdgeeeecc]_bcbcc
@FCC1GLHACXX:7:1101:8008:1891#ATCACGAT/2
GTCGTCAATTTTTGAAATGGAATCAGTTTCCCAGGACATTTTTCACTGTTTATGAAAACAAATAATGAAAACCCGATTAGCTATTCCAGC
+
a\^ccceegefggihhiiiihihhiihhiiifhhfhiidhhiiiiihihfgghhhhfhiihiiiiiiiiiiiiggfeecdddddccccbc
@FCC1GLHACXX:7:1101:8120:1900#CGATGTAT/2
CTCGGAATTTGGCAATCATTTGATGAGCTTTTCCAGCTCAGCAAACTCCTTGAGCAAATGCCGCTCCATTAGTTAGACATATATTTTAAA
+
bbbeeeeegfffgiiiiiiiiihiiiihiiiihhiihiiiiiiiiiiiiigfhihihiiihiiiiiigggggdgeeeeeedddedddecc
@FCC1GLHACXX:7:1101:8160:1901#ATCACGAT/2
GTCGTCAATTACGGCTTAACGGCTAAATAAACACGCCGCAAGTATACGGCAGCTACGTCGTTCTTACTCTAGAGATACTAGTTACTATAT
+
_aaeeeeegggggiiiiiiiiiiiiiiiiiihihfhihhhihdhhigggecc^bbba`c_Z_accbbbbcbcccbcbb_bbbbcb`bcbc
@FCC1GLHACXX:7:1101:8072:1906#ATCACGAT/2
GTCGTCAATTTGTGATCCTTTTTCGTCGTTTAAATCGGTAAGATTACATAGCTTTCATATTACATCGCATCGATTACATTTTGTACGTTG
+
_aaeeeeeggggeghiiiiiiiiihgghiiihhhhhhigiiihiidggiiiiiiiiiiiiiihhiifggfeeeedcdddeddcccdcbca
@FCC1GLHACXX:7:1101:8247:1906#TTAGGCAT/2
CAGTAATTCGTTTAGAAGTCTTCCAGACTCCGTTCAGAACTCTTCCAAACTTCGTTCAAAAAGCTACCAAACTTCATTCAGAAGTCTTCC
+
bbbceeeegggggiiiiiiiiiiiiiiiiiiiiiiiiiiiiiiiiihiiiiiiighiihiihiiihcghiigggggggeeeeeedddddd
@FCC1GLHACXX:7:1101:8093:1915#TTAGGCAT/2
CAGTAATTTCCTCACTGTGCGCTAAAAATAGCCGACTGAACTCAGCTTGGATCAGCACTAAACAGCAGCTGAATAATATGCTTGTTCAGT
+
bbbceeeegggggiiiihiiiiiiiiiiiiiiiiiiiiiiiiihiiiihiiiiihiiiiiiigggggeeeecccddddddcddccccdca
@FCC1GLHACXX:7:1101:8195:1926#CGATGTAT/2
CTCGGAATTACAGCGGGGATTCGCTGGTTGGAACACGACTGCCTTCCATCTAGTGAATCCAATCCGTTAGTTGGAACGACTGACAGCTGG
+
bbbeeeeegggggiiiiighiiiiiiihhhihhhfgggeecddddccbccccc_bddeccccccccacccccccbccccccccccccccc
@FCC1GLHACXX:7:1101:8049:1930#ATCACGAT/2
GTCGTCAATTTATGAAGCCTTGCAGCTGTAGGAGCGTTATTGATGTTTTCGCATACCTGTCTCCAATCCTTTCGCTTGGCTTGCCTCAAC
+
babeeeeeggggghiiiiiihiiiiiiihiiihihighiiiiiiihhiiiiiiiiiiiiiiiiihggggggeeeecccccccaccccccc
@FCC1GLHACXX:7:1101:8095:1937#TTAGGCAT/2
CAGTAATTTACTTTTGAGTTATTTTTCTCTCCCTATTCCATTCGCTTCTTCTATTATTGTCAGAGAGCGAAGAGCAAAACAACCCAAAAT
+
bbbcceeeggggghhihfbhhhhhhhfffghiiiiiifiihiiiehhiiihhfhhcfggdfhhhihfihhfdg``dceeecccccccccc
@FCC1GLHACXX:7:1101:8110:1947#CGATGTAT/2
CTCGGAATTTATTTTTTAACGCTACAAAAACGATAATATTTATCGTAAATAGGCACCAAGACTTGACCAAGTACAGCTTTCCCGGGAAGC
+
a^_cZcccgceggiihfffghfhfhiiihbhhhhihihiiifhgfhfdghffff`dfd`ddgeceeeedcb`bbbd`bbcb`b^Zacccc
@FCC1GLHACXX:7:1101:8132:1950#TTAGGCAT/2
CAGTAATTGCGTCAGACATCGATTTCTGGCATCTCATAATCGGACCCGTTTCAAAAATATCCATACTGCATGGGTTTCAAGCGATTTTAA
+
bbbeceeegggggiiiiiiiiiiiihiehhiihiiiiiiiiiiiiiiihighhhiiiiiiiggggggeeeeeec_bccecccccccccec
@FCC1GLHACXX:7:1101:8060:1951#TTAGGCAT/2
CAGTAATTTACCTATCGGCCGAGCTGCACGTTAGTCAAATGTTTGCCCCCACGGGAGCCGGATGGGCCAGGTCAGCGTTGGGAAGTCATC
+
___acc`cggg^cgbbddf_Y__fg_ade_Zaghf][aefbX[bba[e`eafdgaN\`a_]Z^\^ac[[[^S]Y[`aQ[XWXW][b_cR_
@FCC1GLHACXX:7:1101:8005:1957#TTAGGCAT/2
CAGTAATTGCGGTGGGAAATGATGACGATGACGTCGCCGTCCATCTTGTTGTAGGAACTCGAGAAAGGAGCCCACGTCTAACAAATACAT
+
bbbeeeeeggggcehihiihhiiiiiihhihiihiiiihghidgiiiiiggggggeeeeeccccccccccccccccaccccccccccbcd
@FCC1GLHACXX:7:1101:8223:1960#CGGACGGA/2
CCATACTTTGAGATGTAGTTTTTTCTTACAGTAGTCTGGGAAATAATGTTTTAAGGCCTACAAGGCCTGCATGGGCTCAGGTTGTGTATT
+
bb_eeeeeggggfiighiiiiiiiiiiiiiihiifghhiiffhiiiiiehfghhhhhiiihiiiiihiiiggggfeeeeddbddccbcde
@FCC1GLHACXX:7:1101:8181:1964#CGATGTAT/2
CTCGGAATTCCTCCTCCTGGCCAACCTGAGCGTTTAGATCTCCTATGATGATTTTGACGTCGTGGCTTGGGCAACTGTCGTACTCGCGTT
+
bbbeeeeegggggiiiiiiiiiiiiiiighhihhhiiiiiiiiiihiiiiiiiiiiiiiiigggeeed[Z`TZ^^^b]_[WX`abaaaEX
@FCC1GLHACXX:7:1101:8099:1965#TTAGGCAT/2
CAGTAATTCTTAGCATAATAGAGCTGTCCTCGGGGCCCAGATAGCCGTAGCGGTAAACGCGCAGCTATTCAGCAAGATCAAACTGAGGAT
+
__bcceeegggggiiihiihihihiighhhfiihffhiihghfffgfdghhhhagdgfeeccccccccccdccbbc^bccbccccc`abc
@FCC1GLHACXX:7:1101:8068:1966#CGATGTAT/2
CTCGGAATTACGTACATATTTTATATGATACTAGTGGTCCCGGCAAACTTCGTCTCGCCATCAAGTAGGCTGTTGAAAACCGCTATGAAT
+
__becceegggggfiihhhihhhihiiidhiiiifhfafhiihihhiiiihiihiihiiiggeggbceZbaddcdbdcccccacacccdd
@FCC1GLHACXX:7:1101:8118:1973#CGATGTAT/2
CTCGGAATTCTGGACAGATAAAGCCAAAACTTTTGATTCACATCCGTTTGGCAAATGGGAACGGATCAAGGGGTGGATCACTCTTGATGC
+
a__caceegggcghfhfhfiihhhhhhiihiihiiih]eeghhfhihiihihgdgh_fddegaffegfecc[`R]aabccccccbbbb`b
@FCC1GLHACXX:7:1101:8048:1976#CGGACGGA/2
TTGTGTTTTTTGTACAGATAGGGGTTTCACCACGTTGCCCAGACTGATTTCAAACTCCTGCGTTCAAACAATCCCCTACCTTAGCTTCCC
+
abbccccegggggiiihiihghii^ffffhhehhfbffhhhi`dghcfggfhhihiiiffeggeeeedcdbc`bbacccccccccc`]bb
@FCC1GLHACXX:7:1101:8200:1981#TTAGGCAT/2
CAGTAATTTTCAATAGATTTATAAGACGCATTATCAAACGCACCTTCAACATCCAGAAATGCCATAAGAGCTATTTCTTTCCTGTGAAGC
+
abbcceeegggaefhidgiiiiifgceghfhiiiiihiiihhhhhihhgihhhihiiiiihiiihiihggggfeeeeeeeeddddd_bbc
@FCC1GLHACXX:7:1101:8004:1988#TTAGGCAT/2
CAGTAATTATGCGATAACTTGAGATTGCGACCATATAGAAGGATTTTTTTTCTGTCTGGAACATAACCACTGCGACCAACATTTAATCTA
+
bbbeeeeegggfghfhhiiiiihiiiehihhihiiiiiiiiifhiiiiiiggggeeeeeeedddddcccccccccccccccbcccccccb
@FCC1GLHACXX:7:1101:8174:1989#CGGACGGA/2
TGAAGGTGGGACCTTTGGGAGGTGATTAGGGTTAGATGGGATTGTGAGAGTGGGACTCCCTTGATAAGATTAATATCTCTAAAGGAAGGA
+
abbeeeccgggggihhiihdffYbdghffghcedfadhiicghfafedbgbeghdg[dhiigfgdgeecdeeeacddcbdccccccccca
@FCC1GLHACXX:7:1101:8079:1990#ATCACGAT/2
GTCGTCAATTGGCTTAAAACAGCTTAAAATGGTTTAAAACAGCTTAAAACGATTAAAAATGGCTTAAAACAGCTTAAAACGGCTTAAAAC
+
_aaeeeeegggggiiiiiiiiiiiiiiiiiiighhhiiiiiiiiihiiiiiiiiiiiiiiiiiiiiihdggggeeeeeedcccccccccc
@FCC1GLHACXX:7:1101:8216:1994#TTAGGCAT/2
CAGTAATTGTACCGATTGTAGAAGCGGGTGTTCTCCGATGTCTATATTTATCGTTCAAATAGATAACCGATCGCGACTCTCCGAGGTGGT
+
__aaceeeag`ccghiihiefhdfhiiiY_cffcghffff\eghhafgfb`Zc`gd`dcccacdedZbba_ccac_]accccaT]]HW^B
@FCC1GLHACXX:7:1101:8135:1994#CGATGTAT/2
CTCGGAATTCAAATGAACACGCCTCAAAATGCGACTGATTTGGAGCTGCCGAAGTGATTCGTTTGCAGCTCTTATGGAAAAGCTGCCGAA
+
bbbeeeeegggggiiiiiiiiiiiiiihiihhiiiihhhiiiihhiiiiihhiihiggggggeeeeddddddccccccccccccccccac
@FCC1GLHACXX:7:1101:8099:1996#TTAGGCAT/2
CAGTAAACTAAGCTCTCAAGATATTTCTGTAAAGATACTTGGAAAATAAATCAACGATCTAGCAATAGAGTACGCATAGATATGTATGCA
+
^_accdeeg`^egfhXQ`egfgfhhf`SK[b_gd`affI^Xbc`_ddfecffheg^ebZe_effefe\bcM\`T_fd\Zd]cbaebZVZ_
@FCC1GLHACXX:7:1101:8400:1845#CGATGTAT/2
CTCGGAATTATCAAACACGGCAAGCATCTGGACTATATCCGAACGGAAGTGGCCGAGTTGAACAGAGTACCGAAGGATGTGACAAGCTTG
+
bbbeeeeegggggiiiiiiihihiiiiiiiiiiiiiiiiiihhiihfhifgghggceccddddccccbbccccccccccccccccccccc
@FCC1GLHACXX:7:1101:8305:1851#ATCACGAT/2
GTCGTCAATTTAGCCGAGTTGGGATTTTAGCAAAAATAAGTTTAACTTAAGCAAATGAAAAGGAATGCAATGGATGAACAGATGATTTTT
+
_aaeeeeegfgggiiighffhiihiiiiiiiiiiihiiiihihhiiiiiiiiihhihhiiiiiiiiggggggeeeceedddddcbeddcc
@FCC1GLHACXX:7:1101:8333:1859#CGATGTAT/2
CTCGGAATTAAAAAACACGACTAGTTTTGCTTTCGGCTAGCTATTGCTGAGGTACTAGAAGTAGCGCATTCATTTATTTAGAGGAACTTT
+
bbbeeeeegggggiiiiiihiiiighiiiiiihiiiihiiihiiihiifhhg`fgiiggggdgeeeccccc_ccdddcddcbcccccccc
@FCC1GLHACXX:7:1101:8264:1859#TTAGGCAT/2
CAGTAATTTTCCGATTATGGGAGGGGTGGGAACCTGACGTCACCGATGCTCGTCGTCGTCGTTATTCTTTTGTGTAATCTATATATAGAT
+
a_bccdceggggffghhhiiieghii^cghhiiiihghiihhiigadeec`accaaccaac[a`accddcccaccddddcbddccddccd
@FCC1GLHACXX:7:1101:8383:1863#TTAGGCAT/2
CAGTAATTCTTTATCAGTTTTTTTCTGGGAGCTATAGCTCACAAAAACAGACCTTTAGGAAATCTATATAAATAAAAATGGAATGGTGTT
+
__acceeeggggghihhfhfihiihiffhcgfhihddgihiiiiieffhifhiihiiihhhhhggggggggeeeeeecddb`bccc]bcc
@FCC1GLHACXX:7:1101:8432:1869#TTAGGCAT/2
CAGTAATTCGGGAACAAGACCGCCAATCGCAACGGTTTCTTTGGCGAAATAAACCATCAGATCCTCCCCAGATCTTCGTAATGAATGTGG
+
__bceZ^aeea^O_dcbYbRQ_YbcgdaggZfYegeee_egihfbdW\aedbdX]`]`]T_ZTGKY^_a[_[YX]SSWR^`W_]YJJ]S_
@FCC1GLHACXX:7:1101:8281:1870#CGATGTAT/2
CTCGGAATTATCAGAACTTCAGATCTGAAAGACTTCCTGTAAGAGCTGGTGTTCCTCAAGGCAGCATTTTGGGACCAATGTTATACAATG
+
bbbeeeeegggggiihiiiiihiiiiiiiihiiiiiihiiiiiiiiiihffhhiiiiiiiiiiiiihiiiihggfeeeeedddddddccc
@FCC1GLHACXX:7:1101:8455:1871#CGATGTAT/2
CTCGGAATTGATTGGGTCTCGAGACCTAGTTATTTTTTTCTTGTGTGTGCTCAACATTTCACTGATTTGCTCTCAACGAAAACGCGTGTG
+
a[_cceeegfceghhf^eghihihfhiife]cgghihhfhhifbebbZbgfcbgdghfhggdgebgeeeeeeddcddccccab\^a_aaa
@FCC1GLHACXX:7:1101:8486:1875#CGATGTAT/2
CTCGGAATTCAAAACGGCTCATTTTAGTGAACGAATCCGATCCGAATCACTCGTTTTAGTGAACCGGATCTTTTGAACGGTTCAGTGGCT
+
bbbeeeeeggggfiiiihiihiiiihifhhiihhhghhiiiihhihhhiiihhdgggggeeeeeecccccccccbacccc_acccbbccc
@FCC1GLHACXX:7:1101:8365:1875#ATCACGAT/2
GTCGTCAATTAGTTAACGGAGAAAACAATGCTTATCTTATGATTAGTTTTATGTTTCTTTTTGTTTTCTTAGTTCCCATTTGGTCCCTTT
+
b_beeeeeggggfhiiiiihhghiiiiihiihihiiiihhhffhiiafhhhiihiiiiiiiiihhiiiiiiigfggggeeeeecbddccd
@FCC1GLHACXX:7:1101:8308:1877#CGATGTAT/2
CTCGGAATTACGTATATCTTTAGATGAAGTTGAGGGGGCTGTCATTGTTAAGACAAAAATGTTAGCCCATCAATACAAACAGCGTCAAGT
+
bbbeeeeegggfgiiiihihihiiiiihhhidfgfhchhhhihiiihihdhiiihhiiggggggeeeeeddddcdccccccccccccccd
@FCC1GLHACXX:7:1101:8458:1894#CGATGTAT/2
CTCGGAATTCGCTCTCATTTGAGAATGAAGAACGATCAAAGCAAGCAAAGAAAAACATCCCATCTGTTGCGGTCCACGATCGTCATTGTA
+
bbbeeeeeggggfiiiiiiiiiiiiiiihiiiiiiiiiifhhiiiihiiiiihhhhiiiiiggggggeeeeccc_cccccccccccdcdd
@FCC1GLHACXX:7:1101:8348:1897#ATCACGAT/2
GTCGTCAATTGTTTATTGACAGAAGGAAAAAGATCTCTACAGGGACACGTGGCAACAGCAGTGAGACATTAGGACTAAATACAACGTTCC
+
a__accccccge`fffha]ebccdfch_dfff`fXcfhhhbebbffhhfeebfdbffedfg\bgdbdeggeeeaZV_`bbdbcccWZ^^b
@FCC1GLHACXX:7:1101:8401:1898#CGATGTAT/2
CTCGGAATTTTCCATATATTCACAGATTCATCTTAGTAAAGCTTCAGGAATTTGAAAACGCTTAAACAACAAATATTTATGGTCTATCGC
+
bbbeeeeegggggiiiiiiiiiiiighifhiiiiiihiihiiiiiiiiiiihiiiiiiiiiihhihiiiihhigggggggdedeeeedcc
@FCC1GLHACXX:7:1101:8277:1903#GAATCGAT/2
ATTTGACCAGAGCTGTGCAGCAGTCTGATGAAGGCAGATGGACGAATTGGCACCTAAGAGCCAACGCACGGGCTACAAGACAAACATCCA
+
__beeeeeggcggiiffhhhiiifghhhiiiiiihiiihiiehihihihhhhiiiiiffghihigggeecccccabb__`bccccccbbc
@FCC1GLHACXX:7:1101:8304:1916#TTAGGCAT/2
CAGTAATTAAGCTCTATCTCCGCCAGAAAGGATTTGTACTTAATGTTATAGAGACACAGCAAATGAAAAGATTAACTAGCAACCTTGTCA
+
a_bcceeegggggiififhiiiiiiiiiiiifihiifhiiifhiifghiihiiiihiihiiiiiiiiiiihhgggggggeeeeddcdddd
@FCC1GLHACXX:7:1101:8384:1918#CGATGTAT/2
CTCGGAATTTACTGTTTTCAAATATGTAAATCGCAACAAGCTCAAAGATACTCTATGTTCTGAGATGTAAAGACCCGTCACGAGTTCTAT
+
bbbeeeeegggggiiiiiiiiiiihighghgghhiiiiiiiiihhiiiiiiiiiiiiiiiiidhiiihiiiiiihggdeeccccaccddd
@FCC1GLHACXX:7:1101:8464:1931#CGATGTAT/2
CTCGGAATTAACTTTTCCAACAAGTTTTCTTGACGTCCAATCAAATGTAAGCTTCAGCTAAGTTGTAGATGGGGAAACTACTCTAGATGA
+
bbbeeeeegggggiihiiiiiiiihiiiiiiiiiihiihiiiihiiihhiiiiiiiiiiiiigfhhiiiiiiiggggeeeeedddcdddc
@FCC1GLHACXX:7:1101:8360:1932#CGGACGGA/2
AATCTTTTATCTACCGTCTTCATCAGAACCCTTCTTTCCAATGTCTCATGTGTATAAGTGCATTTTGCCAAATCTTAATCCTCATCTCCC
+
bbbeceeefeggggghg`eg_ghggfhhiifhigfiibe]fffbffbhihhdcfhghfcefgfdgbfffhffhhhffhhiggfedddb^a
@FCC1GLHACXX:7:1101:8299:1934#CGGACGGA/2
AGTCCACTTTATGTATTTTTCCCTCTTGTTGCTTGTGATTTGGGTGTCATTTAAAAAATAAATTGCCTAATTCAAAGTCACAAACATTTA
+
_[_ceeeeg`eeeghhhhhiihiihhb_dcghiieaabghhdgfO^ceg_ca_efhhhdcghhhiec`fbbgdggggbdebaaecdbddb
@FCC1GLHACXX:7:1101:8411:1953#TTAGGCAT/2
CAGTAATTGAACATAGTAGCTTTGCTTTTTCAATGATGGATGATGATTGAAGAAAACATCTAGCAAATGTCATCAACGCAGTCGTATTTC
+
bbbceeeeggggfiiighiiiiiiiiiiiiiiiiihiiiiihiiiiiiiihiiiiiiiiiiiiiiihiihiiiiiiiiigggeeebddde
@FCC1GLHACXX:7:1101:8254:1954#CGATGTAT/2
CTCGGAATTCTTAGCATTTTTGAAGGTCAGTACATATGGCAAGCCCATTTTAGTGAAGACGCCTTTCAAAACTCGAATCACGTCGCTCGA
+
bbbeeeeegggggiiiiiiiiiihiifghighiiiiiiiiiiihiiiiiihiighhiiiiiiiiiiiggggggeeeedcddccccccccc
@FCC1GLHACXX:7:1101:8313:1958#CGATGTAT/2
CTCGGAATTGTCCTGGATAGCGAAGTTATGTCAGAATATACTACAATAATCAGAAATTGCTGTAGTGCTCTAGTTGCCAAGTAAGGGGCA
+
abbeeeeegggggiiiiiiiiigiigggiihiiihihiiihhhhiiihifhiihiihiiiiiiiighiihiiiggggggeebeeeddcbc
@FCC1GLHACXX:7:1101:8270:1969#ATCACGAT/2
GTCGTCAATTAAGTTTTCTCGTCCTCATTATTCACTTATATACACAGCATTTGCTTCAGCGGGCATTGATTTTAAGCTAAGCTACATTCG
+
_a_e^ceeggce`bffgageecfhfghhfbhfhgfghhihhhhiihffghgfhggihgfghdga`ceeeaccdcb_Z`_bbbc`bccbbc
@FCC1GLHACXX:7:1101:8438:1970#ATCACGAT/2
GTCGTCAATTTTGCGGTAACAATCGCCGCTTTCGATTCGCGAAGCATCTAACAATCCCCTACAAACCGATTAAGCAACGCGCAGGTTCGC
+
_aaeceeeggggfhiibfhhiiihfhhihhhifiiihiiihhgddeeeeedddcddcccccccccccccccccccccccccccca^`bcc
@FCC1GLHACXX:7:1101:8293:1981#CGATGTAT/2
CTCGGAATTAACAGAAAACCGAAGCTTTGTCTTATATACAAGCTTTCGATCACAGACAAACAGACGTCACACTCTCACTGTTGTCCATCG
+
a__eeeeegfgggiiihdfbefhhhhdfhhfhiihfiiiiiihiiiiihhhhhiihhiiiiigggfcacccddcccccccbbccbccecc
@FCC1GLHACXX:7:1101:8409:1985#CGATGTAT/2
CTCGGAATTGTGTTTTTCACAATACTGCCTCGCGGACCCCCTGAGAAGTCTTCACGGCCCCCTAGGGGTCCGCGGACCACCGGTTGAGAA
+
abbeeeeeggceeghhhhihhhihihhhigiiifhhhiiiifhhfhge`dgecebceccccaa^b[`aaaccaaccccacccaT[abbab
@FCC1GLHACXX:7:1101:8336:1991#CGGACGGA/2
AATTCTCTGGAAGCTCTTCCTTCCTTCCTTCCTTCCTTCCTTCCTTCCTTCCTTCCTTCTTTCTCTTTCTCTTTCCTTCTCTTTCTTTCT
+
___ccecdeecgg`g_`eghifgfhgfg`cgeffhihiffhfhdfccffgghgfdbghighihihhfhgfegfg]cffhfiffggd_bbc
@FCC1GLHACXX:7:1101:8471:1992#CGATGTAT/2
CTCGGAATTCATCGATTTCAAAGCGGCCTATGATACCATCGACCGCGAAGAGCTATGGAAGATTATGGACCAGAACGGTTTTCCCGGGAA
+
bbbeeeeeggggghfdghbgfdghifhiiiegfdhiiidffdghfhagcdcbb]_bccbbcabccccccccaaaccacOW]cccbaaaca
@FCC1GLHACXX:7:1101:8423:1994#CGATGTAT/2
CTCGGAATTTATCAAGGGTGACTTAAGAACTTACACACGTTTTAAATAGAAGTTACCCTAAGATTAGCTTTAGGAATACGTCACGAATTG
+
abbeeeeegecaaffRQP`bfdeg_gg`d^eg]efghfdYacehdaeff[ca^ee\bafg\ZZb`Sbfg_b`dggdgacacZ\`b\^aBB
@FCC1GLHACXX:7:1101:8367:1995#CGATGTAT/2
CTCGGAATTTCCTGAAAAACAATAATGTTTATAAAATGATCTGAAAATGTCTTTAATCACCAACATCATATATGAAAAATATTCTATTTG
+
bbbeeeeegggggiiiiiiiihiiiiiiiihiiiihiiiihiiiiiiiihhhhiiiiiiihhiiiiiiiiiiiiiiiiggfgggeeeeee
@FCC1GLHACXX:7:1101:8276:1995#TTAGGCAT/2
CAGTAATTTGAAATGCTCTGAGATTAAACTTGTGATGTTCAGGTTCCGGAAACAACTTCATTTCATAGGATTTTTTATATAAGAAAACAG
+
abbeeeeegggggiiiiiiifhhiiiiiiiiifhiiifhiiiighiihiffghiiiiiiiiihihihiifhiiiigeeeeeeedddddcc
@FCC1GLHACXX:7:1101:8674:1847#CGATGTAT/2
CTCGGAATTTCAACAAATATAGAATCATATTAGTGACGGACTTGGTGTAGTGGTTGGAAAACACGCCTCTCACGCCGATGACCTGGGATT
+
b_beeeeegggggiiiiiihiiiiiiiiiihhiedhhfighiiiice_eghcgeghhiiiiiiigggeeeeedcdcccccccbbbccacc
@FCC1GLHACXX:7:1101:8617:1850#CGATGTAT/2
CTCGGAATTTTATGATTAAACCAATCGACGATTGGACGCCAAAAAAATATTGCGGCATAAGAAAACGAAAACACGTTATTGCGTTCAGAT
+
bbbeeeeegggegihiiiiiiiiiiihhihhffifhiihhiiihiigggeeeeeccccccccccccccccccccc^`bcbcccccccccc
@FCC1GLHACXX:7:1101:8569:1859#TTAGGCAT/2
CAGTAATTTACGAACTCCACACAACATACATACACAGAAAACGAAGTTGTAACAAGATTCGGTTAAATGTACAAAAGCAAATCTGAATTG
+
bbbcceeeggggfiiiJbfhiiiigihhiiiiiiiihhiiihhihh^eggegfhiihhhiiihfgggdbcceeeecdddcccccdccccc
@FCC1GLHACXX:7:1101:8594:1861#CGATGTAT/2
CTCGGAATTTTCTACATCCTCATCAAGAAACTTCCGAAAGTAGCTTATCATTTTTAGTTGATATATTCAACAAATGTTTTCAATTTTACT
+
bbbeeeeegggfghiiiiiiiiiiiiiiiiiiiiiihihieghiiiiiiiiiihifhgiiiiiiiiiiiiiiiiggdggggeceeeeebd
@FCC1GLHACXX:7:1101:8662:1866#TTAGGCAT/2
CAGTAATTGACCTCAAAGGATTCATTACTAAGGGATGACTGCAAGGCAATCACATTTCAAAGGACACACTTGATTTTTTAAGGTGATTAT
+
^__acd^cS^eWegfhih[ebffdfbhhhdgXgdabdfeghiiihibffcgfhhhfhdhiiie`eghiiihhg\^bggecddcbb[`[`b
@FCC1GLHACXX:7:1101:8537:1869#CGATGTAT/2
CTCGGAATTAAATCACGATATCTGTTAAAAAAAACAAGCTTGTGGTGTACCATATAACGAATGTCTCGCGGTTCATTATTTAATAGAGAA
+
bbbeeeeegggggiiiiiiiiiiiiiiiiiiiiihiiiiiiifhi_dccgghffgeggeeeeddddddccc_cccddddddddccbcbcc
@FCC1GLHACXX:7:1101:8636:1873#TTAGGCAT/2
CAGTAATTATATGGGAAACTAATAAAATCTCAAAAACATTACAACAATATAACTTATGCTCTCTTGCCATAGTGCATTACGCGAATAATA
+
bbbeeeeefggggiiiiiiiiiiiiiiiiiiiiiiiiiihiiiiiiiiiiihiiiiiiiiiiiiiihiiiiihhiiiiiiggeXXX^bcd
@FCC1GLHACXX:7:1101:8714:1873#CGATGTAT/2
CTCGGAATTGACGTCCTGGCTTGTCTACCGGACGGCACTGTGGAATATCATAAATATGAGCCCAGCACCATCACCATAGATGGCACTCCC
+
_abeccccggcggiiihhgffhhgfhhhfffafgha`gdc`_g_cgbdd`VZ^_ab^_bb`b`ZTZT\aa`b`]^_`b]b]bbR]`[bba
@FCC1GLHACXX:7:1101:8574:1879#CGATGTAT/2
CTCGGAATTTAGGGGGGAGTCACACATTATTTGAGGCCTACTATAGAGAGGTATAGTTAGTTAGTTAGTGAATGAAGGAATACAACACAA
+
a[[VaWa^ee[c`_edEHEJGJJRW^WWRWbc]]^bV^`b^BBBBBBBBBBBBBBBBBBBBBBBBBBBBBBBBBBBBBBBBBBBBBBBBB
@FCC1GLHACXX:7:1101:8670:1883#ATCACGAT/2
GTCGTCAATTCTTTTCCATAGTGGCACAGTGAGTGCATTTGCAAAGAAAAAATATAAGCCAGCTAAAAAGTGAGCTTTAATAGTACAGGT
+
a__eceeegfggge^Yde[iJbYb`ZdR`J`I^ddd_X^gfbcffc_ZafdgedaefgfdccgdfddcfWbZ\V^Z^]V_bBBBBBBBBB
@FCC1GLHACXX:7:1101:8600:1889#CGATGTAT/2
CTCGGAATTCCATACCTACATTCTCGCAAAGACAATGAACCGAGCCATAGCTACTCATCAACTTGGTCGCACCTTTCTTCCACTTTCGAC
+
bbbeeeeegggggiiiiiiiiiiiiiiiiihfhiiifiiihihihhihihefghhihiiiggggggddecccccccccccccccccccac
@FCC1GLHACXX:7:1101:8690:1898#CGATGTAT/2
CTCGGAATTATTAATGATATATAACACCTTGTACCTTGATAGCTACAGTCATTGCCGGGTGTATTGTAGAGCTCCATCTTCGTCGATCTT
+
___cccceggfgfg`ghfgifeehghb`ghi`ffgdfghghdghfhifedgghdggheiU_Zc_b_bbgfeadddcbccebb`b_^^acb
@FCC1GLHACXX:7:1101:8623:1900#TTAGGCAT/2
CAGTAATTTGGGGCTAATGTTATACAATATTTTCACGTCAACAATCTTTGTTTGCAGATGACACAGGCCTCTCCGCCAAAGGACGAAGAC
+
bbbcceeeggfggiiiihifhihiiiiiiiiiiiiiiiiiiiiiiiiiiihhhiiiiihiiiiiighhhiggggeeeccdcccccccccc
@FCC1GLHACXX:7:1101:8543:1900#CGATGTAT/2
CTCGGAATTATTGATTATTTTATTTGACATTTGTTCCAATGTTTCAACATTGGATATTCTATGTATAACTCATTGGTACTATACCAGGGA
+
bbbeeeeegggggiiihiiiiiiiihiihiiiiiiiiiiiihhhihghghhiiiiiighiiiihihhhiiihihideggfihiihhiggg
@FCC1GLHACXX:7:1101:8520:1901#TTAGGCAT/2
CAGTAATTGATCCGTTATCCTTGACTGAGCAGCCACAATCCACTTTCAGCTTCACTCGTTTGCTCGGCTAGCACTCAGAAAAAAAAAAGA
+
abbcceeeeggggighf^gfhiiiiiiiiiihhhihhiiiiihiiiihhfhfhiiiiifhhihhihhhgggfeeeeecdddddcc_ccLW
@FCC1GLHACXX:7:1101:8715:1904#TTAGGCAT/2
CAGTAATTCGGGCGCGGTTATCCAGCGTCACGAGTTCCGCAACGCACAGAACGCTACGCTTCAATATACAACGCTTGTCGACTGATGGGG
+
a_bceeceggggfihiighiiiiiiiihhhiihifhhiiiggeecccccccbccccccaccccbddcdddcccacccacccccccccccc
@FCC1GLHACXX:7:1101:8742:1907#CGGACGGA/2
TGAAGGGATGTTAAACTTTATAGAAGGCCTTTTCTGTATCTACTGAGATAATCATGTGGTTTTTGTCATTGGTTCTGGTTATGTGATGGA
+
a__eeeeefgggfhiiiiiihdhiiiihihihfhffhiiiihihfcgghdgcghhihhhdfghhhfiiihiighiiggedggeeeeeeeb
@FCC1GLHACXX:7:1101:8582:1913#CGATGTAT/2
CTCGGAATTTCTGGAGGGATATGTCAAGAAATTTAAATGTATATATTTTTCCTTACTTTTATCTTTGAACAAGCCTCTGAAACTCTTTAG
+
bbbeeeeegggggiiiiihiiiiiiihihihiiiiiiiihhiiiiiiiiihghiiiiiiiiiiiiiiiiiiiiiihgggggeeeeeeddd
@FCC1GLHACXX:7:1101:8504:1915#ATCACGAT/2
GTCGTCAATTTGTGCAGATGTCCTAGGTCCTCCAAGGGCTCCATTGAATATAGGCCTAGGGATATCCAAATTTCCAATACGAAAAGATCC
+
ba_eeeeegggggiiiihiiiiiiiiighfhiiiiihihiiihiiihiiiiiihiiihihiihiiiiihhiihiggggggeeecbdcccc
@FCC1GLHACXX:7:1101:8680:1922#ATCACGAT/2
GTCGTCAATTATTTTATAAGGCTATGAAAATATAAAATCTTAGAAAATGCTTTTGGTTGATGAGCTAAATAGTTTTTCCAAAAACTCATA
+
_aaeeeeegggggiiiiihiiiihiiiiiiiiiiihiiiiiiiiiiiiiiiiiiiiggiiib`aabfhc`cghihigidgggg`[ZZZ_b
@FCC1GLHACXX:7:1101:8634:1922#ATCACGAT/2
GTCGTCAATTGCGAACAACAGAGATCCCTAAAAGTACATCTAAATCTTTGGTGAATACTTTGAAATTGTAACCGGATTCCCTTTCGCTCA
+
PPP\JJQH[[QbcH[bfXdR^dRbSXbbgfcccgIa^egf[X^eaWXXa[WWUaf_e_\\\`dS_f_`\\^`dcaNF\GZ]bb`_acccU
@FCC1GLHACXX:7:1101:8555:1926#TTAGGCAT/2
CAGTAATTTGCATTCATAAAGAATCCCTGGATCAATATCGGAATGGTGGTGAAGTTTTTGAAGGATTTATAGTAGGTCGAATTGTGTGAC
+
abbcceeegggfgiiiiiiiiihiiiihiihiiiiihhiiihiiii^egaeghhefhhiiiiiiiiihhihiggfgegeecdcdddccbc
@FCC1GLHACXX:7:1101:8715:1936#ATCACGAT/2
GTCGTCAATTTTAAAATCGGTTGTCGGCGGAACTCGATTTGGCCAGCCTAAGAGAAAATGTCCTCAGAAATTTCTAAAACAAAAACTGAC
+
aa_eeeeegggggiiiiiiihiiiiiiiiiegihihhgggefgeeeecbbbdccbccccccdecccccccccccccccbcccccaabccc
@FCC1GLHACXX:7:1101:8621:1941#CGATGTAT/2
CTCGGAATTATAAAAGTCATAAAAATCTCAAAAAAGTTTTTGGTAGTTTTGGCCGCCCCTTTATATGGAGCCCGACCATTGTGGACGTTC
+
bbbeeeeeggggfiiighiiiiiiiiiiiiiiiiiiafhiiiheggfhhihihihiigeeeddddeddcabccccccccccdcccccacc
@FCC1GLHACXX:7:1101:8516:1944#ATCACGAT/2
GTCGTCAATTCCGGTTGGAGAGTGACTTTCGGTTCGCAGGCGCACCGACGACTTATTACCGATACTAAGCTACGCGCGCTCTACTCAATC
+
babeeeeegggggighicgiiicghhhiiiiifhiiiiiiiiiiiggeecccccccddcccaccccccc`bcccccccacccccdccccc
@FCC1GLHACXX:7:1101:8651:1948#ATCACGAT/2
GTCGTCAATTCGATAATCGCATTAAACGCCGAACAAGTGTTCGTCACTCGCCCACGCAAGAGCAAGCGACGCGATCAATAGATCAAACAC
+
a__eeeeeggggghhiiiiiiiiiiiihiihiiihii\bgfhhhihiiigdddeecccacbccbcccccccccacccccdccbccbbcac
@FCC1GLHACXX:7:1101:8534:1950#ATCACGAT/2
GTCGTCAATTTTGTAGAAGATCATTTTTGTCTAAAATTTTTCAAGCATATTCGGATTCAGGGAGCTCAAATTTCCTACCTTTGACTCCTT
+
__aeceeegggggdghhhhffghfhhiifdghfhfghiihhhcghiiiiigiihihiihhhdhhiiiihfgfgggffgeeeeeddddddd
@FCC1GLHACXX:7:1101:8748:1956#ATCACGAT/2
GTCGTCAATTCCTAGAAGCTCATTATAGGAACATAGAATCCCGTAAAGATTCTCCAGAATACAGTTAGAAGACTCCAAGATCTAGATAAG
+
babeeeeegggggiiiiiiiiiiiiiihhiiiiiiihhhiiiihihfhiighiiiiiiiiiiiiiiiiiiiiiiiggggeceeeeecddb
@FCC1GLHACXX:7:1101:8678:1958#ATCACGAT/2
GTCGTCAATTTAAGAGTTCTGCTACTCCACCGATTCGGAATCGTTTCCCTCCTAGATATCGAATGATAAACTCTTGAGGTAGTGCTTAGT
+
bbbeeeeegfggghiiegdhiihihhihgffd[fffghhhhiidghghihghhiiiffhbgfhggggggeadeeebddcdcbbbcdcccc
@FCC1GLHACXX:7:1101:8659:1969#CGATGTAT/2
CTCGGAATTGTGTTCGGCAAAAGTTCGTAGAATTTTTATGCCGTGGGCCCGATAAACGTTGTATTGCCCTGTAGTAGGCTGTTGTTTTCT
+
Yaae\\a^e^`bedgfaggiifh[dfg^c^fgbghhfg][efgc_`ghhhhggeebd_U^^\]]bbb`b]a___cGZ]`bc`bc`accbb
@FCC1GLHACXX:7:1101:8559:1969#CGGACGGA/2
GGCTGCTGTGGTGACAGCACACAGTCAGCAAAGAGGTCCAGAGGATGACGTGCAGCTTCCCGGCGGCCTGGAGAGCTCCCCAGGTCTCAC
+
aZ_c^cc^e^aQ`afddafgda`WJ`eae`fg^cR^Pac`gfffXINX^ecb\egcXe\edghea^^]aWQGJX[[RS_GT`[WYSYS_b
@FCC1GLHACXX:7:1101:8536:1981#TTAGGCAT/2
CAGTAATTTTTATGTTCTGTCACAGCTCTTCGCCTGGAAGGGTCGTCCCAATCTCAGCTGCTGCTCCGTCCAAAGGGCTTAAATTTCTTT
+
abbcceeegggggihiiiiiiiiiiiiihiiiihiihhiiiicghfhhihhiiiiiiiiiiiiiggggeeebddddcccccccddccdcc
@FCC1GLHACXX:7:1101:8502:1985#CGATGTAT/2
CTCGGAATTCAAGCCTACTACTATTACCATTCCCAGCCCTGATTACAACTAAGATGACTGATAAAATCACCAGCAACAATCAGGCGTTTT
+
bbbeeeeegggggiiiiiiiiihiiiiiiiiiiiidfhiiiihihiihiiihiiiiiiiiiiiihiiiiihiiiggggeeeeeddcaacc
@FCC1GLHACXX:7:1101:8581:1989#CGATGTAT/2
CTCGGAATTGTTGGTTTTCGACCGCTTAGAGACAGTGCCTTTCGCAGCCTCCAACTAATGATTAACCGGGAATGGAAGTTTCCAACGAGA
+
_abeeeeegcggeeghiihihiigfgghhifheiiefgifhhhhgfhifhgegdeeeeeedceddddccccaaccccc]bcccdbccccc
@FCC1GLHACXX:7:1101:8557:1994#ATCACGAT/2
GTCGTCAATTAGATTTTTTCTTCAGTACCGAAAATACCGGTACTCAATGTTTTCCAGTAGCGGTATTTTCGGAACCGGAAAAACCGGTAC
+
__aecceegggggiiiiiiiiiiiiiiiiihiiifhhihiefhhiihiiffghghiigfhggeadcdeddcccccccccccccccca]ac
@FCC1GLHACXX:7:1101:8644:1995#ATCACGAT/2
GTCGTCAATTTCGAAGTCCGTGCGATTGCTGGGCGTATAATGCGGAATGGCACTATGCGAACCAAATGCCACGATAGTTTTAAAGGAAGG
+
a[_ccceefgggfhiieghihfhihffhibggbghUcghhgiiifdhiiigggggeeeecccZ`acbcccbcccccc]bbccc_]bccca
@FCC1GLHACXX:7:1101:8664:1997#CGGACGGA/2
AAATATTATTAGAACTCAGTTTCCCAATTATACTAGCCACAGTTCATATGCTCAGAATCTACACAGAGCTTGAGACTACTCTATGGACTG
+
WZ^cc^YcggggceghiddbbhdghfhifdXe[eb]cafhff^^ccfddheXcc_]eed[cgfgcggeWW_c_VUbfbdggdH\`ddHV^
@FCC1GLHACXX:7:1101:8903:1844#ATCACGAT/2
GTCGTCAATTGTAGCTTGTTGTACGTTCCAGTGATGGGACTGCACTTCATTTTGCAATACAAAGCTATAGTTTTCAGAAAAATCACAAAT
+
aaaeeeeegg`eehffhhbgf_di\dffghifhfidbddghghhiffghhhhhbfhhhidfhgfihhagfbf_f`gefdggg]^b]_bdd
@FCC1GLHACXX:7:1101:8933:1844#TTAGGCAT/2
CAGTAATTGTCTTACCCATACACAATGGTCGGGCTCCATTTAAAGGGACGGTCAAAACTACCAAAAACTATTTTGATATTTTTATGTTTT
+
a__caccegggggiiiiihiiiiihiiihiiiiihiihiiihihiiihihgghiigggggeeeeecccdccdddcccdddedccccdddc
@FCC1GLHACXX:7:1101:8876:1845#CGGACGGA/2
GGAAGCAGAGAACCCTCACAAGACACTAAATCTGCTGACACCTTGATCATGGACTTCCCAGCCTCCAGAACTGTAAGAAATAAATTTTTA
+
b__eeeeegggggiiiihifhhhiiiiiiiiiiiiiiiiihihiiifiiiiihihiiiiiiiiiiiiiggggggeeeeeeddbddcdccc
@FCC1GLHACXX:7:1101:8844:1850#TTAGGCAT/2
CAGTAATTTTTTTTTTTACTGTGTGTATTTTTTTTTGGAATCTTTATTTAGTTGTCTTACTTTGTTTCTTTAGTTGTCTAACAATCGAAC
+
_bbeeccegggfgiiiiZac]XOO^GN^ggiiiigb[``bb]Z`bZ_bd_`bbY]YY`Y]bbcY`bb]bbc`RY]GSS]a_S`YY^_ccB
@FCC1GLHACXX:7:1101:8822:1862#TTAGGCAT/2
CAGTAATTTGTAACTTTTTTTAAGCTCCCTAGGGGTCATTCAAAATAAAGGTAAAAAGAAAGCGGTGTTTTGAAAAAATAATATATTAAA
+
a__ccceeg^beedfhiffgidedghddghhhdb_facefa_c^ccaaeda\eZeZe[_cgh]dgaacbbba^]bc`a`bcccZbbcddc
@FCC1GLHACXX:7:1101:8889:1864#ATCACGAT/2
GTCGTCAATTTTTGTAACGTGAGTAGTCGCGTGTTGTTCTTTGTACAACACCCTTGATTTTGCGAATATCCCAGGAGTCTGACAACTTAG
+
baaceeeegggggihiihifgfhgghihhiiifegf`dghihdgfffgcgfhhhihfegggggeeabcc_bbcbccc[^bbccccacccb
@FCC1GLHACXX:7:1101:8767:1868#CGATGTAT/2
CGGAATTTGATGTCCGTGAAGAAGCTCGTTATGGCCGGAGTGCAGGTAAACTTTGTCGGGAAGGTAGCATTATTGAAGAATGATGGAGAA
+
bbbeeeeegggggiiighhiiiiiiiiihihiiiiiiifg^efghh\egihgghidghggdeccZ_bccdccddccccccccccccba`c
@FCC1GLHACXX:7:1101:8869:1874#ATCACGAT/2
GTCGTCAATTTTCTCCGGGGATCCAATCGATTGGCCGCTGTTTATAAGTAGTTACCAACATTCAACGGAAACTTGTGGGTACAGCAACTC
+
b_beeeeegggggiiihiiiihiiiiiiihiiiiiihihihhhfhfhfghdggggfgeeeedcdddcccccccccbcccccbbdbbcccc
@FCC1GLHACXX:7:1101:8818:1880#CGATGTAT/2
CTCGGAATTTCAGTTTTCGCTTTACTTACTAGTTTTTCCATTATCCTCGTCGCCAGATGTAGAGGTTTCGGATGAATAGCAGCAAATCCA
+
_^_caeccgcefcbeghd``fc_cdgg`fhii__cff]aaacg`aaefgfae`ghhiffbbdfhi^`dggeZ^WbdcccZ_`X\bYbR]b
@FCC1GLHACXX:7:1101:8938:1890#CGATGTAT/2
CTCGGAATTGATTTCCATTTACTTCGTTACACATAAGTGAATAACTAGTAGTACCGAGAGACCGTATGTAGTACAAGAAGTGGTACCCAT
+
bbbeeeeegggfghhffhiiifgihhiihhiiihghihhgiiiiiighedgdfhgfhiiifhhiieedgefeaddeeeddbdd_bccccc
@FCC1GLHACXX:7:1101:8978:1895#TTAGGCAT/2
CAGTAATTTGAAGTATTGTAAAGGAAGAAACGGGGAGAACCGTACCAACCGTCCCATTTGAGGAGATAGGCAAAATCGTTGGGAGAGGCG
+
bbbeeeeegggfgfghiigiihiihiiiihiiiiiiieghcgghhiiiiiiiiigggggeeeeeccddccccaccccccacccac__aac
@FCC1GLHACXX:7:1101:8777:1895#CGATGTAT/2
CTCGGAATTCGTGTACGCACAGCACGAAGGTACGATGCGCACTGGGCTTACAATGATTATACATTAAACTCGAGATGATGATACTTGACA
+
_a_eeceegc^beefag]e`e_R^ec_c`dO^X^fgghaagdfcdfcfgdd]ddb^^abbdb_b]bdbbb]_\aaa__`_bbcb]b`bbb
@FCC1GLHACXX:7:1101:8797:1899#ATCACGAT/2
GTCGTCAATTTATCGATGATTAACAACAAGAAACAAGATTAATCATTAGTTTAAAGATTGTTTTACACCAGGGAAAGTGTACCAGTTATG
+
bbbecceegfgeghiihiiiihifgiiihhihihifhhfhhiiihiihigggghhihiiihhhihhhhhiffhggggaceecccddcddd
@FCC1GLHACXX:7:1101:8834:1901#ATCACGAT/2
GTCGTCAATTGTCACAAGAAAAAAAAAATGGTCACAGCTCCAAAAAGTTTGGGAACCCATGATGCCTTCCCTCGATATCATCGCATTGCC
+
___eeeeegggggiiiiiiiiiiiiiie^ebW\\a[\__egfiiifgggggecebcc`ab^b`_b`b`ccb`bc]X[TGYYY]WW[TY`]
@FCC1GLHACXX:7:1101:8885:1901#TTAGGCAT/2
CAGTAATTAACCGTCGGAGATAATAATCACGCGCGCAGGTGACCACCGGGAGCCACAGGCAGCCTCCAGAAACCGCGGTAATGCGTTGAT
+
_bbcceeegfggghhiiiifhiiiiiiiiiiiiiiiihibgggggeeeccacccccccccccaacccccccccccccca]_c`bcacccc
@FCC1GLHACXX:7:1101:8818:1913#CGATGTAT/2
CTCGGAATTGGTTCACCCAATATATTTTGCTTTCTGAACTTGTTTAAAAAGTAAAAAAAAAGTTGTTTTATAAAAACAAGTGGTTTCAGC
+
__beacc`gagecghfhfhhZf^eadgcgfhiiihh_gfhfgecfggdhhha_egdhihgdccedbcdcdccddccX[^[`bc`_a`bcc
@FCC1GLHACXX:7:1101:8770:1915#CGATGTAT/2
CTCGGAATTTTCATAAGATTTCTGTAGAATCAATACGTTGAGAAACGATATCATTTACAAATGAAACTCTTGCGATTTCACGTTGCTCTT
+
a^^cZcacaacceghabSbba_eee__da^eaa[dbe^effa_aea^_acefffhfhfhbghfghgffhhiiigggee_Zbcddcac_b_
@FCC1GLHACXX:7:1101:8936:1918#CGATGTAT/2
CTCGGAATTAAAATAAATAGATCTATTTGAGGAAGGTTAAATAAAATAGCCGTTAGTAGTGCGGCGCTAAAATGAACATATTTATATATT
+
bbbeeeeeggggfiiihhhihihiiiiiifhihiihfghhiiihiihiiefgfghifghhiiiiieccccccdcccccccdddddddddd
@FCC1GLHACXX:7:1101:8905:1922#ATCACGAT/2
GTCGTCAATTCAGCTTCCCAAAAAGCTTCAAAAAAGCTTAAAGCTGGATAAAATCGACAGAATTTCAAACAAACAGAAAAGAGTCTTACC
+
_aaeeeeegggggiiiiiiiiiihiiiiihiiiiiiiiiiiiiiiiiiiihbeeeghihhhggggggeeeeedcdddccccccbccddcc
@FCC1GLHACXX:7:1101:8753:1926#TTAGGCAT/2
CAGTAATTGACGATACTGTCCTGAAGTTGGAGGGTTTCTACCGGTGCTATCACACCACTCGTCGATGCGGTGGGATGTTGCGTTGGAATG
+
abbccceegfggghiiihiiiiiihihhhidghheghhiiiihifgfhihhiiiiiffiigggeecdcccZacc`bc_bbcc]acc_bbc
@FCC1GLHACXX:7:1101:8786:1932#GGACGGGC/2
ACACGGCGCGAGGGAAAAGGGAAGTGCAACGAGAACGCGGGGAACCAACAGAAGGATCATAGAATAGACAATTGGAAGAAAGGCGCGGCT
+
BBBBBBBBBBBBBBBBBBBBBBBBBBBBBBBBBBBBBBBBBBBBBBBBBBBBBBBBBBBBBBBBBBBBBBBBBBBBBBBBBBBBBBBBBB
@FCC1GLHACXX:7:1101:8852:1937#CGGACGGA/2
ATTGTTGTTTTACAGTTATATTGTTTACATTCAGATTTATTCACGCATTTGTCCTTTATTTGCTTATTTTCTGAAACTCCAAATGCCATT
+
bbbeeeeegggggiiihiihihhhhiiiiiiiiihhhihiihiiiiiiiiiihiihiiihiihiiiiiiiiifhhhihhihiggggggee
@FCC1GLHACXX:7:1101:8815:1941#ATCACGAT/2
GTCGTCAATTTAAGTGTGTAAGAGACGATGATGGCACTTCTCACAGTTGTTGATACCACAGACTTCGCCTTCAAATGGCCAACGTGTGTC
+
b_aeeeeegfgggdcgegggifhbgffhfiiidhbghhiiihiiiiegdgffefhghiiihbhbffhiigggfeeeadebccccac^^`b
@FCC1GLHACXX:7:1101:8883:1946#TTAGGCAT/2
CAGTAATTTTCCTTGATTTCGCTGGGCATAAAGTATCATAATACCTGTCACACGATGTACGAATGCGAAGAAGGCAACTTTGGCAAAGAA
+
___cceeegggggiiiihiiiiiiiiihiiiiigfhhhiiiiihhiihgiiihhihihiiiihfihhfggeeeeccdccccbbccccccc
@FCC1GLHACXX:7:1101:8983:1951#CGGACGGA/2
CTACTGACCCTTTCCTTTAGAAACTGAGCACAGCAAAGCTGGAGCTCCATACCACGTGGCCACCCAGGAATGAAAGATTCCTTCTACACC
+
aabeeeeegggggiiihiiiiiihhiiihfhhiiihiiiiiiiiiiiifhhiiiiihihiiiiiiifggeeeeeedddddedcccccccc
@FCC1GLHACXX:7:1101:8821:1962#TTAGGCAT/2
CAGTAATTTGAAAAATCGCAAACAAAAAGCACACAAAACCTACAAGGCACATAATAGTCAAGCAAATTTTTAAGCACCTTATTCTTGACT
+
bbbeeeeegggfgiiiiiiiiiiiiiiiihhiiiiifhiiiiihiiiiiiiiiiiiiihhiiiggggggeeeeecddcdcccddddcccc
@FCC1GLHACXX:7:1101:8891:1968#TTAGGCAT/2
CAGTAATTAGTTTTACTTTTTTTCGGTTTATTTTTTATTTTGTTTTTCTTTTTTAAATAATATACGGTTTGTTTACTCAAATAGTGTTTT
+
bbbceeeegggggiiiiiiiiiiiiighihiiiiiiffiiiihiiihghiiiiggggeeeeeeedcc`cccaccbccccbccbcabbccc
@FCC1GLHACXX:7:1101:8922:1972#CGATGTAT/2
CTCGGAATTGTTCGTGATTGAAAACGTAATGATGAAAATGAAAATGAAAGGCAGATGTTGATGTTTGTATTCAAATGATGTTAAGAATAG
+
bbbeeeeegggggighhiiiiiiiiiegiiiiiiiiiiihiiiiiiiiiiihhihhihiiiiihhiighiiggggggfeeeeeeedddbd
@FCC1GLHACXX:7:1101:8791:1973#CGATGTAT/2
CTCGGAATTTGACAGTGCACAGTCATTTGAAGTTTATATGGAGATTACTATGGAAAACGGCAACCTTTTGTCTTCAACCCTCTATCTCTT
+
bbbeeeeegggggiihhihiiihiiihiiihhghihihiiihiiiiiiihiiiiiiiiiiiiiiiiiiiggggggeeeeedccddcccdc
@FCC1GLHACXX:7:1101:9076:1844#CGATGTAT/2
CTCGGAATTTAATATCTCTGGATGCCGCTGGAATAAAATCAATCTTTTTACCGCAAAAGAAAGATTTTTTGATGGGCTAAACGATAGTGA
+
b_beeeeegggggiiiiiiiiihiiihihiiiiiiiiiiiihiiiiiihiiiiiiiiiiigggggeeeecccccbccccccccccccbcc
@FCC1GLHACXX:7:1101:9026:1845#CGATGTAT/2
CTCGGAATTATAAAGGCCAGAATATTGGACCCCAGAAATCAAAACTTTGCTAATAAGATCCGCGCTCTTCCAGACTATGCTCAGCCGTTC
+
a__eeeeegfgggiiihihhfhfgdbghiifgihgffffhhfffhihi_gffhhhiffggd_fggddeceedddcdccbccb`bbcc_cb
@FCC1GLHACXX:7:1101:9150:1846#CGATATAT/2
CTCGGAATTCGTTTGAGAATAAGCATTGTTTGAGATTTTCTTCCACTTTTCTCTTTTACAGCAACGGCAGCTTGAGGAGCCAACCACCGT
+
bbbeeeeegggggiiiihiiiiiiiiiiiiiihihiiiiihihiiiiihiiiiiiiiiiiihhiiiiggeeeeccdbdc_a]bcca^aaa
@FCC1GLHACXX:7:1101:9100:1848#TTAGGCAT/2
CAGTAATTCTTCTTGTTCTTTCTAGTATGGTATCCCTTCTGTGACAGAAACTGCTTCTCAGTTTAGTGTTCTTATGAGCACTTCTATAGT
+
abbccceegggggiihiiiiiiihiihiiibghiiiihiiihiiihihffghiihihiihiihiiifghigihiihhiiiiiiihggggd
@FCC1GLHACXX:7:1101:9226:1853#TTAGGCAT/2
CAGTAATTCTTCTTGGTATTCTTACAGGAGTTCTTTCTGGGATTCTTATGATTTCCTTCAAGGATTCTTCCAGGTCTTCCTCTCAGGATT
+
abbceeeeggggfiihbfiiiihiiiiidghhhiiiiiiiighhiiiiiihiiiiiiiiihhiiiiiiiiiiiighiiiihiggggfgee
@FCC1GLHACXX:7:1101:9042:1860#CGATGTAT/2
CTCGGAATTCTTCGGGGCTTCGCGGGTAAGTCTTCGGGACTACGAGAGGAAGTCTTCGGTACATCGAGGGTAAGTCATCGGGACTTCGAG
+
bbbeeeeeggggghiiiiiiihiiii_fghegghhiiggeeeecccccccaa`bddcccacccdccccccacccddddcccccccccccc
@FCC1GLHACXX:7:1101:9200:1862#ATCACGAT/2
GTCGTCAATTTCACAATAAACCACTAACACAAAAACAAATGAAAGTTAGCGCGGACAGCTAAGAAGCTGCCACGGTTAAGAGCGTAGGCG
+
__aeeeeegggfgiiiiiiiihiiiiiihhiiiiiiiiiiiihhighiihhhihgeeecdddddccccccccccc_ccccccccaccccc
@FCC1GLHACXX:7:1101:9174:1868#GAGAAAGC/2
CAGTAATTCGAAACGAAGATTTCAATCAGCAATATTATTACCATTGGGATTTATCTGCTGCCTGGTGGTAGTTTCACCTTCGTACTCCGG
+
bbbceeeegggggiiiiihiiiiiiiiiiiiiiiiiiiiiiiiiihiihihhhiiiiiiiiiiiieghghhgfgggggeeR_cdccdccc
@FCC1GLHACXX:7:1101:9130:1878#TTAGGCAT/2
CAGTAATTGACGGGTTTGCCCGTCTACGCTTAGGAGGCGAATCTTACCATCAATAGGTGGATTTAGCACCTAATACGCTAGGAGGGAAAT
+
bbbceeeegggggighiiiiiiiiiiiiihiiiihiihiiiiiiiieggggeeeeee`dccdcccccbcccccccccccccccccc]acc
@FCC1GLHACXX:7:1101:9192:1896#TTAGGCAT/2
CAGTAATTTTTGATAACTAAAGATATTTTCTGACAAGAACGAAGGGTTCAATCAATCTTCCCATTATCATCGATGAACTGTATAATAATA
+
bbbcceeeggggghiiiiiiiihiiiiiiiihiiiiihhhiiehihaceffhfhiiiiihfhiiihiffffhgggeggeeceeeeedbdd
@FCC1GLHACXX:7:1101:9205:1907#CGATGTAT/2
CTCGGAATTTGCTGTTGCTTTGAGATTTCAAAAATCTTGGATTAATGTTTAATGACCCTAATATAGTTTTTTCTCCTTTCCAAAACTTGA
+
__aeceeegggggbffafgefhggfhhidbdggfbacghhghihfb_cedgfgegghhhcfhhhb_b_\ehhfgd`^bbcceYbb_ZZ``
@FCC1GLHACXX:7:1101:9090:1911#TTAGGCAT/2
CAGTAATTGAACTATAAGAGTCACAGGTATTCAAACTCTTTAACCGGGTATGAATAAGTAGATGATTTGAGAATCTCTATTCACAGTCCA
+
bbbcceeegggggiiiiiiighiiiiieghihiiiiiiiiiiiiiiiicgggiiiiiifgiiiiiiiiifhiiigggggggeeeeeeddd
@FCC1GLHACXX:7:1101:9195:1924#ATCACGAT/2
GTCGTCAATTTATTTATATAGACGTTCTTTCAGCGATCCTCGTAGAAATTTTGTTCGAATCATACTCCATTATCAAAGTTACCCCAAAAC
+
___eceeeggggghihihhheddgghhhiifiihehiehihhhfghiiiifffghiifhifhdffdgggggggeedceebcbbbbacccc
@FCC1GLHACXX:7:1101:9227:1927#ATCACGAT/2
GTCGTCAATTTTGATACGAAACAGATGTTTGGAATAATGGAATATGCATTATGATGGAGGCTTTTTTTTTATTTTTATTTCTTACTTTTG
+
_abeeceegggggiiiiihhhihhghhihiihiihfghiihiiiiiiiiihfhfhiiiiiiiiihigeccaccddccccdddcccccdcc
@FCC1GLHACXX:7:1101:9166:1935#CGATGTAT/2
CTCGGAATTATCGTGCAATCACCATCCTAAACGCCGCCTATAAAGTGCTATCCCAGATTCTCTTCCGTCGTCTATCACCTATAGCAAACG
+
bbbeeeeegggggghhghiihihiiiiiiiiihiiiiiiiiiiiigghhiiiiiiiggggggeeeeeddcccccdcccccccbdcccccc
@FCC1GLHACXX:7:1101:9003:1937#CGATGTAT/2
CTCCGGAATTTGATTAGCTGTATACGGGCTTTAGGGAGATGCAGAGACCCCTGCTTTTTTTCTATAATATGGCATCATAGAATGTTTGAT
+
BBBBBBBBBBBBBBBBBBBBBBBBBBBBBBBBBBBBBBBBBBBBBBBBBBBBBBBBBBBBBBBBBBBBBBBBBBBBBBBBBBBBBBBBBB
@FCC1GLHACXX:7:1101:9024:1942#ATCACGAT/2
GTCGTCAATTCTATTAAAAACATAAAAAACCAAGTTATAATGTTTGATACAAAGTATTAATATTATAATACTGTTCGATATACGATACAA
+
bbbeeeeeggggfiiiiiiiiiiiiiiiiiiiiighiiiiiihiiiiiiiiiiighiiiiiiiiiiiiiiiiiffgggggeeeecccccc
@FCC1GLHACXX:7:1101:9203:1946#TTAGGCAT/2
CAGTAATTGACAACTATGAGCGCTATTCTTCCCTTGAACGCAAGTTTGGAAGCTTGGTCAAAGCGAAGAAAAGTGGTTATTGGCGTCATT
+
^__accacea^eefhhaXbddffghhhchhhfhiighhhhhdceefhiiiggebgfhZ\_`_dggfN_cb[]b`T_]PZ`bTY^\FRX[b
@FCC1GLHACXX:7:1101:9047:1949#CGATGTAT/2
CTCGGAATTCTTAAACAACCTCAAACACATTCCTTACAAGCACTACCTCAGCAACAAAACCACCAAGCCCTAACTCTATCTGTACCTGCA
+
bbbeeeeegggggiiiiiiiiiiiiiiiiiiiiiiiiiiiiiiiiiiiiihiiiiiiiiiihghiigfgeeeeeddddddddcecccccc
@FCC1GLHACXX:7:1101:9225:1951#ATCACGGA/2
CTCGGAATTTCGTTCACTTGGAAATCCTTAGATTTAGCAAGAATTTTGTTCAACCGACTGACTTCACTCAAACTGGAAACATTTGTACAA
+
^a_e_ccagggg`efhifff`_d`gaggf_e_g_fbcghgddghhdghffdghddgga`gbghihieggddacccXabb_]`_]]bZ]]b
@FCC1GLHACXX:7:1101:9113:1951#TTAGGCAT/2
CAGTAATTATTATATAATGAACCAGATGTGTGGAATAGAAAAATAAGTAGTATTTATATGGTGCACATCCTCATATGCTTGTTTAATGAT
+
bbbcceeegggggiiiiiiiiiihiiiihhggh`_bfghihiiiiiifghihiiiihiiiiihiihhiiiiiihiiiiiiighfggggge
@FCC1GLHACXX:7:1101:9147:1951#CGATGTAT/2
CTCGGAATTTGGAGGGCCTGGAATACTCCAAACGTTCCTTGAAATATCTGTTTGATTCGTGAGAAAGCTCAGTGAACATTAAATAACTTC
+
b_beeeeegggfeiiiiiiiiiihhiiihiifihfiiiiiihiiiiiiiiihhhiiiiiiihihigggggeedeeeddbdcdcddccccc
@FCC1GLHACXX:7:1101:9185:1953#ATCACGAT/2
GTCGTCAATTATTGGAGTTGCGGAAGCGTATTCTTCACCCACCGGTCGAAAGTAAAGGGCTTCCGACGCTCGATAGCGCTAAGGAATCAT
+
__aeS`acga[e`cgXb`eh][bdddegedefX[e[adhh^\e`FZ__S^^[MV^bZ`a\^`BBBBBBBBBBBBBBBBBBBBBBBBBBBB
@FCC1GLHACXX:7:1101:9248:1962#ATCACGAT/2
GTCGTCAATTCGACCAGAAGCCGAATATCGGTGTCAGGTACCCGTCAGAACAGAAACGGGTTCAATCAAGCAAGGACTGACTAAAAACGG
+
a__ecceeeggggihfhihhhffhhghhihicghhiiieegghhhffhhhghhh]dgfeeXGU_cdccccccccaccccccccccccca_
@FCC1GLHACXX:7:1101:9084:1971#CGATGTAT/2
CTCGGAATTCGCAACGAAAACCAGAAATGAGAGAAAACAAAACGAAGGCTCAGGTCTACTAAGCAACGCATCGTACGAAATACGATTCGA
+
bbbeeeeegggfghiiihiiiifiiiiiihiiihiiiiiiiiiiiihhihcgggbbdceeeacdbddaccccc^aacca_ccccccccac
@FCC1GLHACXX:7:1101:9140:1977#CGGACGGA/2
AAAATAAAACCTGGAAATATCATTCAGCAATCTGCTTTTAGATCTTTTTAAGCTGATGAATTTTATTTCAGTAAAAACAATGAAAAGTAA
+
bbbeeeeefggggiiiiiiiihihiiiiiiiiiiiiiiiiiihhiiiiiiihiaghhhhiiiiiiiiiihiiiiiiiiiiggggggecde
@FCC1GLHACXX:7:1101:9173:1978#CGATGTAT/2
CTCGGAATTACTAGAATCTAACGACTTCCGCTGGTTCTCCCTGTTAAGTATCATTCGCTGCCTACGTCTTGCCCTAATGCTATCTCGAAT
+
aZ^ccccc`eccgdffggdedfg`_ffgaY^Yeaefcad`edeefceeeeebee__ff`gfggdbdeeeeRZU]`Z^_bcc]bbb][GT]
@FCC1GLHACXX:7:1101:9116:1983#CGATGTAT/2
CTCGGAATTAGTTAAAGCTTCGAGCATTGTCAATATTAAGTTTTATTTGCAAAAAAATGTTAACATCAAGTTAACACTATGCAGCCTTGG
+
_bbeceeegfggghihiiiiiihiiiihihhhhfhiiehighiiiiiiiiiiiiiiiiihiiiiihgfggggeeeeeedddddccccccc
@FCC1GLHACXX:7:1101:9220:1983#ATCACGAT/2
GTCGTCAATTCTTGTTGGACACCGTCTTGGGAAAAAACCTCTTCTTTCGTTTATTATCTAAACATGCAGGTTGTGCTCCCCCAAACCAAG
+
_aaecccegec`cS^^ab_efgddd[^efdc_befdg`fedfcg`gfgg__effbghdffbggddgd]acU]ZKZY]`]\ac^P[`BBBB
@FCC1GLHACXX:7:1101:9102:1986#ATCACGAT/2
GTCGTCAATTTCCTCGCTCAAAGTCGCCCTCGGCTACGAGAAGATCCTGGCTGAAGAGAGCCACCACATCCACAAGAAGATTTCCCACGC
+
Zaae\ac_gceca`ee]abeebb[ebedaghffbaa__fg`a_b_Z_gh`dZZ`d`gbR^^GZb_`ac]`bbbbaabbT^]bbY]bY^_X
@FCC1GLHACXX:7:1101:9074:1990#CGATGTAT/2
CTCGGAATTCAATCATCTGGCATTATTCCTGGAACACCAAAGACTGGTTCACGGAACCACAGAACGACAAATGGTTTTTTTCAGGACTAC
+
abbeeeeegccW^e]cbfe^`fdhYecghid^W^^^XZ_cZe^^e`ZO^ccaaYeUZZe_d_R\`ggee[Z`]_TTGZTWX^bbbY[b]X
@FCC1GLHACXX:7:1101:9027:1995#CGATGTAT/2
CTCGGAATTTGATAGAGATCCTTCAAGAAGTCTTTTGTAAAGATTCTATTAAAAACGTGAATTTTTTAATGTTTTCCGGTAGTTTAAGTA
+
_abeeeeeggggghhhhhhiiiihiiiiiieghhiihaefhhhhihihhiiiihhiieghhhiiiihihihgfggggeecccddddbb_b
@FCC1GLHACXX:7:1101:9330:1844#ATCACGAT/2
GTCGTCAATTTAAGCAATGTTAAAGAAAATCTATCATTGCATTACCCTTGCTATCTGGATTGCGATGATAGATTTTGGTGAGGATTTTTT
+
bbbeceeegggeafdhfgfhiifggghiibfffhihiiihiiifghihhiihihiihhhhfdgdfghfhhhbgfgfde`ceeecdbbdcc
@FCC1GLHACXX:7:1101:9483:1844#TTAGGCAT/2
CAGTAATTTGAAGGGACCGAAAAATCCATCGAGTTATAGAGTATATCGAGTTATAGAATATCGAGTTGTGCAGAGTCGACTTTACTACTC
+
bbbceeeegggggiifghihhiiiiiiiiiihhghiiiiiigghiiiihhffhiiihiiiiiggggeeeeeddcb`bccccccccbcbbb
@FCC1GLHACXX:7:1101:9306:1845#CGATGTAT/2
CTCGGAATTAGCAGTAAACTGATAATGCTTCACTAGCCCCAAAGGCTTCGTTAGTATATCTGCGTTCATCTCATTCGTCGGGCAATACTT
+
bbbeeeeegfggfidghhiiehiiiihhghhhghihcghhiiiihiiiiiihhihiiiiiiiiiiihgggggggeccceccccccccccc
@FCC1GLHACXX:7:1101:9457:1846#TTAGGCAT/2
CAGTAATTGGTATGCACAAAGTGGAATAAGAAAAAAACTCAGCAATCACAGAAAAAGAAGACAGTCTTCGCGAGTCTCGTCTCAGGTCAC
+
abbceceegggggiiiiiiiieghihhiiiiiiiiiihiiiiiiihihihiiihhiiiihiggggggeeeeccc\bcccccccdcbbccb
@FCC1GLHACXX:7:1101:9378:1847#ATCACGAT/2
GTCGTCAATTTCAGGCAAAATCGTTACAATCTTCTATTGCCACGATAAATGCGTTATATGTTTAGGTTAAGTTAGGTTAAGTATATTTAA
+
a^aeceeegfgggfhiiiiiiihghhiiiiiiiiiiiighihiighihhhhhhefhiiiidghhihbdgggdddeedbcdd_`adceddd
@FCC1GLHACXX:7:1101:9412:1849#TTAGGCAT/2
CAGTAATTTCGGCTCCGTAAAGCGTTAAACGCGATTGAGCCTCAAATAAATGAACTAGAAAAAAAAAAATGCCTACACTCACAGCGACCA
+
_bbeecceggegghhhieffggfhffhhhbfghhffhihhfghihihgfghiiffegggedeecccccc^Y_]_b^bbbbRX]b^]TT]T
@FCC1GLHACXX:7:1101:9349:1850#TTAGGCAT/2
CAGTAATTCATTCTAGTAGTAGATCTGTTAAAGCGCGTATCAGAAATAGCTGTTGTCCCTGGTTTAACCTAGAAATATGGGAACTAAGCA
+
__aceecefggggiiighhghfiihhiiiiiiahhdhfdhiihiihfchhfghiiiihiiii_cghhhgffggcceceeedbbccccccc
@FCC1GLHACXX:7:1101:9288:1858#TTAGGCAT/2
CAGTAATTTGTTTGAATATCAAAAGCTTGTTCTTAAGACAAAGTTTTGATTTTCTATTAATAAGGGGATAGAGACATTTTACATATTTGT
+
abbcceeegggggiiiiiiiiiiiihiiiiiiiiiiiiihiiihiiihgihhiiiiiiiiiiiiihiiiiiiiiiigggggggeeeeeee
@FCC1GLHACXX:7:1101:9433:1863#CGATGTAT/2
CTCGGAATTAACTTGCTGTCCAGAGCATTGAAAAGGCAAATAGGCAGCTATGAAAGTATATTTACCAAACTGTGTTTCAACAGAAACACC
+
bbbeeeeegggggiiiiiiiiiiiihiiiiiiiiiiiiiiiihiiiiiiighhiiiggiiiiiiiihiiihiiiggggfgeeeeedddab
@FCC1GLHACXX:7:1101:9328:1866#CGATGTAT/2
CTCGGAATTTCCTTGACTTCCCTGGGCATAGAGTCATCGTACCTGCCACACGATATACCAATGCGAAAATGGCATCTTATGCGAAGAAAG
+
bbbeeeeegggggiiiihiiiiiiiiiiiiiihhhiiiihiiiiiiihiihhiihhhigiiiiigggeedbddddcccdccccccccccc
@FCC1GLHACXX:7:1101:9369:1866#CGGACGGA/2
GGCAGGAGTGTTCACCTTGCCGTGGGCAGATGTCTGCCTGATGCTGCTGCCTGCCAGCTGTGCTTCCCCCAGCCTCCCATGCAGAATACA
+
__aeeeee`eggeghiiihiihegghihfghhihhiiifihdfghhiiiieffhiiiiiiiihgggggeeecbcbccccccccccccccb
@FCC1GLHACXX:7:1101:9262:1871#ATCACGAT/2
GTCGTCAATTTGAAACTCACGGTTCCGGAGAAGGATGCTAAAAAATCTGGTAAGTCAGTGGCGGGGAGCAAGACGTCCAAGAAAACGAAA
+
a_aeceeegggeeaeeghihfg_dgghifhh_ffccgghiiiiiihfdfhefgfhhfffbdgeb^ETZEGX^GJXWX^V_YQX`bBBBBB
@FCC1GLHACXX:7:1101:9468:1875#ATCACGAT/2
GTCGTCAATTTTTCAGCTGTTCGACGGTTTTAAACTGGTAGCAGGCGCAAAGCTGAACCGGCAAAAAACTTTAGCAATCGATGTCGGCTT
+
b__eeeeegggegiifiihfghiifihfghhiiiiihhacgfiiihiddfggfgfgdgeeccacaccccccccbcbcbbaccdccccbcc
@FCC1GLHACXX:7:1101:9344:1889#TTAGGCAT/2
CAGTAATTTGTTGGTGATATCAGAATGTCTAGGAATGATTTTACGTGGAAAGCCCAAGACGAACTCAGTTAAAACTGGTAGCGGAGTTCT
+
abbcceeegggggidghiiiiiiiiiifhiiiihiiihiiiihiifgighfhiiiiiiiihiiiiiigggfgegeeeecdddcccc_ccd
@FCC1GLHACXX:7:1101:9251:1890#ATCACGAT/2
GTCGTCAATTTATCGATCGGTCACCACCAGCGTGTGACCAATCGATTAAGTTTTCAGCTCAAACTGCTGGCTGGTTCTCGAGGTTTATGC
+
_aaeeceeggggghifhiiigihiiffihihicgdghiiiiiiihiiiiiihhighiiiggffgfeeeeecdccbccccc`ccZ`b`bbc
@FCC1GLHACXX:7:1101:9453:1897#ATCACGAT/2
GTCGTCAATTATTGTATTTGGCCGACGGGCCAACAGATGGCGGTAGTGTGCAAACGTCAAACGCGAACAAAAACGATGCGAGCGCTGTGG
+
_a_eeceegggggihhiiiiiiiiiiiiiiiiiiiihiiiiig`ceadbdddddccccccccccccccccacccccccccccaccccccc
@FCC1GLHACXX:7:1101:9371:1897#TTAGGCAT/2
CAGTAATTGACAACCGTTTATTGGTTGCCGGACGTATTTGCTAAAAGCGGAGGGAGATAACACAGGGTTCGATCTAGCAACATCCGAACG
+
bbbcceeegggggiiihiihiiiiehiiiiihhhcghiiihiiihiiiihggecacccccccccccc[aac`cccccccbaccbccccac
@FCC1GLHACXX:7:1101:9482:1901#CGATGTAT/2
CTCGGAATTTTACTTGGATTCCAATGGGGATTTCACATACATTCTCAAAAGCAACAACAAAGTATTTTACTTAGAATATTTTTTGTTCAA
+
bbbeeeeegggggiiiifhiihiiiiiiihiiiiiiiiifiiiiiiiiiiihiiihfhiiiibghiiihiiiiegggggggeeccdccdc
@FCC1GLHACXX:7:1101:9311:1908#ATCACGAT/2
GTCGTCAATTTATGTTTGGTTTAGCAATGGTATAGATATCTACAATATCTGGAGCACATTTTTAGAACTTGGTACAGACACAAATGTGGC
+
abbe`cecgec^g_`deg``dfddfgdg_g^fgdhhicfddfcfdghdaeceghiff_ebgdcacgd`eb_b\_fhffbb`]adecbaba
@FCC1GLHACXX:7:1101:9393:1909#TTAGGCAT/2
CAGTAATTCGGGCGCGGTTATCCAGCGTCACGAGTTCCGCAACGCACAGAACGCTACGCTTCAATATACAACGCTTGTCGACTGATGGGG
+
bbbeeeeeggggfiiiihiiiiihihihiiiiiigiiiiiggeeccccccccccccccccccccddcdddcccccccccccccccccccc
@FCC1GLHACXX:7:1101:9329:1911#CGATGTAT/2
CTCGGAATTTTAGCACCTGTGGGAGCTTATGAATGCTTATGAATGCTGACGGCACTTCTTACAGAAAACGGCCATATAATGATAGCTGTG
+
__aec^ccggfce_egf_fe^ZdWabeg]efgghefgdee`efb]egfSX^eUO`b``gh\S\\R^bdZSZWX_^b]bZ]Z_``_R_b]`
@FCC1GLHACXX:7:1101:9353:1911#CGATGTAT/2
CTCGGAATTTGGAGATTGCTAGTGGTAATCTGGGAAGTTCTTATGAACTTTTGAGAATTTTTATCCGCCCTACTGATACACCTAGCCTGT
+
a__eeceegggggiiiiiiihhegheghhiiiiihhifgihhhiihiiihgghiiiiihiiiiiiihiihcgggeeeeeedddddbccac
@FCC1GLHACXX:7:1101:9263:1911#CGATGTAT/2
CTCGGAATTCCACCAGTCGAAAGTGGTTCGGTATGTGATCCATCTCCGAGTGGACAGCTGCCGCAAGCCGACTGACCTCCGCGTCAAACA
+
bbbeeeeegggggiiifhhihihhhbfghhicfgfhihhhhiihifiiiieefehhiiigggeecccbccccccccccccccc]_]accc
@FCC1GLHACXX:7:1101:9303:1921#CGATGTAT/2
CTCGGAATTGCCTTCTCGTCACGTTTTTAGGACGGATCAAGAGTTTAAGATCACCGTCTATAATCACGGATTCACATTTTGGAATTGCAA
+
bbbeeeeegggfgifghidgdeffghiicgfhdffdghiiedg_fghhddfffhhhbdgege\aceeccaccccccccedbacccbcccc
@FCC1GLHACXX:7:1101:9427:1925#CGATGTAT/2
CTCGGAATTGATTTATAATAGTGCATTAGAATCCCAAAAGCAACGAGTTCCAAGTGCATCCTTCAAAAGACGACCAGCCACACCTGGTTG
+
_abeeeeegggggiiiiiiiihhiiiiiiiiiiiiiiiiiiiihihggghhihhegiiiiiiiihhihiiigfeecdccccccccccbbc
@FCC1GLHACXX:7:1101:9265:1931#CGATGTAT/2
CTCGGAATTCATTGTTATTTTTGTCATTCATCATTCCGAAATGTTAGCTGCTGATTTCCATCGTTTGATAAATGAGAAGCAGGCGGCAAA
+
bbbeeeeegggegifhhfhiiiiiiiiiifiiiiiiiiaghhihhiiiiihhiiiiiihiiihbfhiiihihiiggdgggeeecccaccc
@FCC1GLHACXX:7:1101:9299:1942#CGATGTAT/2
CTCGGAATTTATTGAAACCCTTCTCATCGTGACAATATGTCTACTTGAAGGTTTCAAATAAAGTGCTTTTGGTTTATGTGGGAATATTAT
+
_bbeeeeeggggghfh[dffdghhh_gghafhif_]ff_ce_eghhbfddaOO^eedfggiibW\`_feb`aadgbg`bbcc^bddddbc
@FCC1GLHACXX:7:1101:9338:1943#TTAGGCAT/2
CAGTAATTTCCGACTAAGATTACAAAAATGGTTCCAGCTTGTGAAAATGCTGTTTGCGAAGAGATTTGAGACCATATTCAAGTTCTATTA
+
bbbeceeegfggehiiiiiiihiiiiiiiiigfhihiiiiiihihiihiihihiiiiihiiiigggggfeeeeddcddddccccdcdddd
@FCC1GLHACXX:7:1101:9281:1944#CGATGTAT/2
CTCGGAATTTGAAACAGTGACAGATTTGTTCACCCACCTGAAACGCGGAGCAACAAGGGCCCGCCTACGAAGCAGTGTTACGATAAACGG
+
bbbeeeeeggeaedghcfgfffhff[gaggghfff_fhhchfbcafhhfg`dgdee_^^Z``a]ac^^^ac^_X^Y`]_b`a[[^BBBBB
@FCC1GLHACXX:7:1101:9424:1955#ATCACGAT/2
GTCGTCAATTTTAAATAATCTATTTTATACCTCTGGAGTAGTGATGATTCTCTAGTTCGAGACCAGTAGAACTAGCTCAGATACATTTAT
+
_abeeeeegggggiiiiiiiiiiiiihiiiiiiiiifhbgghhhiihiiihiiiiiiiiiiiihiihhiihiiiiifhigegggeeeeee
@FCC1GLHACXX:7:1101:9290:1965#ATCACGAT/2
GTCGTCAATTCTGGCAGAAACTCAATGAACTCTTGGAATAAAGGTTTACTTAAATGTTTGATTCAGAATAAGTTTCTTCAATGACATTTC
+
^Z^cZ\acege^`^aagVbff`fhdgfdffgffdbb^_fdghbf^fd``aadf_e_agfd_effdffhafhi\c`cgffhbgdbZ`^R`b
@FCC1GLHACXX:7:1101:9459:1970#ATCACGAT/2
GTCGTCAATTGAGTGGTTGCCAAACTGCTTAGTAGCGCTCTACCCACAATACCGAACAAAAGAGATCGTGACCGGTTTTTGCTACTCACC
+
babeeeeegggcghhhhhiihhiiihhihihigffghhiffhhiidgbgfhhhiiiiiggggeeeeecdddcbcaZ_^aacccdcccccc
@FCC1GLHACXX:7:1101:9319:1986#ATCACGAT/2
GTCGTCAATTATCAACAATGTTGTCTAAACCAGAACATATAGCAAAAAACACCTCATAAATAAATATCAGATGACTGGGGCATTCGAGAA
+
babeceeeggfggiiiiiiiiiiiiiiiiiiiiihiiiiiihiiiiiiiiiiiiiiiiiiiihiiiiiggggggeeeeeccccccddccc
@FCC1GLHACXX:7:1101:9387:2000#TTAGGCAT/2
CAGTAATTGTAAGCAGCAAAGTCATCATTGCAACTAAAACGAATGACGGGCTACTTAGCCTTAAATGTAGAACATACACTACCCACCCAT
+
bbbceeeegggggiiiiiiiigiiiiiiiiiiiiihiiiiiiiiiiiiiiihiiiiiiiiiiiiiiiggggggeeeeeedddddcccccc
@FCC1GLHACXX:7:1101:9551:1845#ATCACGAT/2
GTCGTCAATTTTGTTCGGAGGCGATTGATGGTGGAGGTTGTTGTGGCTTTTGTTGCGGCGGGGGTGGGTTTGGCGGGGGGGGTTGTTTTG
+
b_aeeeeegggggiiiiifgihifghiahiiafgcffZeg`fffhifegggd_cceccccccaBBBBBBBBBBBBBBBBBBBBBBBBBBB
@FCC1GLHACXX:7:1101:9678:1845#ATCACGAT/2
GTCGTCAATTTGTGTGTAAACTCGACGTTCCCCAAATGCAGCACCGCTGCCAACACTTTCATTATGTCACTGATCTCTCCATCATCGAAA
+
_aaeeeeeggggghhigggiiiiiiiighiiiiihiiiihiiiiiihiiighhiiggggggeeeeeeeddddddddcdcccccccccccc
@FCC1GLHACXX:7:1101:9626:1853#CGATGTAT/2
CTCGGAATTTTTGGCATCGGGAACTTTTGAAAAATAAACCACACCCTACTACACATCCTTTGGAATACATTTTCCCCTCCGAATGTAATG
+
_abecceeggggeffdf_fgffgfhiiihghhidgdffhhhhhibghedgbffhfhffgg`g]_beecccdddd]b\b_^a^c_`bcYT]
@FCC1GLHACXX:7:1101:9651:1855#TTAGGCAT/2
CTGGGAATTTATGGCAACGGGAACGTTAGAAAAATAAACCACACCCTACTACATATACTTTGGAATACATTTTAACATTAGAATGTAATG
+
BBBBBBBBBBBBBBBBBBBBBBBBBBBBBBBBBBBBBBBBBBBBBBBBBBBBBBBBBBBBBBBBBBBBBBBBBBBBBBBBBBBBBBBBBB
@FCC1GLHACXX:7:1101:9570:1857#ATCACGAT/2
GTCGTCAATTTCTGGTTCCAGTTTTTCTTAGTTATTCTTTGAAGAATCCTACAAATGGTACATCCTGAGGGCCCAAACTGTTGTAGCAAC
+
_abeeeeegggggiihhiiiihhiiiiiiiiiiiiiiiiihhhihiiiiihiihhiiifhiiiiihhiiiigghhggggeeeeeeddddd
@FCC1GLHACXX:7:1101:9730:1861#TTAGGCAT/2
CAGTAAATACGAAAAGATTCTCCCTCACAGCCACAGCATTCGAAAGAATAATAATCACATATTCACTAGACTCTCGGCAAGTCTAAAAAA
+
bbbceeeegggggiiiiiiiiiiiiiiiiiiiiiiihiiiiiiiiiiiifghiiiiiiiiiiiiiiiiiigggggceecccbbdcccccc
@FCC1GLHACXX:7:1101:9665:1877#TTAGGCAT/2
CAGTAATTTGAACTCAAATAACTTGCAAAAAAATCTTATCGTACTGTATTTGTTAAAAACTGATTGTTACCACAAAAATACCTTGACATA
+
bbbcceeegggfgiiiiiiiiiiiiiiiiiiiiiiiiiiiiiiiiighiihiiiiiiiiiiiiiihiiggggggeeeedddcdccccccc
@FCC1GLHACXX:7:1101:9705:1880#TTAGGCAT/2
CAGTAATTCGAGAGTTACTTCTTCGTAGAGCTTATTTCTTTTTTCGATTATTTCATTGATATCAAGAGGTCTGACATCTTGATCCTTAAT
+
bbbceeeeggggghghiiiiiiiiihXedghhiiiiiiiiiiiiihihiiihiiiiiiiiiiiiiihiiggggggeeeeeeedddddddd
@FCC1GLHACXX:7:1101:9645:1884#CGATGTAT/2
CTCGGAATTCTCTCAATAGTGCTGAAACCTTTTGATAAAAGAAACCTATAAGAAATCTAATATTGAAGACAAAAGCTACAAAAAATGTTT
+
aa_eeeeegggggiiiiiiiiiiiiiigiiiiihhihiiiiiiiiiiiibegghiiiiiiihiiiiiiiiiiihigegggfececdc]`c
@FCC1GLHACXX:7:1101:9565:1885#CGGACGGA/2
ATGAGGCCAATGAATATATGAAAAAATAGATATCATTACTACTCATTAAAGAAATGCAAATCAAAACTATAATAAGATACCATCTCATGC
+
bbbeeeeeggggghiiihiiiiiifgfghfhiifhiiiiihiiidhhiiiiihhiiiiihiYegiiiiiihiiiiffegggdeeeeeddb
@FCC1GLHACXX:7:1101:9524:1888#ATCACGAT/2
GTCGTCAATTACAAATGCTTGTATTAACAAGAATATATGCCTAATAATCATCTTTTTCTCACCCACAGCGTTCGCTCGAACAGTTCAAAA
+
bbbeeeeegggggiiiiiihihiiiiihihiiihffhhiiiihiihiihggggihiiiiiiighhiiihihieggeecaddccbccddcc
@FCC1GLHACXX:7:1101:9685:1898#CGGACGGA/2
TTTCTTTTTATAAATGAGGAATCTCAAGCTTTTTGATATTAGGTAACATGTCTTACACAGGTCACAAAAATAGCAAGTAGCAAAGCTGGT
+
bbbeeeeegggggiihiiiiiiiiiiiiiiiiihiiiiiiiiifhhhiihiiiiiiiiiiiggfiiiihiiiihhiiggggggeeeeedb
@FCC1GLHACXX:7:1101:9548:1905#TTAGGCAT/2
CAGTAATTATGTAACCCGGCACCAATGATTCTCGCTGAATTGCTCAAGTGGTGAACATAGTGCAACGACATTACCCTTGGCCTCAGACCC
+
___aaccceggeeghfgfaefhhiffgggdhfhffcececaaaccffbbcd\Zeg``ehfc_fcc`gdcecb`bbb`bcccccccb_`ac
@FCC1GLHACXX:7:1101:9517:1915#TTAGGCAT/2
CAGTAATTCTCTCAATAGTGTTGAAACCTTTTGATAAAAGAAACCTATAAGAAATCTAATATTGAAGACAAAAGCTACAAAAAAGTTTTC
+
bbbeeeeegggggiiiiiiifiiiiifdghiiifhiiiiiiiiiiiiiiiiiiiiiiiiiiiiiiiiiiiiihiiiiihgeggec_bcdc
@FCC1GLHACXX:7:1101:9744:1924#CGGACGGA/2
AGGTGTGTTAAGATCTACCAATATGATTGCAGTTGTTGTTGTTGTTGTTGTTTGTCAGACAGAGTCTCAATCTCTCACCAGATCTGGAGT
+
PY\SY\QQ`bS^cgYKQ^RR[b[eYbddXeJJQ^IYWWcffZZ^O^ecQ^aad^GIN\Waf`dBBBBBBBBBBBBBBBBBBBBBBBBBBB
@FCC1GLHACXX:7:1101:9622:1930#ATCACGAT/2
GTCGTCAATTAACTTCAGTCCGGCAAGGGATTGGTTGCAAAGAAGCAAAAAAATCCATAGAAGTGAGAATAAAAAAAAATCTGCTGCAGT
+
baaeeeeegggggiiiiiiihiiiiiiiiiiiiigfhhiiiiiiiiiiiiiigggeeeeeecd_bddccccccccccaccccdccccccb
@FCC1GLHACXX:7:1101:9502:1933#CGATGTAT/2
CTCGGAATTTTGCTACGCATACCGCCAACGTTCTGGTAGTACACGGATATTTTCGATTTGGCGGGTGTAGCGGAAAGATGCGAAGTTGGA
+
bbbeeeeegggggiiiiiiiiiiiiiihiiiiihiigfhghiiiiihiiihhfhgdgggeeecccEWOY]]ZaOXa^]Y_ba^][O]_bR
@FCC1GLHACXX:7:1101:9679:1934#CGGACGGA/2
TGTGCTTCTTTCTGGAGCAGTCTGTTTTCTGTGAGCTGGCTTCACTCTGGTTAATCACTTAGCATGGTGAGATTTCACCTGGTTGCCCCT
+
bb_eeeeegggggihihhhieghihihiiihhiiiiihihihh^eghiiiffghhihhiiiiihiiiihiiiihiiiiifgggeeX^^`c
@FCC1GLHACXX:7:1101:9544:1936#ATCACGAT/2
GTCGTCAATTAGGAAATGACGTGCGACTAAAAATATGATAAATGAGTGGGCTGCACTAAGGAGGAGTGTAGAAATATAGTAGTGACAGCC
+
___eeeeefggggihfhihiifghhhhhiiiihffhihiiiifhiihhfhcgghiihffhihgggeZabdb_bdcbedcbccecdccbcc
@FCC1GLHACXX:7:1101:9602:1944#ATCACGAT/2
GTCGTCAATTTACAATCCGTGAAGATCCTCGACCAGCGGTGACTTGAACCCACGACCCTTAGCTTGGTCTTGTTGAATGGCTACCACGGT
+
babeeeeegggggiiiiiiihiiiiiiiiiiiiihiiiicgfgiiiiihiiifggeecdddccccccbbcccccccccccccccccccc_
@FCC1GLHACXX:7:1101:9570:1944#TTAGGCAT/2
CAGTAATTTGTTGAAGAGCCATATAACACTTAATACGTATGATAATATTGTTTCCCTTGTAGTAAAAACACGTGTTCTGGCTGCGAATAT
+
abbeeeeeggggghihifhhhiiiiiigiiiiiiihifhiiiiiiiiiiihghiiiiiighihdhhfhiiiihhhiiigdgggeebcccd
@FCC1GLHACXX:7:1101:9523:1946#TTAGGCAT/2
CAGTAATTCTTGTTCTGGATCAAATATGTTGATATAGCCCAGAGTGTCCTGGGACCCAGAGAAAAACTGTTCTAGGTAGAGATTTCCTCT
+
a_acaecegggggiiiihghihhfghhhhfhhiihihhhiiiiiefaggihihhhiihhiiiihfhiihfffhhggdggeedcdecdddd
@FCC1GLHACXX:7:1101:9648:1959#TTAGGCAT/2
CAGTAATTCAAGTTTTCCATAGACACATCTAACGAAATATTATATGCAAAAATTGCAGCGTCTATGGCGCGCCGACCAAGAGTTGGCTGC
+
bbbeeeeegggggiiiiiiiihiiiiiiiihiiiiiiiiiiiiiihiiiihiiiiiiiiighiiiifhiggeccccccac_abccccccc
@FCC1GLHACXX:7:1101:9540:1961#CGATGTAT/2
CTCGGAATTTGTCAAATCTGCCGGCCTAGGGGGCAAAACCAAGTACGCCGGAAGCTTCCTATAGGTCTTATGAAGTATTCAGGAAAATTT
+
b__eeeeegggcgiiihidiihiiihihhiihhihhhhiiihifhhgggeccaaaccbccbccdbbbcccccccb]bbdddcbc_X[bbc
@FCC1GLHACXX:7:1101:9706:1964#CGGACGGA/2
AGTGCTGTAAAATTTTACTTTAATCAATTTAAGACTCCAGGAACAATTTTTGCAAAATCGTGTGATAAGAACATGGTACCATACATTCTA
+
a_aeeeeegggggiiiiiiiiiiiiiiiiiihiiiiiiiiigiiiiiiihiiiiiiiiiighghihhiihiiiiigdgggggeeeeeedd
@FCC1GLHACXX:7:1101:9732:1970#TTAGGCAT/2
CAGTAATTTGTTTGAAGATCAAAAGCTCGTTCTTGTAGTTATATCTTTCACTTGCTTCTATCTTGCAGTCTTAATCTATCACAGTTGATC
+
bbbcceeegegggiihifggdghiiihfhfffhhhiiiecfhhiifddbaaefdgiiiiiiiihH\eghfhfhifabghiiegg^bgeee
@FCC1GLHACXX:7:1101:9622:1972#CGATGTAT/2
CTCGGAATTTCCGTAGTTAGAGGGAAAATCGCTCTTCCGGAGTGCGATGGTGACGGCGCAACTCCCTTCTAACACCGGCCGGCAGTTAGG
+
bbbeeeeegggggehhiighgffiihhihiihiihiiiiifheegfh\fffffghgecccccccccccccbcccccccccccccc[bbcc
@FCC1GLHACXX:7:1101:9571:1975#CGGACGGA/2
AGACAAGTCCTTAAACGACCTGATGGAGCTGAAAACCATGGCACGAGAACTACGTGATGAATGTTCAAGCCTCAGTAGCTGATTTGATCA
+
_aaceeeceggggiiiiiiihhiiiihiiiiihiiiihhiehfhihfghhhiiifghigegggggeeee_cddddbdcccbbbcdbZbbd
@FCC1GLHACXX:7:1101:9520:1976#CGATGTAT/2
CTCGGAATTGGAAATGGCAGCCTGGAACGATTATTGAAGCAGTTGGAAATGTGAACTACAATGTCCTTCTGGATCAAGTCTCTGGCCGTT
+
bbbeeeeegggegiiiiiiiiiiiiihiihhihhihhiihdgghiifhiiiihhiiihiiiiihiiiiiggggggeeeeeebddddcccc
@FCC1GLHACXX:7:1101:9618:1991#CGATGTAT/2
CTCGGAATTTTCCGCGTCGCCATCCACGGCTGAGGCCGCAGTTGGAAAATCTTTTTTGTTTCTTTTTTTTTCTCGTGTAGGGTAAGTTAG
+
bbbeeeeegfgggihiiiihiihifhiihiiigiihhifdeaded_bcdcccccccccaccccccccccccbbba__[``baX`bbbccb
@FCC1GLHACXX:7:1101:9693:1996#TTAGGCAT/2
CAGTAATTACACAGATTTTTTCCTGCTTTTGCCTACAGATTCTGTGATCACAGATCACAGATTTTTTAGATGAAAAAGATTTTCAAGTTT
+
bbbcceeegggggiiiiiihiiiiiiiiiihihhihiiiiiiiiiihhhhghihihiiiiiiiiiiihfgggeggeeecdcddddbc`bd
@FCC1GLHACXX:7:1101:9590:1998#CGATGTAT/2
CTCGGAATTACTCCTTCCAAAAACTCTAAAGGCAAGTTTCCTTGGAGCGCTTCATTTAAAATTCTTAAAAATAACAATAAGAGATAAAAG
+
bbbeeeeegggfgiiiiiiiiiiiiiihifhhhiihhhhiiiihihhiiiihhiiihiiiiiihiiihgggggeeedeeddddddccccc
@FCC1GLHACXX:7:1101:9715:1999#CGATGTAT/2
CTCGGAATTGTCCTTCACGCAAAAGGGTCATTGAGGCTCGTGCCAGGCAGATGAAAGATAATATCCGTTACGATAACGGTCGTTTCCGGA
+
__beeeeeggfegiihihihiihdfiidfhifhhiiihhfdfbgegbe\bfgdggh]d_`ggec]_d`bba_aaccccc[_a_aa`b^a[
@FCC1GLHACXX:7:1101:9932:1845#ATCACGAT/2
GTCGTCAATTGATGATCCAACTATGTATTGTGACTGTTGAGTGGCGTAAGCTACAAATCAAGCGTGAAAAATCTCGAACATAAAATATGA
+
bbbeeeeegggggiiiiiiiiiiiihihihghiiiighfiifhhiighihgghiiiiiiihiiiiiigggggeeeeeedcddcccdcddc
@FCC1GLHACXX:7:1101:9777:1855#ATCACGAT/2
GTCGTCAATTATGTTTCTGTTGAACGGAGATGTTCTCTTGCTTTTTCGGATTATGTTGCGTTCGGCGATGTGTAGTCTTCCTCTGTATGA
+
bbbecceegfgfgghihiigfhhiffhgffddfghhiehffhihiifihhdghiigihiiiifdddbaacccddcd`cccccccbbcbcb
@FCC1GLHACXX:7:1101:9981:1855#ATCACGAT/2
GTCGTCAATTTGCTTGCCACACGATAGACGAATACAAAACTGACAACTTTGGCAAATAAAGCTCTCAGTTGATAACTGTCGAAGTATTCA
+
_aaeeeeeggfggiiiiiiiiiiiiiiiiiiiiiiiiiiiiiihiifhiihhigfhiiiihiiggggggeeeeeeeddddccccabcdde
@FCC1GLHACXX:7:1101:9886:1855#TTAGGCAT/2
CAGTAATTATTGAGTTGCCTCAATAGCGTATCTGCTACGAGATTCCACAAAAGTGGTGACAAGACTCCCCCTTGGGGGCATCCGCAAACA
+
abbcceeegggggifhiiiiiiiiiiiiiiiiiiiffhhiihhhhhiiiiiihaghggiihhihhiiiiggeeeeacccccccccc_acc
@FCC1GLHACXX:7:1101:9815:1861#CGATGTAT/2
CTCGGAATTGCGTTTCTATTGTGCTTTAAATGTGACGTGGGGACTAAATAAGTAACTCTATGCAGGCGTAAGTTATTTTTCATATTAATA
+
bbbeeeeegfggghhiiiiiihiiiiihiiie^ffhfdghihffhhfhhihfbfhhiiffghhifggecebdccddbddcccccddec`b
@FCC1GLHACXX:7:1101:9803:1879#CGATGTAT/2
CTCGGAATTTCCTGAAGAACCTTCCTGAAATAGTTGAAACAGAGACTTTAGGGACCTTTTCTGATATTGATATGATGATGATGGTGAGAT
+
bbbeeeeegggggiiiiiiiiiiiiiighiiiiiiiihhifhiiiiiihiiiiiiiiiiiiiiiiiiiiiiiiihhfegggfgecceedd
@FCC1GLHACXX:7:1101:9964:1893#ATCACGAT/2
GTCGTCAATTATGCGTATATCATATATGCTTATTACAGCTCTTTGGAGCAAGAACAACTTTACTTTTTAAGCCAAGGTGTTCAAATGGTT
+
_aJaceccgggggiiiiiiXeghiiiiiiiiiiiiiiihiiiiiiiiihihiiiiiiiiiiiiiiiiiiiiiiggggbceeeeddddddd
@FCC1GLHACXX:7:1101:9835:1894#CGGACGGA/2
CTCTAGGGCCAGGGACTTTAAAAGAGAGATCTTCCAATCATCTGAGGCTCACATGTGCTAAAAAAAAATCCAAATTTAAATTATCTAAAA
+
aabcccZaeegggddffhihhhiihhcfgbghdghbgfdddfhhihiiifefbfhfghihiihhiebcaccbbbccccdb`cbcccebbc
@FCC1GLHACXX:7:1101:9780:1894#TTAGGCAT/2
CAGTAATTCGGTTTTTCCATCTACTTATCTGAGGTATTCAAACCTCTAAGATAAGTACCAGAGAATATTTGAAATAAATAGAACAAAGAG
+
abbeeeeegggegiiiiiiiiiiiiiiiihhiii^fhiiihiiiiiihihihiiiiiiiiiiiihihihiiiiihiigggggfgeeeebd
@FCC1GLHACXX:7:1101:9899:1894#TTAGGCAT/2
CAGTAATTTGTTCTTTGTTTGTTTGAAATATGAGATAAAATAACAAAAATAATAACTAAGTTTATATGGCATCCCGGGTAGAGGTGAATA
+
abbceeeegggggiihigiiihiiiiiiiiiiiihiiihiihiiihiiiiihiihhhiiihhiiiiihfhiiiiiiig\aadcd`bdcdd
@FCC1GLHACXX:7:1101:9954:1912#ATCACGAT/2
GTCGTCAATTCGAAATCCCACTAGTAACGGGACGCATCACTGCAAAACAGCAACATTTATTCTGACTCCTCCATTCGGTTCATTACGGTG
+
bbaeceeegggggihiiiiiiiiihhihiiehiffihhiiiihihiiiihdggggggggggeeeeeecddddbcdddc_cccdcdcccb^
@FCC1GLHACXX:7:1101:9911:1912#CGATGTAT/2
CTCGGAATTCCCGGTAATCCTCCCAAAACGACATCGTTTGACAATGTTGGTACCAGAGTTGCTCGCTGTCACTATCAACGCTTAAAATTC
+
a^^c`ccegfgf`gdghihfhhffhhhigghihacaGW^afgf`be_HW\c_V\b\`dVH^a_bcabba_`b_`cb]bcaa^aa`b`SY]
@FCC1GLHACXX:7:1101:9978:1915#CGATGTAT/2
CTCGGAATTCTGAAATGTCAAAACTAAGAATGACAGTTCTTTTGACGTCGCCAGAAATTGCAGCGTCTATGGCGCGCCGACCAAGAGTTG
+
a^_ccceecgcc^f_edgdhdbccefffdde[deffghifhhfdaee^efgghgihhhh_dgfgf\bdecddbcaacaacaaaccca]]]
@FCC1GLHACXX:7:1101:9844:1917#CGATGTAT/2
CTCGGAATTAACGAGTTCGTTGAATCGTTGCTGGGTGGGTGTGGACGCTATCCGGCATCGATTTCCGAAGCGCTCCACTTGGTTCGACTA
+
bbbeeeeegggggiihiiiiiiiiiiihiiiiiii^eghegfhiiiiegggeeeeccccccccccdccccccccccccccbb`ccccccc
@FCC1GLHACXX:7:1101:9929:1922#CGATGTAT/2
CTCGGAATTATGTCTCCAGGAAGCAGAATGATCTTCGTCGGAATCCGAAGAGTTTTTGGAACTTTGTCAACTCAAAACGGAAAGAGCACG
+
a_beeeeeegggghihhhiihfcdfdgfhfghfhhhfhhhffhhhihic``c_egfgfgfegeeeacedddcdccccaacccc[b[[bca
@FCC1GLHACXX:7:1101:9984:1929#TTAGGCAT/2
CAGTAATTGCATTAGATTTACGTAATGTGCGACGCATTCGTCACGATGCCTAAAACCACAGCTCAATAACATACGTCACATTTCGTCAAA
+
a_bcceeeggggfihgfhhihi_abghghhifffggiiiiiihhihiiihfbffh_Zbdggeeeeebdbd`bcccbcccbcbcbccccab
@FCC1GLHACXX:7:1101:9903:1934#ATCACGAT/2
GTCGTCAATTCGCGTTCTCCGGTTCTCGACCAGCGTATTTCCTGGATAGCTGCCACGTTCACGCCGACATTCCGCAGTTCACGAGCCAGG
+
bbbeeeeeggggfihiihiiiighiiiiiiiiiihaehiiiiiiiehihigggggeecdcddccccccccbcdccccacccccccbcccc
@FCC1GLHACXX:7:1101:9798:1936#ATCACGAT/2
GTCGTCAATTTTCCTCACCCACTTCATCCGCGAACTTTCTTCTACTCAAGCCGAACAGCGGAAGACACAAACTAATCTTGAACGCCCATT
+
_a_eeeeegggfgiiiiiiihiiiiiiiiiiiifhiiifhiiihiiiiiihhifgeeebcc_aaccccccccccbbcccccccccccacb
@FCC1GLHACXX:7:1101:9774:1939#CGATGTAT/2
CTCGGAATTAGCTTGGACTAGAGCCCCTCTAACCAGTGAGAAACAGTTTGCAAAAGCACGTGCTTTCTGAAACACAGCAGTCCATTGTGT
+
_abeecccgeccgigafgfhhfhdhfihdbgghiiicghf_fgfh_efh_dhfiihiiihefhhffgfgggeeeeedcddbb_bcdbbb`
@FCC1GLHACXX:7:1101:9956:1951#ATCACGAT/2
GTCGTCAATTGATTCAAAAAGGATATAAATATAACAAATATAACTTTAAATATGAATAATAACAAAAGTTCCAATGAATGATCCCAAAAA
+
b_aeeeeegggggihhhhihiihiiiiiifhhhiihiiihihiiiihhhhhhhihihghhghhiiihhgfghiiidhiihhgfdddeacc
@FCC1GLHACXX:7:1101:9937:1952#ATCACGAT/2
GTCGTCAATTTCAGTATTAGTATCATTCCAAATATTACATTCATTTCTTATATCTAGGTGTTCTGTGTTATTAGACAACACTATCATCCT
+
b_beeeeegggggihiihiighiiiiiiiihiiiihiiiiiiiiiiiiiiiiiiiiiicggfiihhhiiiiiihihiiiiiiihiggggg
@FCC1GLHACXX:7:1101:9880:1956#CGATGTAT/2
CTCGGAATTGAAAAGTGAACTCCAAGTGCCAAGTGATTGTTGTTTCACCTGTCTGCGACGGTCGGACGATTGTCTGCACATTACCTGCGG
+
bbbeeeeegggggiighhfgehiiiighhhifh_fffhdhhighhhahhfhhgiiiihhigdgecccccacccdcccbccccccccccac
@FCC1GLHACXX:7:1101:9824:1957#CGATGTAT/2
CTCGGAATTTGAGGATGTTTCGAGAACGCTGCTGCAGTACCGTCGGGATGCAATAACAGCATAATGCTCATTTTGTACATCCCAAGACAT
+
bbbeeeeeggfggiiiighiiiiiiihiiiiiiihihfghiighiiifhifggggggeeeeeddddbddccdedc`cdedcccccccccc
@FCC1GLHACXX:7:1101:9848:1958#ATCACGAT/2
GTCGTCAATTCGCTCACCAAAGCCATCTTGGGGACTTTAACATCACAGCAAATGTTAATCATATGTGGTTTTCGATTTTCAGAACTGGGC
+
_bbeeeeeggggghiiiiiiiiiiihiiihBBBBBBBBBBBBBBBBBBBBBBBBBBBBBBBBBBBBBBBBBBBBBBBBBBBBBBBBBBBB
@FCC1GLHACXX:7:1101:9916:1970#TTAGGCAT/2
CAGTAATTTCATTTGATGTACCGTAAAACGGGGTAACTTTGATAATGCGGGTAACTTTGATAATGCGAGACTCTCAACACACTAAACGAA
+
__^`ccacgcggefbfhbggfhddefgd`[fhh_eacd]e]egfee]eaffaacghhdggg]d]\Z^aaccbbcbbbb]aacccbbc^[a
@FCC1GLHACXX:7:1101:9756:1975#CGATGTAT/2
CTCGGAATTTTCCCACGGATTCTATCAGGAGTTTCTCTAGGGATTCCATCAATAGTTCTTCTTGGAATTACCAGGAGAACATAAATGAAC
+
a__eeeeegggggiiiihdghihiiiihihieghehhhhiiefiiffhghadfgegghiihhhhhghhiifdgeeedeeeddcddddccc
@FCC1GLHACXX:7:1101:9928:1979#ATCACGAT/2
GTCGTCAATTTGAATATTTAGCAAATGTATTAATCGTAGCTTCTGAACACATACTAAACATCAAAAATAGTCTATGAATCATTTGAAGTA
+
_\\cYaccgaeecedgifhhdhdgi_e[bdecghffaeefffegfddg_c`ffaaceggghhifg_ecgZNVV\b_d`Sbd`gb`dZbV_
@FCC1GLHACXX:7:1101:9991:1991#CGATGTAT/2
CTCGAATTTAGGGCGGATATATCGACGACATATGAGAGTACCCTCAGGATTTCCCCTAACAACCCTGCAATAATCAAGATTCTTCATTAT
+
bbbececeggefghihfYeadfghhhhU_`fhihhihhggd\dgeece]]]b_`b^bcba`baaccccbbc_``]bccbbb_``bccdcc
@FCC1GLHACXX:7:1101:10107:1845#CGATGTAT/2
CTCGGAATTTCGTTCACTTGGAAATCCTTAGATTTTGCAAGAATTGGTAAATCCAATACACAGCAGATAAGCTGGGATTTAAACGAAGCA
+
bbbeeeeegggggiiiiiiiiiiiiiiiiiihiiiiiihiihiiiihefgghhhiihiidhhiiiiihiiiiihggggeeeeeecccccc
@FCC1GLHACXX:7:1101:10057:1846#CGATGTAT/2
CTCGGAATTCCGATGATGTCGATATCGTCCGCAAAGCCAAGGAGCATATGAGAACGTGTGATAATGGTACCGCTTCTCTGCACACCGGCT
+
a_^caceeggggghff_ffhiihfhhi^fhfafgcfhhhhhiifhiiihhhifhhg^dddceeeedcZ`bdcaaacccccbccccccccc
@FCC1GLHACXX:7:1101:10193:1848#TAGGCATC/2
CAGTAATTTCGTTCGCTTTTCATTCCATCCTGGCATCAAACTTTTCCACGAACTCACAACACTCATCTTCGTTGTGTCGATCGATCGCCA
+
_bbceeeegggggiiiiiihiiiiiiiiiiiiiiiiiiihiiiiihhiiiihiiiiiiiihihhiggggggeeeecddcccccccccccc
@FCC1GLHACXX:7:1101:10038:1848#TTAGGCAT/2
CAGTAATTTTAGATTAGCCAGAAAATCAAAAACAGATAAATGTGTCACAGAGTAGGCCTGTAGAGCTGAAGGACAATCGTTCATCCCTTG
+
bbbcceeeggggghhiffhhfhhhhiiiiihhhghhhihiihfhfhfhihhi[efhhhiiihiihcffhhhhdhiggggdedeeedccdb
@FCC1GLHACXX:7:1101:10138:1853#TTAGGCAT/2
CAGTAATTTTTTGATTTTAGGCTTGCAAAAGGAAATCCACCAAAGTATCCAGGAGGGATAGTTTCGCCGTTGTCTTGTCCAGAACTGCCA
+
aa_cceeegggggiiiiihiiiiiiiiiiiiiiiiifhiiihihheggifhhihiiiffggggegeeecaccccccccccccbccccccc
@FCC1GLHACXX:7:1101:10002:1860#TTAGGCAT/2
CAGTAATTCCCGAAGGGAACTCATTAAAATATTACTGAAGCAATCTATGAAGGAATCTCTGGATGCATTCCTGCTGTTACTCCTCCTCTC
+
^__ccac`eegegifif`egfhfffghhiiihhhhfbghff`gffhfhdfhhiiihihhfhffh]fdddgfhfge`ddgecedeeddddd
@FCC1GLHACXX:7:1101:10056:1862#TTAGGCAT/2
CAGTAATTCATAAGTGACTTTCTCGGGGATGGGATTCGATCCCAGATCCTCGGCGTGAGAGGCGTGTGTTCTAACTAGAGGTACTGTGCA
+
a__cacceegfcgh]a[ce`dbgbafhfH_beRccegdhbcfebfhibfffggad`UZa]V\\YacW[KY]`GTYYSY`baGYGSGS_b_
@FCC1GLHACXX:7:1101:10034:1875#CGATGTAT/2
CTCGGAATTTTGGGACCAATGTAGTACAACATTTTCACATCTGACTTACCTGACTTACCTCAGGGATGTCAAAAATCTTTGTTTATGGAT
+
__beeeeegggggiiiiiiiihiihhiiiiiiiiiiiiiiiiihiiiiihhhhiiiiiiiiiiihghhfhigggggeeeeeedddddbcc
@FCC1GLHACXX:7:1101:10200:1875#CGGACGGA/2
TATGAATGCCAGTCCTGGAGGCTCCATCTCTATTAAGCTTACCATTTGTTTCCTCTGGAAGCAGTAAAAACCTAAGAGATTCAAGCCAGC
+
bbbeeeeegggggiiiiihiiiiiiiiifhihiiiiihiihgihhiiighgfhiiiiihiiiiiiiiiiiihiigggggeeeeeeecddc
@FCC1GLHACXX:7:1101:10249:1880#TTAGGCAT/2
CAGTAATTTTACGAGATGGATTGAGGGTTCTTTGGTACTGTCTTCTAATGGAATTTTCCATCAGTAAGTTTAATGGGAGGTACGTTTGGC
+
a_bceeeegggggagbfgh_eghbghh_effiiiicfhhiihihhiiiihfghdghihiihifhfhhfegffhiiigefe^_ccbbdcac
@FCC1GLHACXX:7:1101:10120:1885#CGGACGGA/2
TTCCCCCACCCCTAATTCCCCTGCCCCAGGTCAGCCGTTGTCTTTGCTCATCTCTGTTTTAAGAGGTGGCCTTCTAAGTGACCCTCCTGG
+
__beeeeegggggiiiiihiiiihiiiihiehbggifffhfhihiiihhfghhiehcghggggggebedbddddcbdcdccccccccccc
@FCC1GLHACXX:7:1101:10017:1888#CGGACGGA/2
GCCACCACACCCAGCAAATTAAAACAAAACAAAACAAAAAAACTATTTTAGAGATGGGATCTTGCTATATTGCCCAGGCTGGTCTCAAAC
+
bbbccccegggggihhiiiiiihiiiiiiiiiiiiiiiifhhiiiiiiihhhihigcggeeeeeedddddecccbcacccccbccb_bbc
@FCC1GLHACXX:7:1101:10180:1890#CGGACGGA/2
TGAGGAGCTCACGGACTGTCAGATAGGCAGTCAGGATGGGCTTGGTCCAAGGTCAGGGGTGTTTGCATAGTTCAACGATGTAGAGTTGAA
+
_[^cceccgggggagihhiihhhhihfggiihdhfdgbdffgfdhhiifhhf_eghhhiaa\Zb`dddb_]a__`ba^acab`bcbcb`Y
@FCC1GLHACXX:7:1101:10091:1894#ATCACGAT/2
GTCGTCAATTAATACAAAACACAGCGTAGCAAAACTGACATTTTTGCGTGTCTCAAGGATGATATTATGTGTTCTAAGTAGATTTAAGAT
+
_aaecceegggfgiiiiiihihiiiiiehiihiiiiiiiiiiiiiiiiiiighhiihiiiiggggggggeedeeeedddeddddcccccc
@FCC1GLHACXX:7:1101:10073:1906#CGATGTAT/2
GTCGGAATTGTGAACTGCTAACCAACATAAAAGTTAAAAGTTTGTAAACACATTATTTTTTACATGTCGTAATCGAAGCCGATAGCGAAA
+
JY^ca^`JbJQQQ`Q`BBBBBBBBBBBBBBBBBBBBBBBBBBBBBBBBBBBBBBBBBBBBBBBBBBBBBBBBBBBBBBBBBBBBBBBBBB
@FCC1GLHACXX:7:1101:10019:1918#ATCACGAT/2
GTCGTCAATTGAACATCGCGGTCGACCCATTTGAGCTTTGACAGTCGAGTAGTTATTTCAGAACAAAGTTGAGGGATGGTTAGTTATTCT
+
_aaeeeeegggggiiiiihiifghiiiiiiihhfhihihihiihghhih_cdbgggggeeeeeeddddddcbccc^bcc_bccccddbdc
@FCC1GLHACXX:7:1101:10177:1918#CGGACGGA/2
GATTAAACTGGTCTCAAATCTACCAACTTATAGTAATATATCCAATAACGCTGGGCATTTTAATTCTTTAATTTACCCCTTTAAGTGATC
+
bbbeeeeegggggiiiiiiiiiiiiiiiihhiihhghiehiiiihiiiiiiihiiihiiiiiihihiiiiiiiiiihfgggeeeeadddd
@FCC1GLHACXX:7:1101:10052:1928#TTAGGCAT/2
CAGTAATTCGCTCTCATTTGAGTATGAAGCACGATCAAAGCAACCAAAGAAAAACATCCTATTTGATGCGGTCCACGATCGTCATTGTAT
+
abbeeeeeeefggiiiiiiihidfghiiihihhhiiiiiihiihhiiihihiihihiiiiihiiiiigggeeccddcccccbcccdccdd
@FCC1GLHACXX:7:1101:10138:1935#CGGATTAG/2
GTGTCCAAATAATACGGTTTTCTTAAAAAATTAATCTGCTGTTTAATGGAAAATTGTAAAGGGTTCTAAAAAGTTTATGGAAATCTTACC
+
___eeeeegggggiiihbfhiiiihiiiihihiiihiihiihiiiiiiihfhiiiihiiiihhefhiiiiiggbdgeeeeeedddddddc
@FCC1GLHACXX:7:1101:10181:1944#TTAGGCAT/2
CAGTAATTATCCGCCACCGCCACAAGCAGCGTAGGAGGGACAAAACGAAGCAACCCAATGCATATGAAGGTAAGTTCGTTTGTACCATAC
+
bbbceeeeggggfiiiiiiiiiiiiiiiihihiiihiiiiifhihiigggeeeedcccccccdccdddccbbcccedcaccccddccbcc
@FCC1GLHACXX:7:1101:10022:1953#ATCACGAT/2
GTCGTCAATTGATCAACCTTCACTAATGTCTACCACAACTCTGAGCTTCCGATGTTGGCAAGAAACTGTGTAAAAGTTAGTAAGAAACAT
+
_aaeeeeegggggiiiiiihiiiiihiiiiiiihhiiiiiiiiiiihiiighiihhiiiiiiihiiiiiigeggggeeeebeeddddddc
@FCC1GLHACXX:7:1101:10214:1961#CGATGTAT/2
CTCGGAATTGTTCAAGGAGAACAAGAAACCCGGTGACGATCTGTTCGATCGGTTAAACACCTCCGTACTGAACGAGCACTTGCGTGAACT
+
bbbeeeeegggggiiiihiiiiiii`eb_bfhifhiiiiiiiiiiiiiiiiifgfgfgeeeedcccccccccccccccccccccaccccc
@FCC1GLHACXX:7:1101:10081:1962#CGATGTAT/2
CTCGGAATTGCACCTCTTGTCTTCGCCACAACGATCCTGTAGGCATCACCCCACGGGTTCGCGTTGTCACTCTGACAGAGTCGCTCGAAG
+
bbbeeeeegggggiiiiiiiiiiiiiihiiiiiiiiiiihiiiihiiiiihiiiiiggeeeccaccccdccccccccbccbcccccca`a
@FCC1GLHACXX:7:1101:10236:1973#ATCACGAT/2
GTCGTCAATTTCAAAAAAAAAATCTATGAAAAGCGTAACTGAGGAGATTTTCAACTTGACAGTTACGTAATAAACGTAACGTAATATCTA
+
_abeeceegggggiiiiiiiihihhhhhhiiihhhghiiihhiieggggeeeeeeddddddccccccccccdcccccccccccccddcdd
@FCC1GLHACXX:7:1101:10128:1973#CGATGTAT/2
CTCGGAATTTCGACCGTAGGGCACCGGTATGACCTACGTAGCCGACTGCGAACCCTTCGACCACCTGTTGTTTAGCGTCTGCACTAGCAA
+
bbbeeeeegggggiiiiiiiiiiiiiiegiiiiiiiiigiihhihggfeeeccccccccccccccccbcccccccccacccccccccccc
@FCC1GLHACXX:7:1101:10012:1985#CGATGTAT/2
CTCGAATTTAGGGCGGATATATCGACGACATATGAGAGTACCCTCAGGATTTCCCCTAACAACCCTGCAATAATCAAGATTCTTCATTAT
+
bbbeeeeegggggiiiiihiiiiiiiihhiiihihhiifgggggeeeeeddddddcccccccccccbccccccdcccccbcccdcddddd
@FCC1GLHACXX:7:1101:10423:1844#ATCACGAT/2
GTCGTCAATTTTGCTTCACAATGATAGGAAGAGCCGACATCGAAGGATCAAAAAGCCACGTCGCTATGAACGCTTGGCGGCCACAAGCCA
+
a__cccccggfcecghffdfhifhiigfhhegZefhdfffffhhhffifgfffhd`cghd^b]c`bcccd_aa^a[V^_a][aaac`[[^
@FCC1GLHACXX:7:1101:10446:1845#TTAGGCAT/2
CAGTAATTTTGCATCACGATTCACTGCAAACACAATAAGGAAAAAGATACTTCAGAGACCATTTTGATTTAAATGAAGACTTCAGAAACC
+
a__cceceggc]gedggfife`dbgdgfe`g`daegfhbfbgfffeafagggegghdga_ee`cgbZ_bdZbbddbdgge_abb_bdd_`
@FCC1GLHACXX:7:1101:10289:1847#CGATGTAT/2
CTCGGAATTGTTTTAAGGAAGAAACGGGGACAACCATACCAACCATCCCATTTCGGGGAAAGTTTAAATCGTTGGAAGTGGCGTTGCTAA
+
_bbeeeeeggec]ffffacgfhghhfcd__fgfdbdacgfgfhiddZ`cfgdgd]\dccbccbbccbc_]^a[baY]YT]]WTOXX_bcB
@FCC1GLHACXX:7:1101:10313:1849#ATCACGAT/2
GTCGTCAATTGCCTGCATTTAGGAGTTTTATGTGGTATTCTTGTAATGTTGGGCCCTATTTTATAAGTTCTGTCGAACAAAAACGACTCG
+
abbeceeegfegeffa_ch]ggh_f`aec`g]def^e]fffghcaeff_ffgfefhhcdagffhiifbfffdghidefgca^^[X`ZX]^
@FCC1GLHACXX:7:1101:10466:1855#TTAGGCAT/2
CAGTAATTTGATCCTCCATCCAGTTACATCATCTGGCTCGGGATCTGGACCCGAATCAGAGTCGGTGCTCACATCAACAGTTCTTTCTAC
+
bbbcceeeggfggiiiiiiiiiiiiiiiiiiiiiiihiiiiiedgghihggghagcgfhii`dgecebbccdbccccccc]bbcccccdc
@FCC1GLHACXX:7:1101:10436:1859#CGATGTAT/2
CTCGGAATTTTTAAGTCCAAAATGATTTTTTTATTTTATTTTTATTTCGCTTTAAACAGTCTAGTATGAACATATTTTCAAGTGATAAAT
+
a__cceeeggfeffadeegffihiXdgdggf_^^cf_c_cehgih`e`cfgghibgffb\bf__c]bd`]`bccbcbcedcb]`bGZbbc
@FCC1GLHACXX:7:1101:10406:1859#ATCACGAT/2
GTGTCAATTTAACATAATATATTATAATACTATATATTACAACAGAATAAAATATAGTATAAAAAACAAGGTGATATAATATAAAACAGA
+
_a_eeeeegfgggiiiihiiiiiiiiiiiiiiihiiiiiiiiiiiiiiiiiiiiiiihfhhiiiiiiiiiieghihiiiiiggggggeee
@FCC1GLHACXX:7:1101:10338:1860#CGATGTAT/2
CTCGGAATTATGGAGTCGAGCTGCTGTGCAGCCACTTCCATCGCAGAGAGCCCATCTCTACTTTTATTGATGGCCCTCATCAACCACGCT
+
bbbeeeeegggggiihiiiiiiiiiihiihiiifhiiiihighihhhhiihghfgiiiihdgggggeeeeeeeddccccccccccccacc
@FCC1GLHACXX:7:1101:10280:1865#CGATGTAT/2
CTCGGAATTACCGTGAAACACAGACCTATTCATTTTACCCCCCCTGTTCATTTTACCCACAGTTCCCCTACACTCTAAGGATCCCTCAAG
+
bbbeeeeegggggiiiiiiiiiiiiiiiiiiiiiiifhhiiiiiiihhhiigggggeeeeeddddddccccccccccccccccccccccb
@FCC1GLHACXX:7:1101:10463:1878#CGATGTAT/2
CTCGGAATTCTGGGCGGCTATGAAACCCAAGCATTGGCAATCAGGGAAGTTTGGATAAAGAGTGGATAAAAGTGTGTAAAAAGATGGCTC
+
___eceeeegaccgfffhhdf`]ghffafghhdgddbg`fhffhhgddg^_bddddbbdbdcbbcbcdcbbbGY_]`bcdccccccccbc
@FCC1GLHACXX:7:1101:10450:1885#TTAGGCAT/2
CAGTAATTAAAAAAATCTTTCACAATGAACTCTAGATACTTGATAGGGTAACGACTGTTTATTTCGTTGCTAAACACTAACAGTTGGCGT
+
aZ^\YaacaSc^egP^Ybd^[defbce_e]bcIYb[I^acgXa_Saa_IXWI[bZ`ee`gfVccbV^]R\ZV^^ZZ\]``]_bZ_]__\^
@FCC1GLHACXX:7:1101:10337:1885#TTAGGCAT/2
AAGTAATTATGTATGATTTTGAACACTAATAACTCAGCCATTTATCGGTAGATTTTCAATATTTTCCCACCAGTCGGTCGGAAATTTGAT
+
aabaac]cccegc^cfffdgeghhhhhfgbgghhhhihhiighhghH^affbffghdghihiiii]bffffffghffddccbccc``bbb
@FCC1GLHACXX:7:1101:10377:1891#CGGACGGA/2
AGTTACTGAGAATTCTTCTGTCTAGCATTATATGAGGAAATCCCGTTTCCAACGAAGGGCTCCAAGAGGGCCAATTATCCACCTGTAGAC
+
_^aceeeegeg`ghihehiihhihiihiiiiihfhiiihiiigfffffhihiiiiiiiiihhiiiiihihgggeeeeecbcdddcbcccc
@FCC1GLHACXX:7:1101:10488:1892#CGGACGGA/2
AAGACTTATATAGTGTCACATCATACATTTAAGTCTTCAATCCATCTTGAGTTAGTCTTTGTATACAGTATACAGTTTGGTACCTCATCA
+
bbbeeeeeggggghhiiiiiiiiiiihhiiihhhhiiiiiiiiiiiiiifggfhiiiiiihifhiiiighihihieffhaeghH_fhiig
@FCC1GLHACXX:7:1101:10405:1892#CGATGTAT/2
CTCGGAATTCGCTCTAGAAGATGCTAAGCGGAGAGCCGAGGTACGATTTTCACGAGATCAAAGAGCACCTGCAAGTCTTAGAATAACGGG
+
b_beeeeegggggiihiiiihihiiiiiiiifhhihhhiii`ghhggggggdeeecccdcccbccccccccccccbcdddcccccccccc
@FCC1GLHACXX:7:1101:10362:1910#CGATGTAT/2
CTCGGAATTTATGGTGCGAGGGCGAAGCCGACGCCATCTAAGGAAAGAGGGTGGAATCTTTATAACAGTGGCTCGAGCTAAAACTCAAGA
+
bbbeeeeeggfgchhhhffhhhiihiicfffghigageeeeeecbcbdccc^^aaccccccccddccccbc_abBBBBBBBBBBBBBBBB
@FCC1GLHACXX:7:1101:10385:1912#ATCACGAT/2
GTCGTCAATTTGTACCGCGAATCTTTGAAAAACCTGAATATATTACCCTAGCCCGACAAACAAGACGAGACTAGGGTTCAGATTGGTAGA
+
_a_e`ceegeeegficfhffffffgfffhihihfhhffchhgfhgffgichgiihffeedc`bccccccaccccccX^a_bbbbcacccc
@FCC1GLHACXX:7:1101:10318:1912#TTAGGCAT/2
CAGTAATTCAGTGCCTCTATTTATACAGGGTCAATAACGGCGCCGGCCACGTCCTTGCAGTCAGGTGGGATTGGGGGAAGGAATGTTAGT
+
\YYS\aY``cYcegfY`YRbdddh]cgfhibZaaXb^_f_^c`fffa``\\Z^``_b]b`bcccb__[aQ]]^^`XaT__aQJY__`b]_
@FCC1GLHACXX:7:1101:10402:1914#CGGACGGA/2
AAGTAGCTTTACAGCTTTGTGATAATGCAAATTTTGTCAAACCTCTATGAGGTTACATTTCTTAATCTTTTAAGCAGCCCTATGATTATA
+
^__cee`cggggeaghdff[Y[baceh]ghhddghiebbff`ggfgR^cdfgZaagfffdg[cehf]bghhhhhfab_d_R`gddYba_c
@FCC1GLHACXX:7:1101:10439:1916#CGATGTAT/2
CTCGGAATTCAAATATGCTTAAATATATTATTCCCGTCTGTAGGAAATAAAATGTCAATCTTATTCCCAGAAGCGATGATTCATAACTGT
+
bbbeeeeegggggihhiiiihhhiiifhiiiiiiigghiiihiihifhiihhhhgiiiiiiiiihihihfhiifiiggeggeeeeeeedd
@FCC1GLHACXX:7:1101:10339:1917#CGATGTAT/2
CTCGGGTTCTACCGAGTACGAATGGATTTGTTGATGAGAGGATCTCAAACAAAAGCACGTGATTTGATGGCAGAATGCACAACTGCCACA
+
aabeeeceggfgghhheghihffhihhdgfhhcfgfgiiiifhiiighiighad`ghifcfhegfgggeeeeecd`bdcccc_ccccccc
@FCC1GLHACXX:7:1101:10462:1919#TTAGGCAT/2
CAGTAATTCACAAAGCGTAGGATTGTTCACCCTTTCAAGGGAACGTGAGCTGGGTTTAGACCGTCGTGAGACAGGTTAGTTTTACCCTAC
+
a_acacde`cS^cd]e`bZ_fbeggagabfb_\ebda`Xcc^fghce^^Wab]ZWb`bbfgb``aS\X_^b]Z^^TY_`bY]Z`bbbcc^
@FCC1GLHACXX:7:1101:10286:1933#CGATGTAT/2
CTCGGAATTTCCTCCGCTAAATCGCCTTGCAGGAATGCTGTAGCGGCATCCATTTGGCCCACTTGCAAATCTCATCTTGCAGCCAGAGCG
+
bbbeeeeegggggiiiiiiiiiiiiiiiiihiihhiiihighihhiiihhhhggggggeeeeddddddccccccdcccccccccccX`cc
@FCC1GLHACXX:7:1101:10476:1935#TTAGGCAT/2
CAGTAATTGAAGCTTCTTTCGTTTGATGAATCCGCTGGAATTTTGATCAATTTCATGGTTCATAAATCATTGGTTCGTTTGCGCTCTATC
+
bbbeeeeegggggiiihiiiihiiiiiihiiiiiiiiighhiiiifhiiihiiiiiiifgghhhdghiiiiiicggfceecdcccccccc
@FCC1GLHACXX:7:1101:10445:1939#CGATGTAT/2
CTCGGAATTCGAAAACAACTCGTCCCTGTCCACCTCCCACGGCGTCCAGCTGAACATCAACTACAACAATAATCTAATCAGCAATCGGAT
+
_b_eeeeegggggiihhafhhiggiiidffgffhhhfhhfhihhgfgddedeacdbddcdcccccccaabcccbbcbccbbcbccc^Xaa
@FCC1GLHACXX:7:1101:10361:1942#CGATGTAT/2
CTCGGAATTCGGATGTTCGAAAAGTAAATGCTCAAATGCTCAGTTTTATCATACCGACTTGAGTAAATGCTCAAGAAAATGATTTGACAG
+
bbbeeeeeggggghifiiiiiiiiafhhhehiiiiihihiifhdhfhhihdhhhiiihiiihigfgggggeeeeeedcdddccddbcbcc
@FCC1GLHACXX:7:1101:10404:1952#ATCACGAT/2
GTCGTCAATTACACAAGAGTGCTGCCTGTGTGTCTGTGGTGGATACACCACACAAGTTCAGGAGACACTACCGCCGATTGTATCTTCGTA
+
_aaeeeccgggggiiiiiigghiiiiiihiiihhhihihcfghihiiiihhiiiiheghiiiiiiihgggggeeccccccbcddeedccc
@FCC1GLHACXX:7:1101:10430:1954#ATCACGAT/2
GTCGTCAATTGACGAGGTAGACATCGTGGGTGTCTGTCAGGAGGCGGAGCAGGGTCAACGCCTGGTCAAAATCGCCGTCGATCTGGATGA
+
__aeccecggggfhhhhdegfghhiidggh^e`ghhfgfiibghhifaeccbcc\bcbccaccccbccccccccccaaccaccccccccc
@FCC1GLHACXX:7:1101:10461:1957#TTAGGCAT/2
CAGTAATTGCACCTCTTGTCTTCGCCATTACGATCCTGTAGGCATCACCCCACGGGTTCGCGTTGGCGCTCTGACAGAGTCCCTCGAAGC
+
bbbeceeegfgggiiiiifhiiihiihiiiiihiiiiiihhiiihiihiifghhhihhfgeecccaccccaccccccccbbbbccccccc
@FCC1GLHACXX:7:1101:10318:1960#TTAGGCAT/2
CATAATTGTTTGTACACAAATGCCAAAAAAGCTGCGGAGCGTGAGTCCCTGATGTTCTATATTTGCTCTGGTGGTGCAGATTATTGATAC
+
bbbeeeeegggggiiiiihiiiiiiiiiiiiiiihhiiihihhhihhiiihggggggeeeeeeeeddddddbcccccccccccceccddc
@FCC1GLHACXX:7:1101:10369:1965#CGATGTAT/2
CTCGGAATTTGTAGTGACTATCTCGGGGATGGGATTCGATCCCAGGTCCTCGGCGTGAGAGGAGTGTGTTCTAACTCCTACACCAGGTCC
+
aabeeeeegggggigiehiiiiiiiiiighhiihhiiiiiiihegifhhifhiiggeeeddc_a^`bbaccdddccbccccccccccccc
@FCC1GLHACXX:7:1101:10429:1974#CGGACGGA/2
AATAAATCTCACAAGAAGAGGAGTGCCAGCTGGATGTGGTGGCTCATGCCTGTAATCCCAGCACTTTGGGAGGCTGAGGCAGGTGGGGCA
+
W^[ccecY\K\[bgJQJJ[RYJJ[J`^XbPRPHYcBBBBBBBBBBBBBBBBBBBBBBBBBBBBBBBBBBBBBBBBBBBBBBBBBBBBBBB
@FCC1GLHACXX:7:1101:10477:1977#CGATGTAT/2
CTCGGAATTATTCAACCGCTAGTTTCTAAGTCCGGTCTACCTTAAGTTAGTAAGGATAAATCTTGAAAATACTTAAACTCGAATTAAAAC
+
b_beeeeefggggiiiiiiihieghiiiiihiihifghhhiiiiiibffghhhiihiiiihiiiiggfgggeeeeeedcdccccccccbc
@FCC1GLHACXX:7:1101:10347:1983#ATCACGAT/2
GTCGTCAATTCCGCTGTTTTATTTTGTATGATGCTGATAAATAACCTTCGCCAATCGTATCATCAATCAAGCGGTTCTGGTGATGGCAAA
+
_aaeeeeegggggiiihiiihiiiiihhiiiiiiiiiiiiiiiiiiiiiihhfhiiifiiiiiiifigggggeeeccddcbbccccccca
@FCC1GLHACXX:7:1101:10443:1986#TTAGGCAT/2
CAGTAATTATAAAAAGCCATTTTTGCTTAAAATATAGTAAAATATCAACAAATATAGAATCATATCATTGACGGACTTGATGTAGTGGTT
+
bbbeeeeegggggiihiiiiihiiiiihiiihiiiiiggiiiiiiiihifhiiiihhfhihiihiiihghghihghgggggeeee_cd_a
@FCC1GLHACXX:7:1101:10281:1995#ATCACGAT/2
GTCGTCAATTTGCACACATTCGACCAACCAACAGTGCACAGGTGGAAGGTGATTAGTGTTTGGTGACATTGTTTTCCGGACAAAATGGCA
+
babeeeeegggggiiiiiiihiiiiiiiihfihieghiiiii^cgcggh\dghiiighhihiiggggggeeeeeeddcccccacaccccc
@FCC1GLHACXX:7:1101:10469:1998#TTAGGCAT/2
CAGTAATTCCTCGACCGGTGGGATTCGAACCCACGACCCTCAGTTTGGTCTTGCTGAATAGCTGCGCGTTTACCGCTACGGCTATCTGGG
+
bbbcceeeggggghhiiidfhighhiiiiiiihighiiiiggggggdeeeeddddddccdcccccccc]cccccccccaccccacccccc
@FCC1GLHACXX:7:1101:10640:1846#ATCACGAT/2
GTCGTCAATTTTGTGTATTTTTTCGTAGCTCGGAAATCAAAATGATTTTATTTTTGGCTTAAATCTGGACTCATAACACGCATATAATAA
+
___eace`ggegaga[bdiedgfe`ghfdfd`fH^_Xafhgfa[S\\\ef`egdhhhhffegdggeZRZZa_Z]`_]bcUZ^^^`cdccT
@FCC1GLHACXX:7:1101:10723:1852#TTAGGCAT/2
CAGTAATTGAAGCAAATCGATGTTACAGAAAGAACAATAACCGTTTTACTAACTGTCAAAAGCTGACTAAAAACGCAATGTAAAAACTTA
+
bbbceeeeggggfiihihiiiihiiiihiiihihfiiiiiiiifhhiiiiiiiiiiiiiiiiiiiihihiiigggeeccddeddcccccc
@FCC1GLHACXX:7:1101:10640:1866#CGATGTAT/2
CTCGAAATTTACTTTGGATGATCAATAAAAATCGATAAAAGTGTGCAGTCAGAGTGGACCAAGTGCTTATTACCATTACAGCGAAAATGC
+
a\P\ccYccc`ec_bbc[eeghffed`acffcfffdg\e]ag`aff`^df[aadggfehiicbffdZ_cgfgffhddd`dgdebaZW]]_
@FCC1GLHACXX:7:1101:10708:1871#CGGACGGA/2
CCCCTGCACTCGCGTTGATTCCATTCCATTCCATTCCATTCCATTCCATTCCGTTCCGTTCCGTTCCGTTCCATTCCATTCCATTCCATT
+
__^ccc`ccegfgfhghghfbdbghffeeggfdffdae^e`gghhfcfhfhgfhgaa`ed`_ffhfffhfdR^bd``dgYZHV`]HZ`bc
@FCC1GLHACXX:7:1101:10594:1873#CGATGTAT/2
CTCGGAATTCGCCAGTTGAGAACGATAGCGAGAAGGGGTGGTTGTACGATGGGACCGACTAGTAACACATCATTTAACGACAACTGGGAA
+
bbbeeeeegggggiihhihiiiiiiiiihiagfhhiii[egaghdgggedcccddcccccccbcdccccccccddddccccccccccccc
@FCC1GLHACXX:7:1101:10674:1874#CGATGTAT/2
CTCGGAATTAATAAACTCGTCAGAAGTACCGTGTGGGATTGAAATCCGTACACATAAGAAAAAATCTAAATCCACCAACTTCATACAAAA
+
__ae^_ccgcggeifa]e\b[eefhc[^dc`gRbgccZegXfff[^^Yegba_Ze_ehb_\Vc[cc_aa_Z`U]UZ\Z_b`bccd``]][
@FCC1GLHACXX:7:1101:10540:1875#CGATGTAT/2
CTCGGAATTCGATATGCTACCTTACCAGGGTCGCGATACCTACATCACGATGGTGGAGCTGCCACCTTAGGTGTAGCTGACGTGATACAG
+
_bbeeeeeggggghfhhhiiiiiiiifdgifgghhiiihiiiihhiiiiihggdgeeeecdddccccccccbbbbcccccccacccdccc
@FCC1GLHACXX:7:1101:10563:1878#ATCACGAT/2
GTCGTCAATTAGCCAGAAAAGTAGACGGACTGGAGTGAGCGTGAAAAGTAAGCGTGAACAGTTGGAGAAATGGTTGAAGGGAGCTGCTGT
+
bbbeeeeegggggiiihhiiigghiiiighiiifhcghiiieggiiiieggghighhggggdgeeeeecdddcbcccccccacccccccb
@FCC1GLHACXX:7:1101:10520:1881#ATCACGAT/2
GTCGTCAATTACTAGATGCACCGACAACAACTGAGGAGTTACCAGAAGTACCAAGTGCAGATAGTCTTGCCACGGTACCATCAGCGACAT
+
_baecceegggggiihhhhiiiiiihhhhhhiihihgfhhiihihhiiegeghhighhiiiigggggggeeeecccaccccccccccccc
@FCC1GLHACXX:7:1101:10651:1881#TTAGGCAT/2
CAGTAATTTATCTCCACTTGTCCTACGTGGTCAATCCTTCATTTCTCATCGAACTTCTTCCCTCGTCAAGTTGTCCTTGAACCGCCCACC
+
abbcceeegggggiiiiiihhhiihiigfhfhhihiiiiifhiihifhiiiiihiiiigifhiiiihhihghhhggggggeeeccccccc
@FCC1GLHACXX:7:1101:10717:1893#ATCACGAT/2
GTCGTCAATTTGTTTAAGATGCATTCTTTTGCATATATATTTTTTATTCTTATTTTTCATTGATTCTTCTTAGGGCTTTATACGGATATT
+
_\aeeeeegggggiiiiihiiiiiiiiiiiiiiiiiiiiiiiiiiiiihihiiiiiiiiiiiiiiiiiiiiiiiiiiiggggggeeecde
@FCC1GLHACXX:7:1101:10516:1908#CGGACGGA/2
CTCTGTGCTGGGGCTGCTTGCTTCTGTGCGGGCGGAGGTCCTCCCAGGCGGGGGTGTAGAGCTGGGTGAAGGTAGCTTGAGGGGCCCCCA
+
bbbeeeeegggggiiiihhiiiiiihghfiiieiifdc`dddccccccccccccT[XbbccbccccX_abcb]`bcccccbb^_[ac[aa
@FCC1GLHACXX:7:1101:10749:1908#TTAGGCAT/2
CAGTAATTCTAGACTCCAAGCAGTACTAGGGTTTCAAAGCCCAACGTTCACACCGACAGCAAGCAACAGAGTTTGCCAGGAAGGCCTAAC
+
bbbceeeegggggiiiiiiiiiigiiiiiiifghiiiiihiiiiiigiiihiiiiiiiiiiggggeeeeedbddddcccccccccccbcc
@FCC1GLHACXX:7:1101:10549:1922#CGATGTAT/2
CTCGGAATTGTTTGTTATGGTTTAGTTATCAATCTTTGCTATCGTTAAATCAGCTAATGATGTGCGAAAAAGTTGGCACTGCAGTAAACA
+
bbbeeeeegggggiiiiiiighiiiiiiiiiiiiiiiiiiiihighiiiihhiiiiiiiiiihiiiiiigdg`ceeeeedddddbccccc
@FCC1GLHACXX:7:1101:10729:1930#TTAGGCAT/2
CAGTAATTCTAACGACACTTTACTATAGGCCTAACGGCATTCGGTCTAACGACATTTGGCCGAAAGGTCTGGTCCCCTTTTGATTGATTC
+
bbbceeeeggfggiiihihiiiiiiiiihiiiihiiiiiiiiiighigiiiiiigggggggecccac_bccccccccccccccccccdcd
@FCC1GLHACXX:7:1101:10512:1934#CGATGTAT/2
CTCGGGGGCTGCAAGCAAAATATACAAGCTTATATCGTCTCCATTTTTTACTTTTATCTTCTTCTTCTTGGCATTACGTCCTCACTGGGT
+
bbbeeeeegfgggihiiiiiiiiiiiiiiiihiiiiighiiiigggggeedddddddccedccccccccccccccccccccccccccccb
@FCC1GLHACXX:7:1101:10596:1938#CGATGTAT/2
CTCGGAATTTTTAGCTGTGCCCATCTCTTTATAGCTCTTCGCAAAGCAGTGGCGATATCGCTGTATTACGTCCAATACCATCTTCCGTTC
+
bbbeeeeegggggiiiiiiiiiiiiiiiiihiiiiiiiiiiihiiiiiihhiiiiiiiiigggeeeeeecddccccccccccccdccccc
@FCC1GLHACXX:7:1101:10707:1946#ATCACGAT/2
GTCGTCAATTTGTGTATCTTGGTACTTTAGTGACTTGCGATAATGATGTTACCCGCGAGGTGAAAAGGCGTCTTGCAGCTGCGAATAGGG
+
baaeeeeegggeegcghhiiiicdghfihighiiiiiiifhiiihiiiihhiiiiiighg\aceeedcccaaccccccccccccaccbcc
@FCC1GLHACXX:7:1101:10630:1952#ATCACGAT/2
GTCGTCAATTATGCGATAACTCGAGATTGCGAGCACATAGAAGGATGCTGTCTTCGACAAAGTTGTTCAGGAGGATAAGGACTTCCACAT
+
___ccecegecgaaedghidgdgfdaegdeghhffhgfcfhiffhfffhghhhihf`gaaee^cb_bb_dbdccabcccbbabcbbccbc
@FCC1GLHACXX:7:1101:10534:1957#CGATGTAT/2
CTCGGAATTAAGGATTACTCTAACGTAAACAACAACATTCGGGTTTCACGAGTTTTTGACGGATTTTGCGACTAAATATGTTTTTACGGC
+
bbbeeeeegggggiiiiiiidhghihhhhhiihhiiiiiiiiiceggghhifaegiiihigggeeeeddccccccccddcbcdccccccc
@FCC1GLHACXX:7:1101:10607:1959#CGATGTAT/2
CTCGGAATTTGGACGATGAAGAAAACCGACTATCTGAGCACACGTTACCAGACTCGCCCGCACTCGATGTAAACCCGCACACAACTGACG
+
_abeceeeggeeghfgfad`aeffghi`effhXee^fdgfddff\edeggf_f`dg`acdc]_cb^X]]X_bZGT[LXX_cc^^_Y`Y_]
@FCC1GLHACXX:7:1101:10713:1968#CGATGTAT/2
CTCGGAATTACACGAACTTTTTGCTTTGCTCGTATGAGTTCACTACTGCTATCTTTGTATAGAAGAACGCATATAGATCGACCCATTGTG
+
_bbeeeeegggfgiiiihiihhhehhihhihiffhhfheeghiiigiihhiiiiihihhhhhiihhiigfeeeeedddd`acaacccccc
@FCC1GLHACXX:7:1101:10673:1969#ATCACGAT/2
GTCGTCAATTTCTGTTTTTGTTTTGTTTTCTTGATTCTTCTGTGGTCTTGGGGCTGCTTGGGCACGTCAGGAGTTAATCATCAATGTTAA
+
a_aeeeeeggggghiiiiiihiiihhhiihiiigiiihiiifhhhegfhdfhiiiiehihhhhhigdeeeedcZ_`ddbbbbbccccddd
@FCC1GLHACXX:7:1101:10575:1978#ATCACGAT/2
GTCGTCAATTTCCCAGAGAGATCTTAAAAAAAATATTTTAAAAAATCTTCAAAGCTTGTGTTGTTAGCAAATTAATGGAAAGCCTTCTGT
+
babeeeeegggggiiiiihhiiiiiifiiiiihhhiiiiiiiiiiiiiiihiiigggggeeeeeccddddcccccdccccccbccccccc
@FCC1GLHACXX:7:1101:10535:1980#ATCACGAT/2
GTCGTCAATTTCGAAACAATATTTTTATGTGAGTATGTTGTGAAAAAATAAAAAAGGGCAACCGTTTTGGAGATAGGGAACTTTTATGTT
+
bbbeeeeegggggiiiihiiiiiiiihiigfhifgiihhihhiiiiiiiighiiiiiihggggeecdcdcccbcccccccccccccccdd
@FCC1GLHACXX:7:1101:10646:1981#ATCACGAT/2
GTCGTCAATTTCCAACCCGAAGATCCTCGACCGGTGGGATTCGAACCCACGACCCTCAGCTTGGTCTTGCTGAATAGCTGCGCGTTTACC
+
b__eeeeegggggiiiiihihiiiiihihhhihhdghhaghiicgegeeeccaacccccccccacccccccccccdcbccccaaXX_ccc
@FCC1GLHACXX:7:1101:10691:1981#ATCACGAT/2
GTCGTCAATTTAGTTGCGCACTCTTATGAGCTGGTGGCTGTTGACGGTTCACCTAGAAACAGCAGGATCCTTGGCCACAACTCCATTTGA
+
babeeeeeggfeghhffdffghghfhifhihhhhhdgfffafgffghZedghhhhhhiigggggeeeebdcdddcccccaccbbbbcc`c
@FCC1GLHACXX:7:1101:10622:1986#CGATGTAT/2
CTCGGAATTATTGATTTCTGTTGATTTATCAATAAACTTGACATACCATTGGTTGTTTAGTATAGTGTGGCCTGTTCGGAGTATGTTTCG
+
bbbeeeeeggfcc[ffhhihhhfggihgiggfhihifhiihhhihiiihhge^fgeggdgffhiigghffegfffhhfgada`bdZZ]Z_
@FCC1GLHACXX:7:1101:10513:1992#CGATGTAT/2
CTCGGAATTTCCTTGCGCGGCTGTTGCTGCCTCTAGAGGCGGGAAACTTCCGGCTTATTCAATCCTCGTCGGCAGAAAACAGAGAGATCA
+
_abeeeeegggggiiiihiiiiiiiiiiihghhiiihhhhigcBBBBBBBBBBBBBBBBBBBBBBBBBBBBBBBBBBBBBBBBBBBBBBB
@FCC1GLHACXX:7:1101:10566:1995#CGATGTAT/2
CTCGGAATTTTGTCGGGGCGAATCGGGATCTACAGGACGAAATAAGAAAGATTCACTCTGAACTTGGCAGTACTTTCACGAATGCCCAAA
+
_bbeeeeeggggcebg[f]fhhdggagfNb\d^`ddXaecccZZ_]]`bb^YYZ]_b]bc__Ybcbccc[XY]]_bb`b^ac`bc]``^^
@FCC1GLHACXX:7:1101:10909:1844#CGATGTAT/2
CTCGGAATTTTGGAGCCGGCCAATACCGTATCTAAACTGTTTTTCCCTATTTGGAATTCATACAAAAAACTAACAACGGATACGCAAGTA
+
bbbeeeeegggggiihiiihiiiiiiiiiiiiiiiiiiigihiihhiiiighfhhihigggggggeeecccccccccccccccccccccb
@FCC1GLHACXX:7:1101:10837:1845#TTAGGCAT/2
CAGTAATTGGGGGGTGTCCCTTATTCCGATCCATTTCTTCGATGTTTGATGGATGTAAGGGACGCTGGATGGAAGTGGGAGGAGCAGATA
+
a_acceeeggggeaVVacccccccdddcccccccddddcba^ccabdcbcbcbcccddbcccccccccaccc^bc]bbccccaccabbbc
@FCC1GLHACXX:7:1101:10803:1850#CGATGTAT/2
CTCGGAATTGATTTGACACTTATAGACCCGATACTCAAGCTGTCAGAGCGTGGCAAACTAGATGTTGGTCACACGAACAGTCACGACATT
+
bbbeeeeegggggiifiiiiiiiiiiiiiiihiiiihhffhhhhhhffhfgefghfhihgfegbgeeececdddccaaccbccbcccacc
@FCC1GLHACXX:7:1101:10785:1864#CGATGTAT/2
CTCGGAATTTCTTGAGCGTCGAATGTTGATTGCTGTTTTCGTTCTTGAACCGTGACGAACGAGTTGACGAGGGGTGCGGAACGGTTAGAG
+
bbbeeeeeggggghiiiihiihhhihfidgiiiifhiiihihihiiihiiggffhihggeeab^accccccccc]acccacccc[_accc
@FCC1GLHACXX:7:1101:10877:1868#CGATGTAT/2
CTCGGAATTTGCTATGTAACGTACTCCGTCATATACCCTTTTATAGCCAAAACAGCATATTTGCTTCTGCATACCGTTTAGTAGGAACGT
+
bbbeeeeegggggiiiiiiiihhhiiiiiiiiiiiiiiihiiiiiiiiiihiiiiiihiiiiiihiiiiiihiggggeeeedddcddccc
@FCC1GLHACXX:7:1101:10929:1869#ATCACGAT/2
GTCGTCAATTACAATACGCTGTATTATATCCAAAACGTTATATAGTACATTAATGGTTTATTCCATTCACTGAATGGTACGTTTTTATCC
+
_abeeecegggfchiihihihfghfihhhfiiiiiiihhiiiihidhhiiggiihieegiiiffghhihihhghhhibgeggdeeecddd
@FCC1GLHACXX:7:1101:10946:1870#TTAGGCAT/2
CAGTAATTATGACATATGCTTTTCGACACAACTTTTTTATATTTTGTTAAAATCGTTTCAATCATTACTGTACATTAGTGCCTTAGTAAT
+
___cceecagcaghiiiiiihiiffhgihh_degfbfhfgffhhhffehghhfdgeghhifhiihifhdggdgggecebcbcddbdbbdc
@FCC1GLHACXX:7:1101:10907:1874#CGATGTAT/2
CTCGGAATTTGGGACTAGGCAGTTGACACTTGCCTGACCCACATTCAATGTTGAACAAACAGAAAATACCACCCGTGCAGTAAAAGACAC
+
babeeeeeggggfiiiiiiiiihihiihiiiiiiiiiihiiifhihhiiiheghiiihiiiiiiiihigggggee]bcccbbcccbcccb
@FCC1GLHACXX:7:1101:10973:1875#TTAGGCAT/2
CAGTAATTCTAGAAGCGCGAGCCAGAGCGCGAGTATTCAATGGATCATTGATTGGCGTGTGAGGAAATATCCGCGATAGAGTTTGCCCGC
+
bbbeeeeegggggiiiiiiiiiiiiiiiihiii`ghiiiiiiiggggggeeeeeedcaccccccccccceedcccccccccbcccccccc
@FCC1GLHACXX:7:1101:10809:1878#CGGACGGA/2
TGGGGCCCAGGCCTGTGGGCCAGGGCATCTTGGGCCCGTCTCTTCCAGCTGTTGACCTCAGACATCTCCACCTGCACGGGGGACAGGGAT
+
_^_acc^ccceeeff_ecffefffffdffegfghdgfhdgbgffZZ_\_`b\_dggdgdedadaa_bd_Y`X^babcccc^aOT[^a^^X
@FCC1GLHACXX:7:1101:10959:1891#ATCACGAT/2
GTCGTCAATTCTAAACAGCTGACGGTCGACATCCCTTTTCTAAAGCCAAAGGATAACTCAGGAAGAAGGTTTTTGGATTTTATATGAAAT
+
^YY``accegffgifhhfhhifgfh_b`dffdfgdgihffhggidghffgdhcfdgfghhgeZ^deeee`bb`bcc_bcccccbcc_ZY`
@FCC1GLHACXX:7:1101:10898:1897#CGATGTAT/2
CTCGGAATTTCTTAAGCGATTCCTTTTCAGTAGCAAACCAGGCTTTAAGCGAAGTATGCACTTCAACAGAAAAGTAATCGCCTATCTTGA
+
_abeeeeegggggiihhiiiihhiiiihhiihiefgidghhhhiiihhgfgdfhdghihhehhihigggdgeeeabdddbcccccccdcc
@FCC1GLHACXX:7:1101:10921:1897#CGATGTAT/2
CTCGGAATTCCGGGCACTACTTTGTATGGGAAAGATTTCACATAAAATGTTTCAGTTTTTGCCGTGTGAAAGTTTTTATCTTTGAGGCTT
+
bbbeeeeeggggfafhhiiihiiihhihihhiihiiiihiihiiiiihicfegfhfggffhihifgggdeee^bcbccdbcdccbcccac
@FCC1GLHACXX:7:1101:10840:1900#CGATGTAT/2
CTCGGAATTTTTGACAAACGAACAACCGCGATGAAAACGGGGCGACGGGTTGCTAAAATCATCGCATTTAACGCACGCCGGGTTGCCAGC
+
bbbeeeeegggfghiiiiiiiiiiiiihhihffiihghhhiigccccccT^aacdcccdccccccccccddcccccccccccacaccccc
@FCC1GLHACXX:7:1101:10820:1909#CGGACGGA/2
TCACAAAGGATTTTAAACCCCCATAATTCTCATTGACTTTGATAGGAACTGTATTGATCAGTTTTATAGCATCTGTAACCTTTGAATAAG
+
bbbeeeeefgfggiiifhiihhhiiiiihiiiihdfhiiiiiihhifhiihdhigihiiihghgiiihihiiiiihiiggggggeeeeee
@FCC1GLHACXX:7:1101:10910:1921#TTAGGCAT/2
CAGTAATTTAATCCTAGATTTTTGAAAATCCGGATTAAATCTGGTACTAACTTCGTTGGTGCTTACCACCATAAATGTCATTTCGCCTGC
+
bbbeeeeegggggiiiihhiiiiiiihiiiiihghiiiiiiihifghhiihiiiihiiigghiiiiiiiiggggggeeeeeeeedccccc
@FCC1GLHACXX:7:1101:10966:1927#CGGACGGA/2
TTTAATTTCTGCCTTCTTTTTCATGTGGCTATCTTCCCTCTGTGACTGTCTGTCTAAATTTATTTCTTCTTACAAGGACATCTCTTGTAA
+
bbbeeeeegggggiihiiiiiihhhfhhiiiihiiiiiiihighfiiifhfhghhffhhiihiiiiiiiihfhiichhiiihgfggggge
@FCC1GLHACXX:7:1101:10928:1935#CGATGTAT/2
CTCGGAATTTAGGAACTGGTTGGTTCGAAGAAGCGCAACACCAAGAAATATCTACTCATAGGCGGAGCAGTAGCGATTGTGCTTGCTGTT
+
bbbeeeeegggfggiiihiggfhcghhiihihihiiiifhihhiiiiiihhfhgggfgggeeeeccccab`b__]aacc`bcccccccbc
@FCC1GLHACXX:7:1101:10948:1937#ATCACGAT/2
GTCGTCAATTGTGACAGACGATCAACAAACTTTTAATCGCTTAAATGTGTTCTATGATGTTTTACAAGCTTTATGTAAACTATTTGTATG
+
bbbeeeeegggggiiiihiihhfhiiiihghhiiiiifihiiahhhhghheghiihhihghhhhhiiiiiggggggeeeeeeeddddddd
@FCC1GLHACXX:7:1101:10860:1944#CGATGTAT/2
CTCGGAATTATGCCAAATGGCCGTTATGCCAAATGGCGTTATGCCAAACGGCATTATGCCAAATGACATTATACCAAATGGGTAAAGCCA
+
bbbeeeeegggggihiihiiiiihiiiihiiiiiiiiifhihiiiiiiihghigggggggeeeeeddddddddccccccccccccccccc
@FCC1GLHACXX:7:1101:10823:1944#TTAGGCAT/2
CAGTAATTAAAAACTTTTGTCTTATGCTGAAGTAATGAGATCCACTGATAACATTGCTTCTGCAAATACTTTTGAAATTTGCAAAACCAG
+
bbbeeeeegggggiiiiiiiiiiiiiiiiiiighhiiiiihiiiiiiiiihihiiiiiiiiiiiiiiiiiiiiiiiiiiiiiigggggee
@FCC1GLHACXX:7:1101:10995:1946#CGGACGGA/2
CAGGCTGATGTGCAGTGGCGTGATCATGGCTCACTGCAGCCTTGACTCCCTGGGCTCAAGCTGTTCTTCCACCTCATCCTCCTTAATAGT
+
bbbeeeeeggggghighiiifghiihghiiiiiihhhiiiiiiihhiiiihiihhiiiiihiighhfgggggeeeeedddddcbccddcb
@FCC1GLHACXX:7:1101:10750:1950#TTAGGCAT/2
CAGTAATTATCAATATTCGTATATCAAGCCTCAAATGTTCTTGATTCAAATGAAAACTGCTCTTACATAGAGCTTCATACTAAGATTTTA
+
bbbeeeeegggggiiiiiighiiiiiiiiiiiiiiiifhiiiiiiihfhihiiiiiiiiihiiiihiiihiiihiiihiiiiiigggggg
@FCC1GLHACXX:7:1101:10918:1964#TTAGGCAT/2
CAGTAATTACTAATGATGAGTACAACATTCAACTAACTTCAACCTAAAAAGGAAGGAAGAACCGAGACACCGCATTATAAAGTCTATCTG
+
a_bccceeggggfhihiehigghiigfgiihihhfhihhiiihihiiiiihihhiiiiiiiiiiiiiggggeebcccccddcecdccccd
@FCC1GLHACXX:7:1101:10841:1969#ATCACGAT/2
GTCGTCAATTTTCGTCCAGATAATAAAGTGTAAGCAGTAGACTTTCATCCTTAGGCATCTCTTCCAGCACAGCATTTATAAGCGCTTTTC
+
_aaeeeeegfgggifhihiiiiiiiiiieghhiiiiigiiiiiiiiihhihihiiiiihiiiifiihiiiiihdhgggggggeeeccccc
@FCC1GLHACXX:7:1101:10950:1971#TTAGGCAT/2
CAGTAATTGAATGATTACCTACATTGCCTCTATCTATCTGCTCTTTGTGGCTCGGATAATCCACCTCTTGAGGAAAAAGGGGGGCATCAT
+
__acceeegggggfhhhfghiihiihiiiiiiiiiiiiiiiiiiiihhhigiiO^ZZZeVH\HWbQ\M\VM\^V^_ceNTZ`aEEOR]Y]
@FCC1GLHACXX:7:1101:10751:1977#CGGACGGA/2
AGAATGTAATGGAATGCAAAAAAATGGAATCCAAAATCATTGACTGGAAAGGCTGGGTGTCGAAAGGAATTGACTCCAATGGAATGGAAT
+
_^_ceeccggffffhiiiffhiiehiiiihhhfihhhihihiiiifhegihiihiih_ddggdeeecddbbccbcccccccbcbccb_bb
@FCC1GLHACXX:7:1101:10879:1981#TTAGGCAT/2
CAGTAATTGCCTGTTTGCCACGTGGATTTGAACCAGGTCCGTCCCACTCGGGCTCAGATTGGGTACCACTTCTAGTACTGCATTTGGCCC
+
_bbcceeegfgggiiihiihhhfghfiiihiiiiiiifhihiiiiiiihfghhhhdhfiggfgaccbeecdddcbddddccccdcdbcc`
@FCC1GLHACXX:7:1101:10902:1988#ATCACGAT/2
GTCGTCAATTAAATGCATTTTTATGGTTTAACTAGTAAAAACATAACAATCAATAGACCACTTCTGGCCAAAAGTTCTTGGTGTCATTTG
+
babeeeeegggggiiiiiiiiiiiiighiiiiiiihiiiiiiiihifhihhiiiiiiiiiiiiiiiiiihiihigggggggedeeedddd
@FCC1GLHACXX:7:1101:10964:1989#CGATGTAT/2
CTCGGAATTCATTTTGTACACCTCGGAGCTTAGGTGGTCACTTTCGATGCTCCTGGGGCACCGGGATGAATCTGGAATTCATCCGATATT
+
bbbeeeeegggggiiigdggihiihi[fhiiihicghhfdgihiihhihhfhhhhiiiihiggacbaacbdccdcccccccddccccccd
@FCC1GLHACXX:7:1101:10859:1989#TTAGGCAT/2
CAGTAATTTTTATGTTACATAAAGTTACATAATGTGTAACAGAGGGTGGGGGGGATCTTCATTGATTTTAAAATAAAGGGTAAGACGGAT
+
bbbceeeegggfgihhhhhhiiiihiiiihiiiigihhiihihhiibfhiiiccccaccddddccdcdcdcccdccccbc`bcbcccccc
@FCC1GLHACXX:7:1101:10800:1989#TTAGGCAT/2
CAGTAATTCATGCCTTAGTTCAGCTACCAGCACCTTGGCTTCGAACTCTGAGTCTCTGAGCAACAAGATCACACCGAATGGGGTCTGTTT
+
bbbceeeegggggiiiihhhiiiiiiiifhefhiiiiihiiiihhiiiihiigghiiiiiiiiiiiiiiiiihggfddcdddcW]bcbbc
@FCC1GLHACXX:7:1101:10775:1991#CGATGTAT/2
CTCGGAATTGAACGTTTGTTCAGAGTTGTCTTGAAAGGTCTCTCAAGTGACTTTAAGTTTCCTGAAGAGATCAAAAATGGAATAAATGAT
+
b_beeeeeggggfhhhiiffghibfghfhihifffhhigdghdffga^cfegghffghhifghhiffgbfghffhigggfgeebdeedbd
@FCC1GLHACXX:7:1101:10939:1997#ATCACGAT/2
GTCGTCAATTGACTCATATTATGGATCAGAACACTATAAAAGCAATCTATCAGTGAGTTAAACGAATAGTGTGTTAGTGAAAGCATACGT
+
_aaeeeeegggggiihiiiihiiihiiiiiiihiiiiiiiihiiiiiiiihhighfhhhiiiiihhiiidgcghhgggggggeeeeeddb
@FCC1GLHACXX:7:1101:11224:1847#CGGACGGA/2
TTCATCATGTATTTACTCAACAACTATTTATTGAACACATACTCTGTGCCAAGTACTTGAATCAGTACTGTCAGGCACTTGAATCAGTTA
+
_bbeeeeegegggiiiihiiiiiihhiiihiihhihhhihihiihifhiifhighiiifhhcghiaghffhhihihiiiiifgdgdgdee
@FCC1GLHACXX:7:1101:11128:1847#CGATGTAT/2
CTCGGAATTGGAGATTGGTATTTCCTGAAGGCAATCTGTGCGTTTGATGCATCCGATGTCAAATGAAAGCTTTGTATGAAAATGCTACAG
+
aY\`Y``cgca[c_egg`[bdae`ihfheb`\dbdggfhhihUYceeX^^SX^efhaagf]cfh``cgZbggbd__acc]VURUR]_BBB
@FCC1GLHACXX:7:1101:11048:1850#ATCACGAT/2
GTCGTCCATTGAAAAAAACAAAAAAAAAAATCTTATTTGTTTCATACAAAAGAAAGAATCCCTTTTCAGTGTAATGAAAAATTTGGCCGA
+
_bbeee^cgggggiiiiiiiiiihiiiiiad]bdZaddeaddbdc`_bccccccc_babccbcccccccYYY_bcbbccccccccbcccc
@FCC1GLHACXX:7:1101:11171:1854#CGATGTAT/2
CTCGGAATTGATCACTGCAGATACGCCTTTATGATACTAAATGCGAGAAATGTTTGAAACTTACGCTCTTTCCCGTGAGTGTAGATGTAG
+
bbbeeeeegggggiiiiiiihiiiiiiiiiiiiiiiiiiiiiiiiiihiiiihiiiiiiiiihiiiggggeeeeeacac_bcdcddcccd
@FCC1GLHACXX:7:1101:11088:1856#TTAGGCAT/2
CAGTAATTTTCGATCGCGTTTTCTAATCACCCGCACCAGCGTGCACTGATTCGAACTCATTTGCATAGTTCTGGTCCGATAAATAGATCA
+
abbceeeegffgeegafgfaggfhifhfhhdffhhgdfiihihfgfgffgdggfgeedeedddddddbdddb]`bbba\aaacccbbcbb
@FCC1GLHACXX:7:1101:11244:1869#CGATGTAT/2
CTCGGAATTTGATTTATTTACATTTTTTACTTGTTATTTTTCAACAAAAACAAAATGTAGGGTCTGTGCTGACCTGATAAGCATTGATTT
+
bbbeeeeegggfgihhiiihhhgiihiihiihiiiiiiiiiiihiiiiihhhiiiiihhhihggiigiiifegggeeeeeedbdddbdcd
@FCC1GLHACXX:7:1101:11036:1870#CGATGTAT/2
CTCGGAATTTGATAAGTATTCAAGATATATTATTTTTAGGGTTTCTAACTCCAATACGAAATTCAGCATCTGGTTTGAGAAATCGCTCAA
+
bbbeeeeegggecdceKbhgbfhdbffhhgfbfghfgfeeRbeccgfhfcegdgfcdf`fgfhfbbdgfeghfbddddddccaae^dbcb
@FCC1GLHACXX:7:1101:11143:1870#TTAGGCAT/2
CAGTAATTATCTAACTTGACCATTACCTTGAACTTGATCGGCCACCCTTGCTGATGTTCTTCTATTTTTAGGCAACAATGGCGCCTGCCA
+
bbbceeeegggggiiiiiiiiiiiiihiiiiiiiiiiiiiihiiiiiiiighhcghhiiiiiiiiiihiiiiiggggeeeeecccccacc
@FCC1GLHACXX:7:1101:11217:1873#TTAGGCAT/2
CAGTAATTACCCTACCCTTCCCCGTCCCGATCGAAGAGGATTTGTTTATTTGCAGGTTCAGAAATCAGATTTCAGGGTGGGTGAGAATGT
+
bbbcceeeggfggiiiiiiiiiiighiiifgihihiiihbfgiidghfhigfhhiihgffgggeeeeeeddbccddcbccc_acccbccc
@FCC1GLHACXX:7:1101:11005:1882#ATCACGAT/2
GTCGTCAATTTATTTAGTTAACGAACAATAATAAATCATTGCTCAAAACGTGTTTAGAACGATTAAGATAACTAAAAACGATATTCAGAT
+
babeeeeegggfgiihiiiiiihiiiiiiiiiiiiiiiiiiiiiiiiiiiihghghihhiiiiiihigggggggeeeeccccccdddccc
@FCC1GLHACXX:7:1101:11025:1891#CGATGTAT/2
CTCGGAATTATCGTGCAATCACCATCCTAAACGCCGCCTATAAAGTGCTATCCCAGATTCTCTTCCGTCGTCTATCACCTATAGCAAACG
+
bbbeeeeegggggiiihdhhiiiiiiiiihhifiiihiiiihiihdffhhhhhiiiggggggeeeeebdccccad`cccccccbcccccc
@FCC1GLHACXX:7:1101:11081:1892#ATCACGAT/2
GTCGTCAATTCCAGGATCTTGCAGGTGTGCAAAAAACGAGGCAAGTGGAAGTTAACCGTTTGAAAGTGCCAAATAGAGAACAGTCGGCAC
+
baaeeeeegggggiiiiiiiiiiiidggghiiiiiiiiiiihiiiggihihghiiiigggeeeeed_ddddcccccccccccc`bccccc
@FCC1GLHACXX:7:1101:11195:1903#TTAGGCAT/2
CAGTAATTGCCTTAATAAATGCTGATCTAAGATGATTCTGCTTTTTTTCGCTTTTAATGGTAGCTAAGTAGCATTTACCAAAGTTTGACA
+
bbbceeeegggggiiiiiiiiiiiiiiiiiihiihiiiiihiiiiiiiiiihfhiiiiiighiiiiiieggggggeeeeeecddddddcc
@FCC1GLHACXX:7:1101:11107:1903#CGGACGGA/2
TACTAAAATTACAAAAATTAGCTGGGCGTGGTGGCAGGTGCCTGTAATCTCAGCTACTCGGGAGGCTGAGGCACAAGAATTGCATGAACC
+
bbbeeeeeegfggiiiiiihhiehiidhdfgcggghiiZefghh_egfghdgfghhiiiihg`aecbdcacZ^accc[bbbccccccc_a
@FCC1GLHACXX:7:1101:11237:1907#ATCACGAT/2
GTCGTCAATTGTAGTAGTGAGAAGACTTATGTCCCTCTCACCACTATATGCAAACACAAAGCACGTGGTATATCTGTCAAAATACTGGAT
+
baaeceeegggggiiiiiiiiiiiiiiiiiihiihiiiiiiiiihiiiiihhiiiiiiiiiiiiiiXcfhhiggggggfeeeeeeddddd
@FCC1GLHACXX:7:1101:11128:1909#ATCACGAT/2
GTCGTCAATTTGTGTATCTTGGTACTTTAGTGACGTGCGATAATGATGTTACCCGCGAGGTGAAATGGCGTCTTGCAGCTACGAATAGGG
+
_aaeaceegggfgiegf_ib`b`gaehbfgfffhhihhh`ghhiffgifghhehh`gggdT^]bbbddcacacccbbcbbbc[accaR_`
@FCC1GLHACXX:7:1101:11164:1921#ATCACGAT/2
GTCGTCAATTGCGTGAACTTCGATCACTCCTATTGCACTCGCTGTTATTATGAACACTTCCATTATAAAGGTGTAAAAAACTAGGCAATA
+
baaeeeeegggggiiiiiiiiiiiiiiiiiiiiiiiiiiiiiiigghiiihhiiiiiiiiiiihiighggggggeeeeeccccccccccc
@FCC1GLHACXX:7:1101:11093:1925#TTAGGCAT/2
CAGTAATTATGCGATAACTCGAGATTGCGAGCACATAGAAGGTTGCTGTCTTCGGCAAAGTTGCTCAGGAGGATCAGGACATCCACATAG
+
bbbeeeeegggggiiiiiiiiiiiiiiiiiiihihiiiiiiifghihihighiiiiiggggeeeeeedcdccccccbccccccccccccc
@FCC1GLHACXX:7:1101:11116:1927#TTAGGCAT/2
CAGTAATTCGAGCTTGAAATCTATTTTGATCATTCAGAATATCAAAAATAAGATGTCGAGCGTAATAATATCGTTCAAAACAAGAAAAAA
+
^W\SSaK``J`QO[``d^J[R`dgh[g^bacI_d]X^dcSYb_^^^eZfcc]IO^aefghiheP_T_\V^\RZ`a\_bed[\\]^Zbb^\
@FCC1GLHACXX:7:1101:11141:1928#CGATGTAT/2
CTCGGAATTTTCTCGACTTAATAAGGTAAATAGTATCTTGTACTTGCCGCACGATAACGAATGAAAACTTTGATTGAAAATAAACTCATT
+
bbbeeeeegggggiiiiiiiiiiiiiceghiiihhhiiiiihhiiiiiihfgihiihiiiigggggeeeeeedddcddcccccccccccd
@FCC1GLHACXX:7:1101:11061:1933#CGGACGGA/2
TATGTTTATGTGATGAATTACATTTATTGATTTGTTTATGTTGAAGCAACCTTGCATCCCAGGGATGAAGCAAACTTGATCATTGTGGAT
+
_abeeeecggeeehiiifghghiiiiihbefiiihiighiiiihiiihgafghihiiiiidgfgghiihihihiiiiigggggfgaccce
@FCC1GLHACXX:7:1101:11121:1941#CGATGTAT/2
CTTGGAATTCACAAAGCGTAGGATTGTTCACCCTTTCAAGGGAACGTGAGCTGGGTTTAGACCGTCGTGAGACAGGTTAGTTTTACCCTA
+
__Paceeee`gge[ae_P[`_cdgfbgg_ehXZebabebcd`gfaYWaZU\\eghhhghfR_\[N\XRX`\_]\`^BBBBBBBBBBBBBB
@FCC1GLHACXX:7:1101:11241:1950#TTAGGCAT/2
CAGTAATTTAGGAAGTGTTCCCCCATTATATGATAAATCAACGATGCTGTTAGAAATATTGCTGTTTTCGTTTGACGTGCAAATCCAGTC
+
a_bceeeegfgggiiggghiiiiiiiiiiiiiiiiiiiidhhiihiiiigghiiihiiiiiiiiiiiihighhifgggeeedbdddcccc
@FCC1GLHACXX:7:1101:11122:1960#CGATGTAT/2
CTCGGAATTTCCTTGACTTCCCTGGGCATAGAGTACCATCGTACCTGCCACACGATATACGAATGCAAAAATGACAACTTTGGCAAAGAA
+
bbbeeeeegfagehiiihiiiiihiiihiihhhffhhhiiihhdgiihhhgihhhiiiihiihgggggge^aeecddcdcccbccccbca
@FCC1GLHACXX:7:1101:11152:1962#CGATGTAT/2
CTCGGATCCATATCACCGCCAACCAAGCAACGAAAACCATCTTTGACTTCGCCTACCTAGTTAAAAATCTTACCGCGTTTGGTGTGTCCG
+
bbbeeeeegggggiihiiiiiiiiiiihiiiiiiiiiiiiiiiiiiiiiiihgggeeeeedddddddccccdcccccacccccc`acccc
@FCC1GLHACXX:7:1101:11064:1965#CGATGTAT/2
CTCGGAATTCCTAGAGTTTCCTTGCGAGCGTGGTGGAAAGGTTTGGAGGTAAGTCGAGATTTCATTCGCGTGATGTCAAGACTTATGTCC
+
_bbeeeeeggggghii[dghhiiiiifiih^efcfgfiihhaeefhfhhPacgghgggdeeeedddddcacaabcbbdc``bccbccddd
@FCC1GLHACXX:7:1101:11237:1975#CGATGTAT/2
CTCGGAATTGGGTTTTTGCCAGCTTATGGAAAAACTGGACCTCTGTGCATCGCCCGGAAGGTTTCAGATACTTCCCGTGTTAGTAACCGT
+
bbbeeeeegfgggiiiihiiiiiiiiidghihihiihiiiiiihighhiighiiiiiegeeaeecddddcdccccccac`abccddbcaa
@FCC1GLHACXX:7:1101:11046:1976#ATCACGAT/2
GTCGTCAATTAATACGCAGTTTCAGTTTTAGGCTGGTTTACGCAACTTTAAGTGAATACCCCTATTATTTTAAGCATAAACTTGCTCTGG
+
^^^cP\`_`eeeg_cd[^_``bade[bdfbcgfeffY^cd_a`^cGN^b[aafc\\e_eZbbffdggdddgdc_dcccZ]bd`Z]`b]TZ
@FCC1GLHACXX:7:1101:11191:1985#CGGACGGA/2
TTAAATTGTCACTGGTTGGGGTCTCGAAGTCTCTGCCTCAGGGGCTATTCACTGGCCAAGAAATGAATTAACAAACAAGGACGACCCTCC
+
_abeeeeeeegggihegihiiefhhiiiihffhagghdhhiiihhhihiihhiiiiihiihgeggfcdeeeeebdadcbcaaaaaccccc
@FCC1GLHACXX:7:1101:11221:1995#CGATGTAT/2
CTCGGAATTTCCTCATACGCAGAATAAACTATCTCCGTTTCCAACGATTCCGGAACGTAGATTATTCTCGAATCGCCATCTCCTTCGTAC
+
bbbeeeeegggggiiiiiiiiihiiiiiiiiiiiiiighiiiiiiiiiiihiihhiihiiggggggeeeeeddcdccccccccccccbbc
@FCC1GLHACXX:7:1101:11162:1996#CGATGTAT/2
CTCGGAATTTCGGTACATAAGTCGACGAGGCTCACCTTCGTTCTTGTTTTTCTGCATTTAGTTGTTTGGCATTGTTAACATTATAGAAAA
+
bbbeeeeeggggghhiiiihheghiiiiiiihiiiihihihiihiighhighgggggggeeceeecddcdccccdccdcccccddbcccc
@FCC1GLHACXX:7:1101:11108:1998#CGATGTAT/2
CTCGGAATTCAAGTTCTAATATAACTGAGCTTTCAAAGATAAGCGAAGAACTTTGTAAAACAGATTCTGGTACCATTTACTTGTTCGTAC
+
bbbeeeeeggggghhiiiiiiiiiiiiiiiiiiiiiiiiiiiiiiiiiiihiiiiiiiiiiiiiiiiiiifhgggggggeeeeeedccdc
@FCC1GLHACXX:7:1101:11038:2000#TTAGGCAT/2
CAGTAATTTTGCTTCACAATGATAGGAAGAGCCGACATCGAAGGATCAAAAAGCCACGTCGCTATGAACGCTTGGCGGCCACAAGCCAGT
+
a[Z\\caccY`cYQQQJQ`gXJKbYeY`dXZ]ePb`dUXUI^ZOa^Z^aaWMSUW__W\_WWX_[ZbBBBBBBBBBBBBBBBBBBBBBBB
@FCC1GLHACXX:7:1101:11437:1845#TTAGGCAT/2
CAGTAATTTCATTTGTTTTTACGGAAACTTTGATTATACCACTAAGGTCGAACTTTTGCCCCATCTTACTCTATGGTCAATAAGGTGGCT
+
a_bcceeegggfgiigiiiiiiiiiihiihiiiihiiiiiiiihihicfhhhiiiiiiiiiihiiiiiiggggggf_bdeeedddbbcaa
@FCC1GLHACXX:7:1101:11457:1850#CGATGTAT/2
CTCCGGATTTTATAATATTAATAAAGGGGGGGAAAAAAAAAAAAAAAAAATACCCCAGTAGCGGCGAGGGGAAAGGGGAGAGGAGCGCAC
+
BBBBBBBBBBBBBBBBBBBBBBBBBBBBBBBBBBBBBBBBBBBBBBBBBBBBBBBBBBBBBBBBBBBBBBBBBBBBBBBBBBBBBBBBBB
@FCC1GLHACXX:7:1101:11366:1852#ATCACGAT/2
GTCGTCAATTTTACTCAAATGGGTCCATAACGTCTTATTCTTGGCATTTCGTCCTCACTGGGACAGAGCCTGCTCCTCAGCCTGAGCACT
+
b__eeeeegggggihiiiiiiihiihi_ghdhaefghhihiihffhiiihghfhhhhhihhichiiii]dgggeeeeebbdddabbcccc
@FCC1GLHACXX:7:1101:11388:1863#ATCACGAT/2
GTCGTCAATTGTTTCTGCTCTTGGAAGTTTTTCAAAACTACCGAAAGTAATAAAACAGTACTACTCAGCACTACAAAAACAGTACTTTTC
+
\^^c^acYggfgcghbgfdg`ebfh_cbdggbgfhdfff[a^c^_YcI^caaeghdbXbe_fhhf]dgf`Z`db_]_\c``]]]]T]ZZb
@FCC1GLHACXX:7:1101:11315:1867#CGATGTAT/2
CTCGGAATTTGATAGAACCTAAAAATCATTCTCCTGAATGTGTTCTTAAAACAACTAGGTACATATACACTAAATGATATTTACTAAAAA
+
bbbeeeeeggggghiiiiiiiiiihiiiiiiiiiiiiiiihhhhiiihiiiiiiiiiihgghiiiiiiihifhfghhhggggggggeeee
@FCC1GLHACXX:7:1101:11410:1870#TTAGGCAT/2
CAGTAATTGCCTCTCTTTCTTTTGATGATTCTACCCCATTACCCCGAATGCCATCAACCCGTACAGTGTTGCGATGGATCTTCTTCGTGA
+
_bbeeeeeggffghdghfcgghdbgfhhiihhdgcdfhhhffhfhhhffdfgghidgf_fh`dgge^bgeedecb`cb`bbcb`bccccb
@FCC1GLHACXX:7:1101:11465:1871#CGATGTAT/2
CTCGGAATTGATCCGTCATCCTTGAGCAGCAACAATCCTCTTTGAACTTCACTTGTTTAATAGGCTATATAAAAGCACTCAGAGAAAATA
+
aabeeeeefgfcgiiiiiihiiiiiihiihihhiihhiiiihihiiiiiiiihiihiiiiiiiiiiiiiiiiihggggeeeeeedddddc
@FCC1GLHACXX:7:1101:11271:1872#TTAGGCAT/2
CAGTAATTATACCTCACTTAAACATCACATTTGACTGAATCTAATGAAATACTATTTTTCGGGTTTGTTTGGTTTTTTTGATAATCATTT
+
bbbceeeefggggiiiiiiiiiiiiiiiiiiiiiihiiiiiiiiihghiihghghiiiiieiibghihiiiidegggeccccdcccccdd
@FCC1GLHACXX:7:1101:11426:1883#CGATGTAT/2
CTCGGAATTTCAGCCAAATCAAAAAATACAAAAGTAAACCGACATTCGAATTTTGTTGTGCAAACTTGTGACAAAATATTGTTCCATTCA
+
a__eeeeegggggiiiihhhihiiiihiiihiiiafghiiidgghhhifhhhiiiiiidggggeeeeeedddbdbcccdeddcccddddd
@FCC1GLHACXX:7:1101:11406:1891#TTAGGCAT/2
CAGTAATTCCGAATAATCGAGTCTAAAATTCCGGATAATCGAATCCCGGATAATCTAATCCCGGATAATCGAGTCCCCGGATAATCGAGC
+
abbceeeegcggehhfhihgggfhiihiiiiihihihiiiiifiiiihhhhhhiihhdhiiiddaccdddc`abbcbacc_aacccccca
@FCC1GLHACXX:7:1101:11471:1894#CGGACGGA/2
CAGAGAACACCACAAAGATACTCCTCGAGAAGAGCAACCCTAAGACACATAATTGTCAGATTCACCAAGGTTGAAATGAAGGAAAAAATG
+
a_ae`dee`c^eghihhhihhhiiihihhiibdfXa]fdffhihihhi]effgghde`edfbgfffddgf_acedcdc_bbbc^`bcaaY
@FCC1GLHACXX:7:1101:11495:1895#CGATGTAT/2
CTCGGAATTCAGAACCCTGTGCAGGAGTATATTATCGTGAGCTGAGGCTGAATCAGTTTTACTCACTTGGTAGAAACTGCATCGTTTTTC
+
bbbeeeeegggggiiiiiiiiiiiihiaefhhiiihiiihiiiiiiihhifhhiiighhihhifhiiiiiggggggeeeeeedcbccccc
@FCC1GLHACXX:7:1101:11325:1896#ATCACGAT/2
GTCGTCAATTTTTTTTGATGGGCTAATACACACGCGCCGCTCGAAGATGACGCGGCCGGCTGGCGGTGCTGTGGTGGCCTAGAGTTGTTG
+
_aaeeeeeggggehihcagbfhegffhhiifgff`eghgfeecb\^acccbcacccccccZaacaaEWWbcY^^`W[`acbb]bSY_Y^`
@FCC1GLHACXX:7:1101:11447:1897#TTAGGCAT/2
CAGTAATTGGAAATAGGAACGACATTTTCCAACTTCGTGGGAATACTCGGCATCCAAGTGAACGATTGAACAGCTTCACCAAAGGTATAA
+
bbbeeeeegggggiiiiihhiihiiiii]fghhiiihghihiiiihiiiigfghiiiigggggggeeeedddddccccccccccc]`ccd
@FCC1GLHACXX:7:1101:11303:1902#ATCACGAA/2
GTCGTCAATTGTTTATTTTAACTTGTTAAGTATTGTTTTTACGTAAAAGTATTGAACAACATTTTGATTCAAATGCTGAACACTGTATTC
+
___cceceegggghghhhiiiiiiiegbhfgcghheghihffhgfhiig^cfheffggffhifhiihihhhifhhiiggdddggeZ]bce
@FCC1GLHACXX:7:1101:11264:1905#ATCACGAT/2
GTCGTCAATTTTATGGCTCATAAGGTAATCTAGAATGCCGTGAAAAGTGTACTGCGATCTGTCAAACTTGGGTACCTTTTGTACTACCGA
+
bbbeeeeeggggghiiiiifghhhh_eghidhffdhheghffcggf_^a^aegfffddhiibfhfhihgfhdT\`bdcde^adcddddc]
@FCC1GLHACXX:7:1101:11489:1914#CGATGTAT/2
CTCGGAATTCAGAACCCTGTGCAGGAGTATATTATCGTGAGCTGAGGCTGAATCAGTTTTACTCACTTGGTAGAAACTGCATCGTTTTTC
+
aab_\ccegggggiiiiihiiiiiidhcffhhhihiihiiiiiihiiiihihighieggifhhhhihihhdgggggeeeeeedc^bcccc
@FCC1GLHACXX:7:1101:11380:1920#TTAGGCAT/2
CAGTAATTCTACACATATTTGCAATCTGGAAAACAGTCCCATTTATGACCTCGGAGGATTTTTTTGGCAGTATATCTTGTTAGTACTATT
+
bbbceeeegggggiiiiiiiiiihiiiiiiiiiiihgiiighiiiiehiiiiihiiifghiiiigeeeecddddeddecccccbcddddd
@FCC1GLHACXX:7:1101:11294:1926#TTAGGCAT/2
CAGTAATTTCTTTATTAGTATCATTCCAAAAATAGGGGGCCGGACCTGGTGTAGTGGTAAGAACACACGCCTCTCACGCTGAGGACCTGG
+
_^^acccdgegacfgfegbddd_edh_bd_g`eg_]Zbggdhfghhhiib`ggg\acccebbbbbbaa]aaaacb`baacaaa_c_ccc^
@FCC1GLHACXX:7:1101:11465:1930#TTAGGCAT/2
CAGTAATTCAGAAAAGTGCAGTCCCGCATCCTGTTTCGTGATTCGGCCTTTGTTCGGCGTGAATGGGAAGCTTTCCGATTCACCATTCTT
+
bbbeeeeegggggiihghihihiiiiiiiiiiiiiiiihhhiiihiiiiihighiiiigdeecedddccccccccccccccccccccddd
@FCC1GLHACXX:7:1101:11265:1930#ATCACGAT/2
GTCGTCAATTCGATGATGGTCTCTCAAATATCGTGTAAGGAGAGTTGACTGTATTTGGAATATTCGGTAGTTGCCTAACGGCTCACTCCT
+
_abeeeeegggggiihihhhhhiiiiiiihiiiefghfhhcggh_cdghighhhiighiiiiiddffbfgbfcgfgbggeebccccbccc
@FCC1GLHACXX:7:1101:11399:1935#CGATGTAT/2
CTCGGAATTCTGATTATATAATATAAAAAATAAAAAAAAAACATTGAAAAACCTGCTTTTTCGAACTCTTTTGCATTTTTTGAAGGTTAT
+
_abeeeeegggggiiiiiiiiiiiiiiiiiiiiiiiiiiiiiihigggggeeeeddddddccccccccccccccdddcdccc_bccbbcc
@FCC1GLHACXX:7:1101:11292:1944#CGATGTAT/2
CTCGGAATTTTAGATGTGAGATTAGCTTTTAGACTTTCGCTGACCGTGCAGTGGATTTGAATGAGTATTCTTTTTTAGGTTGATATTCCC
+
aabeeeeegggcggiiegigghfghiihhiiigfhiiiiiiiiiihiiigghghgfhhhgfhfhicghgggggggcbddddcccdeeccc
@FCC1GLHACXX:7:1101:11333:1949#CGATGTAT/2
CTCGGAATTAGATTTGGTTAATCTTGGTCTTTTTTTTGAAATAAATGAAAAAAAAAGCCTCCGGGCGGATTTCCAATTCGTCGGTATCTT
+
bbbeeeeegggggiiSJQJ[eSKR`JJQJJJPYdghOcG^eBBBBBBBBBBBBBBBBBBBBBBBBBBBBBBBBBBBBBBBBBBBBBBBBB
@FCC1GLHACXX:7:1101:11386:1956#TTAGGCAT/2
CAGTAATTTGTCAAATCCTTACAATGTAAAAGCCTTCTTGGGAAAAAAAAAATGTTCGACATTGGTTTGTTTCAGTATCATTATTGCAGT
+
bbbceeeegggggiiiiihiiiiiiihhiiiiiiiiiiiiiihiiiiiiiiggggggeeeccdddccccccccdcccdddddddeccccc
@FCC1GLHACXX:7:1101:11457:1971#ATCACGAT/2
GTCGTCAATTTCAAAATCAAACAAGACACTTTAAAAACCCAAGAAGGTGTATCTTGGGAATATAACTGCGATTCTTTGATTGCACAGCGA
+
_aaeeeeegggggiiiihiiiiiiiiihiiiiiiiihiiiiiiiiihaeaeghiiiiihiiiihhiiihgggeeeeeeedddddddcccc
@FCC1GLHACXX:7:1101:11292:1971#TTAGGCAT/2
CAGTAATTTTATATGGGAAGTGTCGGTCCCCCAAGGAACACCGATATATTTTTAAAACCAGTTGACCAATGGTGAATACCGACATAGATT
+
^_acccecggggehiiihiidgefhihhiiiihihibghifhiaghhiiihiihgggggeeeeeedddcdbc]bbcccbccccccccc`c
@FCC1GLHACXX:7:1101:11431:1972#CGATGTAT/2
CTCGGAATTCTCCATATTCGTTTCCGATTGTTTTGAGGACGAAAAAATCAGGTGAGCGACGGATGTGCATTGATTATCGATCCTTAAACA
+
bbbeeeeegggggiiiiiiiiiiiiiiiihfhiiihiiiiiiiiiiihiiiigggggeecccccccccdddcbdcdcccccccccccccc
@FCC1GLHACXX:7:1101:11370:1976#CGATGTAT/2
CTCGGAATTAAGGCAAAACATCTCGGAATCCAAAAATGGTTGTCACAATGGACGACTTGTGACCCTACTCGCGTTTTCAAAGGCACTAAG
+
bbbeeeeegggggiiiiiiiiiiiiiiiiiiiiiiiiiihiihiiifhghghhifhiiigggggeeeeedcccccccccccccccccccc
@FCC1GLHACXX:7:1101:11410:1982#ATCACGAT/2
GTCGTCAATTTCAATACCAGAGACCACATAAACCAAACCAACAAATCCCGACAGACAACCGAATCCAATCTGGAACAAAGTAGGTGAGAA
+
_aaeeeeegggggiiiihiiiiiiiiiiiiiiiiiiiiiihihiiihhiiiiiiiihigfedeccddccccdccccccccbcccbbcccc
@FCC1GLHACXX:7:1101:11343:1985#TTAGGCAT/2
CAGTAATTGAGAGAACATTTTGCTTGAAAAAAAAAGACTTCAGAGGCCTGAATAGTTACCTGCTACTAGCCCTGATTGAAAACAAAAGCT
+
bbbeeeeeggggghiiiiiiiiiiiiiiiiiiiiiiiiiiihihiiiiiiigfgggggeeeeeddddddccccccccccccccccccccc
@FCC1GLHACXX:7:1101:11304:1989#ATCACGAT/2
GTCGTCAATTTTTTACTTATGACGACAAAACTGAACGTTTGATCAAAGTTGTCTTGAAAGGTCTCTCAAGTGACTATAAGTCACCTGAAG
+
b_beeeeeggfggiiihfhhiiie^fghiiiiiihhhghihfhiiiihhfghifhhihidh`dgggggec^_ceddddddcZ]bbccccc
@FCC1GLHACXX:7:1101:11448:2000#TTAGGCAT/2
CAGTAATTTATATCGCTGCAGGCATAATCCATTCCTTAGTGGTACACACAGCTGTCGTCGTCGTCGTAGCCATTATCAACTCTGCACAAA
+
b_bceeeeggeeedfhieiihhiihiihhifhhfhihiihhh^fgfgfiiidfhghhhhhhhfgdg[acbddbbdc]Z_^bccccccb`a
@FCC1GLHACXX:7:1101:11614:1849#CGGACGGA/2
GAGGATAAGGACCAACACAATACACACACACACACCTGCCTAGACACATCATATTCAAACTGATGTAAATAAAAAATAAAGGGAAAACCT
+
\_acc]cc]ccc^bfhhfgffhchddegffhfd`gf[aaefficghfhhf_e_edfhiihhf`R`gb`^dgeedcc`cccbbaccc^^^]
@FCC1GLHACXX:7:1101:11639:1849#TTAGGCAT/2
CAGTAATTTAGTAACCGTGACAAAATATAGGCCTATGAGTACTTCATTTTTTTAAACAGAAATAATGGCTTATGTCGACACTTATAGTGA
+
^__accccgeceegfhideghhfhidfefghhhiiiiegb_fhfhaghhhhhihd`gghhdhfhiiggeggeedeccbbccbbbccb]]_
@FCC1GLHACXX:7:1101:11507:1849#CGATGTAT/2
CTGGAATTTACTTCAAAACATATGGGATAAATAAAAGAAAATGTGCAGACTTTTCATGATGATGCCACTTAAAGTTGGCCATTAGTTCAA
+
_a_ecccegcgee]cedabedfgfih_egg`gghfhihiffgffghhibgfeghgfhffhdghfeaeghhhiihfg_Yccgddgddeecc
@FCC1GLHACXX:7:1101:11522:1854#ATCACGAT/2
GTCGTTAATTAGGAGCGCAAAATGACGTCTGTTTGTGTATTACTTTCTTGGCAACGGAGTATTTTTCAATCTAGTATTCATCAAAAAATT
+
ab_ecccegcgggfhfgdffghiifghhdg^gfdfae^cef`cggifffhffihhhhc[Z^^ceeeeedd`bdddcbcd_bb`bbccaab
@FCC1GLHACXX:7:1101:11587:1858#ATCACGAT/2
GTCGTCAATTTTCCCTTTTTTTGACTGACTTCCAAGTCACCGAAGATGTTGAAACTTCGTTGAAATCTCTTATCGAAACCCACAATAGAC
+
baaeeeeegggggiiihiiiiiihiiiiiiiiiiiiiiiiihhhiihighhhhhieiiggggeeeebeeddbdbccccc^aacccccbcc
@FCC1GLHACXX:7:1101:11663:1860#CGATGTAT/2
CTCGGAATTTCCTTGACTAGCGTTTCATACAAAAAACGCAACAGAAGAGATTAATGTGACTCAGTTATTAATGAAAGAGAAAGTAAACAA
+
bbbeeeeegggggihhf[hggdbghhfdfghihiiifhhiihhhihiiiafcghgggeeegeee_ceedddY_Zbbccc^cbbT__bbba
@FCC1GLHACXX:7:1101:11551:1866#CGATGTAT/2
CTCGGAATTCCGGACACTCTACTTTGTATGGGAAACATTTCACACGAAATGTTTCAATCTTTGCCGTTCAAAAGTTCGTACTTTCGTAGC
+
aa_eeeeegfggfgiihhiihiiifidefhgffhi^f`gffhhhbghhffgghhhfhdghffhhhgeeeeeecdbddcccccddcccbcc
@FCC1GLHACXX:7:1101:11618:1872#ATCACGAT/2
GTCGTCAATTTTGTCCCACACTATTTTTTTTTTTGTTTTTATCTTTATTAACGAGATTTTTAGCCCTGGGCTAGTTCATCTCGGGACCCA
+
___ecceegggggiiiihiiiihhhiiiiiihih`\bfhgX`^deeZadacd``YZ\]bbc`TYbb``[^W[`acd`bbYY_^[a_ccBB
@FCC1GLHACXX:7:1101:11644:1876#ATCACGAT/2
GTCGTCAATTTTTGCTCCAGTCCACTTTTTGTGTGTCATTTAGGCCCCATAACAACTGTTTAAAATTTGTTATTCTAGTTGACCAGCGCT
+
_aaeaccegggggfhifhghghiihfiiiffafaebgghiihfhiihihhchhiiiiigiihhi`ffghgegggggfeeeeeb`bdcacc
@FCC1GLHACXX:7:1101:11692:1879#ATCACGAT/2
GTCGTCAATTCGCCCTCGTAGCTGTCGACGAAGCCGGTATGATTTATCGCCAAAGTTTTGTACGATGAGCAATGTGCTAAACCTTCGGCA
+
babeeeeegggggiiiihiiihihihiihhhhdgffh_edgcggihgggeaceddbdddccddccccccccccbcdcccccccccccccc
@FCC1GLHACXX:7:1101:11745:1884#TTAGGCAT/2
CAGTAATTGCGACAATCAGTCCTAGCTGCAAAGCAGGACTACGAGAAAGCCAAGGAACAACTGGGCAAGGTAGAAGGCCAAAAAGACACT
+
a__ceeeegggggiiiiiiiiiiiiiiiiihiiiiiiihiiiiiiihihighhiihiiiggggeeeeccc_bbbcccccccccccacccb
@FCC1GLHACXX:7:1101:11585:1893#ATCACGAT/2
GTCGTCAATTGTGGGTGATTCAACTGCGTGGGGTCACTGTATAAAAAAAATATGTACGAGTACAGCTTTCCCGGGAGCTCACGAGACTAA
+
___eeccegggeghibeefhhhiiiihifhiihOcghhh_ffhiihiihdeeeedeebccaccbccbcccbbcccacccbcccccccccb
@FCC1GLHACXX:7:1101:11553:1906#CGATGTAT/2
CTCGGAATTTCACAGAACACTATTTTTATGGTGAAGATTATAAGAAAGATATGAGAGATTGGATTTTGAAACATTTTTAAGATTTGAATC
+
bbbeeeeegggggiiiiiiiiiiiiiihiiidbghihihiihiihihihifhhhifggiiiihiihiihiiihiiiggggggeeeeeedd
@FCC1GLHACXX:7:1101:11634:1907#CGGACGGC/2
ACTCTAGCCATGATTCACTGGATTTGCCCAGGGAAATTACAGACAAGTAGGATAGTTCCAGAGATCTGCCAAAAGAGAAAAAGCCAACAC
+
bbbeeeeefgggfiiiihiiihhhiihiiiiiihiiiihiiiiiiiidghffhiihfhhhhihiiihhffhfhifgfggeeeccdcdccc
@FCC1GLHACXX:7:1101:11739:1912#ATCACGAT/2
GTCGTCAATTGAAACTAAAAGGGCAGTACAAACAAGAGTTCTTCTTCTTCTTCTTGTCATTGACGTTCCCACTGAGACAGAGCCTGCTTC
+
bbbeeeeegggggiiiiiiiiiiiiighiiiihhiihiafghiidghiiiiiiiiiihiiiihiihiiiiigggggeeeeecbbbcaccc
@FCC1GLHACXX:7:1101:11513:1926#TTAGGCAT/2
CAGTAATTTTAACCGCTTCTCAGCTTGTGTTCTTAGTGCACTTTTACAGTTGTTAAAATGTTGCCATTTTGCATTTGAACACAAAAATTT
+
bbbeeeeegggggghiiiiiiiiiiihhhghiiiiigiiiihiiihhhhhfhhhhhhiiigiiiiiiiiiiiiiiiegfgeedeeecccd
@FCC1GLHACXX:7:1101:11680:1928#CGATGTAT/2
CTCGGAATTGGTGATGTGTATCTATTTACAGCTTTCAGATAGAACTCTCGTCGCAGAGTTCTGAAGGGGGCGTACCTAGAGAAGCGTCAC
+
bbbeeeeeggfcgfghgg_cgfhiiiihhiiiihhghfhihhghhhfd]cgfgghihh_e`fg`gffga[aa\a[_bbbb]bcb^ac^ac
@FCC1GLHACXX:7:1101:11699:1931#CGATGTAT/2
CTCGGAATTTTGACACAGATTCCAAATCTAGAAGAGTTTTTTGAGAACTTGTGAAGAAATGGTGCAAATATATCGAGAAACAAAAAAAGT
+
bbbeeeeegfgggiiiiiiiiiiiiiiiiiiiiihi^fghiihiiiiiiiiigghiiifiiihhiiiggggfggeeeebdcdcccc_aa_
@FCC1GLHACXX:7:1101:11614:1932#TTAGGCAT/2
CAGTAATTATTGGTCTTGCCCTTCGCGCAATAGAGTCATTGAGGCTCGTGCCAGGCAGATGAAAGATAATATCCGTTACGATAACGGTCG
+
abbceeeefgggghiiiiiiiiiiiiiiiiiiiiheghhiiiiiiiihebeccfgfggfgeddeecddddddddc^baaaaccacac^_a
@FCC1GLHACXX:7:1101:11640:1935#ATCACGAT/2
GTCGTCAATTCTGAAATCAATGACCTGCCCCCTTAAGCTGGGTCCGGACATAGCGATGTTTCAAACCAAGCGGATCGAGAAAAATAAAAA
+
b_aeeeeegggggiiiiihhiiiiiiiiiiiiiihiiiiihheghiihhiiiiiihigd^`geeeeeccdccccccccccccccccbccc
@FCC1GLHACXX:7:1101:11669:1950#TTAGGCAT/2
CAGTAATTTTCCGGTAACGGAGATGACCATCTGGGGCATCAGCACTATCTCCAGCATCAGCTGGGCCACCACCATCAGGGAACGTCGGGG
+
___ccdeegfgfgh`ggag`gd`cghhbffgghhffhh_ffhfiiiihffffdhfdhhhhigg`d`c^^a^aacccbccca`ca[`aXa]
@FCC1GLHACXX:7:1101:11720:1950#ATCACGAT/2
GTCGTCAATTATTTCTATTGATGTTTCATTTGGTGAGGAAAGGAAATCAATCACCGAAGAGAATGTTAACACACACAGTGGCTTCGTTTA
+
ba_eeeeegggggiiiihihiiiiiiihiiiihbgfiiiiiiiiiiiiiihiiiiiiiiiiiiiiiiiiiigggeeeadddcaabcbccc
@FCC1GLHACXX:7:1101:11581:1956#ATCACGAT/2
GTCGTCAATTGGTTGCTCCACCAGCTGGCGCAATCGATATGAAGTTTGTATGGGATATTCGTCTCAAATATATTGAAAATTGGTTTCGCT
+
bbbeeeeeggggghiiiiiiiiiiiiiiihhhhiiihhiiifhgbfgi`fghiihihiiiggggeeeeeedddddddccccccccccccc
@FCC1GLHACXX:7:1101:11664:1970#ATCACGAT/2
GTCGTCAATTCGGCGTAAAAAATAACGATACGTATTCTGTTCAACAGATTAAGGAGGAGACCTTCGTCGGCGAATACCAAGCTGGTTATC
+
aaaecceegggegii_efggidffgfghffhhcfgghihihhfhfhhdghghihdggeeec`bbdccca\acca[^`bb]^^bcb[bbbc
@FCC1GLHACXX:7:1101:11733:1971#TTAGGCAT/2
CAGTAATTCCAATAAAAAGAAGACTCCCCTTCCCCTCTGTCATTTTTTTCCAATATCTCATAACCGTATGGTCACACTTTTGTAGATCCT
+
bbbececeggggghiiiiiiiiiiiihiiihiiiighhihffiiiiiiiihiiiiiiiiiiiiigggeeeedcddcddccccaccddbcc
@FCC1GLHACXX:7:1101:11715:1976#CGATGTAT/2
CTCGGAATTTGCCTGGTAGAGTATCGAACAATGCTCATTTTTCAGTTAACGATCGCTTGATCATGTTACAGAGATCGGAAGAGCGTCGTG
+
a^_cceeeggfggfhhefghg^`eiffhihfhafffehiiihhhdghhhfggbgaffgidffhifgffdggeefeeeebccccbca_c_c
@FCC1GLHACXX:7:1101:11671:1987#CGATGTAT/2
CTCGGAATTCAACCAGATACATCGAAGACCTTGGCGATCTCCTAGATGCCACCACCAAAAGACGTCTATATCTGGGAGCCATCAAATGAT
+
^aae`cccgcbeghhdhffffhfghiihfhbghfbfdgfdfffdeceghih_eeghhfhhf`]`^acad`ccdd\b^_acc`bc[bccbb
@FCC1GLHACXX:7:1101:11607:1990#CGATGTAT/2
CTCGGAATTCGAGTCACAGAAGAAGACAGCAAGCTCATCCGATTGCTGTGGCAAGAACCCGGGCAACCGCTGGCGGAGTACGGTGTCAAT
+
b_beeeeegggfghiiiiiiihiiiiiiihiifhhhiiiihiiihiiihhghihiffhhhhgeea`bcacccccccac^`cccX`_bbcc
@FCC1GLHACXX:7:1101:11629:1999#TTAGGCAT/2
CAGTAATTTTAAACGAGACGAAGGAAAGAGATTCGATTGTTCTTCCCTTCGGTACAAGCTTGACGATGGGTGGATCTGCGTCAATATTGA
+
abbcceeegggggiiiiiiiihhihihifhiiiiihhiihhhihfhihiihifhgfiiiiiggggeeecc]`a`bccccccccccdcccc
@FCC1GLHACXX:7:1101:11832:1845#CGATGTAT/2
CTCGAAATTGGATCACAATCCCAAAGAAAACTTTGATGACGGAGTTTATAAAGTGAAAAAAACTAGCTTCCTATCTATGAATCATACATA
+
bbbeeeeegggggiiiiiiiiiiiiiiiiiihiiiihhiiiiffaegihihhifgiiiihhggeeeeeeddddddbdddcccccccccdd
@FCC1GLHACXX:7:1101:11947:1845#ATCACGAT/2
GTCGTCAATTCATAACATAAGGTACCCCGGGGCGAGTGGGACATAAAAAAAATGAAAGTTCAAACAGATTTTAAAAATGTAAATATTTCT
+
__aecceegggggiiiiiihihgggiiiiihiiifiaggeeeeddddddcccccccccbcdddcccccccccdcccbccdcdccdddcdd
@FCC1GLHACXX:7:1101:11969:1848#CGATGTAT/2
CTCGGAATTGTCGCAAACAGTTGCGGATAGTTTGGGAAACAGTAGCTGTATTGTTCCGGTTTATACGGGTTATTCGTTTACGTAGGATCT
+
_bbeeeeegggggiiiihiighiiiiiiiigfhhiihiihihaebgddegbdfcghggg]ced`bbdccZaaccdcccaaccabaccbcc
@FCC1GLHACXX:7:1101:11797:1849#TTAGGCAT/2
CAGTAATTATTTCCAAGTGCGGTGGTGTTTTTGTTTTCGTTTGGCCAGTGATTCCAACGATTTGCGGGACGGAGAAGCGGGAATCCACAT
+
a^^`^ccdea`ee__bJ`_dffcd[HPPHY^P^eafdgOaXaVGIWZWMMV_ebSa]bc\fZ`\`NTNZWZRWXX`R^]a_aBBBBBBBB
@FCC1GLHACXX:7:1101:11889:1855#CGATGTAT/2
CTCGGAATTTTTGTCCTTTCGACCTTTTGTCTTTCGATCGTTTGTTCCTTCTTCTTCTTCTTTTTGGCGTTACGTCCCAACTGGGACAAA
+
bbbeeeeegggggiiiiiiiiiiiiiiiighiiiiiiiiihiiihihiiihiiiiiiiiiiiiiigggeebccccccccccbcbaccccb
@FCC1GLHACXX:7:1101:11932:1864#ATCACGAT/2
GTCGTCAATTTAGAGGAGGGATTATTAGAGTATGTTAAAGAAAAAAAAAAACTACTTATTGAACCTTAACACTTCATTTTTGCAGAAGGC
+
bbbeceeegggggiiihhiiegiiiiihiiafghhiiihihiiiihiiieca_bbcbbcdbccccccbcc_bcb__bcddc]S]Y`bba_
@FCC1GLHACXX:7:1101:11771:1865#ATCACGAT/2
GTCGTCAATTCAATAGAATCGTCGTACAGCGGGGATTCGCTGGTTGGAACACGACTGCCTTCCATCTAACGAATCCGACCCGTTAGTTGG
+
a_aceeeeggggehihhhiihfhhghhiiiiihieghfhdageaccbbdcabaccacbbcccccdcccccccccccaacacc]acc`bcc
@FCC1GLHACXX:7:1101:11844:1865#CGATGTAT/2
CTCGGAATTTGTTGGAAAAAAAATCGTCTCTAGCGACAAAAAAACAAAGTATTTGAATGGTCTAAGAGGGCCGTCGTTCTTACAGCAGCA
+
a_aeeeeegfgeghiiihiiiiihhhiiiiiiihihiihfhigecccdbZ]bedbccccccbccccccccaccccccccccccccccccc
@FCC1GLHACXX:7:1101:11866:1872#TTAGGCAT/2
AGTAATTCTCTCTTTTCTTTTGTTCAGCTAGCGTGGTCGTGTAGGTATGGTGCGCGCGCTAAACGAAAACGGTTTTATCCATTAGCTTGG
+
_a_cedeegggggiiiiiihiihiiiiiiiiihdfhefhggghii^ehhifggiiiigeccccccccccccc[accccccccccccc`ba
@FCC1GLHACXX:7:1101:11822:1878#TTAGGCAT/2
CAGTAATTCGTCCAGGTACTCCTGAAAAAAAAACCGGACTCATTTCAAAATTTCCTTCTCGGGAGTTTGCGTTTAAAAAAAAAAAATTTC
+
aa_cceeegc[`edeZQQ`ggZ^Y``^e_f[cBBBBBBBBBBBBBBBBBBBBBBBBBBBBBBBBBBBBBBBBBBBBBBBBBBBBBBBBBB
@FCC1GLHACXX:7:1101:11808:1890#TTAGGCAT/2
CAGTAATTTTCGCTAAATCTATCTGGCAGAGTCATGTACTAAGATCGGAAGAGCGTCGTGTAGGGAAAGAGTGTAGATCTCGGTGGTCGC
+
abbcceeegggggiiiiiiiiiiiiiiiiiiefhiihiiiiiiihhhiihiiiiihiiggbgggeddeddd]bbccddcdcccacc^bcc
@FCC1GLHACXX:7:1101:11937:1890#ATCACGAT/2
GTCGTCAATTTCTTTGACTTGGCTGAGCATATATATAGAGTAGATCGTACTTGCTATAGAGTATCATCGTACTTGCCACACGATATTCTA
+
_abeeeeegggggiifiiiiihiihfdgfhdhhfghhifhfgfiihigggghhiiiihhiiafhhhihighhhffchggggeeebcdded
@FCC1GLHACXX:7:1101:11957:1899#ATCACGAT/2
GTCGTCAATTTGCTCTATTTTTCACGTATTTACATCAACTTTTGTGAAAATCATCAAATTTGTGCAAATAACTATTTTGATGGTTTAAAA
+
_^_eeceegggggiiiiiiiiihhiighiiiihihffhihhiihhifiiihiiiiiihhiiiiiihhhiiiiiiiiiiidggggege]bc
@FCC1GLHACXX:7:1101:11918:1909#ATCACGAT/2
GTCGTCAATTTTGCCCCAATGGGACAAGCAAATCCAAAGCTTGTGCTACCAGGTGAATGGACTGATTGAAAAGATTAGCGCTGCCGAACC
+
__aeeeeegggggiiiiiiiiiiiiiiiiiiiiihiiiiiiiiiiihiiiiihbghiiiiiiiiiiiigggggeeeeeeccccccccccc
@FCC1GLHACXX:7:1101:11822:1912#CGATGTAT/2
CTCGGAATTTCAACAATGCCGAAGAATACCTGCAGCAAATATCTTTTCCCCTGTGGCCCATTTGTATAACTCTACCACTTTTGTCTATTC
+
bbbeeeeegggggiiihiiiiiiihihiiiihiiiiiiiiiiiiiiiiiiggigiiiiihiiiigggggggeeeeeedddddccccdddd
@FCC1GLHACXX:7:1101:11999:1915#TTAGGCAT/2
CAGTAATTTGGGTTATTTCGAGTTTACCCAACTTTTAGTTGTTTTAACCCACTACGGAGACTTCGAAAGCTAACGCTGGGTAGGGCACTG
+
bbbeeeeeggggefhiiiiiiighiiihiiiiiiiiiieggegfhihiiigiiiiihiiiiihiggggeeeeedccccccbccccccccc
@FCC1GLHACXX:7:1101:11777:1917#TTAGGCAT/2
CAGTAATTTGAGGATGCTTTCGAGGACGCTGCTGCAGTGCCGTTGGGATGAGTGCTCAACATTTCACAACGATTGTAAAATAGAGTGGCA
+
abbcceeegggggiiiiiiiiiiihfghhiiihhhiifghhi`gfhifhhgf\dghfgggegeeeeeedcccccccdddcdcccc`bccc
@FCC1GLHACXX:7:1101:11956:1919#CCGGACGG/2
GTGCAGAAATGGGGGTTAGGACATACCAGTCCGAGACTACAATGTAAGAAAAGGCAGCAGACTCTTGAAAATGCCCTTGCCTAGAATATC
+
a^_cccce^gceeV_fPb]fXfg[_cgfafgXc`e]a[WZbfdfW_e]gc`HHL\^ZZ]]ZU]]b]U]RZ`ZTZY^GTTTY_BBBBBBBB
@FCC1GLHACXX:7:1101:11981:1922#TTAGGCAT/2
CAGTAATTTTCCTGCCTCTAGCGGGAATCTTCCGGCTTATTCAATCCTCGTCGGCACAAAACACAGAGATCAGGCATCTATCGACTACAA
+
_bbceeeegfceghdfihhffgihhiihhfhhhfeggfghccbfg`eegdfb`ggcadcd^a^aaccbbbbccbbcccbcdcccccccbb
@FCC1GLHACXX:7:1101:11903:1931#TTAGGCAT/2
CAGTAATTGAGATCAATACTTTGAGTAACATTCAGGGGTAACTTTATGAAAAAACCAAGGATTTCACTATATCAAACAACAGGACACGAT
+
abbceeeeegeggfgffhiiigbgfbg`ghfffffdhhW^fghhhhfhhhhihhhfhfhiicfhhihdgggggddeeec```a`abcccc
@FCC1GLHACXX:7:1101:11816:1944#TTAGGCAT/2
CAGTAATTATGAACGAATACTATTGATAGTGTCGTGGGCCGGATGCGGCAGCTCCACTGTAAACTAAAACGTTTATATTACCCAAAAGAT
+
abbceeeeggcccfhdff[agfghcgbgd[bbbegffc^^^e[`fgc[W\[aHZ^Z]Z`ZMZaGZZZZ_Y_GX^BBBBBBBBBBBBBBBB
@FCC1GLHACXX:7:1101:11969:1944#ATCACGAT/2
GTCGTCAATTGTCAATAACCTCAGCAAACCATTTCTGGCGAACGGATTCACCACATTCACTGCATTGTTGTTTTTATCTCCTGTCAAGCT
+
_aaeeeeegggggiiiiiiiiiiiiiiiiiiiiiiihiiiiiiiiihihhhhhhiiiiiggggggeeeeeecddbccbcccccccccccc
@FCC1GLHACXX:7:1101:11797:1953#CGATGTAT/2
CTCGGAATTTCAGTGTGTGGAACCACCTCGCGTTTGCAAACTAGTAGCACCTCCGTTTCGTATTGGGCTATCTTCAGCGTGAATCCATTC
+
bbbeeeeegggggghghgfihiiiiiiiihiihihihiihiiiifhfiiigiiiighggggeeeeecdcddccdddcccaccacccccdd
@FCC1GLHACXX:7:1101:11851:1963#TTAGGCAT/2
CAGTAATTCGACAATATTTTGAAATATCATTTTTAAAATGATACATTAGATAAATGTAAACGACGCCTTATACTCAGTTATCTCTTGTTA
+
bbbceeeegggggiiiiiiiiiiiiiiiiiiiiiiiiiiiiiiiiiiiiiiiiiiihihiiiiiiiigggggeeeeeeedddddddcccc
@FCC1GLHACXX:7:1101:11954:1964#CGATGTAT/2
CTCGGAATTTGTTTCTACTACTTACTACTTACTACTCTTGATGTTTACGTCTAGTTTTCCGCCGAGTTCTGCCCTCACCGTTTTGTGTAA
+
_abeeeeegggggiiiiiiiiiiiiiiiiihiiiiiiiiiiiighiihieffhifhiihhiiiidgdggeeeeeecdccc`accccccdc
@FCC1GLHACXX:7:1101:11803:1974#CGATGTAT/2
CTCGGAATTTCGAGTTTCACCCACTTTTTTGTCCGTGCAAGGTATTGGGTCTGCACAAAGCGTATCCACCAAGCGAGTTAGTGCTGAAGT
+
bbbeeeeeggggcgfgfhiiih_ghgiiiheffiecghiiiiaegfhifbeghihhhgfgggeeeeddcaccccccc\_bcbbc`bcccb
@FCC1GLHACXX:7:1101:11989:1976#TTAGGCAT/2
CAGTAATTCTGCGAAAAAATAATGGAATATAGGTGTTTGTCTTACCGACGTAATAGAACTAAACATTCTTCTATCTGGTAAAAAAAAATA
+
a_bcceeegggggihiiihhiifihiihhiihiaeeghiihiiiiiiiiiidgfggggeeeeeeccddddcccdccdcccccbccccccc
@FCC1GLHACXX:7:1101:11895:1977#TTAGGCAT/2
CAGTAATTTCTTGAAACTTTTGACCCGTGAAAATGTCCAGGCAAAACTGCTGGACAAATCTTCAAGGAAAATTAAGGATGATATCTACAA
+
bbbeeeeegfgggiiiiiiiiiiiiiighiiiighhhiiiiihiiiiiiiiiiiiihiiiiiiifhiiiiggggggeeeeeedddddddc
@FCC1GLHACXX:7:1101:11769:1989#TTAGGCAT/2
CAGTAATTTCTCAGCAGTCGTCCAAGCAGGTAATAAGCTCATAGTATGCCCAGCCAAAAACAAATAATAGTTTCATCCTGTTCAAATGTG
+
abac`eceggfggegeeghhffghddgfffW^ffdfhhihhhiicchfegfdfdeegbeggfhcfhdhhg\`dgfg`dce_cb^V_]b_b
@FCC1GLHACXX:7:1101:11968:1993#TTAGGCAT/2
CAGTAATTTTAAAACCAGACAAAAATCCTGCAGAAGCTTCTAGCTATCGTCCAATCAGTTTGCTATCCTCCATCAGTAAACTTTTTAAAA
+
bbbcceeegggggiiiiiiiiiihiiiiiiiiiiiiiiiiihiiiiiiiiggiiiiiiiiiiiiiiiiiiiiggggggeeeeeeddcbdd
@FCC1GLHACXX:7:1101:12120:1846#TTAGGCAT/2
CAGTAATTTTGTCTTTCCGAGAAATGTGTTCTTTGAACTAGTGATTGGAGTTATAAGACTTATAAAATCCAACTTTTTATAATATGTACT
+
_bbeedeegggRY`fefd\Yd_^f_e``d]befdbba^eg]I^^O^aWcdOOO^^e[e`begh[e]ed``cV\__Z\^b]]V\^]^aa^]
@FCC1GLHACXX:7:1101:12138:1848#TTAGGCAT/2
CAGTAATTTTGAAAATGATTCTGAGGCTTCCTCCCTGGTATAGTACCAATGAGTTACATAGAATATCCAATGTTGAAACATTGGAACAAA
+
_bbceceegggggifhiiiiiiiiiihiiiihiiiH_cYcghgfhhifhhhiighhiiiiihiiiiihifdhhiiiiiiiigggeggeee
@FCC1GLHACXX:7:1101:12219:1849#CGATGTAT/2
CTCGGAATTTGAAAATATTCAATATTTCATTCATTTATTTTACAGATAGATAAATAAATAGATTTTTTATTGCTGTTTTCCATTCATCAC
+
aabeeeeegggggiiihiiiiiiiiiiiiiihhiiiiiiiiiiiiiiiiiiiiiiiiiiiiiiiiiiiiiihihhghhiiggggggggee
@FCC1GLHACXX:7:1101:12004:1852#CGATGTAT/2
CTCGGAATTGGCTTCGTTAATATTCGTGCATCCACGTGATTTTTTTTCCCGATTGCGTTTGTCTTTCGGTTGACGGTACTACGCCACCCG
+
___ceeeeggggghihcghiihhiicghhhhhhfhhaedb]fhiiii`dgdg[ccc``baacbcccccc_\_`bacO[]ccbcccaacc_
@FCC1GLHACXX:7:1101:12022:1857#TTAGGCAT/2
CAGTAATTTCTATACGCAACTTAACTTATTATTCAAATAAAATGTTTTTAACATATCCATAATTCCAAGACTTATGGCCTTTCCCGAAAC
+
_b_cceeegggggihiihhiihiiiiiiiiifhhiiiihhiifdcfhhiighiiiiiiiiiiiiiiihhhhiiihhiigcggggeadbcc
@FCC1GLHACXX:7:1101:12051:1858#ATCACGAT/2
GTCGTCAATTTTTGGCGCAAATCTACGGAGAAATTTCAACATTAACATTCTCAAGCATTACCTAAGGCGAGGATTTCTCAAGAAATTTTG
+
_aaeeeeegggggiiiiiiiiiiiiiiihiiiihiiiiiiiiiiihiiiiiiiihiiiiiiggggggeecccaccccdcdcccccccccc
@FCC1GLHACXX:7:1101:12109:1859#ATCACGAT/2
GTCGTCAATTTGTGGACTTAAACAAAAGGGCGTAGCTTCTAAACAGGACACACGATTTTTTTTTAGCTTTGCCCAGACAGCTTAGCTTTA
+
b_beeeeeggggghhhhiiiiieiiiiiihhighihiiiihiihiihfhhghhhfdeeggeccccbbcbcccccbccccbcccccccccc
@FCC1GLHACXX:7:1101:12152:1865#ATCACGAT/2
GTCGTCAATTTGACCAGATATCACGTAGATCAGATACACCTCAACGCCCTGGTATCAGAAGGCCGGCTCCAAAGGCACGTTCCCCACCAG
+
a_aeeceegggfgiiiiiiiiiiiighiiiiiiiiiiiiiiiiiiiiiiihibghiiiiiihhggeccccccbccccccaccbccccccc
@FCC1GLHACXX:7:1101:12087:1869#CGATGTAT/2
CTCGGAATTTTGCGCGCTCGTTTCGTGCGGCTGCGGCTGGTTGCATCACACGATATCCTTTCGTGCACCACGCAACTCAGCAGGCTGCGG
+
abbeeeeegggfgiiiiiiiiiiiighiiiihihiggeccR]^\]``bbc`_^acabd]bcbc`aacccaaaaacX``S]`]`c]W^^ac
@FCC1GLHACXX:7:1101:12127:1882#CGATGTAT/2
CTCGGAATTAGGAGTGTATCGAAAAGTAGTTGCAAACATTCAAAATGGTATAACTCAGAGCTTAAATGGTGACTTTCAACCATTGTTTTA
+
bbbeeeeegggggidfefhiiiiiigefhggihiiiihhihihiihiiafghhiiiiiiiiiiiiiiiifhiiiggggggeeeeeddddd
@FCC1GLHACXX:7:1101:12195:1882#ATCACGAT/2
GTCGTCAATTCATATTTTTTTTTTTTTTTTTCCTTCTAAGCAATGGGGGGATAATCTGCTCAACAGACTCCGGACCGAGGGCCGGGGGGG
+
a__eceeegggggiiiiiiiiiiiiiigecaZTZZGT_bRT]^R]baaa[POXXYRYR_YY_`GYJX`]]bWZTTOTETXEOQT_aBBBB
@FCC1GLHACXX:7:1101:12237:1890#TTAGGCAT/2
CAGTAATTTGAATCCTAATCAAACTGAGTTTCACCTTCAGAATTGAACGAACCGTTTTTGCTGTGCAGCTTTTTGAATATTTTTGAACCA
+
bbbeeeeegggggiiiihiiiiiiiiiifghiiiihihiihhiifhiiihghiibfhiihiiihiihiggggfeeeeddddeddaacccc
@FCC1GLHACXX:7:1101:12016:1890#CGATGTAT/2
CTCGGAATTTCTTGTACTGATCTTGAGATCTTAATATTTCATATCGTATTGCCGTAAAACGGGGTATTTTGGATTATGTGGATAATGCGG
+
bbbeeeeegggggiihiihiiiiiihiiiiiiiihiiiiiiiiiiiegihgghighiiiiiihiT`dggggeeeeeeddeddbdcccccc
@FCC1GLHACXX:7:1101:12060:1891#ATCACGAT/2
GTCGTCAATTTCAATAAAACTTTGGCAGAACATCAGACATAACTTGAACTTCAAAATATATTTTTGAGTGATTTTTCCAATCACAAGATC
+
babeeeeegggggiiiiiiiiiiiiiiiihihiiiihiiiiiiiihihiihiihihhiiiihiiihhibfhiiihigggggeeeeedddc
@FCC1GLHACXX:7:1101:12041:1909#ATCACGAT/2
GTCGTCAATTGAGATTTTGACAACGTGAACCACACTGAAAAAAAATCATACTATGATGTTCCTCGCAAACAGCTTCCCAAAAATATTTTT
+
__beaceegggegifhihcdffhihdfghhidgfcd]ggihhhfhffghihhdggdgcbbbeeeeccccccccccccccccccccdddcc
@FCC1GLHACXX:7:1101:12190:1910#ATCACGAT/2
GTCGTCAATTCTTTGATGTACCATCATCATAAAATCATAGACATAAAGAGAATACCAGACTAATCGCAATATTACACTACAAATTTGCTT
+
babeeeeeggggghiiiiiiiiiiiiiiiiiiiiiiiiiihiiiiiiiiiiiiiihiiiiiiiihiiifhiiiiiigggggeeeeeecdd
@FCC1GLHACXX:7:1101:12239:1911#CGATGTAT/2
CTCGGAATTTCATCTTTCGCCAACGGTCACGGTAAGGGTGTGAACAGATGAATACTTCAGTTTGACAAGTACTCAACAACTTCCAGTTAT
+
_^_cceeegg^egghic^be`egffhdfedghZafghicee`bgghhb`c_ed`gfhhgfbge]dcdbcadddbbb_baccccccc]bT_
@FCC1GLHACXX:7:1101:12236:1930#ATCACGAT/2
GTCGTCAATTACTTGAAATAGGTGTGCTCGAAGATGTTCCTATCCTGCAGGAAGTGTCGGTTGTCCTGCCAGATCCATTCCTCCAGTTCT
+
_\^ceecccgaaefdhhffhf_[beegh_f_eg``bfhcgbgb[egbbebccdd[\\a`aZ`_aV\^`VZ^_ccdbdd`Z_b_bb_Z__a
@FCC1GLHACXX:7:1101:12004:1933#TTAGGCAT/2
CAGTAATTCGCCCACTTTGGGAATCACTGGATTAAAGCAAGGAACGCTTTCGAACCTTTTGTACAACATTGCCCTCGAAGGAGGTATTAG
+
bbbeeeeeggeggffhiihifgfghiihifihihffXcffhhggha[afgbcgghgffbb\dddddeeccdU]b`baZ\^acccGTZGYb
@FCC1GLHACXX:7:1101:12095:1934#CGATGTAT/2
CTCGGAATTGCACCTCTTGTCTTCGCCATTACGATCCTGTAGGCATCACCCCACGGGTTCGCGTTGTCACTCTGACAGAGTCCCTCGAAG
+
b_beeeeegggggiiiiihhiiiiiiiiiihiiiiiiiighiiiiiiihihghiihigggeecaccccdcccccccccccbcccccc]bc
@FCC1GLHACXX:7:1101:12204:1935#TTAGGCAT/2
CAGTAATTCGTTCCATTATCTGTATAGATCTCAGCAGGTGATCCTCGACGGCAGATAAACCGACGGATGCATTTGATGCAGGAGTCCGTA
+
a__ccece^eceghdgfSbcidfbghi]gehcfhifbg^^eegfhadefgfhchdhifhb\WS\`a^\^`bcb_bcbb`YS[aV`b`W`a
@FCC1GLHACXX:7:1101:12161:1936#TTAGGCAT/2
CAGTAATTATCGGTGATTGATTTTCTCCCGCACCGAGAACAACAACAAGGCAGAAGGCCGACCCGGTCGGTCTACTACCTACGGCGCGTG
+
_bbcceeeeggggefhhiihhiiiiiiiiiihiiiihfhiiihiihiiiihdhgfddeeecccccc^acc__accdcccccccccccc]a
@FCC1GLHACXX:7:1101:12221:1949#ATCACGAT/2
GTCGTCAATTCAAGTTTTGGACAAAATATTTTTAAACGTAAAAAAAAAGAAACGATATTTTTTATATGAGCGGAGATCTAGACTCCATAA
+
___c^accgggfgifhfhchhiiihihhhhiiiiiiiighiiihhiiihcddggeeecddddcccccbcbb\aaccbcdccccbcccbb`
@FCC1GLHACXX:7:1101:12138:1959#CGGACGGA/2
CTGAGTTACAGAAATTGTTTCGGGTCACTCTTACTGGAAAAAAAATAAGCTATTCCTGTGTCTTACAATTTTGAGAAATTTAAAAGTTAC
+
bbbeeceegggggiiiihhiiiiifhiiiiiiiiiihgghhiiiiiiiihhiiiiiggggggeeeeeeeddddcccccccccdcccbcdc
@FCC1GLHACXX:7:1101:12039:1963#CGATGTAT/2
CTCGGAATTCCGCTCCCAAATGCGTATCTTTGACAGATACGCGTATTTCGACTATCACTTGCAGTCTTCTTCAGTGTCAGTTACTCTTAT
+
babeeeeegggggiiiiiiiihiifhiiiiiiiiiiiiiiiiiefhiihaggggggeeeeeeddddddccccdceccccccdcccccccc
@FCC1GLHACXX:7:1101:12009:1965#TTAGGCAT/2
CAGTAATTTCTAGTTTAAGCGTTGCGTAATAAATGGACGCTGCTTATGCACTGGAAGTTAAGAACGTTTCCTTTACGAAAAGTTTCTTCT
+
bbbceeeeggfggfhhiiiiiiihiihfiiiiihhhhiiiiiihiiihiihhhhhiihiiiiggggceeeeecdddcccccbbbcdcccc
@FCC1GLHACXX:7:1101:12071:1968#ATCACGAT/2
GTCGTCAATTTTATCTGGATCTTCCAGATTTTTGTAAAATGGGGCCTCAAAAATCTGGAATATTCCAGACAAATCTGGAAGGTTGGCAAC
+
_aaeeeeegggggiihiiiiiiiiiiiiiiiiiihhiiiihiiiiiihhiiiiiiiiiihihiihhiiiihhggggggeeeebdcccccc
@FCC1GLHACXX:7:1101:12197:1971#ATCACGAT/2
GTCGTCAATTTTCAGGCAACATAGAGCAATACTTGATGAAACGGATGTCAAAATTTGAGATAACTTGGTATTGCAATGTACAAAATAAAT
+
b_aeceeegggegiihdgihffhaggeihhhhhidhiiiiihhihhifhghhhhiihhiihiiiiiihdgfhgffgggeeeeeeeddcdd
@FCC1GLHACXX:7:1101:12229:1973#ATCACGAT/2
GTCGTCAATTTTTTTTTCCTCCACGGGGGTGACAAAAACCCCCGGACCGGGGGGGGACGGGGGAAAAACCCCGATTATATAAACGCTGAG
+
BBBBBBBBBBBBBBBBBBBBBBBBBBBBBBBBBBBBBBBBBBBBBBBBBBBBBBBBBBBBBBBBBBBBBBBBBBBBBBBBBBBBBBBBBB
@FCC1GLHACXX:7:1101:12174:1978#TTAGGCAT/2
CAGTAATTTCTCTAGATATGCCTACAGGGATTTCTTAGAATAACCTCCAGGATTATCTCTAAGAATACGTTCATAAAATGTTCCGTAGAT
+
bbbeeeeegggggiiihihiiiiiiiiifiiiiiiiiiiihiidgiiiiihiiiiiiiiihiiihihhheghihiiifgedggggceeec
@FCC1GLHACXX:7:1101:12031:1989#ATCACGAT/2
GTCGTCAATTTCCACGATGCTGAACAGCTGCGTGAACTGGTGCGGCAGATTCGCGCAGCATCCCACGATCGGCTGGTGGTAGCGGGGGAT
+
_^^aYacccgeecgff]ddcggggfg]de_dfYefbdbghSacfhgi]b_bbddceccaccb^accacc_]a_aa_BBBBBBBBBBBBBB
@FCC1GLHACXX:7:1101:12146:1992#CGATGTAT/2
CTCGGAATTATCGGATCAATGGAAGGTTACTGGAGAGATTGTCTGTTGTAAGAGACTTAGGTGTGATGTTGGACGACAACCTTTCGTTTA
+
bbbeeeeefggggiiiiiihihiiiighiiiiihihihiiihhiihhhhighiihiiiiiicdcgfhgdgggdeecccccccccccabcc
@FCC1GLHACXX:7:1101:12220:1993#TTAGGCAT/2
CAGTAATTTCAAGTCCCTACGCATCACCTATTCATCGATTTCAAAGCGGCCTATGATACCATCGACCGCGAAGAGCTATGGAAGATTATG
+
bbbeeeeegggggegiiihiihiiihhhiiiiiifhiiiiiiihiihiifefgdhiihihhiifggeccccccZaccccccccb`bbccc
@FCC1GLHACXX:7:1101:12012:1993#TTAGGCAT/2
CAGTAATTGTGAAGTATACAACGCCGATCATATCGCAACCATATTTTCCTTGGCAACGTTATTGTTATCTTCGCTTGCAAAAATGACTGC
+
__acceeee`beS[Q`KQR[b[_eeWHPHOYa[cefgacdfe]\\_`ecZbHMV_V`d\`aa^bc]Zb]`_Y`]^aP[bbbca^bbbYY^
@FCC1GLHACXX:7:1101:12077:1993#TTAGGCAT/2
CAGTAATTTTTCATTTCACAATACAAATGTTACAAGTTTTATATTTTTAAAACAAGTACTGGCACCCACCGCTCCTAACTATATACTTTA
+
bbbeeeeegggfgiiiiiiiiiiiiiiiighiiiiifhiiiiihehiiiihihhdgefihhhigiihiiihiigggeeeeeeddeddcdd
@FCC1GLHACXX:7:1101:12249:1999#CGATGTAT/2
CTCGGAATTTGTTTGCAAAATAGTGATGTTAGTTTTCAAGTGGTAAAATGGTCAAATTTTAGCAGATCTAATATTATTGATCAATAACGG
+
bbbeeeeeggggfhiiiiiihii`dggghhihfhhfhghifhhggiiihihhfhihiiiiihifhhhhiihiiiiiihfdhhigggegge
@FCC1GLHACXX:7:1101:12472:1845#CGATGTAT/2
CTCGGAATTACAGCGACCGTGTACTTTCTACATACTATACTAGAACGATGATGATGGTGGCAAGAACAAGCAAGCCATCATCCACTCTTG
+
a__eeeeegefggiiiiiifhghhfhiiiiiihihfihiiihifghhiiifffhiihdfggggeceeedd^acca_cccbcccccbcccc
@FCC1GLHACXX:7:1101:12329:1852#ATCACGAT/2
GTCGTCAATTTTCCTAGAGACTAGAACTAATAGGAGGTTGAATGCCGGCAAACGCATTTAAATTGGTGCAATCGTTTTTGAGTAATGTGT
+
aa_eeeccgeggeffiafggfaga]bdg`dgcdffffbffghfbdf`eghd`ghhiigdd^dcdeeR^bbbb`aaccccacaT]`b]_`c
@FCC1GLHACXX:7:1101:12382:1856#ATCACGAT/2
GTCGTCAATTTGTTACGTATTTCGTGGAGAAAGTTGATAAGCTAATAACTCATGTTACAGAGATCGGAAGAGCGTCGTGTAGGGAAAGAG
+
_aaeeccegggggiiiihhiiiiighidgiiiihiihiiiiiiiiihiiihiiihhiiiiiiiiiiiiiiggggeecac`ccccbccccc
@FCC1GLHACXX:7:1101:12257:1861#ATCACGAT/2
GTCGTCAATTTCTCCATAGCCCAAATGATCGCGTAACATTCCTTTTCAGTTTGACAGTACTTTTTTTCATAAGCTGTCAAACTCTTCGAT
+
_aaeeeeegggggiiiiiiiiiiiiiiiiiiiihiiihiiiiiiiiiiihhghghiighiiiiiigeeeddcddcdcccdccccccccce
@FCC1GLHACXX:7:1101:12402:1862#ATCACGAT/2
GTCGTCAATTCACGTTACAGTTTTGAAGCTACAATAAATCAGCTACCAAAAATCGGTCTAGCCTTTCGTTTCCTGTCGCAACATTCTTCA
+
b_aeeeeegggggiiiiihihiiihhiiiiihghiihiihfhiiiiiihiehfgfhfhhiihhiiiigdggeeeeeecccccccccddcd
@FCC1GLHACXX:7:1101:12500:1870#TTAGGCAT/2
CAGTAATTCACAAAGCGTAGGATTGTTCACCCTTTCAAGGGAACGTGAGCTGGGTTTAGACCGTCGTGAGACAGGTTAGTTTTACCCTAC
+
_bbcceeegggggiihifhiiiiiiiiiiiiiiiiiiihiiiiiihiiiihiii_efhhiihggeeccbcccccc]bbcbcdcccccccc
@FCC1GLHACXX:7:1101:12336:1871#TTAGGCAT/2
CAGTAATTTGTTTGAATATCAAAAGCTTGTTCTTAAGACAAAGTTTTGATTTTCTATTAATAAGGGGATGGAGACATTTTACATATTTAT
+
bbbeeeeegggggiiiiiiiiiihihiiihhiiiiiiiiiiiieghiiihghhhghhiifdhghhihfhffghigggggfge_]adeece
@FCC1GLHACXX:7:1101:12277:1885#CGATGTAT/2
CTCGGAATTTCATTGTTTACCCTATGGATAATCGAAGAAAATAGCATATGTATTTTCCCAAACTATCTCTGGAGCAAAAACGTGTGCTAC
+
bbbeeeeegggggiiiiiiiiiiiiiihiihiiiiiiiiiiiiiifhhiihhgiihiiiiiiiihiiiihhiiiifgggeeeabdcddcc
@FCC1GLHACXX:7:1101:12372:1886#CGGACGGA/2
GTTTGATTTTTCCAATCTTGCTTTTATGATATGTTTGGCAGGGCTTGATGAGTATTTACCCTAAGGCTAGTTATTCCACATTACTGAGGC
+
babeeeeegggggiiiiheihhiiihihhihiifiiiiihhiiiiihgghdf^efdhhihiiiiiiiihigiihggggggeeeeeaedcc
@FCC1GLHACXX:7:1101:12309:1892#TTAGGCAT/2
CAGTAATTATTTCCAACGGGATGATATCAGGTATCCACGATAGTTATTAGATTACCATTATCAAGCGATTTGGGATGTATTTGAGGTTTT
+
bbbeeeeegggggiiiiiiighhhhiiiiihdfhiiiiihhhifghiiiiiiiiiiiiiiihiiihihhhggggeeedeededdcdbacc
@FCC1GLHACXX:7:1101:12489:1906#ATCACGAT/2
GTCGTCAATTTAGGATCAAACAATATTCTTAAATATTTATATTCAAAAACTTGATTAATATGGTGGTTATTTAAATACAAGTCAATATCA
+
baaeceeegggggiiiiiiiiiiiiiihiiiiiiiiiiiiiiiiiiiiiiiiihiiiiiiiihcfhaghiiiiiiiiifhgggfggeeee
@FCC1GLHACXX:7:1101:12383:1909#ATCACGAT/2
GTCGTCAATTTTTTGAAGACAAATACAAATACAAGTCCTTGGAATCTTTTGAACAAGGTTAATAACCTTATAGACTTATGTAGTTAAGTT
+
_aaeeeeeggggghiiiiiiiihiiiihiifiiiifhiiiiiiiiiiiiiiiiiiiihfghiiiiiiiggggggeeeeeeedddddddde
@FCC1GLHACXX:7:1101:12324:1913#CGATGTAT/2
CTCGGAATTGAAGATATCGTTTCTACTGTGGCGGATACACCCCTGACTACGCCTGTGGAACGCGATCGGTAGAAGTAGAAGTCGAACGAC
+
bbbeeeeefggfghiiiiiiiiiiiiiiiiiiiigfghhfiihfdfgbdffggdedeeeddcccacccc[`abcc`bbbbb`b__ccaaa
@FCC1GLHACXX:7:1101:12432:1921#ATCACGAT/2
GTCGTCAATTTCTAACTTCCATCTTCTAGCTTCTAGCTTCCAGCTTCCAGCTTCTAGCTTCTAGCTTCTAGCTTCTAGCTTCTAGCTTCT
+
b_beeeeegggggiiiiiiiiiiiiiiiiiiiiiiiihihiiiiiiiifhhghiiiiiihiihihiiiiiiiiiiihiiiiiigggfgge
@FCC1GLHACXX:7:1101:12362:1924#ATCACGAT/2
GTCGTCAATTTTTCACCAACCAGTAGTTGCTCGTTAACTCGACAAATCAGGGCTGTAGGGGAACATGAATGGATTAACGAGATTCCCTCT
+
_aaeeeeegggggiiiiiiiiiicghfhiihihfiiiihhihhhiihiffgihiihiiiigdgdeeeedcddddccccccccabbccccc
@FCC1GLHACXX:7:1101:12285:1931#ATCACGAT/2
GTCGTCAATTTTGTATTTTTATTGGAAGTGATGAACTCGCCGATTGCGACAATCTTCTGAAAAAGTATATTACTGTTCGGAATAATAGCA
+
a__ecceecggggefgghhhhfhdfihi[ecfghhhiihiihefghehhfghhhihgggggeaceZ_ceedddddabccacaaccddccc
@FCC1GLHACXX:7:1101:12495:1932#TTAGGCAT/2
CAGTAATTTGGAACATATTGGAACGTCATAAAGTATCGTTTTTGTGTCACTGTCAGACGGCAATGGTTAAATGCCACAACCACTACCATA
+
bbbeeeeeggfggiiiiiffhhiiihihhiihegffiiefhhihed`fgiiheghiiihhiiiggggggeeeeaddddcccccccbcccc
@FCC1GLHACXX:7:1101:12411:1935#CGATGTAT/2
CTCGGAATTCTTTCTCAAAACGGCTTTAGCATTGTACAATAACATTTTGATTAGTCTTGATATGTTTTTGGAAATAATGCAAAGAAAATG
+
b_beeeeegggggiiiiiiiiiiiiiiiihiiiihiiiiiiiiiiiiiiiihfhggiihiiiiighiiiigggggeeeeeecdddddccc
@FCC1GLHACXX:7:1101:12387:1938#TTAGGCAT/2
CAGTAATTCGAGCCGTGTTTACATAAAATGACATCCGGACCAACATCCAGTTAAGAAATGTTCACCGGATGAACATTGAGTGAATGAATG
+
__bcceeeggc^ceeccghfghf`ghfd`egdfffgfihihiiiiffhhibgghiiiifhdgddgedcccbcbcbbbbbb]]]_cbc_cc
@FCC1GLHACXX:7:1101:12449:1942#CGATGTAT/2
CTCGGAATTAATTTTCAATCTAAACAGTCTCCAGCTCGTGGAATATGATGAAAAAGTAAAATGAACGTACCGATGCAAATGACTTCATCG
+
bbbeeeeeggfggiiiiiiiiiiiiiighiiihiiiiifgheghiiiiiihiiiiifgghiiiiiiihhfgggeecddbddccccccddc
@FCC1GLHACXX:7:1101:12272:1950#TTAGGCAT/2
CAGTAATTAACAACTACAAAGAAAACAAACTTCTATGTTCACTATCAACGCGCGCAGGGTAACTTGTTACTACTGACTTTTCGTACTCAC
+
_abccceefggggiiiiihhhiiihhhhhhiiihihifghfiihiihifgeghiiedadU]bdbdcbccccdcccbccccccccccabcc
@FCC1GLHACXX:7:1101:12360:1952#ATCACGAT/2
GTCGTCAATTTCTCAAACAAATAAATAGGGTTGCAAATGGGTTATTTTTTCTAAACCAGTCCAAAACTAACTTTCAATAGAAACATGAGG
+
baaeeeeegggggiiiiiiiihhiiiiiiigghhiiiiiiifhhiihiiiiiiiiihiifhiiiiigggggeeeeeeeddddddcccbcc
@FCC1GLHACXX:7:1101:12388:1954#ATCACGAT/2
GTCGTCAATTCAAATCATCGTGTAATCTAAAATAGATGATAAAGAGGAAGACATCAAAGCACATTGACATTCGACATCTAGAGGCCAGTA
+
___eceeeggeg]`_fcffgZe^ag_gcdeff[bcdggghhhhfhhhZcfhfhhhhghggega_\bebghhhiffddggeeeec^bc`cb
@FCC1GLHACXX:7:1101:12473:1959#ATCACGAT/2
GTCGTCAATTCAACAAAGTTGATGTTTTTAAAACTGTGAAACATTATTGTTTGCAGTTCTAGCAGGTCCGTCGCACTCGGGCTCAGATTG
+
_aaeeeeegggggihiiihhiffgeghihihhiihihfhhifffhiifhffgghiihiiiiiiihi`gfighgeeecdcccccccccb_b
@FCC1GLHACXX:7:1101:12298:1969#ATCACGAT/2
GTCGTCAATTGGCCCACCTGGCCTCCAATCTGGAACCTTCATCCACAGCGTATCCGTAGCTGGCTCCCACGTGAGCCCTAGTGTCTTCAC
+
aaaeeeeeggggghhiiiiiihiiiiifghihihiiiiiiiiiihifghhghhiiihiiiggggbceeedaacccccccccccddccbbc
@FCC1GLHACXX:7:1101:12381:1972#ATCACGAT/2
GTCGTCAATTCTTACGAACGATATAAGATTTTAGCGATTGTTTTTTCCCGATGTTGAAACCCCTCTCCGGCTCCCGTCGACACTTTTATT
+
_\^c`cac[[`K[KQYJJ[[HQ[HYSbIIP^PI^I^caBBBBBBBBBBBBBBBBBBBBBBBBBBBBBBBBBBBBBBBBBBBBBBBBBBBB
@FCC1GLHACXX:7:1101:12329:1977#CGGACGGA/2
TTTATTTATTTATTTATTTATTTATGGAGTCTCGCTCTGTCGCCCAGGCTGGAGTGCAGTGGCGTGATCTGGGCTCACGGCAAGCTCCGC
+
bbbeeeeegggfgiiiiiihiiiiiiihhbdghihiifhihfhiiegiiiihggaeeghghiehhgfadddeeeebddcca^__acbb_a
@FCC1GLHACXX:7:1101:12412:1979#CGTGTATC/2
CTCGGAATTCCGGGGTTGGAGTTTTTCACAGGCAAGAGCAAGTTCGATGTGGACGACAAGTTTAAAAAGAAGAAAATCTCGAAGTTCGCC
+
_abeeeeegggggiibefhffeghiifdeghhfffgiiiiihghiiihhhfhiggeeccdcccdcccbaccbccccccccaccaacdccc
@FCC1GLHACXX:7:1101:12254:1980#CGGACGGA/2
ATATTTGAGTTCAAGGCAGACAGAAAGATGGAAAGGACTGTACTGTAACTTTTTTTTTTTTTTTTTTAGAAGGGGGTTTGCTCTTTTGCC
+
bbbeeeeeggffgiihfhhiiiiiiiiegghhhhihfhfhffghifghghfghehiigccccccacBBBBBBBBBBBBBBBBBBBBBBBB
@FCC1GLHACXX:7:1101:12372:1984#TTAGGCAT/2
CAGTAATTAGGATAATACACCACGTCGCAGTAGGTGAAGAACGGCAAGATCACAGATTGCACCAGCTGCTGCTTCGTGTGTAGTGACAAA
+
bbbceeeeeggggiiiifhihiiiiiiihighhhcghiiiiiiiiiiiiiiiiiihiigggggeeeeedddddbccccaccdccccbccc
@FCC1GLHACXX:7:1101:12350:1987#TTAGGCAT/2
CAGTAATTTGGTTGTAAAAAAAAGTCAGGGCGCAAAGGTTATTCCAAGAGTTTCGATTGATGTTTAAAATAACAAATAAATAACATACTA
+
bbbeeeeeggggghcghihiiihighhhiiihhhhiii\bghiiiiggdg`accedddcdddecdccccdccccccccccddcccccccb
@FCC1GLHACXX:7:1101:12435:1988#ATCACGAT/2
GTCGTCAATTAGGTGACCCAAGGCAGAATCGTGGCCAAAGAGCAGAGGTTGCCAACGCGTCGAAGAGGCAGTCCATCCCAGCGGGTTGCA
+
bbbeceeeggggg]fhheghfhiiifdghiiifhhhhiihhhehgfhhghhidghiiigeeccccccccccbcccccaab`acccX^aac
@FCC1GLHACXX:7:1101:12298:1990#CGATGTAT/2
CTCGGAATTCCATTAACCTTGCACCGGCAGCCTCCACTGGTGTCGCCCGTACCCTTTGGCCCCCATCGGGGACCTCGCGTGACCCAGCAG
+
^aae`cc`gagegefhifhfhhhfgc_dghfh[ec_ec_ecae``ebffa`ddgVZaadeeaac_bbWWWY_aa`baaa]aaWY[WQ^ba
@FCC1GLHACXX:7:1101:12479:1991#ATCACGAT/2
GTCGTCAATTATATTATTCTTCATTACAAAAGCAATCCAATCAACCGCTGACCTATGGGCCAAGGTCAATACCCTCAACGGTAAAATGGT
+
aabeeeeegggggiiihiiihiiiiiiiiiiiiiiiiiiiiihhiiihhiihiiiiiiiiiiiigddgggeeeeecdddcc_acccdccb
@FCC1GLHACXX:7:1101:12687:1846#ATCACGAT/2
GTCGTCAATTTAACATTTTTATATGAATCGTAACACTATGGAAGACCCCCTCCCTCCCCCTATTGCGTTACGTAATATTTGAATGATCCC
+
__aeeeeeggggfiiiiiiiiihiiiihhifhhhfiiihhiiihhfhhihffhiiiiiiidfefegeaccccbdc_cccdbbbcccbccc
@FCC1GLHACXX:7:1101:12602:1850#ATCACGAT/2
GTCGTCAATTTGGGGGATTTATGCTGGAGATCTTGAACTCCATTAGGGGAATCAAGGTTTCCTTTCAAACCATAAAGAAAGGAGACTGTC
+
_aaeceeegggggiiighiihiiiiiiiiiiiiiiiiiiiiiiiiiihiihhiiiiifhggggggeeeeeecdbddcccccccccccccc
@FCC1GLHACXX:7:1101:12527:1851#ATCACGAT/2
GTCGTCAATTTTTAAGATATTTGTCGATTTTGATCGACTTTTTCCAAAATTTCGGTATGATTTTCAACACCCTACAGTTATGAATCAACG
+
_a_eeeecggfgghiiihiiiiihiihiiiihhiiihihiiiiiihhiiiihiiheghifiiiihiiiigggeeeedddddddddccccc
@FCC1GLHACXX:7:1101:12649:1852#CGATGTAT/2
CTCGGAATTATGTTCGATTCCAACAAATCTATAGCTGGTTCTTCCGGGCATAACGTCCAAATGACCACATCCAGTATACCGTTTTGACTC
+
bbbeeeeegggggiiiiiiiiiiiiiiiiiiiiiiiiighiiiiiiiiiihiiiihiiiiiiiigggggeeeeedcdeddcacccbcccc
@FCC1GLHACXX:7:1101:12569:1852#TTAGGCAT/2
CAGTAATTGGGCAATGGCGGAGGCGGCTTTCGTCTGACCACTCTCAAGCCGACTCGGAATTAATTGAAATTCACTAATCCTACCTGGCTT
+
bbbeeeeegggggiiihiiifhiiiiiiiihgedeeeeedcdddccccccaccccacccacccddccccccbbccccccccbcccccccc
@FCC1GLHACXX:7:1101:12715:1865#ATCACGAT/2
GTCGTCAATTGGCAGAAGAGGAAGCAGAACGGTATCCGGTTGCGTCCGAAATGGTCAAAAAGGATGTGTACGTGGATGACTTGCTGTCAG
+
babeeeeeggfggihiihhiigghhiiffhhhfdfhihiYcghhhhhifggeeeceeeedcccacccccddccccccbcbccccccccbb
@FCC1GLHACXX:7:1101:12685:1869#ATCACGAT/2
GTCGTCAATTGATCCGTCATCCTTGACTGAGCAGCAACAATCCACATTCAGCTTAGCTCGTTTGCTCGGCTATATAAAAGCACTCAGAGA
+
___eccccggggffdfg_beebgcghhihdfafZZfgbgfhfhcddggfdcaccfcfhfg`edgfbggeeecec]Z``b`]]^bbcbbb^
@FCC1GLHACXX:7:1101:12552:1870#TTAGGCAT/2
CAGTAATTGATGTGAACCTAAGAATGATTGAACCTGTTACATAATATGACGAAAAAATCGATGGAATCGATGAGCCAGCAGTGGACCCTA
+
abbeeeeegggggiiiiiiiiiiiiihiiiihiiiifghiiiiiiiiiiihiiiihhiihhhiihgggfgeeeeeecdcdcbcccccccc
@FCC1GLHACXX:7:1101:12524:1871#ATCACGAT/2
GTCGTCAATTATCGTGCAATCACCATCCTAAACGCCGCCTATAAAGTGCTATCCCAGATTCTCTTCCGTCGTCTATCACCTATAGCAAAC
+
_bbe^ccefge^eJJ[J`bg`aJ`RXefdeIPP^becgfgfgWNW\HWHW\a\HVM\Q^^ZbZba]]]UZ]_PZTT__Y^bGYTGTT]^Q
@FCC1GLHACXX:7:1101:12569:1877#TTAGGCAT/2
CAGTAATTTGTGGCACTTTCCCACACAACCCAAGAGGCCCTATGGTGGAAGCAGCTATTACAGGAGATCGGAAGCCAGCGTTCGATTTCT
+
___ccdccgegg[_d[degdef^edfgf_ed\\eegdffgf_eghc]ebdffgffdfhifihhgdb`]baca`bcccaccW^^\abb_cd
@FCC1GLHACXX:7:1101:12629:1877#ATCACGAT/2
GTCGTCAATTCGTCCACCACCTCGAACTCATCCCCGTCGATCGTCACGCGTCTGCCAATGCGAGCTCTATCGCGCTCGGTTCCTCCAGCC
+
abbe^ccegfeZceddhdbgfgffcgfadfhfihac^cfhiffhihfhfgdaca`d`dbb^_a_^W`]YYRW^X]XX]aW]W]Y`]X]XW
@FCC1GLHACXX:7:1101:12609:1884#CGATGTAT/2
CTCGGAATTTAAAAAAAACTGTTCGGGCTTTCTTGACGCACTGCCCAGGAGCAAGCGTCAAGGTCGAAGGATCAAACAGAACTAACCGAT
+
a_beeeeegec]eafhfgiiid`eeWcfhhhhhiihhhde``_`dbdbV^Z\^bb[^^^a^b`Y_\aaccacb`bcb`bbccbc`baccc
@FCC1GLHACXX:7:1101:12714:1885#ATCACGAT/2
GTCGTCAATTTCCATACAAACCTATATTGTCTTTGGGCCACCTTTAAATCATCACACAGTGCGTTGCTCCATAGACAAAAATCAAATTTC
+
b__eeeeeggfegiiihiifgifiihiiihhihidbedefhiiiiifhhiihiihihibbefggfgihddgggeecddeccabbbccbcc
@FCC1GLHACXX:7:1101:12540:1893#ATCACGAT/2
GTCGTCAATTCGAGAGAAATAGGCAATAAAAGAAGAATAAACTCGGTAAAACAAGGTGTGGCCACTCCAGAGCTCCTGGCACAAGTTTCA
+
Y^acJJ`OcYcegagWQJRRbdfJ`aZXPYPbWHPIPaefhRc^OU^G^^[\a\R\MMaTPGMML\^a]^HUUGMUUZ`ZZ_TKT_]b]T
@FCC1GLHACXX:7:1101:12514:1894#TTAGGCAT/2
CAGTAATTATCGTACAACCACCATCCTAAACGCCGCCTATAAAGTGCTATCCCAGATTCTCTTCCGTCGTCTATCACCTATAGCAAACGA
+
__bcceeeggggeghhiiiiihhiiiiiiiiiihhhhhhiiihibfhahiiighhifggggggeeeedccccccccccccccdcccbccc
@FCC1GLHACXX:7:1101:12624:1896#CGATGTAT/2
CTCGGAATTCATATATCATTGAAACTAACATAATGTAGGATAATCAGTTATTTAGATACCTCAAAACGGATTAACATTGATTAACATTGA
+
bbbeeeeegggggiiiiiiiiihhiiihiiiihiihhiiiiihiihhfhihhhhihhiiiihiifhiiiiiifddghggdgfggeeeeee
@FCC1GLHACXX:7:1101:12567:1904#ATCACGAT/2
GTCGTCAATTCAATGTATGAGTGTGTGCTTTTTGTGACACGGCCCGCTGCCCTCACGATGCTTGACGCGAGTTTGTAATGGATACCTACG
+
baaeeeeefggggiighhifhigddfghiiiihfgdhifhdfgiiaf[a`egdffggedeceebddccc_aT__`W_ccbcbbcccc`ba
@FCC1GLHACXX:7:1101:12706:1904#TTAGGCAT/2
CAGTAATTGCGACGATCAGTCCTAGCTGCAAAGCAAGACTACAAGACAGCCAAGGCACAACTTGGCAAGGTAGAAGGCAAAAGAGACACT
+
a_bceeeegggggiiiiiiiiiihiihihiiiiiihihihiiiiiiiiiiihhiihigggggeeeeedcc]bbccccacccbcccbcccc
@FCC1GLHACXX:7:1101:12729:1913#TTAGGCAT/2
CAGTAATTTTACTGGAGATAACTCAGATCAACCACTGAATCACTGCGACACCGCACTGCAGCTGTTTTGGCAGTCAACGACAAAAAAATA
+
bbbceeeegggggiihiiiiiiiihiiiiiiiiiiiiffggiiiiiiiihiiiiiiiiigggggdeeeecddcccccccccccccccccc
@FCC1GLHACXX:7:1101:12590:1917#TTAGGCAT/2
CAGTAATTCTGGAGGATTTGCGGAAGCTGCTGCACATCTCGCAGGATCGGCACAAGGCCGAAGCGCGCCGGGTGGCCAACGATGAGCGGC
+
a_bceeeegfggehhdghiiiiihiiiiiiiihiiiihhihdfhhhhhiifhggfgeeecccccccccccccX_aa`bcccccccbbaca
@FCC1GLHACXX:7:1101:12648:1918#ATCACGAT/2
GTCGTCAATTTTCACTACCCTTTATGAGGCTCAGCAGACGTTTATTAGTATCCGAGAAAAAATCGTCGATTTTGGATTAAAAAAATCAGT
+
babeeeeegggggiighihihiihihihiiihhhfhihiigghfhiefgfhhhiihiiiihgggecdbaacacb_bbc`bcccccaccc_
@FCC1GLHACXX:7:1101:12687:1918#TTAGGCAT/2
CAGTAATTCTGCAATGCCTGGCCGTATACAAGGGATATACTGCCTATGGACTATGGACGTTTTCTCTATACACTTCCAAACAGAAGCCAC
+
a_bcceeegeggghihhhibfhiiffhhhhffhihhffffhhihhhfdhcefefhiihfefghiihfhbggdddgeeeeeeddcddcacc
@FCC1GLHACXX:7:1101:12744:1937#CCGGACGG/2
ATATGTAACCTTTTAAATGCCACTAGTACAGGCTTTAGATTTCTCTGCTTAAATGTTTACCAGTAAATAACCATTTTAAATCAGTGTGGC
+
_abeeceegggggiiiiiiiiiiiiighhiiiiiiiiihiiiiiiiiiiiiiihiiiiiiiiihhfbegiihfiiihihffghfgggege
@FCC1GLHACXX:7:1101:12626:1946#CGATGTAT/2
CTCGGAATTTCTCTGCTGATGTCCGAGAAAATAACAAAAGAAGCGCGGCATCGGCTTAGACTGCCGAGAAAACGTAAGTTCCCCAGCTTT
+
bbbeeeeegggggiiiiihhihhiihiiiiiiihhiiiiiiiihiiiiigeeeeccccccccccccccacccccaacccddccccccccc
@FCC1GLHACXX:7:1101:12577:1947#TTAGGCAT/2
CAGTAATTCACTAGTTGATACCCTAATGAACATAGTTGCAGAAGGTTGTACCCGACCAGATGGAAGAAACAAGATTATAACAGAATGTGT
+
bbbeeeeegggggieghiiihiiiiiiihiihhhihihiiiiihicghghihiiiiiiiihiiiiiiiggggeeeeeedddcddcccbc_
@FCC1GLHACXX:7:1101:12701:1948#ATCACGAT/2
GTCGTCAATTTGAGAAAAGCCTTTAGTCCTCTAGGATTTTATCCGGTGATTCTCCAATCAGTTTTTCTAGAACCTCCTCGAAGACTCCCG
+
baaeeeeegggggiiiiiiiiiiiiiiiiiiiiiifhiiiiihiiighdhghiiiiiiiiigiiiiiiihigggggeeeecdcccccccc
@FCC1GLHACXX:7:1101:12503:1950#CGATGTAT/2
CTCGGAATTTTCGATATGAGGAGAGTTTTTGAATGACACACACGCAAGTTATTTTATGCCGAACGTCCATTATGCCTAATGTCTTTATGC
+
___e^ceegfg^ec_fffhgihZ[ege_dfdfhh_cgbghhfiffY_eV\bfghhfddgggedcc_a_a]_bcbbbbc]bc_bb_]`bbb
@FCC1GLHACXX:7:1101:12665:1956#ATCACGAT/2
GTCGTCAATTCTGCCGCGCCGCGTTGCCGCTCCCATCATTGTAGCTCAGCCTTTATACAAAACTTAAGTTAAGGGCATACTTAAGTTAAG
+
aabeeeceggggghihhhihihigiiiiiihhhiggggggeeeeeeecddddccccdcdcccccccccbeddccacccccccdccdcddc
@FCC1GLHACXX:7:1101:12544:1963#CGATGTAT/2
CTCGGAATTTTGTTTCCGTTTACAAGCTGCGAAACCTAAGCTGGTTACGTAGTCCGTAAAATGCCCTATTCGCAGCCGCAACACGTCTTT
+
bbbeeeeegggggiiiiihiiiiiiiiiiiihihiihiiiiiiieghiigghfhiifhggggggeeeeedddccccccc_accccacccc
@FCC1GLHACXX:7:1101:12607:1971#CGATGTAT/2
CTCGGAATTTGAAGTTTGGCCTCGATTCATCTTCACATTAAAATATTCCAAATAACTAATAAATAATACTTTCAAGCACCCCTATGTAGT
+
bbbeeeeegggfgihhiiiiiiiiiiiiiihiiiiiiiihiiiiihiiiihiiiiiiiiiihiiiiiiiihiiiiifhigggeeeeeddd
@FCC1GLHACXX:7:1101:12632:1972#CGGACGGA/2
AATAGTTTCCACAAATCCTTAATGTTTAGCTCCTACAATGAGCCATATCATTTGAGGTTGAAGTGCCACTATACTGCTATGGTTCCAGAT
+
abbee`adgffggiiiiiiiiiiihiiihiiiiiiiiihhhhiiiihihiiihigghffhhiighhiiihiiihhghhdhgggdggfcbe
@FCC1GLHACXX:7:1101:12580:1976#TTAGGCAT/2
CAGTAATTCTGCAGGTAATAAGCTCATAGTATGTGTTAGCCATAAACAAAAAGGCAGCTACATCCTATTAAAATCTGCTGTGGGAGGAAA
+
bbbceeeegggggiicfhiiiiiiiiiiihhihhhhhhiihiiiiiiiihiiiiihiiiiiiiiiiiiiiihiiiihggfgggceeccdc
@FCC1GLHACXX:7:1101:12709:1980#CGATGTAT/2
CTCGGAATTATCTTTAGCACAATGTGTTATGTGTTTCAGCGCAAAAATTTTGTTGGCTTCGTTTTTTGATAGTTGAAGCCAGTGACTCCA
+
aabeeeeegggggiihiiiihgghgiiihiihhhhiiihiiiiiiihhhhhhgihiiihhhfhfgfeccdddbeccccccccbccccbcb
@FCC1GLHACXX:7:1101:12702:1998#TTAGGCAT/2
CAGTAATTTTGAAAATCGTTTCTTGATTTCTTTCAGCAAATCCTGCCTTATTATTTTCATAGCAGGATCGCGAGTGCGTTGAAATTTTTG
+
a__cceeeggggfiiffhifhfihheggh_ghhfbdgihhihhhiifghhgfdhhhihfgfab`ghhhdffhee[^bbaccab_bccccc
@FCC1GLHACXX:7:1101:12923:1850#CGATGTAT/2
CTCGGAATTCTGATAAAAGTGAACTTTTTCAAAACAACTCTTATTGATTGGAATATTTATCAACAACTCTTTGTTAAGTAAAATCATCCT
+
a__eeeeeggggghiihiibgggggiihhhhiiihiihiheghiiiiiicffhhhihhhihhihhiihifhiiiihhifggfgggeeeee
@FCC1GLHACXX:7:1101:12839:1852#TTAGGCAT/2
CAGTAATTGTGGGGGTTGTTGCTTCTGCTGATGCTGCTGAGGGACAAATGGTGACGAAGCGTGTTGACGGTTAAAGTTCTGATGGTTGAA
+
___cceccaeeccfaW^b^ebghicdfdac_ffdbagfbbffg_cgffgff]d_gdeacbaaaa^[bbccN[X]b]YYY]_ccccR_^^_
@FCC1GLHACXX:7:1101:12776:1853#CGATGTAT/2
CTCGGAATTTGACGTGCTGTTTAGGATTGCCCCGAACGATGATAACTCTACCGTAAAGGTCAACCGGCATTCAATGTCCCAAAAATACTG
+
babeeeeegggggighiiiiiihghiiiihiiiihiihiihhiihiiiihhhhghigggbgceeecccccccdddccddccccccccccd
@FCC1GLHACXX:7:1101:12818:1857#ATCACGAT/2
GTCGTCAATTTTTATGAACATATTGTATGTTTGTATCCTTTACTATTCTATACTAAAGCTATACCTATAGCTTTAAAAAAAATCAACTAT
+
___eeeeeggggghiihiihiihiihhiihhiifghiiiiihiihiiihhiihiigiiiiiihiiiihhiiiiiiihhhgecdddccccc
@FCC1GLHACXX:7:1101:12890:1857#ATCACGAT/2
GTCGTCAATTGAAAATGTGCTTTCTTTACAGGCCCAAGCTAACCAGGAACATTCACATTCCACTCAAGCATCGCCAACGAACACGTTGAA
+
___cceceggggfhhfgeghhfhfihiihgfehifihhiidfgfdfffg`efgghiihfhe`\bdfgbdbZbddccacbZ^ZW\\[``cb
@FCC1GLHACXX:7:1101:12995:1862#TTAGGCAT/2
CAGTAATTCACAAAGCGTAGGATTGTTCACCCTTTCAAGGGAACGTGAGCTGGGTTTAGACCGTCGTGAGACAGGTTAGTTTTACCCTAC
+
bbbeeeeegggggiiiifhiiiiiiiiiiiiiiiiiiihiihiihhihihhihieghiihiiggeeccdccccccbcbcccdcccccccc
@FCC1GLHACXX:7:1101:12752:1866#TTAGGCAT/2
CAGTAATTGACCAGCGTACACAAACCCCCCTTTTCTTAAATACGTTCTTCTTCTTTCTGGCTTTACGTCCCAACTGGGACAACGCCTGCT
+
bbbceeeefggegiiiiiiiiiiiiiiiiiiiiiiiiiiiihhighiiiihhiiiiggggggeeeeeddcccccccccaccacccccccc
@FCC1GLHACXX:7:1101:12860:1871#CGGACGGA/2
TGCCACATCACTAAAAGAGACCTGAACAAGACACTGAAAGTGTAGAGATTTAATCTCCCTATTCTAGAAATAGTTATTGGGTTGATAAAT
+
bbbceeeegfgggifihafghhihhiiihgfhihihhiih_fefgbgghhgfhiihihhiifihiiihhfifhghffhggggeeecddcc
@FCC1GLHACXX:7:1101:12972:1882#ATCACGAT/2
GTCGTCAATTTTGGTTGCAATGATAATGTCGCGCTACACGATAAGTGTTCATCTGCAACAACCAGACAGCTCACCAATCCATCCCGAGGT
+
baaeeeeegggggiihiiiiiiihiiihhiihiiiiiiiigiiii`geghhhiiiihhigggeeeecddcdcccccaccccccccc_acX
@FCC1GLHACXX:7:1101:12892:1885#ATCACGAT/2
GTCGTCAATTCAATACTTTTCTATTAATCCAAAGATGAATGTAAATGGAAACATTTTGTGATTGGCAAACAATAGATGACACCTGTTACC
+
baaeeeeegggggiiiiiiiiiiihihhihiihdffgihhhfhhfiifiihhiiiihifgdhhifdfhffhfghhhffghfgeeeeeeee
@FCC1GLHACXX:7:1101:12769:1890#ATCACGAT/2
GTCGTCAATTAGTTGTGAACTTCAAAGCTACTTAACTGAAAACTTGTTACGAAGTTTCCCAGAAGTTCTGAAGAAGTTCACAGTACAACC
+
ba_eceeegggggiiiiiiiiiiiiiiiihiiiihiihiiiihiihfgfhfihhghfghiiiihfgfhhicffffgggegggeedddedc
@FCC1GLHACXX:7:1101:12873:1893#TTAGGCAT/2
CAGTAATTCGTCCACCACCTCGAACTCATCCCCGTCGATCGTCACGCGTCTGCCTATGCGAGCTCTATCGCGCTCGGTTCCTCCAGCCAG
+
a_bcceeeggggfiiihiiiiiifhhiiiiiiiighiiihihiiiifhdgeeeedddddccccccccbbccccccac[accbbb^`baca
@FCC1GLHACXX:7:1101:12826:1898#ATCACGAT/2
GTCGTCAATTCATCTAAGAACACAAAAATAATAATGAGTATTAAGAAGATGTAAAAAACAATCTCAAGAAGATGTAAAAAACAATCTCTT
+
babeeeeegggggiiiiiiiiiiiiiiiiihhiiiihibfhiiiiiiiihhiiiiiiiiiiihiiihihhbgfggdgeeeccccccccdc
@FCC1GLHACXX:7:1101:12847:1902#CGATGTAT/2
CTCGGAATTGACTGGATTTCGTAAAAATCGTACCCCGGCTGTTAAGCCCGGCTCTCCGCATAACACCTTCTAGCGCAATATTGAACAACA
+
bbbeeeeeggeggghhihihigfhiiifegfgghhffhfihfhhie\befg]d[cdcdccccbccbccbcccccccaaaccc_bbcb[[`
@FCC1GLHACXX:7:1101:12989:1902#TTAGGCAT/2
CAGTAATTTTAAATCAAAGTGTCATTAGAATCGCTATCTTATATTCTTTGAAGAGACCCCACGAAATCTTGGTGGAATAATCTGGAAAGT
+
bbbceeeegggggiiiiiihhggiiiiihiiiiiiiiiiiiiiiiiiiighiiiiiihiiiiiiiiiiiigggggeeeeecdddddcccb
@FCC1GLHACXX:7:1101:12804:1903#ATCACGAT/2
GTCGTCAATTTTACCCATACATTTTATATGGGCTGAAATGCGTAGGAAAACGTGATTTTCATTGATTTTCAAAGTATTTATATGAAAAAA
+
babeeeeeggegffhagffh_edffhhggdhhhhihihbagfghddcdgddhhdbeghihddgcdgh_dddgfggggeeeeee_c__]`a
@FCC1GLHACXX:7:1101:12755:1906#TTAGGCAT/2
CAGTAATTGCCAAAGAGTTGAAAAGTTTTTCCTATTTTTATACTGTGATGCAGCTCCGTCAGACATAAAATATATCTTGTTGACAGTTAA
+
_bbeeeeegggggiihhaihfhfif_ghhiiihhiiiiihihiiihhhhifhiiiiiiiiiiiiiiihiiiiiiifhhf`ddddeebeee
@FCC1GLHACXX:7:1101:12948:1906#ATCACGAT/2
GTCGTCAATTTGTTAACTAGAAAAGTATCATCCTTGCAATGCCTTAGTTGCTACTCCGCTCTTTCTTCTCTTCGTCTTCACTTTTCGGGG
+
_aaeeeeegggggiiiiiiiiiihiggiiiiiiiiiiiiiiiiiiiihhihiiiiiiiiiiiiiiiiiiiiiiiggfgeeeeeeddcccc
@FCC1GLHACXX:7:1101:12785:1912#ATCACGAT/2
GTCGTCAATTGTTACAAGAAATGACGCTACGTTCAACAATAGCAAGCTCTGACATAATCTAAGTCATATTACGACTCATTGATTACCGAT
+
bbbeeeecggcg`ghfghfffdfgiffhhhiiihihafh[gcggdgff_efhiiiiiihghfffbcffhiifbdgeeedcdbdddbccc_
@FCC1GLHACXX:7:1101:12873:1922#CGGACGGA/2
GTATAATGTAAGGTCCTAGACTTTTGAGCCTACATGAGACAAATACTAAATTAATGGTCTCAACTGCTATTACAACTATTTCTACTAGAA
+
___eeeeeegcgggiiihighhiiiifhhiiihiihhihiiiiiiiiiihgiihiiighihiiiiiiiiiihiiiiiiiiigggggggee
@FCC1GLHACXX:7:1101:12846:1925#CGATGTAT/2
CTCGGAATTCGCTCTCATTTGAGAATGAAGCACGATCAAAGCAAGCAAAGAAAAACATCCCATCTGTTGCGGTCCACGATCGTCATTGTA
+
bbbeeeeegggggiiiiiiiiihiiihiiihiiiiiiiiiiiiiiihhiiiiiiiiiiiiiggggggeeeecccccccccccccccdcdd
@FCC1GLHACXX:7:1101:12930:1929#ATCACGAT/2
GTCGTCAATTCGATTTGGATTCTTTATATGCACTCTTGTGCACTCTTCGATTTGGATACTAAATATACAGTCTTGTACAAGTCTTATACT
+
___eceeegggggiihfihiifgiiiiiihihiiihiigiihhiiiihgghhihghhhhhhgidfhiiiiehhhfghifd_dgdgeecee
@FCC1GLHACXX:7:1101:12995:1930#TTAGGCAT/2
CAGTAATTAAAAACGGTACTTTTCAGTGCTGCTAAAACAGTACTTTTCAGTACTATTTTCTACTATTGATCCCTTTCGATCCTTGTTTGG
+
bbbeeeeegggggiihghiiiiiiiihiiiiiiiiiihhigiiiiihiiihhhihiihiiihiiiiihiiiiiihifiigggggeeeeec
@FCC1GLHACXX:7:1101:12912:1934#TTAGGCAT/2
CAGTAATTTAGTAGAATGCTTTCCTCTATCTTTATCTGCAATCTTATACTTTGTTTTGATACAATCCTCGCTATCTCCCTTTTTAGATGC
+
__bceeeegggggiihiiiihiiiiiiiihiiihiiiihiiiiiiiiiiihhifhihiihiiiiiiiihiihiiiiiigggggeeeeeed
@FCC1GLHACXX:7:1101:12786:1944#TTAGGCAT/2
CAGTAATTCTCCTCCGGAATGGAACAACCTGAGCTGAGATGGCTGAGAATGGCGGAAGATATGGGTGAAGTTGTTTTATTAATGACTCGG
+
_bbeeeeegggggiiihhiiiiiiiiihiihfhihihiiiiiiiigffhihghghY\aa]abdddUZ^bbG]b_accbccbcccbccbW^
@FCC1GLHACXX:7:1101:12895:1946#CGATGTAT/2
CTCGGAATTTATGGCTCCCAGATATGAACGTAGCTGCTGAACGTCTTTCGGTGGTGGCATCTTGAGATCGCCAGGGTCTTCGACGGATCT
+
b_beeeeegfgggiiiiihggffhhhdhhhffgicfffehga`ccbgff^aeffgbg`ghidgb`gdeeeeccaaaG]bb`[[^aa]a_b
@FCC1GLHACXX:7:1101:12763:1947#TTAGGCAT/2
CAGTAATTCCCTGAGATATTCTTCTATTGCGGGGAGAAAAAGGTCGAGTACGCCTCTGAATGAGTCTGAAACTCCGAGGGCATCACATAT
+
___ccecegggggihidfgiihihhhiiihiiihegghiihiifgggecddcbcccccccccccR_bcccccabbcccccccbbbccccd
@FCC1GLHACXX:7:1101:12955:1953#ATCACGAT/2
GTCGTCAATTGAAAATCACCACAATGTTCTTAAACTTCTTACAGTTACCACAATGGATACCTTAGAGGGGTACAAAGCCACAAGACATTG
+
babeeeeeggggfiiiihiiiiiiiiiiiiiiiiiiiiiiiiiihhhiiiighhiiiiiiiiiiiiiiiidggggeeeeeddcdcccccc
@FCC1GLHACXX:7:1101:12905:1967#CGATGTAT/2
CTCGGAATTCACTTGGTAGTTGTATGCTATCCAGTTACACCATATGTTATAAGCAGCCATTGGGCCGAAGCATAATGGATATTTCAAAAG
+
_bbeceeegcgfghdfdfceghhhihihhihhihhiiihhifhihhhgeffhihiiihfffhdfdghfgdgeeeeeeddddb`bcccccb
@FCC1GLHACXX:7:1101:12804:1971#CGATGTAT/2
CCGGAATTCAAGCCCACTACTACTGGCCACAAATGCAGCAAGAGATTGGCGATTACGTGAGGAACTGTGTAACCTGCAAGGCATGTACTA
+
bbbeeeeegggggiiiiiiiiiiiiihiiiiiiiiihiiiiihiiiiiiiihiihiiiiigggfeeeeeeedddddcccccccccYbedd
@FCC1GLHACXX:7:1101:12776:1971#ATCACGAT/2
GTCGTCAATTTGATTCAATCTCGCACTGAAATCTCTTTATGCTCTTAATCACCGCGCCAAGGCAAGCGCAATGCAAACCATCAGTCAGCT
+
baaeeeeegggggiiiiiiiiiiiiiiiiiiiiihiiiiihiiihiiiihgiiiiiiiihiggggeeeccccccccccccccccdccccc
@FCC1GLHACXX:7:1101:12923:1972#ATCACGAT/2
GTCGTCAATTGTTGTTGACAGCACACACGGAATGCTGCAGATATATTTGCCCTCAAAAGATCTTCACACATTTTTATCTTTATTCACGTA
+
bbbeeeeeggfgghiihihiihiiiiiihihiiiiiiiiiibghfhiidhgiiiiidghhihiiiiigfggeeeeeeebdddddddccac
@FCC1GLHACXX:7:1101:12824:1981#ATCACGAT/2
GTCGTCAATTCAAGCGTGAAAATATTGTATAGTATTGGTCCCAAGAGGCTGCCTTGATGAACACAAGCTCTTACAGGAAGTCTTTCAAAC
+
_aaeeeeefffggiiighiiihhhiihfhiiihhiiiigiiiihihiihighhhhihiihihiifhhiiiggfgggeeeedddddddccc
@FCC1GLHACXX:7:1101:12944:1987#CGGACGGA/2
ATAAAATTCTAGTTGATGTCAATATTGTAAATTTTAGTCCTTCTATCCTGTCACCAATATGCACATTTGCTCATTAAAAGCCATTTGGTG
+
abbeeeeegeefg_efgfhgffdhfhihhiibaedghaegf_egfidgghieghfffgfhhgdceehiifihhihiddbffhiffhggge
@FCC1GLHACXX:7:1101:12975:1987#CGATGTAT/2
CTCGGAATTAAATCATATAAAGTGCAAAACTCCGTCATACACGTTAGCCATAGTAAATGCCAAATCAACTTGTTTAGAGTTGTATTGCTC
+
bbbeeeeegggggiiiiiiiiigghiihhiiiiihihiiiiiihiiiiiihiihiiiiiiiiiiihiiiihiiggfgggbdeceeedddd
@FCC1GLHACXX:7:1101:12895:1988#ATCACGAT/2
GTCGTCAATTACTCTGGACCCCCCGACCGATTATTTTGGTTTTAGCAGCAAATGAACGCGAGAAACCTAAACTTTATTGTGGAGAAGTTT
+
__aeeeeegggggiiiihiiiiiiiiiiihihfiiiiigddgeeeeedddddcbcccccccccccbaccccccccccccdccccbacbbc
@FCC1GLHACXX:7:1101:12997:1990#CGATGTAT/2
CTCGGAATTTATGTATATAAGCGGTGTACATAAAGCTAACATTACTGTATAACAACAGTTCAGCTTTAGCAGCATAGTTACTTGGGATAC
+
bbbeeeeegggggffghiiiiiiiffYehbhiiifhiiiiihiiiiifhihfhiiihifhiiiiihiihiiiiigggdedgeeeeecdcd
@FCC1GLHACXX:7:1101:12854:1991#TTAGGCAT/2
CAGTAATTTGGGTACGATGTGCACTGATAGCAATAGTTCTATTTTTAGCGATATAAATATGTATTTGAAACTGTTGTAAAATTTCACATA
+
bbbeeeeeggggcghiiiighiiiiihiiiieffghhhiiiiiiiiiiiiiiiiiihiiiihiiiiiiiiiiiiigggfggeeeeeeedd
@FCC1GLHACXX:7:1101:13055:1845#TTAGGCAT/2
CAGTAATTCTCTCAATAGTGTTGAAACCTTTTGATAAAAGAAACCTATAAGAAATCTAATATTGAAGACAAAAGCTACAAAAAAAGTTTT
+
bbbeeeeefgfggdbeffefghighhfgfghihhhhiiiihhhffhhiihihihihiiiiiiiihiiiiihhfhiiiiiggfgecc`bcb
@FCC1GLHACXX:7:1101:13038:1857#TTAGGCAT/2
CAGTAATTATAAGCCACTCTAAACCGAAACGCCACACGGACCGAACCCTTGGCGTGCCGCCCAAAGTAACGTTATTACAACAATCAATAA
+
_bbceeeeeggggdgiiiiiiiifiiiiiiiihhhhifhhiihiigeeeedddcccccccccccccbccccbccccdcccccccccccdc
@FCC1GLHACXX:7:1101:13087:1879#ATCACGAT/2
GTCGTCAATTTCCAAATCTGAGATATGTCGCCCATCAACCAGCACGTAGTCTATTTGGGAGCAGGTATCGCCAAGGGGGGGGCCTTAGGT
+
___eccccggffehidfhgh[ee^eagdcffhfhidgfcf^af]ffg_^^^^baaeh_ebdfgfaG^]]d^accb`aY\a]aX__b]]__
@FCC1GLHACXX:7:1101:13049:1879#ATCACGAT/2
GTCGTCAATTCGATACTCAAAAGAAGAACAACACAAAAGTACCCACTCATTAATACGCTACTCAACGCAGATACGTTCACCACCGTAAAG
+
_abeeeeegggggiiiiiihiiiiiiiiiiihiiiiiiighiiiiiiiiiiiihiiiiihiiiggggeeccddccccccccccccccccc
@FCC1GLHACXX:7:1101:13199:1887#ATCACGAT/2
GTCGTCAATTGGCTGTTGGAAGGGCCGGAAAACTGGCCACTAACACTAGGTCTACCATCTTCAGAAGAGGTTGAGACAGAAAAGCGACGT
+
baaeeeeegggggiihiiiiiiiihifihiiihihifhhhhhihhihhiifffhggggggeeeededddc_abccccccccccbcccccc
@FCC1GLHACXX:7:1101:13169:1894#ATCACGAT/2
GTCGTCAATTTCGCGAAACTCACGTGGCACTCCTCACAACAGTAGTTCAAAAACGCGAATCTCACCAAATAGCCTATTCTAGGTGTGTGT
+
baaeeeeegggggiiiiiiiiiiigiiihihiiiiiiiiihighiiiihiiiigggecccccccccccccccccccccdddcc_bbaaac
@FCC1GLHACXX:7:1101:13232:1897#TTAGGCAT/2
CAGTAATTATCGTGCAATCACCATCCTAAACGCCGCCTATAAAGTGCTATCCCAGATTCTCTTCCGTCGTCTATCACCTATAGCAAACGA
+
abbccceefgggghhghhiiiiiiiihhgihifhhhiihiiiiifghiiiihihiiiiiggggggedeccbcaccccccccccccccccc
@FCC1GLHACXX:7:1101:13200:1909#CGGACGGA/2
GACAATAGCACTGGTAAATTAAAAGTAATAAATTCAGCTGAAAACCACGTGTAATTCTGAGTAGAATATGTTCTGATCCCATTGGTAACT
+
Y^ZacY\JYJQ[Y^J[QQKR[R[YY[YS[b^_```cIIYbI^c[^PYUPWWIXXI^c`IWXbM\HWH\\VbeHM\b\\bBBBBBBBBBBB
@FCC1GLHACXX:7:1101:13037:1914#TTAGGCAT/2
CAGTAATTCTTCAGCAGTTGGGAGAGCAAACCAATACGTGGGACATTCTTTTGGTCCGTATGCTAAGCAGTCGCCTCGATCAAACCACCA
+
_bbceeeegggggiiiiiiiihhhfhhhiifefhhiffagghhhcgffgihghihhfhcghiggfgggddbcccccaccbcccccccccc
@FCC1GLHACXX:7:1101:13221:1914#CGATGTAT/2
CTCGGAATTGCCACACCGCCCGCTTTCCCAGCGCCAGAGCCCACCCGAATCGAAAAAAGTGAAACTGTTTGGCCCACTCTGCACGCCATT
+
a__c\cee`ggechhff_e^efghhifgfhhbcghggfigfcdggfge]bcdbbcca\_]`bccccccccb_bccccccccbbccX^aab
@FCC1GLHACXX:7:1101:13180:1916#TTAGGCAT/2
CAGTAATTTGGGTAGACTGCATTTAGTTTTTACACATCTCGCATAACTTCTGATCTCGCCCTAAAAGCCATTGGTAACCATGCAACCAGA
+
bbbeeeeeggggcghiihiifghiiigghiifihhhiiiihiiiiiiifhghhiiiihiiiiiehihigggggeeeeeeddddddccccc
@FCC1GLHACXX:7:1101:13076:1917#ATCACGAT/2
GTCGTCAATTGCACCTCTTGTCTTCGCCATAACGATCCTGTAGGCATCACCCCACGGGTTCGCGTTGGCACTCTGACAGAGTCCCTCAAA
+
b_aeeeeegggggiiiiiiiiiiiiiiiiiiiiiiiiiiiiighhiiiiiiiiiiiiiadgeeccccccccbcccccccccbbccccccc
@FCC1GLHACXX:7:1101:13019:1922#TTAGGCAT/2
CAGTAATTATTGCAAAACGATGCAACATTTGGACCAACATATCAGCATATAATATAACAATGTTGCACCGATATGGAAGTCGGTGATATA
+
bbbceeeefgefgiihiiiiiiiifhiiiiiiiihiiiiiiiiiiihiiiiiiiiiiihhihhiihiiiiigeeedcddbdccacccddd
@FCC1GLHACXX:7:1101:13209:1935#TTAGGCAT/2
CAGTAATTAGCTTCAACCAATGCATTTGAATGCCACTCTGCAACCTGACTGCACCTCTCAATAGCTCTAGTAGCCAGTTTCGATTACATA
+
bbbceeeefggggiiiihiiiihiiiiiiiiiiiiiiiiiiiiiiiiiiiiiiiiiiiiiiiihiiiiihghiiiiidggggeeeeedde
@FCC1GLHACXX:7:1101:13059:1938#CGGACGGA/2
ATTAATGAGCAAATCGAATAGTCTTGGCTAGGCTAAACCATAGAGACAAAAAGTAATAGTTGCCAGGGGCTGAGAGAAGAGATAGTAAAG
+
_^acccacgcggfidZaa^dgghhecgfRbefhfga_aac_a[a^aacfg`caXa]bWb\\e_eeb^dda`[UZHVZ]_BBBBBBBBBBB
@FCC1GLHACXX:7:1101:13043:1941#CGGACGGA/2
AGTGTGCTGGTCCATTTTCAGTCTCTGAAGGCCAACTGGAGTTTCTGCACCTCCACAGCACATCTTTCATATCCCGAAACCGCTGCTATC
+
WJP\SQ``YJbbJ[KQKQKR[KYb_KY`[[bJQ[bHYYXP^IIYX^IYaaRXHG^cR^aHGHMMHWV\`cZ_HV_^BBBBBBBBBBBBBB
@FCC1GLHACXX:7:1101:13161:1941#ATCACGAT/2
GTCGTCAATTTGCGAAAAAGCTGTTTTGGAGCGTCTTGCTGGGTAGTGCTTCGTGAAGCCCAAGCAGGACAGTTCGGTTTTGCGTCGTCC
+
bbbeeeeegggggiiiihiiiiiiiiiiihihiiiiiiihdhiaegdgfhgfhdgggfeeeecccdcc^cbcbbcccW^acaccaccccc
@FCC1GLHACXX:7:1101:13142:1946#CGATGTAT/2
CTCGGAATTTATACTCTGACCATTCTTTAATAGAGGCTTTATTTTGCTCATCTTGATCTGATAGATGGAGAGACCTCGTACGCTCACAAC
+
bbbeeeeegggggiiiiiiiiiiigiihhihiiiihihiigiiihiiihhhiiiiiiiiihiihiiiiiiihhiiihgggeeeccccccc
@FCC1GLHACXX:7:1101:13014:1946#ATCACGAT/2
GTCGTCAATTTTGTATCGGTAACATCACGAGGACACCCACCCACAACCTTCAGCGTTAAGCCCCAAGCACAATGTGAACGGCAACGCGGT
+
babeeeeegggfghiiiiidghhiiiiiihiiiihifghihiihhihiiiiiiigdgeeeeeccccccccccbcbdddccccccccccca
@FCC1GLHACXX:7:1101:13232:1949#CATGTATC/2
CTCGGAATTTAAAGGTGTTTTCTAGAGGTGATTCTAAAAATTATTATTTGTACATTTAACAAAACTATCACAATCACTTCCTACGCCATT
+
bbbeeeeegggggiibfcghiiihihfh_fghihihiiiiiifhiiiiiihhiiiiiiiiiifhiiiiiiiiiihiiiifggggeecccd
@FCC1GLHACXX:7:1101:13115:1954#TTAGGCAT/2
CAGTAATTCACTACAAAGTTCAGCTCCTTCTTCATCGTCGTCGACGCCGGTCAACATATCATCCACATAAAAATCTTTGCCCAAAATTAT
+
bbbeeeeegggggiiiiiiiiiiiiiiiihiiihiiighhhiiiiihhiiggeeeeeeddddddcccccbcccccccccccccccccccd
@FCC1GLHACXX:7:1101:13168:1970#CGGACGGA/2
TATTTTAAGAAATTGACTCACATAATTATGGGAGCTGGCAAGCTCAAATTTGCAGAGCATACTAGCAGGCTGGAGACCCACAGAAGAGTT
+
bbbeeeeegggfgiiiiiihiihhiii`ehihiiiiiiiihiiiiiiiiiiiiiihiiiiiihiihiiihiifdddeeecccdccbbcbd
@FCC1GLHACXX:7:1101:13237:1974#CGATGTAT/2
CTCGGAATTCTCTCAATAGTGTTGAAACCTTTTGATAAAAGAAACCTATAAGAAATCTAATATTGAAGACAAAAGCTACAAAAAAAAGTT
+
bbbeeeeegggggiiiihhighihiiiiiiiiiihihiiiiiiiiiiiihhhiiiiiihfhiiiihhihiiiiiiggggggeeeccca]b
@FCC1GLHACXX:7:1101:13037:1981#CGATGTAT/2
CTCGGAATTTAGGGGGTAGTCACACATTATTTGAGGCCTACTATAGGGAGTTAGTTAGTGAATGATGGAATACAACACAAGGCGAGCGAG
+
bbbeeeeeggfgfhhhbdghhhdfhiihghhifhiihihhiiiihhiighhdghgfgggegggeecceeddddcdccccccccccccaac
@FCC1GLHACXX:7:1101:13141:1981#CGATGTAT/2
CTCGGAATTATTCACAAAAATAGCTATAAACGGAAAAAGAACGGCTGTGAGCAGACTCTGCTCATCCAGCAATCACGCTCTTTTTACATT
+
bbbeeeeegggggiiiiiiiihiiiiiiiiiiiiiiiiihihiiiiihihhihiiiiigggggdeeeeeedddddcccccccccbcccdd
@FCC1GLHACXX:7:1101:13077:1982#TTAGGCAT/2
CAGTAATTTGGCAAAGAATGCTTTTAGCTAACAGCTGTAAAAGTGTTCTTAGAACACAAGCTGATAAGCAGGCTCTGTTCCATTTCATTA
+
bbbeeeeegggggiiiiiiiiiiihiiiihiiiiiiigffhhgegffhiighiiiiiiiiiiiiiiihiiiihiigggegggeeeeeeee
@FCC1GLHACXX:7:1101:13017:1993#CGATGTAT/2
CTCGGAATTTGAAAAAAATGTCTAAAGATTTTCCCAAAAACTCACAGAGAGCTTCTCCTAAAGATCTGCGGATGAATTTTAAACGCAGAG
+
bbbeeeeegggfgihiiihiiiiiiihfhfiiiiiiiiiiiiiiiiiiiffhhiiihiifiggggggeeeccccccddccdccccccccc
@FCC1GLHACXX:7:1101:13409:1845#CGGACGGA/2
TGTCCATCTTCAGAGATTGTACTGGTGCTCTCACAAAATTTTTCTTTTTCTTCGTCACTTGCTTTCATAGTCTTTAACTCATAACCATTT
+
_^_cceedggfcghhfhfh_eiiiighggdgfhfhhiiiiiiifhhihidfgfhhiiiiiiiihhfhhfhfhiicgfhiiggggeeeeee
@FCC1GLHACXX:7:1101:13476:1859#TTAGGCAT/2
CAGTAATTGAATCAATATAATGGACCGTTCTGTATTCATAGGTATACGACGATTGAGGTGATGGAGTATCGAATCAAGAAAAGTGCTGCC
+
abbcceeegggggiiiiiiihiiiiiighiiifhiiiiiihibfhhihhihhiiihii_edghigi`dgggeeeedcdbdccc`bcdccc
@FCC1GLHACXX:7:1101:13499:1862#ATCACGAT/2
GTCGTCAATTGCTCGTTGTCCTTTTTAGTCCACCATCCTACCACTGAAGACTTTTATAGTACCTATTAGAACTGCACCACGGAAACGGGT
+
a__ecceegffggihiihihdfhhihhiiffhh_bfghhgfghhhga`cbdfggfhbhffhffhhhii`cgdfhfggdgeeeacccaac_
@FCC1GLHACXX:7:1101:13269:1865#ATCACGAT/2
GTCGTCAATTTACTATATGTTTACGGTACATCCCACCACATTACTGGTACATTTGACAGAAATAACATAGACAAACAGACGTCACACTCT
+
_aaeeeeegggggiiiiiiiiiiiiifhhiiiiihiihiiiiiihiieghhhiiihiiiiiiiiiiiiiiiiiigggggeeebccccccc
@FCC1GLHACXX:7:1101:13367:1871#CGGACGGA/2
GTAATGTGTGTCCTCAACTAACAGTGTACAACCTATCTTTTGATACAGCACGTTGGAAACACTCTTTTTATAGAATCTGCAAGTGGATAG
+
aa_e\Zacecceefegf^eeffghe_gebhfihhffhfhfbebdcefh_eacg]caf]efgbfZbffgihfifhiggfdgd_bdYZabbd
@FCC1GLHACXX:7:1101:13452:1872#CGATGTAT/2
CTCGGAATTGCCAACCAACGCAACGTAGGAAAAAAAAGCAGCCAACCAACCACTCACTCGCTCGCTACGTCGTTCTCCGGCCAGTTTTCC
+
_bbeeeeegfggfihiiiiiiihhhhfhfhiiiiihiihhfdgggeeecccbabccccccccccccccaaacacacbbcXacac]`cc`b
@FCC1GLHACXX:7:1101:13349:1878#CGATGTAT/2
CTCGGAATTATCAGAACTCCAGATCTGAAAGACTTCCTGTAAGAGCTGGTGTTCCTCGAGGCAGCATTTTGGGACCAATGTTATACAATA
+
_bbeeeceggggfiiiiiiiiiiihhiiiiiiiiiiiiiihihfiiiiieghggihiiiiiihiggggggeeecdbcabcccdddccccc
@FCC1GLHACXX:7:1101:13327:1888#TTAGGCAT/2
CAGTAATTTTGGGTGTATTTTATTTTCCGTGTCCCTTCCGAAATGTTAGAAAAGAACAACCCCGGTGTTAAAAAGTTGAACCCCTGTGGT
+
___ccdeeggfcc[bdbegghhhfhfghbdfhifhhihfhcefgicgfhihhffhfebggc`adc^`]`b]bbc^Z`_]`][^\acY_bb
@FCC1GLHACXX:7:1101:13379:1889#TTAGGCAT/2
CAGTAATTCACATTATATTGTTTGAAAATAACACAAAGATGTGAGGAAATGTTGAACGAAAATGTTCAAGGTTCAAAACTTGCAACGTGT
+
bbbceeeegggggiiiiiiihiiiihihiiiiihiiiihiighhiihiihhhhihhgiiiiiiiiiiihfhhffhhggggggeeeeccc_
@FCC1GLHACXX:7:1101:13495:1893#ATCACGAT/2
GTCGTCAATTTAACTAAGAACCGGCTCACTGACATTTCCCAACTGGGATTTTCTGACTGGGGTAATGGACCCACTGCTCCCGGTAAAGCC
+
a_aeeeeegggggiiihiiiiiiiiiihihiiiiiiihhiiiihihihhhghhihiiiihiigggggeee_accd`bcccccc\accbcc
@FCC1GLHACXX:7:1101:13264:1894#CGATGTAT/2
CTCGGAATTCTCCGTCTGTCTCAATAGTTCCTAATCAATCACCTTCACGATTAGCTCCCGCCATCAACGACAGCCCTATAGCTCTACCGC
+
bbbeeeeegggggihiiihiiiiiiiifhiiiiiiiiiihiiiiiiiiihihhihhiiiiiidgggggeeecccccbcccdccccccccc
@FCC1GLHACXX:7:1101:13416:1895#TTAGGCAT/2
CAGTAATTCTTCCCTGTCCGCTACCATTTTGTGCAGCCGGTGTCCATTTTCTAGGAGGCACATCACTTCTATTAGCCACCGTGAAGCATA
+
abbeeeeeggggghhidgfghihichhiiiffhibfcgfgcegfdb_eghihhfb`cghdfggeggddee_ceed`dbbacacccc`bbc
@FCC1GLHACXX:7:1101:13290:1897#CGATGTAT/2
CTCGGAATTCAGCCCAGTGATGCCCAAAGTGGACGAGTGGCTATCCAAATAAAAGTTAAGAAAAAAAAAAGATTTATCCTTATTTATTAA
+
bbbeeeeegggggiiiiiiiihhiiiihieghhdggf_eeghihhiiibghiiihggiiiiihifeccc\FGYb`RS]Y`bBBBBBBBBB
@FCC1GLHACXX:7:1101:13477:1907#CGGACGGA/2
TAGCGGGATATTTTAGGCTCTGGGTTCCCTCCTTCACTCTACTTGCCAAACTGTTATACCAAGCTGCTAAAGGCCCTCTCCATGAGCCTT
+
b__eeeeegggggiiiiiiihiihfhiiiiiiiiiiiiiihihiiihifihiighiiiihihiggggfeeeeeeccbcccccbccccccc
@FCC1GLHACXX:7:1101:13450:1908#CGGACGGA/2
TGAAGATGATTACATTCGAGACCATTGGATGATTGCAGTCAACTCATTCGATGACGATTCCATTCAATTCCGTTCAATGATTCCATTTGA
+
bbbeeeeefggggiiiifhhghiiiiiiihhfiiiiiiiiiiiiiiiiiffihhiiiiiiiiiiiihiiihihhhiiiiiggegggggee
@FCC1GLHACXX:7:1101:13373:1914#TTAGGCAT/2
CAGTAATTGCAAGAATAGCCTTGACAGGTGATTACAAATCTTGAAAGCTCCCATTCAATCAATAACGTTACAAATAAACCTTCTTCTTCA
+
bbbceceeggggfiiiiihiiiiiiihheghhiihiiiiiiihhiihiiiiiiifiihgiiihhiiighhhhhihggeggggeeeeeeed
@FCC1GLHACXX:7:1101:13300:1915#CGATGTAT/2
CTCGGAATTGGTTGTACTTACCAGAGACGAAGTGGTAACGTACGGATAGTAAGATCCCACCTGGCGAACTATACCACTACTCTCAATACC
+
aa_eeeeegfgegfggghhhiihiiehhffdf^ce^cffhgfffhe]g_bee]fgghihfdb_baccaRZ`_]`bccccccccbbbbb]b
@FCC1GLHACXX:7:1101:13264:1919#CGGACGGA/2
TCTTTTCTCCATTTAATGAATACTGCATATCTGATATAAAGTCACAAAGCTTTTGTTAAGGGCCTGTTTTTAGTTTACTACAAAATGTGT
+
bbbeeeeegggggiiiiiiiihhihhiihhiihhiiiiiiifiiiiiiichhfhhhifhihfdhihghiiihihhihiiiggggceeacc
@FCC1GLHACXX:7:1101:13361:1923#CGATGTAT/2
CAGTCATTTCAAGAATAACCTTTACAGGTGATTAGAATTCTTGAAGGAGCACATTCAATCTATAGAGTTATAAAGATCTCTTCTTATTGC
+
BBBBBBBBBBBBBBBBBBBBBBBBBBBBBBBBBBBBBBBBBBBBBBBBBBBBBBBBBBBBBBBBBBBBBBBBBBBBBBBBBBBBBBBBBB
@FCC1GLHACXX:7:1101:13412:1932#TTAGGCAT/2
CAGTAATTATTTTGAGAAATCCTCTAAGGAACTTCTAGAAGGATCTTTCGTCAGATTTTGGAAAAATTATCAAATAGGATTTTTTAACGC
+
a_acaceecgggfhihiiiihiiiiiiiighihihhiiiiiihhhdfhbghfhhhhhhihhhghhhiiiihfghegffggeeeeccccca
@FCC1GLHACXX:7:1101:13319:1936#TTAGGCAT/2
CAGTAATTTCAGTTCAGTGTCATTTTATAGCTCCTGGGCTTATAGTGAAATTTACTCAGGACTTCGAAAACATTCTCAATCAAGAGACGT
+
bbbeeeeeggggghihighiiiiihiiiiiiiiiiihihiiiihihhhhihhiiiiiiihhihhiihiiiiiiiiiiiggggggeeeec\
@FCC1GLHACXX:7:1101:13393:1939#CGATGTAT/2
CTCGGAATTCTAAAACAAATCTTAGATCTAACAGAAATATCTGCTCTGATGCTATGAAGAATCAATCTCTTAGGGTAACTCGGTGTAATA
+
a__eeeeegggggiihhiiiihiihiihiiiiiiihieiihihiihihhcfgffhihdghiiiihiiiiihhhhhcdgggfgfeeddddd
@FCC1GLHACXX:7:1101:13345:1940#ATCACGAT/2
GTCGTCAATTTTCACATAACGTTGAGCAGGATTGGAATCTTTGGCGTAGTACTCATGACTTGGAGTATCCAGATGTCTTACTGTCATCGG
+
bbbeeeeegggggiiiiiiiihiihiihiigiiiihiiiiiighihfhifgfihiiiihiihiiidgfggggeeeeeeeedddedddccc
@FCC1GLHACXX:7:1101:13297:1946#ATCACGAT/2
GTCGTCAATTGTTATACGTGCGTGATAAGGTTTTAACAAGGTCATCGAAAGATCTTCCAGATATTTCTATCCCGTACAGCAGACGGCTAT
+
a_aececegggggiiiihghhfggffhhihiiiiiiiiihhghgghiiiihhihiiiiiiiiiiheghggdgggeeecddddbccccccc
@FCC1GLHACXX:7:1101:13372:1946#CGGACGGA/2
TGCAGGGGTGGAATCATATATTTATCTGTATTGAATGTCATCCTGTTAGGTTTGGTCTCTTTGCAAACTGTTAGGCTCTTTTTGTCACTC
+
_abeeeee_beeggiiiihiiiihcfhihhhiihhihhiiiihiighhihceghhhfhiiiiiihihhigfggggeeeeedddcccdccc
@FCC1GLHACXX:7:1101:13424:1951#CGATGTAT/2
CTCGGAATTGAAACAACCGCTACCGACACTACACGGCTATCTAGGCTGTTCGGGAAAAGGAAGTTAACATTGATGATTAACTCCTGACGT
+
bbbeeeeefggggiiiihiiiiiiiihhiiiiiiiiihihihigfhgggggdecccacccacabbcdccccccdcddddcccccccccca
@FCC1GLHACXX:7:1101:13451:1966#TTAGGCAT/2
CAGTAATTAAGAACTGTACCAACGATTTTTAACCGACTACATTAATCTGTTAACTCTATGAAAACACAGTCAAATCACTACACAAGAAAA
+
bbbceeeefggggiiifhiiiiiihiiiiiiiiiifhhiiiiiiiiiihhghiihiiiiihiiiiiiiggggggeeeeeeddddccbccc
@FCC1GLHACXX:7:1101:13264:1981#ATCACGAT/2
GTCGTCAATTTCCTCTGGATTCTGTAGATTTTGATGGCATTGGATGAAGACGTGAAAAAATCGCTGAGATTATTTTTGAAGTATCTTTTA
+
b_aeeeeegggggiiiiffhiiiidhhcghhihhbgfhhhiehiiiihihghffhifhhiiffhiggggeeeeeeedcbdbbbcdceccb
@FCC1GLHACXX:7:1101:13488:1983#TTAGGCAT/2
CAGTAATTTTAAACATTTATCAGCTCTTTCAGCAGAGCATTGGTAAAATATTCTTTAGTAGTTTAAAGAGCATCGAAGCCAATCTAAGTC
+
bbbeeeeegggggiiiiiiiiiiiiiiiiiiiiiiiiihiiiihiiiiihiiiiiiiighhhhiiiihiiiiiiiihiigggggeeeeee
@FCC1GLHACXX:7:1101:13358:1985#CGATGTAT/2
CTCGGAATTAAGAACTGCACCAACGATTTTCAACCGACTACATTAATCTGTTAACTCTACCATAACATAGTCAACAAGAAAATATATTCT
+
bbbeeeeegggggiiiiiiihihiiiiiiihiiiiiiiiiiiiiiiiehiiihhiiiihiiiiggggggedcdeeecdddccccddeddd
@FCC1GLHACXX:7:1101:13468:1988#TTAGGCAT/2
CAGTAATTTACAGCACCATTATTTTGGCTGTTCAACTTGTCACTTGAGAAGGGCAGATTTCCAAAAGAATGGAAAAGGTCATTTCTTATA
+
bbbeeeeefggggiiihiiihiiiiiiihhhiiiiiiiihiiiiiiiighhhiiiiiiiiiihffhhfidhfggggeebedeedcddcdd
@FCC1GLHACXX:7:1101:13393:1992#ATCACGAT/2
GTCGTCAATTGCACAAGCATCAGACAGCCAGCCTGGTAGCCTGATGCTACCCATAAAATCAGCATAAAAAATAAGCAAACGAATATCAAA
+
b_aeeeeeggefghhfhhiiiiiifhiiihiiiaghffhhifihiiihhhgghhiihiiiiihhifhhhgeeceedbdbdccaacdedcc
@FCC1GLHACXX:7:1101:13434:1993#TTAGGCAT/2
CAGTAATTTGAAAGAGACGTGCTAGTGCAATATGAATTCCATCTGACCAAGGCCCAATACCATTCGAAAGGACGAAGTTCTGGGCTGTTG
+
bbbceeeegggggiiiiiihiiiiighiiihiiiiiiiiihiiiiiiiiiihhiiihiiihdghiihhfhhgggeecaddeccccccccc
@FCC1GLHACXX:7:1101:13411:1993#ATCACGAT/2
GTCGTCAATTTGGGAACTCGATGTGATATCGATGTGATCTTGACAAACTTTCATTATTTTCCCTTCATTCCAGCTACCTTACCTACCGGA
+
b_beeeeegggfghihhhiighighhihhiWbehbfghhhiighhiiiiihhiiiiiiiiifhfhiiiigdhdhhhgfgggeeeececcc
@FCC1GLHACXX:7:1101:13331:1994#ATCACGAT/2
GTCGTCAATTTCTATTTGAAGAAAAGATTTAAAGTGTTCAAAGAAGAGCTTTTGTGGATATTTCCAGATTTTTTAAAATTGGTGGACCCC
+
aaaeeeeegggegffhihiihhfiiifiihhihi^ddhhhhhihfhgiiighhhghighhiiiihhifhhhhiggefggeeebebcddcc
@FCC1GLHACXX:7:1101:13374:1996#CGGACGGA/2
AATGATGTTTACAACTGGGCCAGAGAACACTTGGCGAAACTGGTCCTCCAACCCACGAGGGAGTGGGCAGACTTCTCAGCGCCCTTCCAT
+
___ec]Zcgagegiiiid^fhid_fhhffgfddefghfgd[I^e_afh`fcc_[e``aWKKFKKZ^Z\baac_T]YY]]Y[T[[ab^bbc
@FCC1GLHACXX:7:1101:13302:2000#CGATGTAT/2
CTCGGAATTGTTGTATTTGACTCATTTGATCATTCTCGGCAACTGGGAAAACCGAGACTTGTCACTTTCAACAAGGTTGACAAATGTAAC
+
a_beeeeeggegg`ghiiihhhidgiiiggidghehhhiihfihiiiehihiihhiihiiiieggggfeeeeeedc`bdbccbccbcccc
@FCC1GLHACXX:7:1101:13743:1847#TTAGGCAT/2
CAGTAATTCATTAATGAAACTCAGGATCAATACCTGCAGATATCTCCAGTGATGCATATTGAACTGAACGTGAGCCAAGAGTGAACTGAA
+
bbbceeeeggggfiiiiiiihiiihihihiiiiifhhiihiiiiiiiiifffhihiiiiiiiiiiiiihiefgiiiiiggg`badeeded
@FCC1GLHACXX:7:1101:13596:1849#ATCACGAT/2
GTCGTCAATTCTCTAAGGTGTCCTATTATGCTCACTTTGTGGAGAAAACCAGACAGGGTAGGTGAGGAAGGGCTGGCCGTTTTGTTTACA
+
_^aecceeggfgfiihihhfcgghfiiiihhhiiiiiiigiiiifhhhiiigdgiiiibfgi_fghhihfegceeccdcaccccacbccc
@FCC1GLHACXX:7:1101:13705:1857#CGATGTAT/2
CTCGGAATTTAAGCATATTAATAAGGGGAGGAAAAGAAACTAACAAGGATTCCCTGAGTAGCTGCGAGCGAAACGGGAAGAGCTCAGCAC
+
bbbeeeeegggggiiiiiiiiiihiiiifgiiiiiiiiiiiiiiiiihiihiiiiiiighiiiiiggeccc_cccccacccabccccccc
@FCC1GLHACXX:7:1101:13675:1857#CGATGTAT/2
CTCGGAATTGCACTTCGAGAGTAAGCGGAAACTCCCATCCCATTCATTTGGATCGTAGTGCAATTCTTAAATATTTATCGCTTTCTTTCT
+
bbbeeeeegggggiiiihigheggihiiiihiiiiiiiiiiiiiiiiiiihhhiiiiiggggggeeeeeeeddeeeeedccccccccccc
@FCC1GLHACXX:7:1101:13646:1858#CGATGTAT/2
CTCGGAATTAATCTAAGCTGGTTTATCTGACATCGAACTAGAAAGTCATTACTATCAGGTATCAGAAGGCCGGCTCCAAAGGCACGTTCC
+
bbbeeeeegggggiiiiiiiihiihihiiiiiiiiifghiiiiiighhiihiiiiiiiieghiihiiiiiiigeeecdddbccacccccc
@FCC1GLHACXX:7:1101:13613:1862#CGGACGGA/2
TCTGCTCCCTTAGCAGGCTTAGGCTGCCAGTAGCACCAGACCAACCTGGCAGCTAACCTTGGGTCTTTTAAGGAAATCATTCCAGGGCAT
+
^__^\Yc^egg^^[baefefb`aY`cd]b^bcdfffbfd]aHXaH^^QcccdbgZVZegbgdQZ\ZR\^aZMVV]bZ`bb`bcbBBBBBB
@FCC1GLHACXX:7:1101:13513:1874#ATCACGAT/2
GTCGTCAATTTCACGTCCTGTACGTTCCTGGTGTACTGGAGACCGCTGCGACTGAGGACTACTATTTTTGCACCATCTCTTGCAAGTACT
+
aaaeeeeegggggiiiihhhhhhihiiiihiegefhhiiiiiehihhehicghgcggeeeeeddcddddacdccccccccccccccbccd
@FCC1GLHACXX:7:1101:13694:1875#ATCACGAT/2
GTCGTCAATTTTGCAGGGTTGTAGTCCTGACCAGTGTACCCTTCTGGCTTTCGCCACCTTCTGGATACGGGGTTCGCCATAAAGCCTGGC
+
YY\`J\`Weceega[[^Hbb__eS[[b[XXgac^fgda[cbfhZfff[^a^S^_`P__ffgh]ZS^Zb`Za]`BBBBBBBBBBBBBBBBB
@FCC1GLHACXX:7:1101:13548:1878#CGATGTAT/2
CTCGGAATTTTGGGACTAACTCTTAGACAAGATTGAAGCATCCTCCAATAAAAGAGAGCTATGTGGTCACGTTCTTGCGAAAGCTCGGGA
+
abbeeeeegggggiiiiiiiiiiiiiiiiiiiiiiihiiiiiiiiihhiifiihiihihiiiihiiggiggggeeeeecccccccccccc
@FCC1GLHACXX:7:1101:13628:1882#CGGACGGA/2
AATATACACATCTTGAGTTTCTTTACAGGAAAATATGACTTTTTAAGTCACACTTTACCAGAATGCAACATCTGTTTAATCCAGCTTGTT
+
_abeeeeegggggiiiifiiiiiiiiiiiiihhghiihiiiiiiiiiiiiiiiiiiiiiihiiihhiiiiiiii\cghhhiffgggeeee
@FCC1GLHACXX:7:1101:13688:1891#TTAGGCAT/2
CAGTAATTTATTGTTCATTGTGAACAACACCAGCTGTTTCATTTTGAAGGGATTCGTTTCCTTTTTGCTTGTTGTCAATCCGTCTAGGTG
+
WW^S\\\\eaegfK`^d[h]aagffbXdeaffebfgicedbghfhe^Y^XYWX^cfcgg\eff\Vb_ebZbcgU^`gddb_a^``cZb]`
@FCC1GLHACXX:7:1101:13662:1891#ATCACGAT/2
GTCGTCAATTGTTGGACCTACGATGTCGGAGTCGGAAATATCCGAAACGACCTCCTTGATTGGGGTGTAGTCCTTGGTCATTGGAACCTT
+
bbbeeeeegggggiiiiiiiiiiiighiifhfghigiiiiighihiiiiifgeeeeeddddddccZ_Zbcddcccccbcccdcccccccc
@FCC1GLHACXX:7:1101:13579:1896#CGGACGGA/2
CATATACATGATACTAATTTCCTAATGAGAATATTGCTGTAATAAGTTATGATTTCTAACAATTAGCTTACAAATGAACTTTTGTAAAAC
+
bbbeeeeegggggiiiiiiiiiiiiiihiiiihiiiiiiihiiiiighiiiiiiiihiihiiiiiihiiiiiiihihiiiiiiiihhigg
@FCC1GLHACXX:7:1101:13644:1910#CGGACGGA/2
TTGTAGCCTAAGATTGCAAAGCTGAGGAAGACAGGCGGCAGGATCCCACCACCTAGCTCTAAATATAGATTCCAGATAACATAGAACTTT
+
bbbeeeeegggggiiiiiiiiiiiihhhhhfhehi^egfhhhfhhgihfgddcdeeeddddcdcdddccddcddcccccccccbcbbccc
@FCC1GLHACXX:7:1101:13726:1910#CGGACGGA/2
CATTCTCTTTATTAGAGAGGATGCTGCTGTGTTGGGAGGGAGAGGGGCACTCTGAAATCTGGCCGTGAAAACCACAACTCACCTGTCATC
+
bbbeeeeegggggiihiiiiiiiihiihifgghiiihiiifhgiiiiiiiiiiigggggggeeeccccccccaacccccccccccbccdb
@FCC1GLHACXX:7:1101:13682:1920#ATCACGAT/2
GTCGTCAATTACTCTGAGGATTCCTTTGAACTTTCTTTCTGATATCTCTCTCCCATTATTCAAGAAATTGACATAAATCACGCCTACAAA
+
babeeeeegggggiiihiihiiiiiiiiihiiiiiiiiiiiiiiiiiiiiiiiiiiiiiiihiiiiiiiiiihiiiiihhhggggeeeed
@FCC1GLHACXX:7:1101:13610:1929#ATCACGAT/2
GTCGTCAATTTCCTTGACTTCCCTGGGCATATCATTGTACCTGGCACACGATATACGAAAGCTCTCAGTTAATAACTGTGGAAGTCCTCA
+
babeeeeegggggiiiiiiiiiiiiiiiiiiiiiiiiiiiiiiiiiiiiiceghiiiiiiiiiiiigggggggeeeeeeedddddccccc
@FCC1GLHACXX:7:1101:13537:1935#ATCACGAT/2
GTCGTCAATTCACTTAATATATGGATAAAGTTCCTTCTTTGTGGTTTTCCAAGGTTAATGGTTTCCAGAAATTGGTTCAGTCTGCTACAG
+
bbbeeeeegggggiihiiiihiiihiiiiihiiiiiiiiiighieghiihhihicfhiiiieghiiiiffiiiiihhiggggggeeeeee
@FCC1GLHACXX:7:1101:13723:1950#ATCACGAT/2
GTCGTCAATTCTCGAGATTCCTCCAAGGGACTTTTTTGATTAGCCCAGAGATGCAGATTGATCTCAGGAATCCAGCCCTGTACTCAGATT
+
__aeYcccga[ebYb[[YRR`K`X`b`ee_WWbcb[ggb]ceWWcef\GW\e`_fghRbcf]]``d\ZacZVV]]b^_^``bc]_b]YY`
@FCC1GLHACXX:7:1101:13541:1960#ATCACGAT/2
GTCGTCAATTTTCACGTTAGTTTTGGCTTTAAAAGGATCGCTAGCATTAGAAAATGTTGATTTTACATTTATAAACTATATTTTTATTTC
+
babeeeeeggggghiiiiiihiiiiiiiiihihiiihhiihiiiiiiichhhhfhiefhiiiiihiihiiiiggggggedeeeeecdddd
@FCC1GLHACXX:7:1101:13641:1961#TTAGGCAT/2
CAGTAATTCGTCCACCACCTCGAACTCATCCCCGTCGATCATCACGCGTCTGCCAATGCGAGCTCTATCGCGCTCGGTTCCTCCAGCCAG
+
bbbceeeegggggiiiiihiiiihihhiiiiiihghihhhiiiiiihhggggfeeeeedccccccccccccccbcccacacbbbbcccac
@FCC1GLHACXX:7:1101:13596:1962#TTAGGCAT/2
CAGTAATTTGAATCTTGCTCATTGTTTCTCATATCCGGTATCAAGTGGTATCGCTGATGCTTTCGCGTCCTCTAAACCAGCAGTTGCAAC
+
bbbceeeegggggiiiiiiiiiiiiiiiiiiiiiiiiidghiiiihiighhiiiiihiiiiiiiiiiigeeeeeddddcccccbcccccc
@FCC1GLHACXX:7:1101:13506:1970#CGATGTAT/2
CTCGGAATTGAGCTGCTTTTTATAATCAATCCTCATATTCTGAAGAAGGATTTGGACTTTTTCGTGTTCCGGTAAAGGAACACTCATTGT
+
bbbeeeeegggggiiiiiiiihiiiihiiiiihiiiiiiiiighhihghiiiiihiiiiiiiiiiiiiiiigggedeedbdbddcccdcd
@FCC1GLHACXX:7:1101:13731:1980#TTAGGCAT/2
CAGTAATTCTCTCTGCTCTTGGAAGTTTTCTTAAAAACTACCTAAAGCAATAAAACAGTACTTTTCAGTGCTACAAAAACAGTACTTTTC
+
bbbeeeeegggggiiiihiiiiiiigiiiiiiiiiiiiiiiiiiihiiiiiiiiiiihhhhiiiiihhhhiiiiiiiiiggfdgeeeeee
@FCC1GLHACXX:7:1101:13816:1847#ATCACGAT/2
GTCGTCAATTTCCGTAGATCTGGCAACGCTGCAAATAATAATATTTTCAACTCAAACGGAATCTATTGACCTCTGAAAAACTCAAAAGCT
+
bbbeeeeeggfggihhhfhihihiiiihiiiiiihiiiiiiiifhiiiiiihiiffhhiiiifhhiggggggeeeedebdcddcccccac
@FCC1GLHACXX:7:1101:13781:1852#CGGACGGA/2
TACTCAGAAAAATTCGGGGGTAGAGGAGGAGAAAAATAGTCTCCATTTATCTTATTATCAGGATTTAAATAGAAAGGTCAAGTCTGAAGT
+
_Za^ac^c^^eeghifhchfaYeagdaffGZefdcd_f]^ddg`dcbcecbbb__]_a``b`_`Y]]]]_bbb_b`QT]_bY]bcbbbYS
@FCC1GLHACXX:7:1101:13933:1852#CGATGTAT/2
CTCGGAATTATCGTGCAATCACCATCCTAAACGCCGCCTATAAAGTGCTATCCCAGATTCTCTTCCGTCGTCTATCACCTATAGCAAACG
+
b_beeeeeggggghiihiiiiiiiiihiiiiiiiiiiiiiiiiiiefhiihiiiiiggggggeeeeeddcccccdccccccccdcccbcc
@FCC1GLHACXX:7:1101:13956:1854#ATCACGAT/2
GTCGTCAATTGGCGGTCTCCAGCGCTCTTTCAGTGGTCACCATCATCTACCGCACCACAGCTGCTACTGTTTAACGGGGCGTTGTCGCTG
+
aaaeeeeegggggiiiiiiiiiiihhiiiiiiihiifhiiihihihiiiiiiggeeeccdcdccccccceccccc^aaccccccabcccc
@FCC1GLHACXX:7:1101:13845:1858#CGATGTAT/2
CTCGGAATTGATCTGTTCCATATTCAACCGCATAGCACCTAACACTTACTTTTTCAAAAGAATACTGTCCAATCTGCATCAGAATATTGC
+
bbbeeeeegggggiiiiiiiiiiiiiiiiiiiiiihiiiihiiiiiiiiihiiiiiiiiihiiiiiiiiggfgggeeeeeecdddddecc
@FCC1GLHACXX:7:1101:13760:1860#ATCACGAT/2
GTCGTCAATTGATGATTCGACTTTTCTATTTATGATTAAAGTGTCCGGAATATGAGGCAAAAGTGAGGGAGCGTCCGGAGTAATAATCAT
+
b__ecceeggggghiiiiihihiiiiifghiiiifhihhiiefghhihcfghiiiiiiiihihbfghihggfecccccacW`bcdcdccb
@FCC1GLHACXX:7:1101:13906:1881#TTAGGCAT/2
CAGTAATTAAATACTTCTGAAGTTAGAGACATTCACATAGTTTTTCAAAATATGATTATTCTCTGGATCTAAAAGCAGATTGAAGGATAA
+
abbcccdegggggiiihiigfhihiiihfffgfhfiiihiiiiihifhhiiihiihiiiiiiihgfhhhiiihhiihhihhdhhggggfg
@FCC1GLHACXX:7:1101:13932:1881#TTAGGCAT/2
CAGTAATTGCGAAACACCGAGTTAGATTCATCGCTGTGGAATCAAAAGGTCGAACCTCACCTGTGCCGGGGTCTTCCATCTCGCTTGGAC
+
abbceeeegfgggiiiiiiiiiiiiiiiiiiiiiiifghdhiiiiiiiiceghfhggggeeeeddddcccca_^bccbdccccccccccc
@FCC1GLHACXX:7:1101:13774:1885#CGATGTAT/2
CTCGGAATTTAAGTAGGTTTTTTTACGTCGGCTGACGAACCACGTAAAAAACTCATTTAAAAAAAACGTCATATAAAATGAAGTTTAAAA
+
bbbeeeeegggggiiiigiiiiiiiiiiiiiihifffgg]g`cb^bgeeecabbbbcccccccccca]^acaccccdc__bcb_bccccc
@FCC1GLHACXX:7:1101:13824:1903#CGGACGGA/2
TTTGATATTTTATGTACACAATAAAATATATATTTTTGATGTACTTTCATATTTTATATACAGTATATAATACATGCTTTGGGTACTTTG
+
bbbeeeeegggggiiiiiiiiiiiiiiiihiiiiiiiiiiihiiiiiiiiiiiiiiiiiihiihfgiiihhiihiiiihiiiifhiihgg
@FCC1GLHACXX:7:1101:13912:1906#CGATGTAT/2
CTCGGAATTGTTTTCAGCTTTTTCCCATCCCGAGCTAAACCAGTGCACCGGTGTGTGGGAGGCATTGGTTTAATGGAAATCGAGTGGGAT
+
bbbeeeeegggggiiihiifhiiiiiiiiiiiiihhhiiiifhhghiihhgeeafggfggeeccddbc`accccccccccccccbaacac
@FCC1GLHACXX:7:1101:13957:1911#CGATGTAT/2
CTCGGAATTGCGACAATCAGTCCTAGCTGCAAAGCAGGACTACGAGAAAGCCAAGGAACAACTTGGCAAGGTAGAAAGCAAAAGAGGCAC
+
bbbeeeeegggggiiiiiiiiiiiiiiiiiiiihiiihiiiiiiiiiiihhhiiihgggggeeeeedddcc`bccccccccccccccbcc
@FCC1GLHACXX:7:1101:13981:1920#CGGACGGA/2
CCCTCTAGACCAAACAACAGCAGGAATGAAGAGGCCCTGGCTGAGCCTAAGGAGTTCCGAGAAGGGACAATTGTTATTCCATGAGACAGG
+
b_beeceeegggghiiiiiiiiiiiiiiiihhhhhiighiiiifhffhiiihfhbfhdhfggeeeeccbcccccccdcddddcccccccc
@FCC1GLHACXX:7:1101:13802:1921#ATCACGAT/2
GTCGTCAATTCAATACGATGTGTGTCTCAACTTTCCAGTTCCAATGAAAATCCTTCTATTCGCTAATGAAATTAGTATCCACAAGTGTTT
+
bbbeeeeegggggiiiihiiiihhfhhiihiiiiiiiifhhhgfhihiiiiiiiiiiiiihhiiiiiihigghhgggggggeeeedd`dd
@FCC1GLHACXX:7:1101:13910:1935#CGATGTAT/2
CTCGGAATTTGTGTACCATCCCTAGAAGAGTTTCTAGAAGAAGAAATACATATAGGGCTATCAGGGAAACACCTAATGGAGTTCAAGATC
+
bbbeeeeeggggggcgaghiiiiiiiihegbfhhhhigghiiiihihiiihhhihhhiiiiihiiihihiiigggggeeceaddddddcc
@FCC1GLHACXX:7:1101:13949:1936#CGATGTAT/2
CTCGGAATTTTGCTGATACATACTGCCAAGAACTCATTATATCAGCGATGCTCTGATCTATCCAGTCAAGGCAAATACGATCACACGGTC
+
bbbeeeeegggggiiiiiiiiiiiiiiiiiiiiiiiiiiiiiihiiiiihfhiiiiiiiiiiiiiiiiiiiigggggeeeeccdddccaa
@FCC1GLHACXX:7:1101:13859:1936#TTAGGCAT/2
CAGTAATTTTATGTTAGATTATTATTCATAAAATATTGTTTTAGACCGAACCCAACTTACTGCCCCCACAGCTATTCCAGCGCTAGCTTT
+
bbbeeeeeggfgghiiihhiiiihiiiiiiihiihhiihhiiiihiiiihiiiiiiiiiiiihiiiggeeecdddddddccccc__cccc
@FCC1GLHACXX:7:1101:13781:1944#CGGACGGA/2
CAGCAGGATTGTTCACCTCTGTGAGTTGAATGCAGTCATCACAGGAAACATTCTGAGAATGCTTCGGTCTAGGTTTGATGTGAAGATATA
+
bbbeeeeeggggfiiiiiiiigihiiiihihihhigiiiiihfhiihihcgghiiiifhihihiiiighiiiidgggaeeeebeeddddd
@FCC1GLHACXX:7:1101:13996:1945#CGATGTAT/2
CTCGGAATTTAGGCTGGAATAGAGATGTTCTGCGGTCAACCAATAATAAGTCGAACCGAGTTGGGCAAAACTCGCCCACACATCGATCAG
+
_bbeeeeegggggiiiiiiiiiihhhihhhiiiih_ffhhiiiiiiiiigfhiiiihigggdeecddcdcaccaaacccccccccccccc
@FCC1GLHACXX:7:1101:13813:1951#CGATGTAT/2
CTCGGAATTCACAAAGCGTAGGATTGTTCACCCTTTCAAGGGAACGTGAGCTGGGTTTAGACCGTCGTGAGACAGGTTAGTTTTACCCTA
+
bbbeeeeegggggiiihifhhiiiiiiidhiiihiiiiiiiiffhhgihhhiiiiefhiihggedecbcccccccc]bbcbcdccccccc
@FCC1GLHACXX:7:1101:13981:1962#ATCACGAT/2
GTCGTCAATTGTAGTGAACGACGGATGATATTTTAAAATCACACCTCATCGTTTCTACAATAGCAACCAGAATGACTAGATTTGCTTCAG
+
bbbeeeeegggegigghiiihhiighiiihiiiihiiiiiiiiiiiiiiiiihiiiiiiiggggggeeeeccddbdcccccdcccccccc
@FCC1GLHACXX:7:1101:13858:1966#CGATGTAT/2
CTCGGAATTTGTTATTTTATATGCTCATAAAAGATAACCAACTGGAACTGGGAAATGTACTTGCCTTTACCAACTTTACAATCTTAGGTC
+
bbbeeeeegggggiiiiiiiiiiiiiiiiiiihihiiiiiiiiiihiiiiiiihiiihfhiiiiiiiiiiiiiiiggggggeeeeeeedd
@FCC1GLHACXX:7:1101:13919:1970#ATCACGAT/2
GTCGTCAATTCAGAAATGGTCACCGAGAAAAACATTTTTCGATGACTTTTTCCAAGGGAAAGGATAATATTCAGAATATTCATTCGTCAA
+
bbbeeeeegggggiiiiehghhhiiiihifhiiihiiiiiihiiiiiiiiiiighiiihiffgggggggggeeeeeeddeddddddcccc
@FCC1GLHACXX:7:1101:13751:1970#CGGACGGA/2
CCAGAAAAAGCTTTGAGGTATTAGGAGATGGAACATTATTTTCAGAGCAGACATTAGAGATTAATATTTTGAGATTTCAGGTGACATTGG
+
_ZP\J`QYQObeafh^YJ`YK[eKbJQJ`IIYbIbIIIY^^SO^^egIa^RXcS^BBBBBBBBBBBBBBBBBBBBBBBBBBBBBBBBBBB
@FCC1GLHACXX:7:1101:13769:1971#CGGACGGA/2
TTTGCCTAAGACTGGAACTACTTAAGTAACTACAAATCCTGGGATTACAGGCACGTGCCACCATACCTGGCTAATTTTTGTATTTTTAGT
+
_bbeeeeefggggichhihiiiihhighhhihiiiiihiiihhhhfhhihhghihgfhiihihiiiiihhcddddeeeeedddddddccb
@FCC1GLHACXX:7:1101:13836:1975#CGATGTAT/2
CTCGGAATTAGGATTCCCAGCCGTAAGAGCAACGTCAAAACTAGTTGTACATTGTAAAATTTGCTTATACGAAGAACCAGCTGAATGGTT
+
_bbeeeeegggfaghiifhhiiighiifhiiiiifhiiieac_fehhfdhhhhighiihhiiiiiihiggdeeedebbdcccbccccccc
@FCC1GLHACXX:7:1101:13808:1977#TTAGGCAT/2
CAGTAATTATGCAACTACCGATCTGATGAGGAAAATGAAGCCATTATGCGTACAGTTACAAAAGGAGCTGCAGATTCACGTGTGCGTACT
+
bbbeeeeefgggfiihhiiihiiiigfihhihhiihiiiihhiiiiiiiiiiiiiiiihiiiiiiggggeeeeeddddbcaccccccccc
@FCC1GLHACXX:7:1101:13895:1985#CGATGTAT/2
CTCGGAATTCATCCTCCAACTGGAATCGCTGGACCGACCTCGGCATCCAACTGGTCAACAAGGAGAGCTCGAACAGCAGCAGCGGAGAAC
+
bbbeeeeegggggiiiiiiiiiiiiiiiiihiiiihiiiiiiiiiiiihiggggdeeeeecdcdcccccccccccccccccccccccccc
@FCC1GLHACXX:7:1101:13787:1988#CGATGTAT/2
CTCGGAATTAAACTAATATAAATCTCAGCTTTTGTGATGTGAGGCAATGGGCTGCAACTTCACGAGAACCCTCCTAGAATGCATCCTTGA
+
bbbeeeeegggggihiihiiiiiiiihiiiiiihdghhighhiihiiiiiiiiiiiiiiiiiiihiiiggggeeeeddddddddcccccc
@FCC1GLHACXX:7:1101:13967:1993#TTAGGCAT/2
CAGTAATTTGAAGACTGAGGTTTGATGGTGCAGAAGAAACTCTCTGGACACAGAGGAGGATTCTTAAGATATAGAAGAATACTGAGAGGG
+
abbceeeegggfgihiiggiefhiiiiigghhiiiiiiiiiiiiiiihhihhihiiiiiiiiiiiiiiiiiiifggggeeeeeeedddcc
@FCC1GLHACXX:7:1101:13988:1994#TTAGGCAT/2
CAGTAATTTTCTTCCAAAAACACTATTAAAGTTATCCCGTTTTACGGTTCCTATGCGTGAGACAAGTGATTTGACAAAAATCTTTTCGTT
+
abbcceeegeggfiihhiifhhhhhihiihighhbdggffhiigfhiaefdfffhhihhihhihhf_fhgbgegggeeeecdddcd]^``
@FCC1GLHACXX:7:1101:13923:1996#ATCACGAT/2
GTCGTCAATTTTAGTTGACGTGTAGTGTATAAAAAACTAAATAGTACTTCCAGGACTATAAAATATTTAATGGCTACCAACATCTCTTAT
+
baaeeeeeggggghhiifhhfhfhihhhhhhihiiiiiiiiiihfgiiiiiihiiiiiiihiiiiiiiiiifegegdece^bdcdddc`c
@FCC1GLHACXX:7:1101:13829:1998#ATCACGAT/2
GTCGTCAATTTTTCGAAAAAATAGCAGTTTTTCACTTCAATATTTTTTGTCTACAAATATTTTAAACATTTTCGGTTTAGGTTCTTCTTT
+
_aaeeeeegggggiihiiiiihiiihihhiiihiiiiiiiiiiiiiiiiighiiiiiihiiiggggggeeeeecc`accccccccccccc
@FCC1GLHACXX:7:1101:14174:1854#CGATGTAT/2
CTCGGAATTTTAGTAAGAGATACGTACCAATAGTATGATACAATGAATCGCTTGTACCATATGATGAAAACTCAATCGAACCGTAGAAGG
+
_abe`eecgggggfhdffghiihidfhhefhhh_dedghhghiihiiiiiiiiiffhiiihhihiihihiiiiiiiceegecc`bcabcc
@FCC1GLHACXX:7:1101:14230:1858#CGGACGGA/2
ATATCCTTCCAGACATTAAAAAAAAAAACAGAAACAACTACCAAATGATGTTTGACATTTAGGAATGACCTTTGTGTAGCAAAAAAAAAA
+
bbbeeeeeggffgiiiiiiiiiiiiiif`faggfbgihhfhggggggceeecddbdddddccccccbccccbccccbecccccccccccc
@FCC1GLHACXX:7:1101:14095:1864#TTAGGCAT/2
CAGTAATTTTATCTTTTCTCTTTTCTTTCCAGGTTTGTTATCCACTAATATGACGTTCACCCTGAGAGTAGTATCAGGTTTAGATAAGTC
+
abbcceeeggggghiiiiihiiiiiiiiiihhifhiighiihiiihiiiiiiiiiihiihghiihiiieghgfhiiihbdeggdgeeedd
@FCC1GLHACXX:7:1101:14069:1866#ATCACGAT/2
GTAGTCAATTACAGTCGACTCTCCACATCTCGATGTTCTATAACTCGATATCTCTCCCTATGTCGATGATTTTTTCGGTCCCTTCTATCT
+
_a_eeeeegggggiiiiiiiiiiiiiiiiiiihiihiiiiihihihiiiiiiiiiiiiiiiihiiiiiihigggeecccccccccccdcc
@FCC1GLHACXX:7:1101:14149:1874#ATCACGAT/2
GTCGTCAATTTTGATACTTTGACTTATTACTGGACTTGATATGTTTTTGATAGATAAAAACACATTTTGTTATGTTTATGTTAGAATTTG
+
babeeeeegggggghfhhhihegdggfgdgghhhhhhfghhiigdhhiiiihhhhihfhhfhhhiiiiheghhihigeddggfeeeeeed
@FCC1GLHACXX:7:1101:14174:1879#ATCACGAT/2
GTCGTCAATTCGGTGGAAAACACGAACGAATCGATATCTGGTCGCCACATTATGCCAAGGACTCTCTCTGTATCGGAAGCACTTATATCA
+
babeeeeegggggfgihiihfhiihhih^a^affgfhiiihgihhiiiiigfggggeeeeedddddcccccdddcccccccccccccddd
@FCC1GLHACXX:7:1101:14077:1887#ATCACGAT/2
GTCGTCAATTTTCACCTCTATGGTTTCGCATTATGCGTTTTACGCAGTGTGTTCTGTGCTTTTCGCCTTTGGCGACTTTCAAGAGATACC
+
_a_eeeeeggffghiihhihiiigiihhifgiiiiiifhhihiihghffgH\bghhghihiiiigggeeedddcacccccccccaccccc
@FCC1GLHACXX:7:1101:14109:1889#CGATGTAT/2
CTCGGAATTATCTCAAAAACCTTAGAACAAGCGCAGAGTGATTTGATGCCACGATAGTTTTCCGCATTCTTCTTATTTCCTTTTTTGTAT
+
aabeeeeegggggiiiiiiiiiiiiiiiiihhhiiihi^efhiiihiihihihgiiihiiiifggeeedddddddcddddccccccccdd
@FCC1GLHACXX:7:1101:14244:1891#CGGACGGA/2
GTCCACCAGTAGGAGATTCAGAGATTATAGTATGTATATACAGTGGAATGTTATGGAGTCATTAAAAATGATAGGCTGGGTGTGGCAGCT
+
abbeeeeegegeghihhiiihhiiihhfhhchfhhhiiihhiihghcedghhhfhifgcfhhihiihhhhiffigdhhih\aaaeadcV_
@FCC1GLHACXX:7:1101:14195:1902#ATCACGAT/2
GTCGTCAATTATGGACGGTTCCACAGTACACAGGGGTTGTTCATTAATCACGATATTTCTGGAGAGTTAGCTGGTGGATTGTAGTATCAC
+
bbbeeeeeggfgfiihiafhiihgii`ggfhiiiii^efegdhhichffgbg_dfgfgggfeaccc^bb`bbddbccc`bcbccdcc`cc
@FCC1GLHACXX:7:1101:14009:1905#CGATGTAT/2
CTCGGAATTGACCATTTTCGGGTTCCGGGACGCCTCAAACTAGCTTAGCTTAGCTTAGCTAGTTTAGTTTAGACTGACTACACATATCAA
+
bbbeeeeegggggiiihiiiiihiiiiiighiiiiiihiiiiihiiiihigfggggeeeeeebddddbdddcccccccccccccccdcdc
@FCC1GLHACXX:7:1101:14092:1908#TTAGGCAT/2
GTACGGACAGTGCAGCAATATAGTGTAAATTTAAATTTTTGTTTTATTTTATTTTTTTTTTTTTTTTTTTTTTTTTTTTTTTTTTTTTTT
+
BBBBBBBBBBBBBBBBBBBBBBBBBBBBBBBBBBBBBBBBBBBBBBBBBBBBBBBBBBBBBBBBBBBBBBBBBBBBBBBBBBBBBBBBBB
@FCC1GLHACXX:7:1101:14166:1910#CGGACGGA/2
TAGTATTGCCCAGTTTAGTCTACCCTCTAAACTCCGTAAGGAAATCTGATTATTTTGAGGACTCACGTAATTTTTTACAACGGTTTTGTG
+
__acccccggfgfhhde`ggidgfgfiihiiae_efegfff__e[cee]efbgcgfegdh_eg`_edgb_cZbggeabd`]]aZ^^a^`b
@FCC1GLHACXX:7:1101:14028:1914#ATCACGAT/2
GTCGTCAATTCAGCGAATCCTGCAGCACCGTACTAAGAATACTGTCCCTGTAGGGAATCACCTTACTTCCTATGGACAGTGCTTGTAGCA
+
abbeceeeggeegfiiihiiiiihihhiiighiihihiiihfhiiighfghihhhfhhihfgggggggeeeeeedddbcdcbcbccbbbc
@FCC1GLHACXX:7:1101:14234:1916#CGATGTAT/2
CTCGGAATTCGAAAGCGCGTCTCCTTGATTCAATCCGTCTAACATCGCAAACGAGGTTGACACGAGGTTGAAATCAATAAACAGATGGAG
+
bbbeeeeeggggefghiiihiiiiiiihiiiiiiiiihiiiiihfhhifhggfeee`dddccccccc\`bccccccccdccccccbcccc
@FCC1GLHACXX:7:1101:14070:1916#ATCACGAT/2
GTCGTCAATTACATTTTTCGCATACTATTAGAGGTTTCCGTTTCCATTCATTCATTTATTTACCTCGTGTACCAGTTGCTTGGCCGCATA
+
__aeceeegggggiiiiiiiiiiiiiiiiiiiiihiiiiihiiiiiiiiihhhiiiiiiiiiiiiiihiiiiiiiggggggeeeeccccc
@FCC1GLHACXX:7:1101:14048:1920#TTAGGCAT/2
CAGTAATTTGCTTCCGTTCTCTTTACGTTTGCGGTCCACTGGAGGCACAACGGCTGCTTTTCTCCTACAACGCCGAGTTGCTTCACCACT
+
__acccddgggegiiifhiihhhhigfghchcdffhhihihffeghihfgbghfhfegdeede_bb`bbbbaa_cccW[bb]bY_`b[`^
@FCC1GLHACXX:7:1101:14149:1922#CGATGTAT/2
CTCGGAATTTTATTCAGATATTCTCTCTAAATCAGCAACTATGAAATATTCCCAAATATCTCTGTGATCCTAATTCTAAGATTATTCCGG
+
bbbeeeeegggggiiiiiiiiiiiiiiiiiiiiiiiiiiiiiiiiiiiiiiiiiiiiiiiihiihiiiihihiiiiihhiiiiiggggge
@FCC1GLHACXX:7:1101:14115:1936#TTAGGCAT/2
CAGTAATTGACCACATATTGGTTACTACGACCATCATTCGTAGAATCAAATACGTCTTCGCTCGAACCGTGTAATATATGGACGAACAGT
+
^__cccceccgcgfghfgihhifdfgfffaeg]ggegdghcggbgfggfffdgggfgidffhigggeeccb]\bbbcccbbbccacaacb
@FCC1GLHACXX:7:1101:14179:1936#TTAGGCAT/2
CAGTAATTTGAAGAGGTTTCTTCGTACAGCTTCGTTGATTTCACGGTATTTTTTCTCGGGATAATTCTTTTTTGCTTTGCTGTTTGCTGG
+
bbbccceeggffgeiifgihiiiigdhiiiiiiiiihhihhffhiiafhihhiiiiihihhiggfeggeeeecacccccccccccccccc
@FCC1GLHACXX:7:1101:14019:1937#CGATGTAT/2
CTCGGAATTATTCCGTTTTTTTCACGGTTCCGTTTTTGTCAACTGAAAATCGCCGATCGCGTTGATAAAAACGGAACATACCTGTATATA
+
bbbeeceeggggghggiiiiiiiiiiighiihgiiiihffhhiihhiiiiiiiggecccV^_aaacdcccccccccccccccccbccccc
@FCC1GLHACXX:7:1101:14060:1939#TTAGGCAT/2
CAGTAATTTGAAAACTATTCAATATTAATAGTTGTAAGATTTCGAAACTTTATTGGTTCTACTGGGTATACGCGACGATATTCGATTTGA
+
bbbceeeegggggiihfhhiiiifhiiffgiiihghhhhiihihhhhighhhfhhihhhigiiiiidgghfhiegeccaacccccdcccc
@FCC1GLHACXX:7:1101:14062:1963#TTAGGCAT/2
CAGTAATTTAGTAGTGTGGTAGTTAAATAGCTTCATTTTCTGATTTTCAACCATTTTACGAGAGCAACGTAGAATACAACTTCAGTATTA
+
bbbceeeegggeghggcghfghhiiiiiiihiiiiiiiiiiiiiiiiiiiiiiiiiiiiiiiagihiiiiihhggggggeeeeeeedddd
@FCC1GLHACXX:7:1101:14156:1964#CGATGTAT/2
CTCGGAATTTGCTACTGGAATAGAGCAGTTTTTCTTTAGGGGACATAATATACCTTTTAACTTATCGAAATAAAGTGATTGATAATACTC
+
bbbeeeeegggggiiiiihiiiiiiihihhiiiiiiihiiiifiihiiiiihhhiihiiiiiiiiiiiiiigfggbgeeeeeeedddddd
@FCC1GLHACXX:7:1101:14136:1966#TTAGGCAT/2
CAGTAATTGATTTATAAAAGTGCATTAGAATCCCAAAAGCAACGAGTTCCAAGTGCATCCTTCAAAAGACGACCAGCCACACCTGGTTGG
+
a^_``ccce^beghdeffhehfag_dege^gcefdaehi]ecfdgf^a_a^da^[^cefgfgfhbe_bgc_ddY\aa\]]Z_\]]XT]^Z
@FCC1GLHACXX:7:1101:14241:1968#ATCACGAT/2
GTCGTCAATTTATCTAAGATCATTCGAAAGGTAAACATCAGGTCATAAAGATGAATAACGGCTAAAATGTTTTCTATTGGTTTTGTCGTT
+
_aaeeeeeggggghiiiiiiiiiiiiiihiifghiiiiiiiifhiiiiiihiicehfhiiiiiiiihiifggggefggeebeeccddccc
@FCC1GLHACXX:7:1101:14097:1976#CGATGTAT/2
CTCGGAATTGGTGTGTTTGGCCGACAGGCCAACGGATGGCGGTAGTGTGTAAACGTCAAACACGAACAAAAACGATGCGAGCGCTGCGGG
+
bbbeeeeeggggghiiiiiiiiiiiiiiiiiiiiieghiiii\ac]babbbdddcccccccccccccccccccccccccccccccccccc
@FCC1GLHACXX:7:1101:14181:1991#TTAGGCAT/2
CAGTAATTCGAGAAGATATCTGTATACGAATGCTTGAATATTTTATTTGTAGAAATCGCTGAAGAAATATTTGTTTGAACCCTTGGAGAA
+
bbbeeeeegggggiiiiiiiihhfiiiiihhihiiihiiiiiiihiiiihegghihiihhihihffghihihiiiigfeggeeeeebddd
@FCC1GLHACXX:7:1101:14099:2000#CGATGTAT/2
CTCGGAATTCGTATCACGATGCCTTCCCTGGACTTGCTGCGGATCATCTTAAACGTCTGGGTGTTGATTTTCGGTCGGGTGTCTTTGAGG
+
bbbeeeeegggggiiiiiihiiiiiiiihiiiiiihiiiiiighiiiiiihiiiiihfgggZa_`bddcdbcccaccccWX[bccccbcc
@FCC1GLHACXX:7:1101:14290:1846#CGGACGGA/2
ATTTGGCATCCTGTCCGTGATCACATATTATATTTGATTGTTATGTCTTTTTATTCTCTTTCATTGTAAAACAATTATTTGGTGTTTCTT
+
PJPaJJJQQQ``bd[RQQ[Y`egg^QJQ`J`I^d_[d[bebbYYbaIY^X[^cecX^aaaSIXafHWaaaa_ZUZ\\____ZMT`^^ZZZ
@FCC1GLHACXX:7:1101:14336:1846#CGATGTAT/2
CTCGGAATTGTTCAGTAGCTCAAGGACTATCATTATTCTGGCCAAGAGATTCGAGATTTGGCCACCAGGCGACGCTAGTGAGCATAGATT
+
a_beeeeegggggiifhiiihiihiiiiiiiiiiihiiiiihiiiiiiiighhiihifiiiiiiiiffhiggecccccbbccccccccdd
@FCC1GLHACXX:7:1101:14441:1847#CGATGTAT/2
CTCGGAATTTTGAGTGATTTTCAAAAGGCCACATCAGAAGATGATGAAAAAACAAGCCACAACTAGAAGGCCTCAACACATTTTAGAGTA
+
a__ceeeeeccegd^dg]ggeghhhfgfihihfcgffiihfcfbghbgfgfgagffb`Zb_`\bddb]_ZMZbbbddccacbbcdcb`YY
@FCC1GLHACXX:7:1101:14499:1848#TTAGGCAT/2
CAGTAATTTCTGACATCCGTTTCGGGGCGTTCCGGGCCGAGGTGATTCCGGAAGACGGAAAAGAATCGTTTGGGGATTGATGGGGTATGA
+
abbccceegeggadf[`e_[Y[`bfce^_G[aa_S__`WSXZKTZT]TZYZWZ[W`_TV__cba[SY[acccc_]a]bXJJ]YGQHT_b]
@FCC1GLHACXX:7:1101:14400:1858#CGATGTAT/2
CTCGGAATTCTGCGCAACTAGATCAACATTACGGAAAATGTGATTTTTGATCATTATTCTATACGTGCATCAGTGGTTCCCAAACTTTTT
+
bbbeeeeegggggiiiiiiiiiiiiiiiiihiiihiiiiihhiiiihihhhiiiiiiiiiiiiiggggeeeeecdddcdccccccccccc
@FCC1GLHACXX:7:1101:14261:1864#ATCACGAT/2
GTCGTCAATTTTATACTTATGACGTAAAAACTGAACGTTTGTTCAAAGGCTTCTCAAGTAACTATAACTCACCTGAAGAGAGCAAAATGG
+
b_beeeeegggggiiiiiiiihiiiiiiiiiiiiiiihiiihihiiiiiiiiiiiiiighhiiiiiiiiihfgfggggeeeecddcdccc
@FCC1GLHACXX:7:1101:14466:1864#ATCACGAT/2
GTCGTCAATTGTATGCCGAACAAATGTCCATCGTTCGCCCTCGCAAGAGCAAGCAACGCGACCAAAGGATCAAACACTACTGACTAAGAA
+
___eceeegggeghSbegihhehhihdehhhchihceghhhihhhihiiiggeeeeeeca^aaccabbccccbccacccccc``bcccb_
@FCC1GLHACXX:7:1101:14285:1866#TTAGGCAT/2
CAGTAATTCGACCTTTACCTTCACTGGCTTTTTTGAAAGAAGTATATCAAACAATAAAGTGTGTTACACTGATGGCTCCCTTCTTGAAGG
+
_bbeceeeggggghiifiiiihiihiiiihiiiO_eghihiifhfhghhhhihiiifhheffgfghifgggdgeedecccdccccccbcc
@FCC1GLHACXX:7:1101:14491:1870#TTAGGCAT/2
CAGTAATTTTTGGTAGACTAAGAGGCGGAGTAGAAGTTTCCTGTGGCGGCAGGGTTTTTCCATTTGATTTGAAACAATTCGATTTATCGG
+
bbbceeeeggggghiiiiiiiiiiiiiighegghiighiiiiiiiiihg`b^acGT[_aT]RY]bSSY`cYY`b]X`_`YWGY`^Y]]PX
@FCC1GLHACXX:7:1101:14329:1873#ATCACGAT/2
GTCGACAATTAACGTGCATAGCACACACTCCGGAAGCACTGATGATGACAAGGACGCAATTTACGCGCAGCTCGAACGCGAGTACGACCG
+
PPPSJOHO`ceaJ`Q`RJ`b[eXJQP^PXX^b[U_YZOaaWaBBBBBBBBBBBBBBBBBBBBBBBBBBBBBBBBBBBBBBBBBBBBBBBB
@FCC1GLHACXX:7:1101:14382:1882#CAATGTAT/2
CTCGGAATTCGCCGAAGTGTTCTCCACCGAAACGTTGGATGCGGACCAAGTCAACCTTGCCGTCAATGGGCTGCCTATATTTAGTCATTC
+
bbbeeeeegggggiiiihiihhiiiiiiiiiihiiiiiiiiiiiigeeeeedddddcccccccccceccccccccccccddddcccdddd
@FCC1GLHACXX:7:1101:14439:1885#CGGACGGA/2
GCTATGTAAGTGTATATTTCTCCATATGATAGGAAAATTCAGGTATTATTTTCATTTTTGCAAATTTTTTATGTCATTTTAAATTGCATT
+
WW\^^^K\\eQ`Q```^Y`d[`b[[Y[Y`[[Y^e^`_XdY^dcIYb^I^SX^IOaca_fOX^ef^eaeaegY_fgVVb_BBBBBBBBBBB
@FCC1GLHACXX:7:1101:14471:1888#ATCACGAT/2
GTCGTCAATTCAATACCCTGATAGCCCTACTTGTTTTTCCGTCTTGTAGAAATCCTTCGATTGATTTAGTCTCAACCGACTCTAATCACC
+
babeeeeegggggiiiiiiiiiiiiiiiiiiiihiiiiiiiiiiiihhihgiiiiiiiiiiiiiiiiihhiiiigggeeccccccdbccc
@FCC1GLHACXX:7:1101:14321:1893#TTAGGCAT/2
CAGTAATTTTTGAGCGATCACCATTCTAAATGCGTCTTACAAAGTATTATCCCAGATCATCTTCTATCGTCTGTCACCTGTAAACGAGCT
+
bbbceeeegggggihiiiiiiiiiiihhhiiihihiiihihiiiaehihdhiiiiidhhiiiiihhiiegggcceeeedddddedccccc
@FCC1GLHACXX:7:1101:14410:1896#TTAGGCAT/2
CAGTAATTTGGAAAAGTGTTGTTCAATATTTCGTGTGCGCCTCCCTCCCAGGCAAGTACCATTCAGCGGTCAGCGTTTCCCGTTGGTGCT
+
bbbceeeegggggiiiegihifiiiihiiiihihhiiiiiiiiiiiiiigghiiiigiiiiiiiiiiggeeccdcacccccccccccccc
@FCC1GLHACXX:7:1101:14349:1896#CGATGTAT/2
CTCGGAATTTTCATAAAAAAAAACTTTGTTTCTACGATGCTTCGTTCTTGAGTTATGATTTTTCAAAGTAAGTAGTGTCAAGGGAAAACA
+
bbbeeeeegggggiiiiiiiiiiiiiiiiiihihiiihiiiiiifghigggggggeeeeeeeddcddcbcccedcabcdcdccccccccc
@FCC1GLHACXX:7:1101:14439:1906#CGATGTAT/2
CTCGGAATTGAGACAGAGGTAGACCTCTCAGATACGTATATCCATTGTTAGAAGTCCATTGCAACTCACTAGTTTGACCACTAACAGTAC
+
babeeeeefgegghhhhiigfhhhhiihihhhhhgifihihgdfhhhhfdghifhhiiiiihfhiiihihiihfhffgggggeeeeebd`
@FCC1GLHACXX:7:1101:14424:1916#TTAGGCAT/2
CAGTAATTGGGCTTTGTATTGGTAGACGGGGCTGATTTTGGGGTTTTCTTGCGATTCAGAGCTGGACGAATCCGACGAGCTGGACTCCGA
+
a_beeecegggggiiidefghigihhiiiiiihh`fghhfhiiZeghhiihhhgefefdeeeabbbdccccaccaacccccccacbcccc
@FCC1GLHACXX:7:1101:14487:1921#ATCACGAT/2
GTCGTCAATTTACGAAACTGTTCAAAAATCTGTATTTATGCGCCTCAAACCAAATAGTTTGGCTGAAACTTCTGACTAACAATGCAATCA
+
b_beeeeegggggigcfffggfbgfced^dcd^dfhhdhfbgcghhffcgebgfhhghhiiiihhhdggggfdeeeeeedddbd`]__bb
@FCC1GLHACXX:7:1101:14288:1932#CGGACGGA/2
CTACCCTTCAGCTTTTGCTTCCCTGTTGGTCCTCCTCACTCAGACTTGGCTTTGAGGTGGTCTTACCAACTCCAGAGCGCCTTCTCTCTT
+
_bbeeeeegfggghiiiggfihiifghfhghfhifhhfhihdhhiihehffggfefg_egfhhfhgffhhgfddd^accccaabccccbb
@FCC1GLHACXX:7:1101:14412:1938#CGATGTAT/2
CTCGGAATTGGTCGAGGAAGAGTCAGAGTGCAACGAAGAACCCGATAATCAAGTTGGAAGTGACATCAGTTACATTGATAAGGTACAGAG
+
bbbeeceegggggihiihhihifgiihiaffhiiiiiiiiiiiihiiiiiiiggggggeeceeeddddcdecccddccddcccbcccdcc
@FCC1GLHACXX:7:1101:14480:1941#ATCACGAT/2
GTCGTCAATTTGAGTGTTCGGGGTGCCCAAGTGCCACCGGGAGGTGGTCGGGGATATTAGGGTATTTTTTGTAGAAGCGGGTTGGTAACG
+
aaaeceeegggfggdggiiihUe^cghiihhcfhiiiiiii`dhZ`gWadbbc\\bbeccccTY]bddccccdcdcbbcccT^aa^bbca
@FCC1GLHACXX:7:1101:14498:1942#TTAGGCAT/2
CAGTAATTCGTTCAGGTTCGATCGCCGGACCGGCCGTCACTGGTTGAGTGAGAAACTGTTCTCTCGCCGATCGTAGAGGGAAGCATTCCG
+
^Z_\aaZaccg]edf]dedfdgfeddbcghchhdgiagd\badM]`bd]ZbbccbXb_bbbb``bcaaaX]aaR[_W_acaa^BBBBBBB
@FCC1GLHACXX:7:1101:14312:1943#CGATGTAT/2
CTCGGAATTAAACGATTAATGTCGAAATCCATCATATCGCCTTTTATTTACTTTTGCGACATATGGTGTTTTCAAACGTTAGTCTAGATT
+
bbbeeeeegggggiiiiiiiihiiehhghhiiiiiIaegiiiiiiiiiiiiiiiiihiiiigggggaceeeddddddcccccbbcccccd
@FCC1GLHACXX:7:1101:14336:1944#ATCACGAT/2
GTCGTCAATTGATCCGTTATCCTTGACTGAGCAGCCACAATCCACTTTCAGCTTTACTTGTTTGCTCGGCAATATAAAAGCACTCATAAA
+
bbbeeeeegfggffdfghhffbg`dfbeff`dgfdfhhihiiiiihhfaffdfhghfffcgeffhhihfgdeeeeecdbb``^bbbbcbb
@FCC1GLHACXX:7:1101:14379:1945#CGATGTAT/2
CTCGGAATTGTCCGGATCTCGTGAAAATCAAGCCTCGACTGTTAAGTCCGGCTCTCCGCATAACACCTTCAAGCGCAATATTGAACAACA
+
bbbeeeeegggggiighiiiighiiihiiiiiiihiiiiiigiiiihhiighiigggeeeccdddccccccccccccccccdcccccccc
@FCC1GLHACXX:7:1101:14286:1954#ATCACGAT/2
GTCGTCAATTTAAGTCAATGTTCAACATTTTTCATTGGAATGAATAATAGTAGAATCAACACTTATTAAACTTTTCCAAATAATCTCTGT
+
bbbeeeeegggggiiihiiiiiiiiiiiiiiihfhiihiiiihiiiiiiihhiiiiiiiiiiiiiiiiihiihiiiiiifiiihggggfg
@FCC1GLHACXX:7:1101:14361:1957#CGATGTAT/2
CTCGGAATTTTTGGTGAAGGTTTAGAGGTGGCGCAAAGGGCGTATGTGCAGTTTTCCCATTTTAGTGAACTCTGAAAAATTTCTGGGGAT
+
bbbeeeeegfgggi_cfghhgghiihihegh_cgghhicfffehhidghhb^dggggceeecedddbdddc`bbcbcccabbbcbbcccc
@FCC1GLHACXX:7:1101:14436:1964#TTAGGCAT/2
CAGTAATTCCGGATTGCGGTCACCGGTGATATTCGGGAAATGTTCCATCAAGTGATGGTGAATAAGGTCGATCAGCAATGCCAGCGATTC
+
_bbcceeegggggihihiiefhhiiicfhhihiffhifhihifgfhiihfghfgbghg`gbddeecececccccbccccccccccacacc
@FCC1GLHACXX:7:1101:14395:1966#TTAGGCAT/2
CAGTAATTTGTGGTTCCACGGTATAATCATTCCTTTAAATGCTAAATATTTTTGGATAATTAATTCAGCCATAGCTATTGAAGGCTCTGA
+
abbceeeeggggghiiihiiifhhiiiifiiiiiiihhiiiiiiiiihiiiiiihhiiiiiiiiihhhhhiiiiiiigggfgfeeeeecd
@FCC1GLHACXX:7:1101:14324:1966#ATCACGAT/2
GTCGTCAATTCACACTGCAGAAAACTCACCTTTAGACCACTCGGACTAATCAAATATGTTTCACCTCCAACCGACTTCTTTAGTGCATGT
+
baaeeeeegfggfiihhihhiihhiihhiihihegihhhiiihhihiihheghiiiiigiiiiiiiiiffggeeccccccccbbcccdcc
@FCC1GLHACXX:7:1101:14274:1974#CGATGTAT/2
CTCGGAATTTCAGCAGACTTGTTTTCAAGTCCTTGCTGATGTTGCTTTCGCTCTTAACAAACTGGATAGTGACATCGAGCTGCTCAGGGG
+
bbbeeeeegggggiiiiiiiihiiiiihihhihhhhhihhhfhhiiiiiiiiiiiiiihbgiiiihhiabdghiggfgeeedcddcdccc
@FCC1GLHACXX:7:1101:14374:1982#TTAGGCAT/2
CAGTAATTTTTTTCCCCTGTTTTGGAGCGTCTTGCTGGGTAGTGCTTCGTGAAGCCCAAGCAGGACTGTTCGGTTTTGCGTCGTCCGATT
+
^__`ccacgge`gfdfeRWb_de_afaceebfgfhfbfaaHVaac__f[dcfdgg_`acc^]`^ba^aZ`_a^_a^a^]XTT]_caaBBB
@FCC1GLHACXX:7:1101:14336:1988#TTAGGCAT/2
CAGTAATTCTCAAAGATTTCCTGAAACAAATATTTTTGTTGATGTACCAAAACTGCTGATTAGTGGTAGTCAAAACAACAAACCTTTCGG
+
abbceeeeaggaa_[ebfh[Ye`_[^[`abdgaaef[^Y^Wc[[P^^^aceeQaa[ac^_[XWNWWdedWbfhh__f`U\G\^^RZ^_\R
@FCC1GLHACXX:7:1101:14460:1989#TTAGGCAT/2
CAGTAATTCTCCACAGCTGGCGTCGGTTGGGGCTGCTTTATGTTCCCGGATGTTTATTGTGGTTTCATCTGATTAAAGCTCCATACACTT
+
_bbeeeeeggccgdgiffhfdadgdgfdffhhaffgfgfbeg_e\cfgcdeebc`]bbb]]^Z\ZZT_bcYT]`_bbbbccb``bb`b__
@FCC1GLHACXX:7:1101:14441:1989#TTAGGCAT/2
CAGTAATTCAGCCCCGGCTGGTATTGGTCGATGATTTGGGCTGTGAAGCTGTCACCTGCCAGAAGTGGAATATTGCGCGCGGCTTGGATA
+
a_beceeegggggiiihihhhZdghiigfidffchehdgihhhhhhiihhhfdfhihigggfgeeceddddddcdccccccccccX_Y`b
@FCC1GLHACXX:7:1101:14483:1991#TTAGGCAT/2
CAGTAATTACACCAGTGAGGGTCTTTTGCTCTGATACTGTTGAGCAAGACCAAGCTGAGGGTCGTGGGTTCGTATCCGCCGAGGATCTTT
+
bbbceeeegggggihghhiiidghhiiiiiiiiiiiiiiiiiiiiiiihihiihiiihiiieghgggeceeccccccccccaccabcbbc
@FCC1GLHACXX:7:1101:14275:1997#TTAGGCAT/2
CAGTAATTTTTTTTTACGGGCCGACCGGTAGGGTGCCGGAGTCAATCCAGCGATTCCGGTGGAGGCTAACTTCCGGTTCACTGGTGCTCC
+
a__cceeegggggihhcegdcefU`ghgageeeZ``dcca^_bbbbb^]b]XWaa`bbcT[a_ac^acbX__bbT]X][_bcbc`bbbbc
@FCC1GLHACXX:7:1101:14647:1848#CGATGTAT/2
CTCGGAATTTTTCGTTTTAAGCCATTTTAAGCCGTTTTAAGCCATTTCAAGCCATTTTAAGCCGTTTTAAGCCATTTTAAGCCATTTTAA
+
bbbeeeeegggggiiiiiiiiiiiiiiiiiiiiiiiiiiiiiihiiiiihiiiiiiiihiiihihggggeeeeedddddddcccccddec
@FCC1GLHACXX:7:1101:14721:1849#CGATGTAT/2
CTCGGAATTTTCTTAAGATGCCATACGTAGGATTAGAAAGATAAGCACTTAAACTAGGAATAAACTTGTCTCATCAATTAAAAATCGGTC
+
bbbeeeeegggggiiiiiiiiiiiiiihiiiiiiiiiiiiiiiiiiiiiiiiiiiiiiiiiiiiiiiihhiiiiiigggggggeeeebbc
@FCC1GLHACXX:7:1101:14537:1862#CGATGTAT/2
CTCGGAATTTAAGGAAATATGGTAACAGACATCAAGTAGCACAGAATATAAAGATTTGGATGCAGCCAACGATGAAGATATGGAGGACTA
+
bbbeeeeegggggiiiiiiiiighiiiiiiiiiiiifhiiiiiiiiiiiiiiiiiihiiiiiiiiiiiiiiiiggfggeeeeeedccccc
@FCC1GLHACXX:7:1101:14607:1864#CGGACGGA/2
GTATATAGTAGGTGTAAACAAGCATTTATTGAGTATTAGACTCTGTTAGCAGCCAGAGATATCTGTGAGGGTGAAAAGGCAGATTCTTCT
+
bbbeeeeegageghdffhhhhhiiiiihfddbgbcffchhiihfhghhihghdghhiiihighhifhihibbffdfhd`degeeeeedbb
@FCC1GLHACXX:7:1101:14684:1865#TTAGGCAT/2
CAGTAATTTTACATCATTTGCGACAGGCTTCCGGAAAACTCTTCAATCTCCAGTATTTACCCTGATTGTTTGTTTCAGCTATCTGGTACC
+
ab_cceeegggggiiiiiiihiiiiiiiiiiihiehiiiiiiihhfhhihegheghiihiihihigggdggeceeedddddddcdcbccc
@FCC1GLHACXX:7:1101:14631:1869#GCGGGTGG/2
CACCTGCGCCCCCTCACCTGCGCCTCCTCACCTGCCTTGCTCACCGGAACGCCTGCTCTAACAGGACCGCCCCTTTTCTTCCGGCCATCA
+
abbeeeceggggfiihiiiihhiifgffghiidhaBBBBBBBBBBBBBBBBBBBBBBBBBBBBBBBBBBBBBBBBBBBBBBBBBBBBBBB
@FCC1GLHACXX:7:1101:14570:1882#CGATGTAT/2
CTCGGAATTTAAGCATATTAATAAGGGGAGGAAAAGAAACTAACAAGGATTCCCTGAGTAGCTGCGAGCGAAACGGGAAGAGCTCAGCAC
+
bbbeeeeegggggiiiiiiihiiiiiiigiiihiiiiiiiihiiiiiieiiiiiiiiifhiiiiiggeccbcccccccccccbcbcccbc
@FCC1GLHACXX:7:1101:14664:1883#TTAGGCAT/2
CAGTAATTTTTAAAGTTGTTTTTCTGCACCGAAGTAACCGGCTAGTCACAAAATTTTGTTTACAAAAAGGACATATTCTACCATAATAAT
+
___acddcgggeefhcfad`eghighfidfgfgiacedegffhde[bdfeehhhihihhifggbdgadecdcbcdcccc]_bcbcccdcc
@FCC1GLHACXX:7:1101:14544:1885#TTAGGCAT/2
CAGTAATTATCAGAACTCCAGATCTGAAAGACTTCCTGTAAGAGCTGGTGTTCCTCAAGGCAGCATTTTGGGACCAATATTATACAATAT
+
a__cceeeggaec_d`^d`]ehhfffgbgdff]gacfd`]e`ggefgfhh`aa[cgffh``fdfhab_S\aafd`ddZ^bcdcebcb`dd
@FCC1GLHACXX:7:1101:14613:1890#CGATGTAT/2
CTCGGAATTGATGTAAAGCCAAATAAGTAAGTAAGTAAGTAAGACATTTGGCATAATGTACATTTTTTTCATCAAAAACAGCCATCTTTT
+
_aaeccccggegedegfffgffihhgggag_gffgffgfbefhfhiidffhh`gfgghihaefdhhiiiiffdd`gdceebdcddccccc
@FCC1GLHACXX:7:1101:14587:1894#TTAGGCAT/2
CAGTAATTATCGTGCAATCACCATCCTAAACGCCGCCTATAAAGTGCTATCCCAGTTTCTCTTCCGTCGTCTATCACCTATGGCAAACGA
+
^PPSS\Qa[bQQbfP`bfbd[Yb[Zbddg_cHYcf_^cfhgfdS\HHHHW__edbBBBBBBBBBBBBBBBBBBBBBBBBBBBBBBBBBBB
@FCC1GLHACXX:7:1101:14729:1896#TTAGGCAT/2
CAGTAATTCCAAGATTCACTAATATATCTAACGTTAAACTACAAAAGATAAAACCATAACGAAACATATTGAAATCCAGAGCAATATTTG
+
bbbceeeegggggiiiiiiiiiihhiiiiiihihiiiiiiiiiiiiiiiihhiihiiiiiiihiiiiiiiiiigggggfeeeeedbcddd
@FCC1GLHACXX:7:1101:14628:1907#TTAGGCAT/2
CAGTAATTGAACGTTTTCCTCCAAATCTATTCCGTTTTTTAAGAATAACATTGATAACAGCCCTTATAATACCAAGTGAAACCCGCAGTG
+
bbbceeeegfggghhhihghihhihdbcgfhcfggf`ghgceghfffgfdeghcdgbefc]beghhhh]fegfgdc^cceeddb_aY_ac
@FCC1GLHACXX:7:1101:14540:1908#TTAGGCAT/2
CAGTAATTATACTTTGAATGCAATGGACAATGGTAACTATGTAGAGGCTCTCTATACTGATTTCAGCAAAGCATTAAACCGCATTGACAT
+
bbbceeeegggggiiiiiiiiiiiiiiiiiiiighhiiiiihhifiihiiiiiiiiiiihiiiiiiiiiiiiiiiiiiiiggeeeedddd
@FCC1GLHACXX:7:1101:14566:1915#CGATGTAT/2
CTCGGAATTGGATGATAGTTTGCAGGTTCTCGGACTTGATTGCCGAGTTTCGCGATTGGGACCACGAAGCTCTCTCGCCATTCCGGCAGG
+
_b_eeceeggffghcgghg`eggffhfhffhha^fgfebaeffhihhZbfgfdhdgfgeccd_bcbccaccccb``Y^_O[`]bb]acBB
@FCC1GLHACXX:7:1101:14591:1920#CGATGTAT/2
CTCGGAATTCAATGGCTTGGTTTGAAAAATTTTGCTGCGGACGCTCGCTGCATCGTCCGCTATAGACGCCTCCAGAACCTCGAACTTCTT
+
bbbeeeeegggggiiiiihhaghhdhiiihiih[becccfcffa`[dagfcbbbab`aa_\_c[Z]`_acaaabbbbX`bbc_ccccccc
@FCC1GLHACXX:7:1101:14617:1924#CGGACGGA/2
CTTCACTTATGAAGCTTCGTTTGGCTGGATATGAAATTCTGGGTTGAAAATTCTTTTCTTTAAGAATGTTGAATATTGGCCCCCACTCTC
+
__beeeeefgggchhfgiihiibbgihifhagffgiiiiiiei`Z_fghhigfhhiihihiihhfhhhhiigfhgeg_dd]ceccc_`bc
@FCC1GLHACXX:7:1101:14519:1926#CGATGTAT/2
CTCGGAATTGACCTTCGGTACTTTTGAAGAAACCCGTTTAAGGAGTTCAGCAAGAATATCTATTTTTGTAAACAGTGTTGCCAAATATTC
+
aa_eeeeega^[eda^XbJ[Pbegdgi][edaccZ_YYa^e^IOWacfbcegfb\HW_e_bbb_HV\`\`debeaZaU]\`Z`Y^_T]b]
@FCC1GLHACXX:7:1101:14707:1930#TTAGGCAT/2
CAGTAATTATTGAAAGGTTTTACATCCAGTCGTACCCTATTGAAGCAAGATTGGCGGTACGTAACGCACTTTGCATAGCTATTTGCATTG
+
bbbceeeefgggfiiiidghiiihiiihihiihhihihiiihiiiiiiiihhiiiiighggggeeeccccccccddccccdccdecddcc
@FCC1GLHACXX:7:1101:14650:1931#CGATGTAT/2
CTCGGAATTGAAACTCTCTAAGCCGCATTCGAAAGGAAAAGAGTTAAAGAGTTATACTTACTTCGTATGTATTTTTCCAAAAACATTTCT
+
bbbeeeeeggfggiiiiiihihiiiiiiiiiiiiiihiiiihighihiihhgghiiiiiiiiiiiggggbdeeeeeeedddccccccedd
@FCC1GLHACXX:7:1101:14549:1940#TTAGGCAT/2
CAGTAATTTCGACCTCAACAGGCCCTCTACAGTGTCGTGTACTAGACTCGACTTTTCTCGTCAGTCGAGGCTAGTACTGGACACTGAAGA
+
bbbcceeegggggiiiiihhhiiiiiiiiiiiiiiifhgBBBBBBBBBBBBBBBBBBBBBBBBBBBBBBBBBBBBBBBBBBBBBBBBBBB
@FCC1GLHACXX:7:1101:14579:1947#CGGACGGA/2
CTTCCAATGGCAACTCGAGACGTTAGTTTACTCCAGAGTCATGGAGACAGAGAATGGAGTGTGTGTGTGTGTGTGTGTGTGTGTGTGTGC
+
_b_eeeceggfggiiihfhbfgfgghhiiiiiiiiihighhhiighhhhihfegihifg\bbffhdgggddac_a_a`daaacaa^a``b
@FCC1GLHACXX:7:1101:14747:1948#TTAGGCAT/2
CAGTAATTCTTGCAGCAAATCCCCGGATGAATAACTGAAAAATATCCCCTGAGGAATTCCTAAATATATTTATATATAACACATAGCGTG
+
bbbceeeeggffgiiiiiiiiiiiiighhiiiiiiihiiiiiehhiiiihiiiiiiiiiiihihiggggggggeeeeeeecdcdddca_c
@FCC1GLHACXX:7:1101:14636:1957#ATCACGAT/2
GTCGTCAATTGACTGGCCTGCCTGCGTTCGTTGGGTAGAGTACCGGTCCTGCCGACACCTCCGCCCCGCATCTGTAGTTCGGCCGTTTGA
+
_W\c^cccgggggfhfdafdghdghfed_cefZc_HXHXce[eacff__\\VUZd[FRZ``^aZ\_^ZZLXX_YJY_YYb[]TXXTX^a_
@FCC1GLHACXX:7:1101:14672:1959#TTAGGCAT/2
CAGTAATTTCTGCTGTGCATCTCCTGCTCGCCGCACGCAAACAGGAAAAGTCCGAGTGATAAATGAAGATAATGTGAAAAATTGTCCTAT
+
bbbceeeegggggihiiiiiiiiiiiiiiiiiiiiiiiiiiiiiigfiiiegggcedcdddddddccccccccccdddccccccbdcccc
@FCC1GLHACXX:7:1101:14723:1959#TTAGGCAT/2
CAGTAATTTAGCAGCTTAGGTGTCCAGTACTGGTTGGTAAATGGCTGGACCTGGCGTTTCATTGGTACCTCGCGTACCTGAAGGAATAAA
+
bbbceeeeggggfiiiiiiieggiiiiihiiiiiiiighiiihhhihidcccghiighiihhhhidgggggeec]accccbcccacbccc
@FCC1GLHACXX:7:1101:14540:1970#ATCACGAT/2
GTCGTCAATTTGTGTTTCAGAGATAGGGATAAACGAGTGATATTTCTGAGTGCCTTGAACTGTTTTTGCACTTGAAAATAGTTGGTTAAG
+
babeeeeegggggihhiiiiiihihiiigfghiihhiffghhiiiiiihigghiiiihiiiiiiiiiiihigggeggeeeeddddbcdcc
@FCC1GLHACXX:7:1101:14507:1971#CGATGTAT/2
CTCGGAATTGCACAAGGAACCAACAGATGAAGCTTGAGAAAAGCTTACCATCCTCAGCGTACACTTTTGAGAGTCTGAAAAACTACGAAG
+
bbbeeeeegggggiiiiiiiiiiiiiiiiihiiiihiihiiiihiiihihiiiiihiiiiiiiggggggeecdbbddddccccccccacc
@FCC1GLHACXX:7:1101:14622:1979#TTAGGCAT/2
CAGTAATTCAAGGCAATAGTATTGAAACATATCCTATATCATTGTTGGCCACTGAAAGCATATTATATGTGATATTTCATTAGGGTGGTT
+
bbbeeeeeggfgghiiifhhhhhiihhhiiiihghhiiihiiihfgfhhifghiiiihiihhiihhhfhbgdgcfhiiiiigdfe^bcad
@FCC1GLHACXX:7:1101:14739:1980#CGGACGGA/2
AGAACTGTCTCTAGATGCACTCATTATTTCTTTACTATATGTGGCCTATAATTCCTTCCACTCATTAATTTTTTTAATTCAATGACTACA
+
^P\ZccZc\cecchfaa``hgge^cg`[KR`dggf`bfeX^f_fge`[S[^aSc_ce^ZeX^aae`b[\ecfb_dbbdg^Z_Z]^_Z`]]
@FCC1GLHACXX:7:1101:14704:1995#CGATGTAT/2
CTCGGAATTCTGCGAAACGATCTGATAAAGGAAGAACTCCTGCTAATACTTCTAAACTCATTGTATGAGTCGAGTTCATACAGCCTAACG
+
bbbeeeeegggggiiiiiiiiiiihiiiihiiihfiiiiiiiiiihiiiiiiiiiiiiiiiiihiiigggggeedcdddddccccccccc
@FCC1GLHACXX:7:1101:14796:1845#CGGACGGA/2
TCTCAATCTGACAGTGTCCAATTTAGTATGAGAAGGAGTGAAGGATATTTGGTGTAAAGAAGAGAAACTATCGGGAGGCATGCTATTTGT
+
[__eed``gccgcfbfdedbdfgicgadeefddgfhhfgg_fghcafdhhihac_fggbfhhhifhdhid`cdgedecaPZ__bbcbccd
@FCC1GLHACXX:7:1101:14750:1846#TTAGGCAT/2
CAGTAATTTCCGAGCAATGCTCATTTTCCAGTTAACGATCGCTTGTTTAGGAATCATACACATCAGGTTGATCATAATCATGGTCACGAC
+
a_bcceeegggggiiiiiiiiiiiiiiiiiiiiiiiiiiiiihhidfhgihhiiiihiiiiiiiiiigggfgeeeeeeecdddbddcccc
@FCC1GLHACXX:7:1101:14846:1853#ATCACGAT/2
GTCGTCAATTTTATGCAAAAACATAAATCGCCCGAATGGCTCGATTCCGTTGTATTCTGTGAGATTTGCTGTTCTTGATCGCTCTCTCGC
+
babeeeeegggggiiiiiiiiiiiiiihiiiiiiiiiihiiiaZbfce_\bb_dfhdgbdbdgbegd]acccdbdc_`b`_aaaaccb_c
@FCC1GLHACXX:7:1101:14905:1858#CGATGTAT/2
CTCGGAATTTTGTGGGCTCATCAAAGATCCGGGTACATCACTTTATGTATGCTCCCAGCTTTTTACATCTGACGATTTAGTGTTCAATGC
+
bbbeeeeegggggiiiiiiiiiiiiiiiiiiii^eghiiiiiiiiiihiiifiiiiiiiiiiiiiigggggdgeeeccdd_bceccddcc
@FCC1GLHACXX:7:1101:14769:1861#CGATGTAT/2
CTCGGAATTGTTCTATGTCTCGATCTCTCCCTATCTCGATGGTCCCTTCGATATCGAGATGTGGAGAGGCGACTGTATCTTGAATGCCTT
+
abbeeeeegggggiiiihiiiiiihfgfhihihigfhifgfhcfhibhffbgffgifhdfgeghhighgdcbcccbcdbcdcbcbbbcbc
@FCC1GLHACXX:7:1101:14792:1863#ATCACGAT/2
GTCGTCAATTTATTAGAAATCCACGTACTTAATCTCACTGGATGGGAGTTCTATCCGATCCAGTGAGCTGAAATTACAAGATTTCAGGAT
+
^__eP`ccgffgghhh]ffcgfgdghhfgihicefhfhhhhhfdghefgfefdfhhhi`edccZ_cbgggR`geeecdaa``bb`c`_Z`
@FCC1GLHACXX:7:1101:14996:1864#TTAGGCAT/2
CAGTAATTTTTTTTAGAGTTTTATATTTTTTTGAAAAGTTGAAATCTAAAGTTTTTATTCCATAAAAAAAAAATTTTTGTCAGGCACAGA
+
bbbeeeeegggggiiifhghiiiihiiiiiiiihiiiihhhghiihhiiihhgggggeeeeeeeddddcccccccccccacdcccccccc
@FCC1GLHACXX:7:1101:14815:1869#CGATGTAT/2
CTCGGAATTCAGAATGAATCAATGTATGGGTTTCTGAAAAATATCTTCGATCAACCCTTCATATGTTCTGGGACAAATTCCACCTGCTAT
+
bbbeeeeegggggiiihhihiiiigiiiiifhiihiiiiiiiiiiiiiihiiiiihiiiiiiiiihiiiiiihggggeeeeeeddddddd
@FCC1GLHACXX:7:1101:14938:1875#TTAGGCAT/2
CAGTAATTATGTTTGCAGAATCCGTATATCAGTTGTTGCGTTTAGATTTGTTGTGCCGTAAAATAAAAGCTTCAGCTCAGATTCAACACG
+
_bbceeeegggggiiiiiiiiiiighiiiiiiiiighiiihiiiihiiiihghhiiiiiiiiihihegggggeeeeeeddcdddcccccc
@FCC1GLHACXX:7:1101:14889:1877#CGGACGGA/2
CGAGGCGGGCGGATCACGAGGGTAGAAGATCGGGACCATTCTTGCTAACACCGTGAAACCCCGTTTCTTCTGAAAATGAAAAAAAAACAA
+
\P\cccc`^BBBBBBBBBBBBBBBBBBBBBBBBBBBBBBBBBBBBBBBBBBBBBBBBBBBBBBBBBBBBBBBBBBBBBBBBBBBBBBBBB
@FCC1GLHACXX:7:1101:14777:1881#TTAGGCAT/2
CAGTAATTGCCATAATGGTGTTTGTTAAATGAGGGAATGTTAGTTGGGTTGGTACCTCGCGTACCTGCAGGAATAAAATAGACCCCTTTG
+
_^a``ccecggacfghhd`eeeghhhbegbgaggfdggffhdffdgcdgfgfZegdghffhgdcceeddddcccccccccbbb`aacccb
@FCC1GLHACXX:7:1101:14866:1884#CGGACGGA/2
GCTTCTGTCTCTCTCTCTCTCGGTCCTGCTCTTGCTGTGTGATGAATCAGTTCACCCCTTCACCTTCTGCCATGATTGCAAGCTCCTTGA
+
bbbeeeecgggggiihiiiiiiiiiifihhiihiifihihhhiihiiiiiihhhhfghiiiighihiihiiigggfgee_ccebdddb`b
@FCC1GLHACXX:7:1101:14797:1888#ATCACGAT/2
GTCGTCAATTCGCTAAGATGAATCTGCGCCGAATGGATGAGTCTTCTCCACTGGGCTCGGTCCTGGGCCAATCGCTTCCAGTCGCCCTGA
+
b__eeeeegggggihiihihfhiiihihiiihhhihhiiiefdffgiiiiiidhiihgeecFX_bcccccccccaacccbcbccccccac
@FCC1GLHACXX:7:1101:14755:1894#CGATGTAT/2
CTCGGAATTATGCACAGTGAAGAAGATTATGGCCAATCCCAGCCGAACTTCTAGTTGATTCTTTGTGCATTTTCACTGACTTCGGTCAAT
+
b_beeeeegfgggiiiighhhiiiihiigihiiiiiiiiiiihiifiiiiiiiihhiiiiiiiiihiiggfggggeeeeeeddccccccd
@FCC1GLHACXX:7:1101:14999:1900#CGATGTAT/2
CTCGGAATTTTTTACCCGACTTGACCCAGGAGGTCACCGGAATAACTCCGGCCACAGGCAAAATTTTATGGTTCATAAGGTAATCTAGAA
+
bbbeeeeegggggiiiiiiihiiiiiiiiiiiifgfhihiffhfhiiiiggeeccddccccccccccecccbcccddccc_bbddccccc
@FCC1GLHACXX:7:1101:14927:1901#CGGACGGA/2
TTGTACATCTGTCCAAAAGCATTTTCTTTCCGTATATCCTTATTCTATAAACTTTTCTCTAACTTTAATTTTTTTAAGCTTTTTTGGTGA
+
bbbeceeeggfegf_cddf]egi_ghhhhhdf[eehhhhiefffhhghhi_eX_ffh[fgfhfb[eghhhifhcgdbdY^cceeaaaaac
@FCC1GLHACXX:7:1101:14956:1907#CGATGTAT/2
CTCGGAATTAAACAAGGTATCCCACTGTTGTACGATTAGGGCGCGTATATTTGCGCACACCGTGCTGGTTCTACTGAACTGCTCCGTTCG
+
bbbeeeeegggggiiiifghiiiiiiihiiiiiiiiiiihiiiiifiiiiiiiiggeecdccacccccbcccdcdccccccccccccccc
@FCC1GLHACXX:7:1101:14788:1910#ATCACGAT/2
GTCGTCAATTCAATCATTCATTATTTCTATGAATATTGTATTGCTTAAAATTTGGAGGATAGGTACGAGTGAACAAAGTCTGCACCAAGG
+
___eecccgggcehidgfgfhfhbgihggfdfhb`bcfg`cegdhhbfffcfgfbcghe_bfh^acgb`Z\__ddgheZ`gbggcddeaa
@FCC1GLHACXX:7:1101:14849:1913#ATCACGAT/2
GTCGTCAATTGCACAACTTGAAAAAGTGTGTGTATATTGAAATGATCGACGCAGGTGTAGCTCCCCGGCTGCACAAACAGCACCATCTAC
+
babeeeeegggggiiiiiiiiiiiiiegggfffghiiihiiiiiihiiiiihhii_fghiiggggeeccccccccccccccccccccccc
@FCC1GLHACXX:7:1101:14767:1918#CGATGTAT/2
CTCGGAATTCTGATGGAGCTGCTGATTTTCACAATGCTTCCTTTTCTCAGAAGCAAGGGAATATGGGCACTTTTCAAAAACTACCACGTC
+
bbbeeeeegggggiiiiiihiihiiiiiiiiiiiiihhiiiiiiiiiihiiihihhiiiiiihiihiiihiigggggggeeeeddddccc
@FCC1GLHACXX:7:1101:14929:1923#CGATGTAT/2
CTCGGAATTTAAAAGCTCCAATCGTTGTTGGCAAAAGTCTGTCCCAGTAAGAAATGAAAATAAAATAAATCGCATTTCAACTTCAAGTGC
+
bbbeeeeegggggiiiiiiiiiiigiiiiiiiiiiiighiifhihgighihiihiiiiiiihiihihiiihigggeeeeeedddddddcc
@FCC1GLHACXX:7:1101:14902:1924#CGATGTAT/2
CTCGGAATTGATGGATGAACTTCTGGAAGGATTTTCGGGGCTATTTTCAAAAAATACCATAGGTTTTGTTGAAAACTCGCTGGATAAAAT
+
_^^cacccgcaggfhifdccgdfgfhbgfha`eghigf_efffhihif]a\_b`dcdbgggcccbcdbdbd`bb_bcbaccca[`bbccb
@FCC1GLHACXX:7:1101:14886:1933#TTAGGCAT/2
CAGTAATTTTGTGTATTTTTTCGTAGCTCGGAAATCAAAATGGTTTTATTTTTGGCTTAAACCTTGGCTCATATCACGCATATGAGGAAA
+
abbceeeeggggeeghiiiiiihhhiifhhifhihiiiihgfhcfgi_fgfhiffffhgheggggdedeeedddbddccaccccdccbcc
@FCC1GLHACXX:7:1101:14810:1933#TTAGGCAT/2
CAGTAATTTATTCCCTAGAGAAATACCGAAAGATCCTGGAGGATATTCTCAAAAAATTTCCTTGACTAGCGTTTCATACAAAAAACGCAA
+
bbbeeeeegggggiiiiiiiiiiiiiiiiiiiiiiiiiifhihiiiiiiiiiihihiiiiiiiiigggggeaccdddddccbcccccccc
@FCC1GLHACXX:7:1101:14987:1939#TTAGGCAT/2
CAGTAATTATGCACAGTGACGAAGACAGATGTAGACCAAGGACAGCGATGACGTCGAGGAGAACGGCAAAGCGGAAGGGAGAATCGTGTT
+
bbbeeeeegggfgiiiegihhiihiiiiiiihfhhiiiiiihiiiiihhhhiihiiigggeeeeccccccccccaccccaaacccc^`aa
@FCC1GLHACXX:7:1101:14768:1943#TTAGGCAT/2
CAGTAATTACTTTTTTCGCGCCCCTTGTCGTCGTCATTGTGTGTATCCTTTGCGGTCGTCCGTCCATTCATCTCCCCCAGGCCATGATTG
+
abbceeeeegggghhhfhiiiiiiihiihhggfggghgieggfghhigdfhhfge^accccaccccdedcddcccccccaccccbcbcdc
@FCC1GLHACXX:7:1101:14948:1950#ATCACGAT/2
GTCGTCAATTTTTGAAAAATGTTCCAAACACGCTACAGTTAACTCTCCCTTACTCGATATTCCGTATCTCGATATTGAGTTAGAGAACCA
+
_abeeeeegggggiiihiiiihhiiiiiiihiiiiiiiiiiiiiiiiiihihiiiiiihiiiiihgggggedeecedddddccccccccc
@FCC1GLHACXX:7:1101:14850:1963#CGGACGGA/2
CCTACTTGGGCAGAGTATGTCAAAGGTATGCTATTACTCAGGAAACAACAGTAGGCACCGAGGCACTCAGGTAGACACTGAGAGACCCAG
+
bbbeeeeegggggiifghifhiiiiibghhhiiiiiiiiihihiiiiiiihhhiiiiiiiiiigggeeeeebdddddccccccccccccc
@FCC1GLHACXX:7:1101:14984:1968#CGATGTAT/2
CTCGGAATTATTTCTGTCAAATGCATCAGTAATGTGGTGGGATGTACCGTAAACACGGTGTCTCTGGTAGAAAACATTAATATAAAAAAA
+
bbbeeeeegggggiiihiiiiiiiiiiiihhihihhieghihiihhiiidfgiiiiiieghiiiiigbggggeeeeedddddddddcccc
@FCC1GLHACXX:7:1101:14759:1974#ATCACGAT/2
GTCGTCAATTAAGGTCGAGACAACGCAGGAAATGCGTTCGTTAGTACTGCGGACTATGGAAACCAATCAGCACCCCCCTCCCCTTTAAGG
+
aa_eeceeggfggighhihiiiiiiiiiihiiihhighhihiiighhihhiggeeddddddbbccaccccbbacccacccccaccccbcc
@FCC1GLHACXX:7:1101:14883:1979#CGGACGGA/2
AGTAAGACCATAATGAAATACAAATTTCTTTAATGTTAGCTCCTGAGTTAGGGAAAAAAAAAAGTGTTTATATCAGTAACCTTCACATTG
+
bbaceeeegggggiiihiiiiiiiiiihhiiiihhhiiiiiiiiihhghhgiiiiiiiiiigec_bbdcbcccdddcdcccbcccccccc
@FCC1GLHACXX:7:1101:14908:1982#CGATGTAT/2
CTCGGAATTCACAAAGATTGAGACAAGAGCAGAAATATCCCCAAAAAATCCCTTATGGAACCTGTGCCAAAAGCTCTGGAGTGGCCAAAT
+
bbbeeeeegggggiiihiiiiiiiiiihihiiiiiiiiiiiiiiiiiiiiigiiiiiiiiiiggggggeeeeedddddcccbaccccccc
@FCC1GLHACXX:7:1101:14945:1983#CGATGTAT/2
CTCGGAATTAAATTTTGTACAAAACTGTGAGATTGATTGAGGAATATAAGATGTAATAAGGTCGGAAATATTATTCTTTCAGCTCTTTTC
+
bbbeeeeegfgggiihiegghihiiihaeegeghifhhhfgh[affhfiiihhfhfhihggghihffhiiihgggggggeeeeeeedddd
@FCC1GLHACXX:7:1101:14860:1995#ATCACGAT/2
GTCGTCAATTCAACTTCTTTTTTCTTTTGAAGTTCTTTCAGAATTTCCACTGTCTTATGTACTACATACTGGATGCTGCAATCGGTGGTC
+
__aeeeeegggggiiiiiiihiiihiiiihghgiiiiiihhiiiiiiiiiiiiiiiiiiiiiiiiiiiiiihiiihgffgggeeeacc_b
@FCC1GLHACXX:7:1101:15239:1846#CGATGTAT/2
CTCGGAATTATTTCAGGTTTGAGTCCGAAGATTTCTTCAGAAAAATAATGCAAAGTATTGATTAGGGACCGAACTGGTGTAGTGGTTAGA
+
bbbeeeeegfgggiiiihiiihigiiiiiiiiiihiiiiiiiiiiihiiiiihiigghiiiiiiihiiiigeeccdd_baccdccbcccc
@FCC1GLHACXX:7:1101:15076:1847#TTAGGCAT/2
CAGTAATTTCCGAAATACGTTTGCTTGGACAGGCTATTAGCGAGTCGCAGAAAGAAGCAGTTATGGTCAGGAAGGCTCTCGAGCTGACAC
+
bbbceeeegggggiiiiiihiiiiiiiiiiiiiihiiiiiiiii_efhiifhhiigggggeeeeeedddccdcccccccccccccccccc
@FCC1GLHACXX:7:1101:15113:1848#CGGACGGA/2
TGGTAGCATGTATCATTCTTTCATTTCTCTGTTTAGAACTCCCTTAAGGATCTTTTGTAAGGCTGGTCGAACGGTAATACATTCTCTTAG
+
^P^cYJ`aeggce[e[b[hgde_iggih[`^eghea^efbghhggghfda[^^egbc^^ae`cgffaa`W_fd\Z`gY^Z^abcZZ]bY]
@FCC1GLHACXX:7:1101:15154:1860#CGATGTAT/2
CTCGGAATTATCACCTATATGGATTCGCATTATGCGTTTAACACAGTGTATTCTGTGCTCTTTCGCTTTGGCGACTTTAAATAGAAACCA
+
__beeeeegggggiiiiiiiiihiiiiihiiihiiighhhiiiihicfhiggiiiiiiiiihiihiigggggeccccccccddcccccca
@FCC1GLHACXX:7:1101:15206:1870#ATCACGAT/2
GTCGTCAATTTTAATATTTGGCAGTTTGCCGACGGACCACTTGTGGCGCTCGCCTCACTTTTGTTCGAGTTTGACGTTTGCTCACTACCG
+
_a_eeeeegggggiiiiiiiiiiiiiiiiiiiiiiiiiiiiiigiiiihggeeccccccccccccccac`accccccccccccccccccc
@FCC1GLHACXX:7:1101:15066:1883#CGATGTAT/2
CTCGGAATTTTAGGTTCGTTTAACAAGCGAAAGTACACAAATTCTCTGAAAAAATCCCCGAAAGTATTTCTGAAGAAAATCATCCTAGAG
+
bbbeeeeeggfggighiiiiiiiihiihihiiighhiiiiiiiffiiihihiiiiiiiggeecc]_dcdedcdccccccccccccccccc
@FCC1GLHACXX:7:1101:15032:1883#ATCACGAT/2
GTCGTCAATTCGTAGGTGGTACAGTCCTAGACCATTGTATGAGGGTTGCCTCCTTCCCGTCCGTTACCAAAGTCAGAGATTTTGGATTAG
+
babeeeeegggggfgidffdgghiiiihfhcfgfhiifhhhhhiifffhhhiiiiiiiifhghgfggdeccc``d]bdccbbbb_bcccc
@FCC1GLHACXX:7:1101:15171:1886#CGATGTAT/2
CTCGGAATTTATTTCAGAAAAGCATCAGTTAGATAGGTAGTTTACTCACACGGTAAAAAATAAGCACGATGCTATCAATAGTTCTGCACT
+
babeeeeegggggiiiiiiiiiiiiiiiiiiiiiiiifghghiiiiiiiighieghiiiiiihiihigggeeeeedddddddcdeccccc
@FCC1GLHACXX:7:1101:15217:1897#CGATGTAT/2
CTCGGAATTTATTAGCTGCTAAACGGAATGGACTTCTCGCGTTCAGTATCATAAGGGCGTATCTGCAGTTTTGGCGGGAAATGAGATTTC
+
bbbeeeeegggggiiiiiiiiihiiihiihhhiiiiiiiiiiiiiihiiihihiiiiiiggeeeeeeddcdddcccca]acccbcbcccc
@FCC1GLHACXX:7:1101:15079:1900#ATCACGAT/2
GTCGTCAATTATTAAAATATGAAAGAACAGCCTATGATCAAAAGAAGGAAAAATCTCTTATGAAAATTTTCAGTAGGCTGCTAAGTTTTG
+
___ececcgggggiihhhhiihiihihifhhiiiehiiiiihiiiiiiiiiiiihihhdhfihiiiiiiiiih`gggggggeeeeedddd
@FCC1GLHACXX:7:1101:15098:1904#TTAGGCAT/2
CAGTAATTTTACCAAATGAACTTTCAATAAACCATAACCAAAATAACCTTTCGACCAAATTTGCTTAAAATCGGTTTTTATATACGTTTT
+
_bbeeeeeggggfiiihdhighfhhfiiiihihhiiiiiiiiihiiiiiigfhhiiiihhgfihiihfhhiigfdaccccddddcccccc
@FCC1GLHACXX:7:1101:15236:1912#CGATGTAT/2
CTCGGAATTCTTCGAGGACCTTTTCGAGGTTTCTGCTTAGGTTTTCCCGAGAGTTTCTTCTACGAGCTCACTCGATAGGTTACTCTAGAA
+
___ecceeg^eeg`gfWcfdeghhiihffY^caaegffdebgfhhccegY`f`__]cfffdggga[XW]_bdbc^b^\`bb]`bb````b
@FCC1GLHACXX:7:1101:15063:1919#CGATGTAT/2
CTCGGAATTGATCCTTTGTTGGCATTTTTCCGTTAAATACCTAGTATGGGTTCGCCAAGTGCCTTTTGAATCAAACCAGACCCCAAGGTA
+
bbbeeeeegggggiiiiihiiiiiiiiiiiiiiiiiiiiiihhhcghhiifghhiiiiihiiihigggggeeeeeecccdcccccacc]`
@FCC1GLHACXX:7:1101:15218:1924#CGGACGGA/2
TAGTTTGTTTATGAATTAGGAAAATTCATAAATTTCATTTCTAAAATTCATATTTAGGAAAATGCAGCATGTTTTTCTATTAGCTCATAT
+
_bbececegggfgfhhiiiiiiihihhhihiiiiiiiiiihihhhiiihihihiihihhihhhihhihiiihhiiihhhihhihggggeg
@FCC1GLHACXX:7:1101:15171:1929#CGATGTAT/2
CTCGGAATTCACTATGCATAGTGTTATTTTCTTGCTCTACTCCAATCTCGTAATATTTTGCATTGGCATCATGCCTGGGAAATCCACGTC
+
_abeeeeegggggiihidgggeedgihifhfhhhchbffhiiiihiifghdghhhiiiiihhffghiiihffffhVbfgdgeeeeeecac
@FCC1GLHACXX:7:1101:15041:1930#CGGACGGA/2
AACAAGATCACAGTTCGCTTCCACTCAGATCAGTCCTACACCGACACCGGCTTCTTAGCTGAATACCTCTCCTACGACTCCAGTGACCGT
+
bbbeeeeegfgffiihifhiiiiiiidhhiiiifhhfhiiiiihiiiiiihggggecccecbddc]bcbbcc`b__acc^bb]__]`baa
@FCC1GLHACXX:7:1101:15139:1933#ATCACGAT/2
GTCGTCAATTCCTAGAGTTTCCTTGCGAGCGTGGTGGAAAGGTTTGGAGGTAAGTCGAGATTTCATTCGCGTGATGTCAAGACTTATGTC
+
bbbeeeeeggaaecdeg[bge]agX`[PWbO^cUQWWWX^Za\e`bfRW`GVV_\b\T\_cb_^_bd]bbWR\^b]Z]Z]]R[b]b]__Y
@FCC1GLHACXX:7:1101:15120:1940#CGGACGGA/2
CTTGTCACATTGTCTTTGGGTACCCTCTTTATACATATGTTAGCTTTTCTTTACATATAGTCCAAATCTCTTCATTTCTTTCAACTCCTA
+
_a_eeeecegceghbf_ghhegggffiiihfdcbfdhfichhfffhhiiacggegghhibacbi]afgfghhgghfffgfif`Zcgeegg
@FCC1GLHACXX:7:1101:15082:1942#CGATGTAT/2
CTCGGAATTTTCTCAGGATTCGATTGGCGATGGTTTCATGAATGTGGGGCCACTCTGGGATAAGCTATGGTGCCCGTTTTGCCCCGATTC
+
bbbeeeeegggggiiiihiiiihiiiiiihiiidgihiiifihihdhhhfghiiiiiiigggggeeeeeebbdddccccccccccc_ccc
@FCC1GLHACXX:7:1101:15060:1954#TTAGGCAT/2
CAGTAATTGATCCGTCATCCTTGACTGAGCAGCAACAATCCACATTCAGCTTAACTCGTTTGCTCGGCTATATAAAAGCACTCAGAGAAA
+
bbbeeeeegfgggiihiiiiihiiiiihhiiihhhiiiiiiiifghihiiiihiiiiighiiiiiiiiggggeeeeeeedddddcbcbbb
@FCC1GLHACXX:7:1101:15170:1956#TTAGGCAT/2
CAGTAATTTCTCCGTGCACTCTCTGAGGAAACACAGCGAAATCCCTGAGCCTGAGATGCAAAGCTTCCGTTCTGTTACTTCCGTCGTCGT
+
YYPSSQQQb^beggbdbecgdg[egfgZdR^IYd_fZ_fghfafghcXbWa_egeb`[Z`cdgZ`dY`aacc^_]_`_]b]`__\_a_aa
@FCC1GLHACXX:7:1101:15040:1959#TTAGGCAT/2
CAGTAATTGATCCGTTATCCTTGACTGAGCAGCCACAATCCACTATCGGCTTCACTCGTTTGCTCGGCTATAAAAAAGCACTCAGGAAAA
+
bbbeeeeegggggihiiiiiiiiiiiiiiiiiiiiiiiiiiiiiiiihihhhdfhhhhfggfbffdedceecddddc^`cc`bcccbccc
@FCC1GLHACXX:7:1101:15125:1965#TTAGGCAT/2
CAGTAATTTGTGATTTATGTGTCTATACTGTTAGGTTGTTTCTATTTTCTATTGTACGCAGGGCATGGACAACAGACGTTTAAACTGCCT
+
ab_eeeeeggeggiiiiiiiighiiiiiiihihihggihhhhiiiiiihiiiihhiihiiiiiiiiiiiiiiiggggeeedcddddcccc
@FCC1GLHACXX:7:1101:15102:1975#CGATGTAT/2
CTCGGAATTGCCGTTTTTTTGTTATGTTATTCCACCCACCATTTTCATTGGAACGCTCTGTATGTCTATCCGGATGTGCACTTTTTCCTC
+
a__c`cccgffgfiiiiiiiiffdfhfdffhffbghiehfghiihfdfhfifffdgggeeeececddddcbccaca]`bccbcccbbbcc
@FCC1GLHACXX:7:1101:15171:1976#ATCACGAT/2
GTCGTCAATTTCCGTGTTTTTCTTGACATTGAACGGAAAAACTGCTTTTGAAAATTCTATGTGACTTTTTTTAAGCGTGTTTGTTTTGAT
+
_a_eeeeegggeghgggfhiihiiihihhibgihhihhiiiiiiiihiiihhihiiiiiiifhifghiiieccdbba^aaccccccca_b
@FCC1GLHACXX:7:1101:15197:1979#TTAGGCAT/2
CAGTAATTGATGACGGATCCTGCCCCCTGTGTCCCGCTTTTGAGCAAACTACATCTGGTCACTTTAGTCCAACCACTACTCTCTAGGCTC
+
bbbcceeegfggghiiiiiiiiiiiiiiihhhiiiiiiiiicffhiiiiihiihiiiihggggggeeeeeeedcccccccccccdccccc
@FCC1GLHACXX:7:1101:15062:1992#CGGACGGA/2
AACATCAGAACCCTTCTGTCAGAAACTAACAATTTGTTCCATTAAAGGCTGTGGAAAAGGAAAAATGGAATTAGAAATTCAATTCAAAAA
+
\Ya\^ccRJ\`JHQ`^[JR[bSbbfh]QJQPI^deSYb^ehbh[YaIXacHO^a^BBBBBBBBBBBBBBBBBBBBBBBBBBBBBBBBBBB
@FCC1GLHACXX:7:1101:15158:1996#TTAGGCAT/2
CAGTAATTGAAAATCTAATGAATCTGCTTCAAACTTCGGATTTCAACCATAGTATTGTTAAGGAAGTTCGGATAAAACAACTTTGATATT
+
bbbeeeeegggggiiiihiiihiihiiiiiiiiiiihhifhiiiiiiifhefchhiihiiiiiiiiffhihhhgggggeeeeeddcddee
@FCC1GLHACXX:7:1101:15324:1857#CGGACGGA/2
TCTCCTGCCTCAGCCTCCTGAGTAGCTGGGATTATAGGTGCCCGCCACCATGCCTGGCTAATTTTTGTATTTTTAGTAGAGACAGGGTTT
+
__ae`accgggfghhhiiihhibdggh`fe_cghhhhfYc]cegagihiehiiihhihhifhfhhdedd_cddeedbcbbb`b\baa^^_
@FCC1GLHACXX:7:1101:15299:1858#CGATGTAT/2
CTCGGAATTCTGGGCCCGCTGTTATGGAAGGCGATGTACGATGACGTACTGAGGCTGCCCCTTCCGACGAGTGTTAAGATTGTTGGCTTC
+
babeeeeegggggiiiiiiiihfiiihiiiiehgdhfhhiiihhihdfggggcegeeadccZ``ba]a^_aQ[Y__bb_Y``Yb^abbcb
@FCC1GLHACXX:7:1101:15383:1861#ATCACGAT/2
GTCGTCAATTAAACGAACAACCGTTTTAGAGAAAATACCTTACGACATCACTCATCATTCCCATCACTAACTATCACATCGCCCTTGTCT
+
aabeeeeegggggiihiiiiiiihiiiiiiifhihhiiiiiiiiiihihigiiiiihigggggfeeeeeedddddddcccaccccbcccc
@FCC1GLHACXX:7:1101:15257:1871#ATCACGAT/2
GTCGTCAATTTTGCTTCACAATGATAGGAAGAGCCGACATCGAAGGATCAAAAAGCCACGTCGCTATGAACGCTTGGCGGCCACAAGCCA
+
__aeeeeegggggiiiifihiihiiiihiifhihhiiiiiiiiiiiiiiighiihghhigggeecccccdcccccccccccccccccccc
@FCC1GLHACXX:7:1101:15424:1873#CGATGTAT/2
CTCGGAATTCGTCGATAAGAGGCACAACGTGCACAAAGACATTAAGGACCTCGTGGAAAGGATTCAAGGAACCCTCGGATCCGCCGTCAA
+
bbbeeeeegggggiiiiiiiiiiiiiihighiiiiiiiiiiiiiiiidhiihhghiggggeeeeeddddddccccccccccccccccccc
@FCC1GLHACXX:7:1101:15368:1875#CGATGTAT/2
CTCGGAATTGCTGTATGTTTTTTTAAATAATGTGTATTATTTTTATTTTCATACCAAAAGCTAATGGCAGTGAATCTGTTGGTGTGGTGG
+
__aeceeegcggfffgaf`gffihfhfffhhihfcfbffhiefhhiffhfffhgfgiihiihefifhigggfeeeeeeeddc`_`^aZ^a
@FCC1GLHACXX:7:1101:15476:1878#ATCACGAT/2
GTCGTCAATTTGGAATCTCTTGGCTAGAATAATGATAGTCCTTGAGTTACTGAACAACTTTGCCGAAGACACCATCTTTCTAAGTGGTCA
+
_aaeeeeegggggiiiiiiiiiiiiffghhiiiihiihfhhihfhiefghiiigiiiiiiiiiiiiiihiiggggeeeeeeedddddddc
@FCC1GLHACXX:7:1101:15500:1880#TTAGGCAT/2
CAGTAATTGAGCATTTTGAACTAGTTCTAGCTTGTGATCCATAAGAGATAGAAGGTTCGGGTCTTCAGCAAAGTTGCTCAGGGGTTCAAG
+
_abceeeegggggiiiiiiihihhiiiiiiiiiihfhiiiihhhiiiiihhghfhcghfhfaefhiiiiiiigdggggceeeecacccc]
@FCC1GLHACXX:7:1101:15351:1885#TTAGGCAT/2
CAGTAATTTTTGTTTGATTTGGAACTGAGCCCTTCTGTCTCGAAGGCAGCATATCAAGACACCTTGACAATTTAACCTCACTTTTATACG
+
a__cceeeggg`gfhhfbfifhhiih]e^aegfhi]bcgh_Zacgfghiaeccghfdbbeefbgfhbdghd`gdbgebcdcb]]`bbbba
@FCC1GLHACXX:7:1101:15299:1889#TTAGGCAT/2
CAGTAATTTTCTGGTGGAATCTCTGGAGAAATCCTAGGAGGATTTCCTGTGGAAATCCGTGGGTAAATTGATAAAACTTTCAAAGAGCAA
+
bbbeeeeegggggieghiiiihiiiiiihiiiiiiiiiiiihfhiiiiiffhhiiiiiifgii`cghigggggggeeeeeedddddcccc
@FCC1GLHACXX:7:1101:15250:1895#TTAGGCAT/2
CAGTAATTAATAAAACATACTACAGTCACATTTGGTCGCTTTCCGAACGGCCATCATCATCCCGTAGGCTGTCAGCATCATCCTAAACAG
+
a__ccdaeegffehiiiiiiiihiiegfhffghhiffgggfhfhidgffiiihihiihhgeggfaaccbbdcccbb`_`bcccccbccc^
@FCC1GLHACXX:7:1101:15432:1904#TTAGGCAT/2
CAGTAATTTTTAAGGTTTAGTTAGTTCTAGATTTCATTACATAGATATTAACGTAAAATGTATGAAGATTGAAGTGTCCGGAAATTCTTT
+
bbaceeeegggggiieffghghiiiiiiiiiiiiiiiiiiiihihiiiiihhihiiiihighhiiiiiihihiifhihiiigggeeeeee
@FCC1GLHACXX:7:1101:15262:1908#CGATGTAT/2
CTCGGAATTGGTGCTACTACCAAAGGCGGGGAAACCACCAGATGACCCGTCGGCTAATAGACCTATCTGTCTACTAGATACGACGGGCAA
+
a__eceee][e`cegfhiiiiihhifhfhigeeedd`cccaccbbb_`c\[[acacccbcbccccbbcdcbbdccb``cdcc^[]accc^
@FCC1GLHACXX:7:1101:15474:1911#ATCACGAT/2
GTCGTCAATTCCTCCAGGCGGTCCTCCAGGATTTCCTGCAAGAGGAAATCCTTCAGGAATTTAGATATTTGCTTCACAAAAAGTTCGATT
+
bbbeeeeegggggiiiiiiiifhiiiihiihiihiiihiiiiiiihhifhhhfhhhggggggeeeeeededddddccccccca`bdccdc
@FCC1GLHACXX:7:1101:15347:1913#CGGACGGA/2
AAAATACACTTCAAAGCAAAAAAGATTACTAAAGACAAAGAAGGACATTATATACTAAAAAACGGTTCAGGATGAGCACGTTGGCTCAGG
+
_bbeeeeegggggihiiiiiiihhhhiiihiiiihiiiiihiiiiifiiihiiiiihiiiiigggeeeeedddbbbbccaaccccccccc
@FCC1GLHACXX:7:1101:15448:1920#TTAGGCAT/2
CAGTAATTACAACATACTGAGTTATCAAATCCCGCAACAACACAACATCAAAACTAGTTTTCAATATGATCTCAAGCTTTGCTAGGGAAG
+
bbbeeeeegggggiiiiiihihiiiiiiihiiiiiiiiiiiiihiiiiiihiiiZegghiiiiiiiigggggggeeeeeeddddddcbcc
@FCC1GLHACXX:7:1101:15255:1935#CGATGTAT/2
CTCGGAATTTTCACGCCTTCATTGCCAGTCTATATTCTACATTCGAAGACAAACCAGGTAAGACGGCGCACACAGTTGTCTACTTTACTG
+
_bbeeeeeggfgffhhhiiihhihihifdeffhhiiihhihiiihehhfhhiiiiiigbe_ghd]afeccccccccc_bbccbccdcccc
@FCC1GLHACXX:7:1101:15346:1941#CGATGTAT/2
CTCGGAATTTGAGCTTTAGCTTGATTGGCTGCTAGTGATTGCTACTCCAGTTTCACCAAATCAGCTGCACTTACGCAAGGAATCAACCAG
+
bbbeeeeegggggiihiiiiiiihiiiiiiihihhfghihhihfhiiihiegfghhihfiiiiihhhiihhihigggeeccbcdcccccb
@FCC1GLHACXX:7:1101:15452:1941#ATCACGAT/2
GTCGTCAATTCATTGCAAGTAGAGTAAGAAAAAAAAGAGACTTTAGAGGCCATTTTGGTAAAAATAGAGCCTTCAGAAGATCTTTCATCA
+
WPP\\\`\be`eaSdffgg`bdggeeda`efhhfhihfZWaeebdXe[_Z_b`fgiia^bgee]cdeddbdbd]bc]`bb_````bcb``
@FCC1GLHACXX:7:1101:15463:1949#TTAGGCAT/2
CAGTAATTTGAGAACCAAGCTTAGCGTGGTCAGTGCGTGGAATACAATCATCAGTGTCGCCGCTCGGCGGCAAATGAGAGAAACTGAATG
+
Z\_\\``^eKY`cd_effheegghiWWb^HPYPPX^cH^ee_eR^Xaabe[]SZb_VW___FTX[X]aacaTTGS]bYY]^XXR]Y_BBB
@FCC1GLHACXX:7:1101:15482:1956#ATCACGAT/2
GTCGTCAATTGTCATCGGCGACGCTAATGCGCAGGTCGGAAAAGAGGACTTCTTTCGCCCTATCATTGGTAAAGAGAGCCTTCACTCTGT
+
baaeceeegggggiiihiiihiihiiiiiifehiidghgeeeeecccbccbccccccccccccccddccbcccbccccaccccccccccb
@FCC1GLHACXX:7:1101:15390:1959#TTAGGCAT/2
CAGTAATTCCTTCAAAAACTCCGTCAGCAGTTTTTCTACTAAATGCATAAGGTTGGTATTAGTCCAGATAATCATCCAGGGTTCCTTTAA
+
bbbeeeeegggggiiihiiiiiiiiiiihhhiiiiiiiiiiiiiiihihihighiieghiiiiiiiiihiiiiiiggfegebcdbddcdc
@FCC1GLHACXX:7:1101:15433:1961#CGATGTAT/2
CTCGGAATTTTAAAATATCTTCGATGAGATAAAATGCTTGCTGTCATTGAAAAAATGACATCTGATGAATTAGTAATGAAACCAGTACAA
+
b_beeeeegggggiiiiiiiiiihiiiihiiiiidhiiiiiiihhiiiihghihiiiiiiiiiiiiiiiihiifgggggggeeeebdddd
@FCC1GLHACXX:7:1101:15322:1964#ATCACGAT/2
GTCGTCAATTGTTCGAAAGATGGAGATTGTGGTGCAGCTATCTACCGCAGTTAAGCTTGCTCCGTATTCCCCGCTGCTACTACGCTGGTG
+
_aaeceeegggggiiiihhhihicdghhifhhXcfhfhhhhhihhiihhhfgiiiiiiiiihigdggeeeeeccccccccbccacccccb
@FCC1GLHACXX:7:1101:15287:1975#TTAGGCAT/2
CAGTAATTTATTCAAAAATCTCAATCACCTTACCAGTGTGTGAGGAAAATATCGCCTTAAAAACTACAATGAACTAGGAGAATAAATAAC
+
bbbceeeegggggiiiiiiiiiiiiiiiiiiiiihighhgfgiiiihihhghihiiiiiihiiiiiiiiiiiigggggdeeeeddcdddd
@FCC1GLHACXX:7:1101:15456:1978#CGGACGGA/2
AACCAGTTTAATCAAGTGTTTTAATCATTTAGTTACTCAACAAAAATTATTTGTCCTGTCACTATGTAAAACACACAGATTATGATAGCT
+
_bbeeeeeggggghiidfhghiiifighhiihhiihhhiiiiiiiihiiiihhhiihihiiiihihiiiiihhiiiiihgfgfgfdeeee
@FCC1GLHACXX:7:1101:15355:1986#CGATGTAT/2
CTCGGAATTTAACTTTATTTTCTCTTTAAAGCCATCGAGCCCGAGTGGGTGTTTCTGTTGAAGTACAGCTTGTTAAAAATATACTTTTAT
+
bbbeeeeegggggiiiiiiiiiiiiiiiiihiiihiihiiiihhieghh[a`ffhiihiigggggggeeeeedddddddccddcdcdccc
@FCC1GLHACXX:7:1101:15400:1990#CGGACGGA/2
AGAGAATGCTGTGTAACTTTTACAAAAAATTAAACTCAGTGGAAAATAATTTTCAAGAAAAAGAAGAAAATAGACAAGCTGACTAAACAA
+
_^_cceeeggfccafgfffhihfhiiihhhhiiiifhhhhefhifgXeghhhhifhhiiihiefhhghiibgggggecededdbdb_bcc
@FCC1GLHACXX:7:1101:15298:1992#CGATGTAT/2
CTCGGAATTTGTGTACCATCCCAATGGGAATCGATCTCAGGTCCTTGACGTGAGAGGCGTGTGTTCTAACCACTTCACCAGGCCCGTCCC
+
a__eeeeegggggffhffiiiiiiihhiiiihhiihiihiicggdgfhffeeghhihihad\a^abbddbddcccccccc`^aaaaaacc
@FCC1GLHACXX:7:1101:15327:1999#TTAGGCAT/2
CAGTAATTACATCAAACAAGTCGAATCAATCCGTAGCAGCTGTCAAATCAACATTTTTTATCATAAGTTAAGTCGCATAAGATCAGTAGA
+
abacccdeggegffhiihiicdeghffg]ghdddghhgiiffaefghihgfdbgffhhihhiihhgfggdgebdedccbd`bccbc]`bc
@FCC1GLHACXX:7:1101:15507:1848#ATCACGAT/2
GTCGTCAATTTCGTTTTGGCGGGGTGCTCATACTCACGTTCGATTTTTTGGTTAGAGAAAGAGTAGGTAGCACGTGCGGGAGGTAGGAGA
+
babeeeeegggggghiihiiiihi_deeeeeeeedddcdaaa^bcccccccaabc`bbccccc]bbcbcccccc^acaccX]aQYY_bca
@FCC1GLHACXX:7:1101:15632:1854#CGATGTAT/2
CTCGGAATTGTGTCAGAAGTTATTCTAATGCAGCCGCATCTACGCGTAGCGTACTCTACTTTTATCTCTCTTTTTAACTATTTCGTTCGC
+
_abeeeeegggggiiiiiihiiiihihiiiiiiiiiiiiiiiiihiffihhhgggeeeeeeedddddddccccccccccccdddcacccc
@FCC1GLHACXX:7:1101:15566:1855#TTAGGCAT/2
CAGTAATTGTGACGCGAATCTGCTGAAAGGGAAAACGGTTGTATTGACCCTTTTGTGTTATTGTCCTTTGATTGCAGACCTTCACACGTT
+
abbceeeegggggiiiiiiiiiiiiiihiiihhiiiiighihhiihiiiiiiiggggeeeeeeedddddddccccbcccacccbccccaa
@FCC1GLHACXX:7:1101:15696:1861#ATCACGAT/2
GTCGTCAATTTGGTTTACCGTTCCCGTAGAGTAGTACGTAGATCGTCACGAAGCGTATTGTTATTTCCGGTGCATCCAAGCTGTTCGAGC
+
bbbeeeeegggfggfhhcgfghfffhagghhfdfafeg]ehihigghiihhfhihbgdgfgeeeeeddbba_abccccbbcbbbbbaabc
@FCC1GLHACXX:7:1101:15720:1865#CGATGTAT/2
CTCGGAATTTGGGAGAAAACGTTCTCGAATACTTTTTGGTTATGCGAGAAATCGGAGCAAAAGCAAATGTAGACTCAGAATCGATTATCA
+
abbeeeeeggggghffhiihighhihihhhhffhiiihighhhhiihhchghiihggeeeeedcdcdcccdccbbccccccccccccccd
@FCC1GLHACXX:7:1101:15539:1872#TTAGGCAT/2
CAGTAATTTATCATTCCTTGTTCAGACTTTGACCACTACGCAAGTGTTTTATTTCCACTCACAAGTGGTTATGGGCCTTGAGTTGGTCAT
+
bbbceeeegggggiigiiiiiiiiihiiiiiiiiiihiiihiiicfeghhhiiihiiiiiiiiiihiigfiiiiggggeeeeedddcddd
@FCC1GLHACXX:7:1101:15615:1873#ATCACGAT/2
GTCGTCAATTGTCCTACCCACGATTCAGCAAAAAAAAAAAAAAAATTTCGGGGCGAAAAAAAAAAAAAAAACAAAATTTGGGGGACATTT
+
__aeeeeegggggiiiiiiiiiiiiiiiiiiiiiiiiifgeccc_BBBBBBBBBBBBBBBBBBBBBBBBBBBBBBBBBBBBBBBBBBBBB
@FCC1GLHACXX:7:1101:15680:1877#ATCACGAT/2
GTCGTCAATTTTGAGCAACTACAAGGAAAATTTTACTAACGATATTTCTACGGACGTGGTTTGAAATCGTTTTTGATGCGTATTTTTCTT
+
b_beeeeegggggiiihiiihiiiiiiiiiiiiiiiiiiiiiiiiihfihhiihiiaghgggeeeeeecacccccabbcc[_^bddbccc
@FCC1GLHACXX:7:1101:15745:1881#ATCACGAT/2
GTCGTCAATTGGTCTGGTCGAAGATTAGATGGAGGGAGTCAAGCTAAAGATAGCCCACTACAAAACGGAGCGCTTACAAGGCTTATGCCC
+
bbbeceeegggggghiifghdfhedghhehhdfffhff_fgiiiiifhhiighiiiigiiigggggeeeccccaccccbcccccbcccbc
@FCC1GLHACXX:7:1101:15590:1886#TTAGGCAT/2
CAGTAATTTTAGAAGTGTTATAAGAAGAACCTATTTTTGAAAGAAGGGAAAGTTTGTACTTGGAAAAAATATCTTTCGAGCATATTACGA
+
bbbcceeegggggiifghihiihiiiiiiiiiiiiiiieeghihiihiffhhgghihiihhiiiiiiihggggggeeeeeccdcZbcccc
@FCC1GLHACXX:7:1101:15551:1892#TTAGGCAT/2
CAGTAATTGCGCAGCAATACGCCTCCCCGCTAGCGTCGACGAACACGTGGTACTCCGATATTTTGTAGGTTTCCTTAGTGGCTTGGTGGA
+
abbceeeegfgggiiiiiiiiiiiiiiihiihihifhiiiggeecbcccccbbccccccc_ccccadcc`bbcccbbccc[^acX_]^BB
@FCC1GLHACXX:7:1101:15727:1898#CGGACGGA/2
GTGACAGAGCGAGACGACATCTCAAGAAAAAAAAAAACCTGTAACTAACCTCCTACTCACAGTAGAAACACTAGATACCTCCCGGCTAAG
+
\a^YSaJYYJ[HOHPJHP_HbIYcgh`bcgXU_YT`BBBBBBBBBBBBBBBBBBBBBBBBBBBBBBBBBBBBBBBBBBBBBBBBBBBBBB
@FCC1GLHACXX:7:1101:15525:1899#CGGACGGA/2
GGAGGGAGGGGCAGCTGTGGGCGCAGCTTCAGCAGACTTAATCTTTCCTGCCTGGCTGTGAAGAGAGGAGCTGATCCTGACAAAGGGGAT
+
___eeeeegggffiihighhifhhfhidghhhagfghhgffghhiidggegccadedcddbccccbcaac\`bbbbcccbbcccccccX]
@FCC1GLHACXX:7:1101:15568:1906#CGGACGGA/2
AGCTTGCTTGCTGCAAATGCTAGCATTGTCAAAACAGGAAGAGATAATCTTGGATGATGAAGGTCGGCGCCTAGAGCTGCTTGATTTCCG
+
__aeeeeegefggi_egihhffffgffhfgghhhhghigdbafaafdfdgf^e`eg`fa]eefedfffgebcccccccbc_bbab]bbc_
@FCC1GLHACXX:7:1101:15702:1907#CGATGTAT/2
CTCGGAATTGACTAGATCTCGTGAAAATCGTACGCCCGGCTCTCCGCATAACACTTCTAGCGCAATACTGAACAAAAGGCACGAAAGTCT
+
bbbeeeeegggggiiihiiiihiiiiiiiigghhiiihiiiiiiiiiiihgheggggeeeeecccccccdccccccccccccccc[abbc
@FCC1GLHACXX:7:1101:15673:1917#CGATGTAT/2
CTCGGAATTTTAATAGCAAAACAACTTAAAAAATGCTTTCTTGACGTGACAAAGTGAGCACATGCACTTTTTCTGCTCTGTTTTTTTTTC
+
bbbeeeeegggggiiiihiiiiiii]gghiiiiiiiiihiiiiiiigghhhhiighhiiiiiiiiggggggeeeeeedddbddccccccc
@FCC1GLHACXX:7:1101:15724:1919#CGATGTAT/2
CTCGGAATTGTCCTATTAAGCAGAAGTCAACCACGATGGGTTGACGTATTATCAGGTCACACTACACCGCCGGCCGAGCGCCGGGACACC
+
_bbeeeeegggggiiiiiiiihhiifghhhiiiiifhiiicgfhhifhiiiihiiieghiiiihigggeec]aaa[[][_accacX_aac
@FCC1GLHACXX:7:1101:15698:1928#CGATGTAT/2
CTCGGAATTGAAAACAACTTCTCTAAGAATGGGGACTTTTCGATGGGTATCGGGCCATTTGGTAAAATGGGTTGTTTGGTCGAATGCTAT
+
bbbeeeeegggggiiiiiihihhiiiigghhiiifhhhiiiighiiiaefghhiiiiggggg^ccceeeedU^^accccaccaccccccd
@FCC1GLHACXX:7:1101:15554:1939#CGATGTAT/2
CTCGGAATTCGAAGGGCCGTGATATTTATAGTGAAATAAACTGAGCCAGGATTTGTTCAAATTGCCGTTCAATCCCCATCCTGAAGCTGA
+
bbbeeeeegggggiiiiihfgfiihiiihiiiiiiiiiiiiiiihhiiihihhiiiiihihiiihgggeeeeedddcdcccccbcccccc
@FCC1GLHACXX:7:1101:15643:1944#CGATGTAT/2
CTCGGAATTTATTGTTCGATTTACCGAATCTTCTTCTTCTTCTTTCTGGCGTTACGTCCCAACTGGGACAAAGCCTGCTTCTCAGAATAG
+
bbbeeeeegggggiiiiiiiiiiiiiiiiiiiiiiiiiiiiiiiiiiiiiiigiiiiiiiffggggeeeeaddbaccccccccdcccccc
@FCC1GLHACXX:7:1101:15501:1946#CGATGTAT/2
CTCGGAATTCCTCGCCCTTCCCCTCATTGGTCTGCAATCTGACGTGGCAGGTGCCATTGTTGCCTAAAAAATAGAAGATCACCAGCACTT
+
_abeeceeggfgghiiiihiiihbffhiiffgffhfhfhihihiaegdffgGWV_VV\VV^QR\ZZR^adc^b`bb]XT]b][bQ^GW]b
@FCC1GLHACXX:7:1101:15586:1958#ATCACGAT/2
GTCGTCAATTGTGCTCTTGTCGAGTCGTTGCCGTATTGCACCGAGATTCTACCATCCCGTCGCAGAGTGGAAGACGTCCGCGAGAAGGTT
+
_aaecceegggggiiiiiihiihieghhiiiiihhiihiiiihiihhhiihiiiiiiigggecccac_bcccccccacacccXaX_bcR]
@FCC1GLHACXX:7:1101:15720:1958#ATCACGAT/2
GTCGTCAATTTATCAATACTACCAAGGATTCTGAACAAATTTGATGTTGTATTTTCACACAAAAGACTACCAGTTAACATTTTAATATCC
+
b_beeeeegggggiiiiiiiihiiiiihiiiiiiiiiiiiiiiiiiiiigghhiiiiiiiiiiiiiiiiiiiihiigggggggeeeeeee
@FCC1GLHACXX:7:1101:15524:1966#ATCACGAT/2
GTCGTCAATTTCTGTCGAAGAACTAGAGGAAGCATTACAGTTGACGACCTTGATTGAAGAAAAAGGTACGATTTCTATGAAGATGATAAC
+
bbbeeeeegggggiiiiihiiiiihiihifiihhiiiihihhhhihghiighfiiihiiiihhiggdgeeeeccdddddcdccbccddcc
@FCC1GLHACXX:7:1101:15697:1972#TTAGGCAT/2
CAGTAATTTCAGCTTTTTATTTTATCAAAAAGTCATATAAATAATAAAGTTTATGCAAAAACTTTGCTCCCTTGCACCAATAGTTGCCGT
+
bbbceeeegggggiiiiiiiiiiiiiiiiihigghihiiihiiiiihiifghhiiiiiiiiihiiiiiighhiiihhhiiggggggeeee
@FCC1GLHACXX:7:1101:15654:1980#CATGTATC/2
CTCGGAATTGAATATATTGTACTTTGTTGTGTGAAGCTAAAAGCATTAACCAATATTTTTGCACAATAAATCACAAATCACATTCTCCTA
+
aaaee_`acegggiiiiiihiiiiiiiiighhhiiiiiiiiiiiiiiiiihiiiiiiiiiiiiihiiihghghiiigggggeeeeeeddd
@FCC1GLHACXX:7:1101:15610:1981#CGATGTAT/2
CTCGGAATTGCGTCGATTGATCTCACTGCGGACAACTACTCCGTAGCGTGGCGTTCATTGGAGTCACGATACGAGAACAAAAAGCTCCTG
+
bbbeeeeegggggiiiihihiiiiiiiiiiifhhhiiiiiiiihiihiggeecbcccddccccbcccccccccccccccccccccccccc
@FCC1GLHACXX:7:1101:15502:1983#ATCACGAT/2
GTCGTCAATTTACCCGTAGTTCTAGATATTATAGTACAACATTTTATTATAACGTTGATGCGTTGTATTTTGACCACTCACTGTGGGCTC
+
bbbeeeeegggggiiighhJ`eghhghiiiiiiifhihiihiiiiiiihihhhigiiiiiiihiiiiiiiigggggeeeeedddddcccc
@FCC1GLHACXX:7:1101:15566:1996#TTAGGCAT/2
CAGTAATTTCCAGTATATTGACACTTTTTTGTACCACGGTATTTTTTGCAAGACGTCGAAAAACCGCATTTAACAAATATTATTATCTTC
+
bbbceeeegggggiiiihiihiiihiiiihhgiifhiiiacffhhhiihhihfhicffdggeecbbccc^bcdccccccdedddddcbcd
@FCC1GLHACXX:7:1101:15683:1998#CGATGTAT/2
CTCGGAATTCGCTCTCATTTGAGTATGAAGCACGAACAAAGCAAGTAAAGAAAAACATCCTATCTGTTGCGGTCCACGATCGGCATTGTA
+
abbeeeeegg`egiiiiiiiiiigiiiiiiiiiiiiiiiiiiiiihiiiihiiiiiiiiiiiggggggeeeccccccccccccccccccd
@FCC1GLHACXX:7:1101:15778:1848#CGATGTAT/2
CTCGGAATTATTTTAGCAATGTTTCTAGAGAATCTCCCAAAACCCCCTCAAGGGTCCAGTAGTTCTTCCGGAGATTCTTGCAGAAGTTAT
+
bbbeeeeegfggghhhiiiihghiiiiiiiiiiiiiiiiiiicgiihihgghhiegfhghhiiiihhhffeee_bbddccccccccbbcc
@FCC1GLHACXX:7:1101:15974:1849#TTAGGCAT/2
CAGTAATTCATACTTGTGCAACCAAGATTTGAAAACAGAAAATGTTTTCGCGGTAACCTGGACTAACTAAGAATCTTGGGATCAACGCTC
+
__aceeeegggggiihhhffhhhhhiiihifhihehhiiihihhaehhhii_gefhhhiiihhhggggfeeedeeddbb`abaac^accc
@FCC1GLHACXX:7:1101:15889:1855#CGGACGGA/2
GTCTTGCTCTGTTGCCCAAGCTGGAGTGCAGTGGCGCAATCTCGGCTCACTGCAACCTGTGCCTCCTGGGTTCAAGTGATTCTCCTGTCT
+
aabeeceeggfgcdgighhhfhhidh[eedf^dffhhihfhfgfheffhihgehfhhhiggfdggggeeeZ`_bcd]bbcbcc_bbbbcc
@FCC1GLHACXX:7:1101:15763:1857#CGATGTAT/2
CTCGGAATTTTGAGGACTGACGAGTCCCCTCTGCTCCAGAGTTCCGAACCATATAGTATGCTTGGGACAACTAGTGCCCTAGCAACCTTA
+
bbbeeeeegegggiifgghihihheeghhfhihhiiifhffafhhd[eghgghihhcdfgefg_gccd^bbdcb__Y_bbbbbcc_cccc
@FCC1GLHACXX:7:1101:15945:1861#ATCACGAT/2
GTCGTCAATTGAAATCAAAACGAGATTGGATTTATTTCAATAAGTTCACTTCAGTGTAAAACTTGTTGATTTATGATTTTAAAGATTGCT
+
baaeeeeegggggiiiiiihiidgfhhiihiiihiihiiiiihhfhhiiiiiiihhhiiiihhiiiiihhiiiiiigggggggeeeeeed
@FCC1GLHACXX:7:1101:15918:1864#CGGACGGA/2
ATGATTATGGAGCCCCTTGGTTCTAATTCTTACAAGACAAAGTTCCTCTGCCTTTCTCTTGTTACCAGTTCATTAAACATGCAGTACCAT
+
_bbeeeeegggfgiiiiiiihhiiiiiihiihihegiihhhigfhiiiiihihiiiiiiihiihiififhiidghiiiggggfeeeeeeb
@FCC1GLHACXX:7:1101:15870:1866#ATCACGAT/2
GTCGTCAATTTTGCCCGAGCGTTGGGAAAACGGGCGAAAACAGACACGATAGATGCTGCCGTGTTATGCCGCTTTGCCCAGGCGATAGAG
+
Z^^ccaccegccgfgdgeddeefhiehhfh`egffd`ggfeebecdbc``^abc_bY`_acaZa``_`_baacac_bb`]`cc]T]aBBB
@FCC1GLHACXX:7:1101:15985:1870#ATCACGAT/2
GTCGTCAATTTCCTCATTATTAATGTAGAGAAATGTATCAACGAAATCTGAACAAAATTTGCTTAAGATAAAGACATAAAAATATATTAA
+
_aaeeeeegggggiiiiiiiiiiiiiiiiiiiiiihhiihihiiihiiihhhiiiiiiiiiiihiiiiihiihiihiigggggeeeeeee
@FCC1GLHACXX:7:1101:15824:1871#ATCACGAT/2
GTCGTCAATTTGGAGATATTTTCTAAAACTTCTCCAGGGATTACAGTGCTTTCTCCAAGGATTTTCTTTAAATATTTCTTCAAGAAAGGT
+
___ccceeggggfhhdghiihiiiiiiihiihiiihiiihhhiiihefhihhgihghfghiiiiifhhiiiiiiiiiiiggfgggeedc_
@FCC1GLHACXX:7:1101:15840:1871#CGGACGGA/2
TGGACTTCATAGGGTGGTAATATACTATGTATGATCCAAAAACTAAGGAGTTTTTTGTATATTTGTAAGTGAATTTTTACTTTGTGTACA
+
__beeeeeggfggf[beWbgghhhifghhhhiiiihfhbhihhhiiiibggffhhiid`eghiiidddg^degggeeeacdbdd`bba_b
@FCC1GLHACXX:7:1101:15792:1872#ATCACGAT/2
GTCGTCAATTTTGCTACTAGGTGCGCTAGTGAGCAATAAACTTTTGTTCTGCAGATCTCAGGATCCTGACCACTTAGAAAGATGGCGTCT
+
babeceeegggggiifiiiiidghiiihheffhihiiiiiiiiiiifhiiiiiiiiiiiiiihihiiiigggggeeeeeedddbddcccc
@FCC1GLHACXX:7:1101:15906:1894#ATCACGAT/2
GTCGTCAATTCCTCCAAAGAACTTTCTACAAAGTTTTATGTATGTTTTCTGTGCGAGAAGCTCAATGTATCCCGAGATAGCTTCGTGCCG
+
aaaecceegggggiiiihiiiiiiiiiiiiihihhhihiihiiiehhiiiifghiiiiiiiiiiiiighiiiigggeeeeddddcccccc
@FCC1GLHACXX:7:1101:15859:1898#CGATGTAT/2
CTCGGAATTAACATTTCTCTCTATTATTGTTTTAAATGACTTGGAGATGGCATATGTGCAACAAGTTGTCAACATAGACTATAATATAGC
+
___eeeeegfgfcgfhfhhiiiihhiihihhhiiihihhiiifcfhhhhhccfhhhhhiiihffgbfhiiiihiiihhiggggggfeeee
@FCC1GLHACXX:7:1101:15953:1900#CGATGTAT/2
CTCGGAATTTCTAAAAAGAGCTCCTTACACCATCTATCGAATCGAAAACGATATTCCGACACACGTCTCACAAGCCTTCCCACACACGTC
+
bbbeeeeegggggiiiiihiiiiiiiiiiiiihiiiiiiihiiiiihhghgfhiiihiiigeeecbcdcdcccccccccccbcccccc`a
@FCC1GLHACXX:7:1101:15771:1901#CGATGTAT/2
CTCGGAATTCCCTGGGCAAAGGCACAACCTTGTGATCAGCTTGATTGCTGTCAGGTCTCGGGGCTTAAATGTATCTTTACTCTGAAGAGA
+
b_beeeeegggggiiiiiifiiiiiiiiiihiffhihiiiiiihfhehiihhihhcghiiihhgadeeeccedcddcccccccccccccc
@FCC1GLHACXX:7:1101:15832:1901#CGGACGGA/2
TTCATCCATGTCCCTGCAGAGGACATGTTCTCATTCCTTTTTATGATTGCATAGTGTTCCATGGTATATATGTACCACATTTTCTTTATC
+
_bbcedeegggggiiiihihiihhihighhiihiiiiiiiiiiihiiiiigiiihhhhiiiihhfhfhiiiiihihiiiiihiihggggg
@FCC1GLHACXX:7:1101:15800:1904#TTAGGCAT/2
CAGTAATTATCGTGCAATCACCATCCTAAACACCGCCTACAAAGTGCTAACCCAGATTCTCTTCCGTCGTCTATCACCTATAGCAAACGA
+
abbceeeeggfgehiiiiiiiiiiiiiiiiiiiiihiiiihhiieghiihiiiiihiihiiihiigggeecccdddccccccdcccccca
@FCC1GLHACXX:7:1101:15976:1912#TTAGGCAT/2
CAGTAATTGAATCTTTTTTAATCATTTGAGGTGTAATAAAATCGTTAGAAAAATATGCTCTTTCGATCAAGGTACAAAAACTGATTTTTT
+
babceeeegggggiiiiiiiiiiiiiiifhidgefhihiiihhifghihifghhiihhiiiiiiiiiiiiggdgfgeeeecddcdddccc
@FCC1GLHACXX:7:1101:15873:1913#CGATGTAT/2
CTCGGAATTTCTTCAGCTGCTAACTTTTCCCATTAAAGCTCCAGTAAGTTCTTCATCGCGGCGAATGTTTCTTTTCGCCTCGCCTCTTCC
+
a\^cacccbcQbe`cbdf[R`Y`dg_g_^[[[ffdfdd_I^^bffg__^a^SaII^^c^ZLZN]ZZb]`cY__BBBBBBBBBBBBBBBBB
@FCC1GLHACXX:7:1101:15945:1929#ATCACGAT/2
GTCGTCAATTTACCAAATAAGAACACCTAGAATACCTGGAATACCCTTCTGCTCGGGTATTATTTCCATTTTTGAGGGTCACCAACCCAC
+
__aeceeegggggiiiiiiiiiiihiiiiiiiiiiiiiihhiihiiiiiiiiiihii_eghiiiiiiiiiggggceeebdddcccccccc
@FCC1GLHACXX:7:1101:15773:1931#TTAGGCAT/2
CAGTAATTTCCTCAAAACTATCATAGGAATGGCCTATCAAGACAAAACGAAAAGTATAATATATAACAGAAGTAAAAAAGCAGGTAACAA
+
bbbceeeegggggiiiiihhiiiiiihiiiihhiiiiiiiiiiiiihiiihhiiafgiiiiiiiiiiiiiiigdggggecdddcaccccc
@FCC1GLHACXX:7:1101:15824:1933#ATCACGAT/2
GTCGTCAATTAGAAGTCCTGCTTTTTATTCCACTCGATTTTTTTTAGTACACCAAGGTGTATCGAAACAGTACCGTATTTTTGTTTGAGG
+
aabeceeegggggiiiiiiiiiiiiiiiiiiiiiiifhiiiiiiihigfhghhiiihbgggggeeeecddddccc^accddccccccccb
@FCC1GLHACXX:7:1101:15868:1935#TTAGGCAT/2
CAGTAATTCCATTACCCACTTGCCCCACGGTACCTTATGCAAACTTTTCTCCAATGTGATGGAACAACTTATGAAAATATTATCATAAAA
+
bbbeeeeegggggiiiihiiiiiiiiiiiifghiiiiiiiiiiihiiiiiihgihifhhiiihhiiiiiifggggggeeeeeeeddddcd
@FCC1GLHACXX:7:1101:15924:1939#TTAGGCAT/2
CAGTAATTTGACGGTTGACGAATCGGTTCGCCAAAATCAAACGAGTTTGATTTTGCTCAAACCACCGGTCATCATGAGACGTGGATTATG
+
_bbccceeggegghegfeghffgbecegfdf]`f]eccfhg[F_eT_c`\\dggdZb_adeda`bcFXRW__bbbc]bY`WGW[^Y`]bb
@FCC1GLHACXX:7:1101:15794:1939#TTAGGCAT/2
CAGTAATTATTAAATATTTTTTGAAATATCATCGTTCTTCATAATGAACTGCTTTTCTTCATCTGATGGAAGCATTCAGAGAGAGTTATC
+
bbbcceeegggggiihhiiiiifiiiiihhhiiiiiiiihiiiihiiiihhiihiiiiiiiiiiihidfiiiiiihggggggece_bbdc
@FCC1GLHACXX:7:1101:15985:1939#TTAGGCAT/2
CAGTAATTGAAGCACCGTGTTCTTAATATATATCAGGATCCTGACCACTTAGAAGGATGGTGTCTTCGGCAAAGTTGTTCAGTAGCTCAA
+
bbbeeeeeggggfhiiighfhhiiiihiiihihiihhiifghiihhiiiiihhihiiiiiggihihidghgegeceebcddcddddccbc
@FCC1GLHACXX:7:1101:15840:1940#CGATGTAT/2
CTCGGAATTTTAGTGACTATCTCGGGGATGGGATTTGATTCCAGGTCCTCGGCGTGAGAGGCGTGTGTTCTAACCACTACACCAGGTCCG
+
Zaae__ccggeac`e_ecacghc__c_O^eedZegcfbeg^^[^^NXa\e`egd\aZ^Z_\\ZRWZ`X^Z`cccX]^bX]]`^^W[SYY]
@FCC1GLHACXX:7:1101:15910:1951#CGGACGGA/2
AAGAGGCCTGTGTCCTGTTGGCCAAAAATGTGCTTCATGGAAAATGATGTTCCTGGTGGAGCTCTTCGGGAACTGGTGGTCCAGACATTG
+
ab_eeeeegggggghhhghiiiiiiiiihfdhhihiiiiiiihhhhhighgghiiigiiiifiiiiiiiieeeeeeadc`bbbc`acccc
@FCC1GLHACXX:7:1101:15772:1957#TTAGGCAT/2
CAGTAATTTAATGCTCGGAAGGTCTCATACGAACCGGTGAGCAGGATAATGAACGGAATGTTATTAGTTGCCCTACATAAGCTTTTTTCT
+
^__`cccce^`a[YYbbYbZUb^SX`aSbeeH^OU^UW^cd]e_WaH\W_bH\VM_GTZZMZZZ^cBBBBBBBBBBBBBBBBBBBBBBBB
@FCC1GLHACXX:7:1101:15850:1958#CGGACGGA/2
GTATGAACACTGTACTTATATCTCACCTGTAGGCTGGGGGATTGGAGGTGGGATTGTCAACCATTTGTGAGTGAGCTTTTGCCTTGATGG
+
___eeeeeggggeghhdghiihhhhiiehgghffhihhhiYc`ghbdfZeghdbghbfhegg`gdeeeebb_b]bdccccccccccbccb
@FCC1GLHACXX:7:1101:15945:1960#CGGACGGA/2
TTTTTCTACAGGATTGTTTTGGCATCTTTGTTGAAAAAAACTGCTATACCATGTAGGCCTATTTCTGGACTCTGTTGTGTTCCTATTTTC
+
bb_eeeeegfffedhfeafh_efgfhhiiacghfgiifdfgcgbghf_ghhb`gghhffiihafhgdddgececceeb^]b``bbccbcc
@FCC1GLHACXX:7:1101:15805:1961#CGATGTAT/2
CTCGGAATTTTCTTCCAACATCAATGTTTTCATTATCAATCTGACCAGGACGGTTTCCTTTCATATTACACTACTTTCTATGGCTGCTAT
+
bbbeeeeegggfgiiiiiiiiiiiiiiiiiiiiiiiiiiiiiiiiiiiihghheghiiiiiiihiihiiigggggeeeeeeeccdcccbc
@FCC1GLHACXX:7:1101:15969:1966#CGGACGGA/2
GACCTCTCTTCTAACCACAGGAACTCACGCCATTCTTTTCATTTTCCTTTGTTCTGCTTCTTCTCCCAGTAAGAAAACATCTCCCTTCTT
+
__aceeeegggggiiihiiiiiiiiihiiihiiihiiiighiiiibgihiiihhhhiihiihhhiiiiihihhhhfggfgeeeeeddddd
@FCC1GLHACXX:7:1101:15888:1968#CGGGTTTC/2
CAGTAATTGCAAGACCGACCTCGGCGTCCAATCGGTCCGCACGAAGAGCGTGACGAGCAGCACAGTTAGATCCAGAGAACCAACAAGCAC
+
bbbceeeegggggiiiiiiiiihihieehhhiiiifhiiiggeecccccccccccccccccccccbcccccc`bcccccccccccccbcc
@FCC1GLHACXX:7:1101:15922:1974#ATCACGAT/2
GTCGTCAATTGACGGTAATCAGAAACGCGAATCGTCACCAAAGAAACCGGGCACTGCCGCATACGTCTTGCTCACACAACAGGAGGGATG
+
_abeeeeegggggiihiiiiihiiiiihiffeghhihhidhhfhhiiiggeccccccccccccccbacccccccccbcacaccaccc]^a
@FCC1GLHACXX:7:1101:15761:1976#ATCACGAT/2
GTCGTCAATTGTGATGTTTTCTGTGGTAACTTTCACTCGCAGAATCTAAACCAAAAGCGTCTGCTCGACGCAAAATCCGTTTATAAACTG
+
b__eeeeegggeghiifhiihihdgheghhihigdfiiiiiiiihihiidghhiighihhhihiiiggeecccccccbccc`acd_bccb
@FCC1GLHACXX:7:1101:15999:1978#ATCACGAT/2
GTCGTCAATTTCGTCGAGCAGTGGTTGGCGGATTTCCGGAAGTTTCTCCGGACGGTCAAAGATTCAGACGGGGAGCGATCGCTAAAAAAC
+
__aeccccgea[b``bH[Q_dQYZXbVb[`eg[_agcgdff[VM^\VV_BBBBBBBBBBBBBBBBBBBBBBBBBBBBBBBBBBBBBBBBB
@FCC1GLHACXX:7:1101:15950:1983#CGGACGGA/2
CTATTGCTGAACTGCCAGTTACTTGACATAAATGTCCTTACTGTTAAACCTAATTTAGCTGAAATTTCTGCTCTTTGCAGTCAAAGATAT
+
bbbeeeeegggggiiiiiiiiiiiiiiiihiiihhiiiiiiiiiiihiiiihiiiiihihihiihihiihiiihiiiiihhhhefggfge
@FCC1GLHACXX:7:1101:15989:1995#ATCACGAT/2
GTCGTCAATTAATAATCCGAAACTCCTCTCGCTTCCGTCCCCGGATCGTTCCACGCGTTTCCAGCTCTTCCATCCCAGTCCAGTATGTGG
+
babeeeeegggggiiiiiiiiiiiiihiiiiiiiiiiiiiiiihhiiiifggfgeec_ccccdccccccccceccccccccbcbbddccc
@FCC1GLHACXX:7:1101:15873:1998#TTAGGCAT/2
CAGTAATTGTACTGTGAGTTCACCTTTAATGCTTTATTAGTCCATCAAAATGGATTCGCGTTTCAGAATCTCTACAAGATTTTAGCATAC
+
abbceeeegegggighhifgiiiiiiiiiiiiiiiiiiiihiiiiiihiiiiiiiihiiiiihihhiiiiiiiihgfggggeeeeeeddd
@FCC1GLHACXX:7:1101:16175:1846#ATCACGAT/2
GTCGTCAATTGTAGTAGTGAGAAGACTTATGTTTGACTCCCTCTCACCACTATATGTAAACACAAAGCACTTGGTTTATCTGTCAAAACA
+
_aaecceegg^[YQ[[bQ`Y[S^`J`XQXbbQQ^Xdada^^aZ^aaggh_ZafcfaNXXWXbafaZe`d`gZdgg\dd`gbc^becHZ_\
@FCC1GLHACXX:7:1101:16101:1847#ATCACGAT/2
GTCGTCAATTTGTTCTATATTTTCGGTATCATACCATACCGATACGATACAACTACCAAAAAATATGTGCTCATCAGACGAGAACAAATA
+
aa_eeeeegggggiiiiiiiiiiiiighiiiiiiiiiiiiiiiiiiiihiiihiiiiiigggeedddddddccccccccccccccccccc
@FCC1GLHACXX:7:1101:16146:1852#CGATGTAT/2
CTCGGAATTAGTCTAGGGCATTTGAACAGCTTGAAAGTTTTTAATAATGTCCTACAGCCCTGTACGTTAAGATGTTGCTGATCCATATGA
+
abbeeceegggggiiiiiiiiiiiiiihhiiiiiiiifhiiiiiiiiiihihiiiiiiiiiihiiighhiihgggfggeeeeeedbdddd
@FCC1GLHACXX:7:1101:16015:1855#TTAGGCAT/2
CAGTAATTCGTCCACCACCTCGAACTCATCCCTGTCGATCGTCACGCGTCTGCCTATGCGAGCTCTATCGCGCTCGGCTCTTCCAGCCAG
+
abbeeeeeggggfhiiiiiiihiiiihhiiiihhgiiiiihhifhiiidgddegggeeeecccccccccccccaccccccbccccccccc
@FCC1GLHACXX:7:1101:16241:1871#ATCACGAT/2
GTCGTCAATTTCTTTGTGTTTTTTGTTTTAATCATTTGAAAAGTAAGCCAGCTTCACGCTTACAGTCACCCCACAGTTATGGATCAACTA
+
a_aeceeegggggiiigfghiiiihhiiihiiihiiihiiiiighiiiiiihiiihiiiiihiigfggggeeeccdbccdcccccccccc
@FCC1GLHACXX:7:1101:16035:1880#CGATGTAT/2
CTCGGAATTAGTGAAAAGCATAAAACGATGGAAGGTGGAAGTGCCACTGAAGACGTGTGTATTCATTGGAAATGAGACAAAGATAAACAC
+
aabeeeeegcc``fggfff`dcebghfhbffaccbYac^fgX^ccafdhae\\a`Z_\b_cdffdddd`Z`^_adeebddd]bZ]``RZ^
@FCC1GLHACXX:7:1101:16117:1882#ATCACGAT/2
GTCGTCAATTTCAAACTCTTTGCGAAGTTCCTCGTACACTTTAGCTACCTCCTCCTCAGACGAGCATCCAACAAGCAGATCATCAACATA
+
_abeceeegggggiiiiiiiiihihfhffhiiiiiiiihiiihiiihihhhhhhhiiiiiiiggeeeeddbdccbacccbcccccbcccc
@FCC1GLHACXX:7:1101:16140:1888#CGATGTAT/2
CTCGGAATTTTCCGTCGATTAGAACGTGGTCGATTTGGTTATCGGTTAGATTATCGGCTGATCTCCAGGTGACCTTATGGATATCTTTGC
+
b__eeeeegggechghiiihhihhfhfhiefhhiiiiicgdghighhfhhhdfhffdeee_`Z___ZZb]ZRT_`bbccbbbccb___YY
@FCC1GLHACXX:7:1101:16102:1896#CGATGTAT/2
CTCGGAATTTGTTCTATGTCTCGATCTCTCCCTATCTCGATGGTCCCTTCGATATCGGGATGTGGAGAGGCGACTGTAGCTGGATGAAAC
+
_bbeeeeegggggiiiiiiiiiiffiihghiidfghihfghhhafhifhgdgfhifiihhhh`fdggegeecZ^_c_bbcccc_bbbbbY
@FCC1GLHACXX:7:1101:16188:1901#ATCACGAT/2
GTCGTCAATTAACTTTAACAAACTTAACTTTATTAAAACTTGTTCGAACGCGTCGCGATGTTGCCTCTTCGGTTGGCGGGTGAACTAATA
+
_aaeeeeegggggiiiiiiiiiiiiiiiiiihiiiiiiiiiiiihiifhhhiiiiigeecddddccccccccccccccccT[[bbbbccc
@FCC1GLHACXX:7:1101:16246:1903#CGATGTAT/2
CTCGGAATTCAGTGCGATTGCTTTTACGTTGCGTTGTTTCCGAGAGCAGAAAGGTGCTCAGTCAGTATGACGATGTTGAGCTAAAATAAC
+
bbbeeeeegggggihigiiihiiiiiiiihihhhhihiiiiehiiiiiiihhii^dggggedeeeededddccccaccccccccccdccc
@FCC1GLHACXX:7:1101:16042:1903#ATCACGAT/2
GTCGTCAATTTTCTGGCTTCGCGTTCGGATTCCAGAAGCGTCAGGATAAAAAAAGTCTAAAATCGTCACCTTCGCGAGCCAAGGACCCGG
+
___cecceggggeadffffhiiihihhihfaefhhhhhiihhifddeffhffeec]`dcbccdcacccaYY]`aaaccX[bbP^a^W^]a
@FCC1GLHACXX:7:1101:16063:1912#CGGACGGA/2
AGGATAAACTGGAAATGGCAATGTTTTCAACATAAACATTTCAATAGCTATTGATGTCATCAATATATTAAGTATCCTATAAATATACAT
+
__beeeeegggggiiiiihhiiiiiiiiiiiihiiifhiihihghihiiihhhiiihiiiiihhiiiiihiighifiihihiiiiiiggg
@FCC1GLHACXX:7:1101:16108:1920#TTAGGCAT/2
CAGTAATTCCTGATGGAATCTTCAAGGTAATTCGTCCTAAAATAAAATAAAAGTTAGAACTAAATCATATGAATCACCTGTAGTGCCATC
+
b_bcceeeggggghihiffhiihhiiibeghihhfhiiiihiihiihhiihihffhhfhiiihhihhfhiiiihiiihiffggegfgeee
@FCC1GLHACXX:7:1101:16150:1925#CGATGTAT/2
CTCGGAATTTGATTTTTGTCTATGGAGCAACGCACTGTGCGTCGGATACTTACGAAGGCGATCCCAATAGGGTCCTAAAGCCCTGTCCCA
+
b_beeeeeggfgfiiiiiffhhiiiih_egcfacffggfhihhhigfhihhhfgggeeecaccccT]bcccaccccccccccacccbccc
@FCC1GLHACXX:7:1101:16072:1937#CGGACGGA/2
GCTGACTGGCCAGTATCAATGTTACCAGACTACTGGGTAAAATTATTAATAATGAAAGCTAATGTTTTGTGGTTTGCACAGTCGCATTGT
+
bbbeeeeegfgggaghiiiiihihiihhfhiiiiiiibfgfghiiiifgihiihiiiiiiiiiiefghheghfhfedgeddZ_cb`cacb
@FCC1GLHACXX:7:1101:16119:1938#CGATGTAT/2
CTCGGAATTCACGGCATTCAGTGTACAGGGCAAAGGGTTGTTCCAGTACACCAGAATGCCTTTTGGCCTTGTAAACAGCCCAGCCACCTT
+
___eeeceggggghihiiiiiihffhhiiihiihggheghiigifhdghighfiiiiihhhiggggeeeeedddddddcccccccccccc
@FCC1GLHACXX:7:1101:16005:1943#TTAGGCAT/2
[truncated: 727,282 more chars]
