# Supplementary material for: Genome-wide SNPs lead to strong signals of geographic structure and relatedness patterns in the major arbovirus vector, Aedes aegypti
Source: BMC Genomics. 2014 Apr 11;15:275. doi: 10.1186/1471-2164-15-275 (PMC4023594; doi:10.1186/1471-2164-15-275)
Supplement: Additional file 4 — The compressed archive contains DDemux executables for Widows (ddemux.exe) and Linux (ddemux), small Illumina fastq sequencing files (20000_R1.fq and 20000_R2.fq) as test input files, configuration file (config.txt) and README file (README.txt). [file 1471-2164-15-275-S4.zip › Additional file 4_DDemux/DDemux/config.txt]

#--------------------------------------------------------------------
# This is the configuration file necessary for execution of the
# DDemux v1.0 program.
# It contains parameters for demultiplexing 
# paired-end Illumina sequence files.  
# This file needs to contain all of the following sections:
#	Input directory:
#	Output directory:
#	Maximum number of mismatches:
#	Number of reads:
#	Number of lines per record:
#	Input file(s) name(s):
#	Number of barcodes:
#	Barcodes:
#	Overhangs:
#	Samples:
# DDemux supports demultiplexing based on the combination of 
# barcodes and restriction enzyme overhangs on two reads. 
# Absence of a barcode or RE overhang is defined as "". 
#--------------------------------------------------------------------


# Specify the location of the directory with your input files.
Input directory:
".\"

# Specify the directory where you want the demultiplexed files to be created in.
Output directory:
".\ddemuxed\"

# Specify the maximum number of mismatches allowed in the barcode and overhang.
Maximum number of mismatches:
1

# Specify the number of Illumina read files (SE or PE/indexing read).
# Maximum number is 2.
Number of reads:
2

# Refers to the number of lines per read in the .fq file.
# Leave 4 for the standard fastq files. 
Number of lines per read:
4

# Specify the name(s) of input file(s) in the following format: 
# read, "filename"
# Please note that the number of file names must match number of reads.
# For example:
# 1, "20000_R1.fastq"
# defines 20000_R1.fastq file as read one
Input file(s) name(s):
1, "20000_R1.fq"
2, "20000_R2.fq"

# Specify the number of barcodes per read in the following format:
# read, number of barcodes
# Number of barcodes must be specified for each read and must be >=1.
Number of barcodes:
1, 24
2, 3

# Specify the list of barcode sequences in the following format:
# read, barcode number, "barcode sequence"
# You must use "" as the barcode sequence if the read does not contain 
# barcodes. For example: 
# 2, 1, "" 
# specifies that there are no barcodes in the read 2.  
Barcodes:
1, 1,  "GCTGA"
1, 2,  "GTAGT"
1, 3,  "AACCA"
1, 4,  "ACGCT"
1, 5,  "CTTGG"
1, 6,  "GGTTG"
1, 7,  "TAGTA"
1, 8,  "TTACC"
1, 9,  "ACAGTG"
1, 10, "TATAAT"
1, 11, "AGTCAA"
1, 12, "TAGTTT"
1, 13, "GAGTGG"
1, 14, "GCCAAT"
1, 15, "CCAACA"
1, 16, "CTGTAA"
1, 17, "ATGTCAC"
1, 18, "GTGAAAC"
1, 19, "AGTTCCA"
1, 20, "TATAATG"
1, 21, "TACAGCA"
1, 22, "CAAAAGT"
1, 23, "CGATGTA"
1, 24, "GGTAGCA"
2, 1,  "GTCGTC"
2, 2,  "CTCGG"
2, 3,  "CAGT"

# Specify the restriction enzyme overhang in the following format:
# read, "overhang sequence"
# You must use "" as the overhang sequence if the read does not contain 
# an overhang. For example: 
# 2, "" 
# specifies that there is no overhang in the read 2. 
Overhangs:
1, "CATG"
2, "AATT"

# Specify the demultiplexing scheme for samples in the following format:
# read 1 barcode number, read 2 barcode number, sample name
# For example:
# 5, 3, In501
# specifies that the combination of barcode 5 on read 1 AND barcode 3 on read 2 
# defines the sample In501.
Samples:
3, 1, Vi10-1
4, 1, Vi10-2
5, 1, Vi10-3
6, 1, Vi10-4
7, 1, Vi10-5
8, 1, Vi12-1
11, 1, Vi12-2
12, 1, Vi12-3
13, 1, Vi12-4
14, 1, Vi12-5
15, 1, Vi23-1
16, 1, Vi23-2
19, 1, Vi23-3
20, 1, Vi23-4
21, 1, Vi23-5
3, 2, Br32-2
4, 2, Br32-1
5, 2, Br47-2
6, 2, Br48-1
7, 2, Br57-1
8, 2, Br22-1
11, 2, Br47-1
12, 2, Br53-1
13, 2, Br22-2
14, 2, Br57-2
15, 2, Br30-2
16, 2, Br48-2
19, 2, Br26-1
20, 2, Br30-1
21, 2, Br46-1
22, 2, Br46-2
23, 2, Br26-2
3, 3, In526
4, 3, In501a
5, 3, In501
6, 3, In535
7, 3, In534
8, 3, In554
11, 3, In553
12, 3, In527
13, 3, In521
14, 3, In547
15, 3, In556
16, 3, In557
19, 3, In525
20, 3, Neg
