# Supplementary material for: Genome-wide SNPs lead to strong signals of geographic structure and relatedness patterns in the major arbovirus vector, Aedes aegypti
Source: BMC Genomics. 2014 Apr 11;15:275. doi: 10.1186/1471-2164-15-275 (PMC4023594; doi:10.1186/1471-2164-15-275)
Supplement: Additional file 4 — The compressed archive contains DDemux executables for Widows (ddemux.exe) and Linux (ddemux), small Illumina fastq sequencing files (20000_R1.fq and 20000_R2.fq) as test input files, configuration file (config.txt) and README file (README.txt). [file 1471-2164-15-275-S4.zip › Additional file 4_DDemux/DDemux/README.txt]

README version 1.0

Date: 30-Oct-2013
Author: Igor Filipovic 
Contact: filipovic.igor@gmail.com
Software: ddemux v1.0

Publication: Genome-wide SNPs lead to strong signals of geographic structure 
and relatedness patterns in the major arbovirus vector, Aedes aegypti.
BMC Biology (submitted)

Description: This program performs demultiplexing of fastq files that accomodates various
indexing schemes.

Files included: 
 - ddemux.exe  (windows executable)
 - ddemx       (linux executable)
 - 20000_R1.fq (fastq Illumina P1 sequence subset of 45 samples labeled with 17 P1 barcodes)
 - 20000_R2.fq (fastq Illumina P2 sequence subset of 45 samples labeled with 3 P2 barcodes)
 - config.txt  (configuration file with parameters required to demultiplex the included 
fastq sequence subset)
 - readme.txt

Installation:  Extract appropriate executable into a working directory.

Basic operation:  Once the program is started, you have to specify the configuration file which
contains all the necessary parameters. Parameter details are explained in the configuration
file itself. Configuration file name can be passed as a command line parameter
(e.g. "ddemux config.txt"). Once the configuration file is loaded, you can change: input
directory, output directory, and a maximum number of nucleotide mismatches allowed in the
barcode and overhang sequence.

Output: Program generates fastq files demultiplexed according to the barcoding scheme defined
in the configuration file.
