# Supplementary material for: Genome-wide SNPs lead to strong signals of geographic structure and relatedness patterns in the major arbovirus vector, Aedes aegypti
Source: BMC Genomics. 2014 Apr 11;15:275. doi: 10.1186/1471-2164-15-275 (PMC4023594; doi:10.1186/1471-2164-15-275)
Supplement: Additional file 5 — Compressed bash scripts that take individually sorted raw sequences and output files ready for SNP calling. The compressed archive contains two scripts: preprocess_paired_reads.sh that also invokes sort_paired_reads.sh. preprocess_paired_reads.sh performs conversion of sequence quality score into the Sanger format, ensuring standardization of sequence data generated by various Illumina machines with different Q score set-ups. Sequences are then filtered with FASTX-Toolkit, trimmed to a desired reads length and filtered based on the Phred score. After these processes, reads are sorted and matched as pairs, while orphans are kept in separate files (for P1 and P2 reads). Reads are then uniquely aligned in Bowtie, as described in Materials and Methods. The final output file contains concatenated uniquely aligned reads for each sample ready for the SNP calling pipeline. [file 1471-2164-15-275-S5.zip › Scripts/preprocess_paired_reads.sh]

#!/bin/bash
# ------------------------------------------------------
# preprocess_paired_reads.sh 
#
# bash script for preparing the sequences for SNP calling
# ------------------------------------------------------

{
_data_set=Pedigree2	
_identifier=@D8QSB6V1
_scripts_file_path=/home/ubuntu/Documents
_input_files_path=/home/working/Edward/working/$_data_set
_working_files_path=/home/working/RAMDisk/$_data_set
_output_files_path=$_input_files_path/trimmed

#trimmer parameters
_trimmed_output_files_path=$_input_files_path/trimmed
_trimmed_fragment_size=90
_input_quality_encoding_base=33
_output_quality_encoding_base=33
_quality_encoding_base=$_output_quality_encoding_base
_quality_threshold=13

#bowtie parameters
_bowtie_path=/home/working/bowtie
_bowtie_index=AaegSCL1
_bowtie_index_path=$_bowtie_path/indexes
_min_size=$_trimmed_fragment_size
_max_size=380


read -p "Press [Enter] key to start ..."
#clear;
mkdir $_trimmed_output_files_path
mkdir $_working_files_path
mkdir $_working_files_path/trimmed
cd $_input_files_path

_input_files_filter=*.fq.gz
for file in $_input_files_filter;
	do 
	date
	echo "Trimming "$file" to "$_trimmed_fragment_size"bp using "$_quality_threshold" as quality threshold  ... "
	gunzip -d -c -f -k $_input_files_path/$file \
	| fastq_quality_converter -n -Q$_input_quality_encoding_base \
	| fastq_quality_converter -a -Q$_quality_encoding_base \
	| sed 's/\%/\&/g' \
	| fastx_trimmer -l $_trimmed_fragment_size -Q$_quality_encoding_base -v \
	| fastq_quality_trimmer -t $_quality_threshold -l $_trimmed_fragment_size -Q$_quality_encoding_base -v \
	| gzip -f 1> $_trimmed_output_files_path/${file%.*.*}.trimmed.fq.gz
	echo " done."
done

#read -p "Press [Enter] key to continue ..."
#clear
_input_files_path=$_trimmed_output_files_path
_output_files_path=$_input_files_path
_working_files_path=/home/working/RAMDisk/$_data_set
_working_output_files_path=$_working_files_path/trimmed
_bowtied_output_files_path=$_working_files_path/bowtied

mkdir $_output_files_path/matched
mkdir $_output_files_path/orphans
mkdir $_output_files_path/bowtied
mkdir $_output_files_path/bowtied/unaligned
mkdir $_working_files_path
mkdir $_working_files_path/bowtied
mkdir $_working_files_path/bowtied/unaligned

cd $_input_files_path
_input_files_filter=*_1.trimmed.fq.gz
for file in $_input_files_filter;
	do 
	#echo $file;
	_read=${file%_1.*.*.*}
	_read1=${file%_1.*.*.*}_1.trimmed.fq
	_read2=${file%_1.*.*.*}_2.trimmed.fq

	date
	echo -ne "Decompressing "$_read1.gz"  ... "
	gunzip -d -c -f -k $_input_files_path/$_read1.gz 1>$_working_files_path/$_read1
	echo " done."

	echo -ne "Decompressing "$_read2.gz"  ... "
	gunzip -d -c -f -k $_input_files_path/$_read2.gz 1>$_working_files_path/$_read2
	echo " done."

	date
	echo -ne "Matching and sorting reads between "$_read1" and "$_read2"  ... "
	$_scripts_file_path/sort_paired_reads.sh $_working_files_path/$_read1 $_working_files_path/$_read2 $_identifier
	echo " done."

#read -p "Press [Enter] key to continue ..."
#Aligning pairs...
	date
	echo "Aligning "${_read1%.*.*}.trimmed.matched.fq" and "${_read2%.*.*}.trimmed.matched.fq" paired reads to "$_bowtie_index" with segment size between "$_min_size"bp and "$_max_size"bp ..."
	bowtie -n 3 -m 1 -p 16 -t \
	--tryhard \
	--chunkmbs 2048 \
	--phred$_quality_encoding_base-quals \
	--minins $_min_size \
	--maxins $_max_size \
	--al $_bowtied_output_files_path/${file%_1.*.*.*}.fq \
	--un $_bowtied_output_files_path/unaligned/${file%_1.*.*.*}.fq \
	-1 $_working_files_path/${_read1%.*.*}.trimmed.matched.fq \
	-2 $_working_files_path/${_read2%.*.*}.trimmed.matched.fq \
	$_bowtie_index_path/$_bowtie_index \
	$_bowtied_output_files_path/${file%_1.*.*.*}.pairs.$_bowtie_index.bowtie

#Aligning singles...
#read -p "Press [Enter] key to continue ..."
	echo -ne "Combining orphans and unaligned paired reads into "${file%_1.*.*.*}.singles.fq"  ... "
	cat \
	$_working_files_path/bowtied/unaligned/${file%_1.*.*.*}_1.fq \
	$_working_files_path/bowtied/unaligned/${file%_1.*.*.*}_2.fq \
	$_working_files_path/${file%_1.*.*.*}_1.trimmed.ORPHAN.fq \
	$_working_files_path/${file%_1.*.*.*}_2.trimmed.ORPHAN.fq \
	> $_working_files_path/${file%_1.*.*.*}.trimmed.singles.fq
#	cat \
#	<(gunzip -d -c -f -k $_input_files_path/bowtied/unaligned/${file%_1.*.*.*}_1.fq.gz) \
#	<(gunzip -d -c -f -k $_input_files_path/bowtied/unaligned/${file%_1.*.*.*}_2.fq.gz) \
#	<(gunzip -d -c -f -k $_input_files_path/${file%_1.*.*.*}_1.trimmed.ORPHAN.fq.gz) \
#	<(gunzip -d -c -f -k $_input_files_path/${file%_1.*.*.*}_2.trimmed.ORPHAN.fq.gz) \
#	> $_working_files_path/${file%_1.*.*.*}.trimmed.singles.fq
#	echo " done."
#read -p "Press [Enter] key to continue ..."
	date
	echo "Aligning "${file%_1.*.*.*}.singles.fq" single reads to "$_bowtie_index" ..."
	bowtie -n 3 -m 1 -p 16 -t \
	--tryhard \
	--chunkmbs 2048 \
	--phred$_quality_encoding_base-quals \
	--minins $_min_size \
	--maxins $_max_size \
	--al $_bowtied_output_files_path/${file%_1.*.*.*}_s.fq \
	--un $_bowtied_output_files_path/unaligned/${file%_1.*.*.*}_s.fq \
	$_bowtie_index_path/$_bowtie_index \
	$_working_files_path/${file%_1.*.*.*}.trimmed.singles.fq \
	$_bowtied_output_files_path/${file%_1.*.*.*}.singles.$_bowtie_index.bowtie

	date
	echo -ne "Combining singles ad paired alignments into "${file%_1.*.*.*}.$_bowtie_index.bowtie"  ... "
	cat \
	<(sed -n '/\t0\t/p' $_bowtied_output_files_path/${file%_1.*.*.*}.pairs.$_bowtie_index.bowtie) \
	<(sed -n '/\t0\t/p' $_bowtied_output_files_path/${file%_1.*.*.*}.singles.$_bowtie_index.bowtie) \
	> $_bowtied_output_files_path/${file%_1.*.*.*}.$_bowtie_index.bowtie
	echo " done."
#break

#Gzip to storage and cleanup

	date
	cd $_bowtied_output_files_path/unaligned
	for file_to_gzip in *.*;
	do 
		echo -ne "Compressing and deleting "$file_to_gzip"  ... "
		gzip -f -c -9 $file_to_gzip > $_output_files_path/bowtied/unaligned/$file_to_gzip.gz
		rm $file_to_gzip
		echo " done."
	done

	cd $_bowtied_output_files_path
	for file_to_gzip in *.*;
	do 
		echo -ne "Compressing and deleting "$file_to_gzip"  ... "
		gzip -f -c -9 $file_to_gzip > $_output_files_path/bowtied/$file_to_gzip.gz
		rm $file_to_gzip
		echo " done."
	done

	cd $_working_files_path
	for file_to_gzip in *.*;
	do 
		echo -ne "Compressing and deleting "$file_to_gzip"  ... "
		gzip -f -c -9 $file_to_gzip > $_output_files_path/$file_to_gzip.gz
		rm $file_to_gzip
		echo " done."
	done
done
} 2>&1 | tee preprocess_paired_reads.log
