# Supplementary material for: Genome-wide SNPs lead to strong signals of geographic structure and relatedness patterns in the major arbovirus vector, Aedes aegypti
Source: BMC Genomics. 2014 Apr 11;15:275. doi: 10.1186/1471-2164-15-275 (PMC4023594; doi:10.1186/1471-2164-15-275)
Supplement: Additional file 5 — Compressed bash scripts that take individually sorted raw sequences and output files ready for SNP calling. The compressed archive contains two scripts: preprocess_paired_reads.sh that also invokes sort_paired_reads.sh. preprocess_paired_reads.sh performs conversion of sequence quality score into the Sanger format, ensuring standardization of sequence data generated by various Illumina machines with different Q score set-ups. Sequences are then filtered with FASTX-Toolkit, trimmed to a desired reads length and filtered based on the Phred score. After these processes, reads are sorted and matched as pairs, while orphans are kept in separate files (for P1 and P2 reads). Reads are then uniquely aligned in Bowtie, as described in Materials and Methods. The final output file contains concatenated uniquely aligned reads for each sample ready for the SNP calling pipeline. [file 1471-2164-15-275-S5.zip › Scripts/sort_paired_reads.sh]

#!/bin/bash
# ------------------------------------------------------
# sort_paired_reads.sh 
#
# Bash script for matching and sorting paired reads.
# This script is called by the preprocess_paired_reads.sh
# script
#
# usage: sort_paired_reads.sh read_R1.fq read_R2.fq identifier
#
# where "read_R1.fq" and "read_R2.fq" are paired sequence reads
# in fastq format and "identifier" is an instrument name (or 
# identifier starting with "@" i.e. "@FCC1GLHACXX").
# ------------------------------------------------------

_sort_tmp="/mnt/working/RAMDisk/tmp"
if [ ! -d "$_sort_tmp" ]; then
	mkdir $_sort_tmp
fi
_input_files_path=""
basename1=` echo $1 | sed s/.fq// `
basename2=` echo $2 | sed s/.fq// `

#gunzip -d -c -f -k $_input_files_path/$1 \

awk '{if($0~/'$3'/){if(i>0){printf "\n"$0}else{printf $0}}else{printf "\t"$0};i++}END{printf "\n"}' $1 \
| awk -F "\t" '{split($1,a," ");print a[1]"\t"$1"\t"$2"\t"$3"\t"$4;}' \
| sort --compress-program=gzip --temporary-directory=$_sort_tmp --parallel=16 -t $'\t' -f -k 1,1 > $basename1"_sorted_tab.txt"

#gunzip -d -c -f -k $_input_files_path/$2 \

awk '{if($0~/'$3'/){if(i>0){printf "\n"$0}else{printf $0}}else{printf "\t"$0};i++}END{printf "\n"}' $2 \
| awk -F "\t" '{split($1,a," ");print a[1]"\t"$1"\t"$2"\t"$3"\t"$4;}' \
| sort --compress-program=gzip --temporary-directory=$_sort_tmp --parallel=16 -t $'\t' -f -k 1,1 > $basename2"_sorted_tab.txt"

join -t $'\t' -1 1 -2 1 $basename1"_sorted_tab.txt" $basename2"_sorted_tab.txt" | awk -F "\t" -v basename1=$basename1 -v basename2=$basename2 '{print $2"\n"$3"\n"$4"\n"$5 > basename1".matched.fq"; print $6"\n"$7"\n"$8"\n"$9 > basename2".matched.fq"}'
join -t $'\t' -v 1 -1 1 -2 1 $basename1"_sorted_tab.txt" $basename2"_sorted_tab.txt" | awk -F "\t" -v basename1=$basename1 '{print $2"\n"$3"\n"$4"\n"$5 > basename1".ORPHAN.fq"}'
join -t $'\t' -v 2 -1 1 -2 1 $basename1"_sorted_tab.txt" $basename2"_sorted_tab.txt" | awk -F "\t" -v basename2=$basename2 '{print $2"\n"$3"\n"$4"\n"$5 > basename2".ORPHAN.fq"}'
rm $basename1"_sorted_tab.txt"
rm $basename2"_sorted_tab.txt"
