# Supplementary material for: Genome-wide SNPs lead to strong signals of geographic structure and relatedness patterns in the major arbovirus vector, Aedes aegypti
Source: BMC Genomics. 2014 Apr 11;15:275. doi: 10.1186/1471-2164-15-275 (PMC4023594; doi:10.1186/1471-2164-15-275)
Supplement: Additional file 6 — Source SNP and genotyping data in VCF. Compressed Variant calling format (VCF) file for a set of 18,147 SNPs filtered from the Stacks catalogue. Information field contains predicted SNP effects. Imputed individual genotypes from this file were used for the population genetic analyses. Additional file 6b is a tab delimited file with SNP positions in the improved chromosome assembly by Juneja et al. [30], where the last field (ID) corresponds to the ID field in VCF. [file 1471-2164-15-275-S6.zip]

Archive with 2 entries (2 files):
- Additional file 5.vcf
- Additional file 5 table .txt
