# Supplementary material for: Genome-wide SNPs lead to strong signals of geographic structure and relatedness patterns in the major arbovirus vector, Aedes aegypti
Source: BMC Genomics. 2014 Apr 11;15:275. doi: 10.1186/1471-2164-15-275 (PMC4023594; doi:10.1186/1471-2164-15-275)
Supplement: Additional file 6 — Source SNP and genotyping data in VCF. Compressed Variant calling format (VCF) file for a set of 18,147 SNPs filtered from the Stacks catalogue. Information field contains predicted SNP effects. Imputed individual genotypes from this file were used for the population genetic analyses. Additional file 6b is a tab delimited file with SNP positions in the improved chromosome assembly by Juneja et al. [30], where the last field (ID) corresponds to the ID field in VCF. [file 1471-2164-15-275-S6.zip › Additional file 5.vcf]

##fileformat=VCFv4.0
##fileDate=20130619
##source="Stacks v1.01"
##INFO=<ID=NS,Number=1,Type=Integer,Description="Number of Samples With Data">
##INFO=<ID=AF,Number=.,Type=Float,Description="Allele Frequency">
##FORMAT=<ID=GT,Number=1,Type=String,Description="Genotype">
##FORMAT=<ID=DP,Number=1,Type=Integer,Description="Read Depth">
##FORMAT=<ID=GL,Number=.,Type=Float,Description="Genotype Likelihood">
##SnpEffVersion="3.3h (build 2013-08-20), by Pablo Cingolani"
##SnpEffCmd="SnpEff  AaegSCL1 IfBrInViGv.vcf "
##INFO=<ID=EFF,Number=.,Type=String,Description="Predicted effects for this variant.Format: 'Effect ( Effect_Impact | Functional_Class | Codon_Change | Amino_Acid_change| Amino_Acid_length | Gene_Name | Transcript_BioType | Gene_Coding | Transcript_ID | Exon  | GenotypeNum [ | ERRORS | WARNINGS ] )' ">
#CHROM	POS	ID	REF	ALT	QUAL	FILTER	INFO	FORMAT	Br22-1	Br22-2	Br26-1	Br26-2	Br30-1	Br30-2	Br32-1	Br32-2	Br46-1	Br46-2	Br47-1	Br47-2	Br48-1	Br48-2	Br53-1	Br57-1	Br57-2	Gv10-A-01	Gv10-B-10	Gv10-C-01	Gv10-E-04	Gv10-E-05	Gv10-E-06	Gv10-E-07	Gv10-F-10	Gv10-G-05	Gv10-G-06	Gv10-G-07	Gv10-G-08	Gv10-H-05	Gv10-H-06	Gv10-H-08	Gv10-H-09	Gv10-H-10	In501	In501a	In521	In525	In526	In527	In534	In535	In547	In553	In554	In556	In557	Vi10-1	Vi10-2	Vi10-3	Vi10-4	Vi10-5	Vi12-1	Vi12-2	Vi12-3	Vi12-4	Vi12-5	Vi23-1	Vi23-2	Vi23-3	Vi23-4	Vi23-5
supercont1.1002	55752	61	C	T	.	PASS	NS=54;AF=0.000:1.000;EFF=INTERGENIC(MODIFIER||||||||||1)	GT:DP:GL	1/1:17:.,.,.	1/1:6:.,.,.	1/1:8:.,.,.	1/1:12:.,.,.	1/1:5:.,.,.	.:0:.,.,.	1/1:5:.,.,.	.:0:.,.,.	1/1:14:.,.,.	1/1:16:.,.,.	1/1:12:.,.,.	1/1:13:.,.,.	1/1:8:.,.,.	1/1:9:.,.,.	1/1:21:.,.,.	1/1:10:.,.,.	1/1:12:.,.,.	1/1:12:.,.,.	0/1:16:.,-15.1299,.	1/1:9:.,.,.	1/1:9:.,.,.	1/1:14:.,.,.	1/1:11:.,.,.	1/1:6:.,.,.	0/1:21:.,-9.19849,.	1/1:5:.,.,.	1/1:16:.,.,.	1/1:15:.,.,.	1/1:18:.,.,.	1/1:6:.,.,.	1/1:20:.,.,.	1/1:13:.,.,.	1/1:5:.,.,.	1/1:17:.,.,.	.:0:.,.,.	1/1:11:.,.,.	1/1:13:.,.,.	.:0:.,.,.	1/1:6:.,.,.	1/1:15:.,.,.	1/1:12:.,.,.	1/1:15:.,.,.	1/1:13:.,.,.	1/1:7:.,.,.	1/1:10:.,.,.	1/1:7:.,.,.	1/1:8:.,.,.	1/1:8:.,.,.	1/1:11:.,.,.	.:0:.,.,.	.:0:.,.,.	1/1:5:.,.,.	1/1:14:.,.,.	1/1:13:.,.,.	1/1:5:.,.,.	1/1:7:.,.,.	1/1:5:.,.,.	1/1:5:.,.,.	.:0:.,.,.	1/1:6:.,.,.	1/1:8:.,.,.	.:0:.,.,.
supercont1.1002	55803	61	C	T	.	PASS	NS=54;AF=0.000:1.000;EFF=INTERGENIC(MODIFIER||||||||||1)	GT:DP:GL	1/1:17:.,.,.	1/1:6:.,.,.	1/1:8:.,.,.	1/1:12:.,.,.	1/1:5:.,.,.	.:0:.,.,.	1/1:5:.,.,.	.:0:.,.,.	1/1:14:.,.,.	1/1:16:.,.,.	1/1:12:.,.,.	1/1:13:.,.,.	1/1:8:.,.,.	1/1:9:.,.,.	1/1:21:.,.,.	1/1:10:.,.,.	1/1:12:.,.,.	1/1:12:.,.,.	1/1:16:.,.,.	1/1:9:.,.,.	1/1:9:.,.,.	1/1:14:.,.,.	1/1:11:.,.,.	1/1:6:.,.,.	1/1:21:.,.,.	1/1:5:.,.,.	1/1:16:.,.,.	1/1:15:.,.,.	1/1:18:.,.,.	1/1:6:.,.,.	1/1:20:.,.,.	1/1:13:.,.,.	1/1:5:.,.,.	1/1:17:.,.,.	.:0:.,.,.	1/1:11:.,.,.	1/1:13:.,.,.	.:0:.,.,.	1/1:6:.,.,.	1/1:15:.,.,.	1/1:12:.,.,.	1/1:15:.,.,.	1/1:13:.,.,.	1/1:7:.,.,.	1/1:10:.,.,.	1/1:7:.,.,.	1/1:8:.,.,.	0/0:8:.,.,.	1/1:11:.,.,.	.:0:.,.,.	.:0:.,.,.	1/1:5:.,.,.	1/1:14:.,.,.	1/1:13:.,.,.	1/1:5:.,.,.	1/1:7:.,.,.	1/1:5:.,.,.	1/1:5:.,.,.	.:0:.,.,.	1/1:6:.,.,.	1/1:8:.,.,.	.:0:.,.,.
supercont1.1003	145668	75	A	T	.	PASS	NS=52;AF=0.106:0.894;EFF=INTRON(MODIFIER|||||AAEL014084|||AAEL014084-RA|2|1)	GT:DP:GL	1/1:16:.,.,.	1/1:11:.,.,.	1/1:19:.,.,.	1/1:12:.,.,.	1/1:15:.,.,.	1/1:15:.,.,.	1/1:16:.,.,.	1/1:13:.,.,.	1/1:15:.,.,.	1/1:27:.,.,.	1/1:12:.,.,.	1/1:6:.,.,.	1/1:19:.,.,.	1/1:20:.,.,.	1/1:17:.,.,.	1/1:25:.,.,.	1/1:19:.,.,.	.:0:.,.,.	1/1:10:.,.,.	.:0:.,.,.	.:0:.,.,.	1/1:7:.,.,.	1/1:11:.,.,.	1/1:12:.,.,.	1/1:12:.,.,.	1/1:11:.,.,.	1/1:8:.,.,.	1/1:8:.,.,.	1/1:15:.,.,.	1/1:8:.,.,.	1/1:11:.,.,.	1/1:9:.,.,.	1/1:14:.,.,.	1/1:10:.,.,.	1/1:8:.,.,.	.:0:.,.,.	1/1:13:.,.,.	.:12:.,.,.	0/0:17:.,.,.	0/1:11:.,-10.8951,.	.:0:.,.,.	0/1:13:.,-10.2875,.	1/1:15:.,.,.	0/0:6:.,.,.	0/0:5:.,.,.	0/1:16:.,-17.5778,.	1/1:10:.,.,.	.:6:.,.,.	1/1:11:.,.,.	.:0:.,.,.	1/1:6:.,.,.	1/1:12:.,.,.	1/1:9:.,.,.	0/1:11:.,-7.96026,.	0/1:8:.,-8.7889,.	.:0:.,.,.	1/1:7:.,.,.	1/1:12:.,.,.	1/1:14:.,.,.	1/1:7:.,.,.	1/1:10:.,.,.	.:8:.,.,.
supercont1.1004	145004	100	A	G	.	PASS	NS=54;AF=0.241:0.759;EFF=SYNONYMOUS_CODING(LOW||ttG|L376||AAEL014093|||AAEL014093-RA|4|1)	GT:DP:GL	1/1:12:.,.,.	0/0:5:.,.,.	1/1:8:.,.,.	1/1:6:.,.,.	0/0:7:.,.,.	0/0:6:.,.,.	0/1:8:.,-6.08633,.	.:0:.,.,.	0/1:9:.,-8.67756,.	0/1:16:.,-12.1727,.	1/1:6:.,.,.	1/1:10:.,.,.	0/1:7:.,-6.44833,.	0/1:8:.,-8.7889,.	.:7:.,.,.	1/1:9:.,.,.	1/1:16:.,.,.	0/1:9:.,-8.67756,.	0/1:10:.,-8.38619,.	1/1:12:.,.,.	0/0:7:.,.,.	0/0:13:.,.,.	0/1:10:.,-8.38619,.	1/1:5:.,.,.	0/1:8:.,-6.08633,.	0/1:9:.,-5.57228,.	0/1:6:.,-6.59167,.	0/1:12:.,-13.1833,.	1/1:12:.,.,.	0/1:10:.,-8.38619,.	0/1:13:.,-10.2875,.	.:0:.,.,.	1/1:22:.,.,.	1/1:10:.,.,.	.:0:.,.,.	1/1:14:.,.,.	0/1:14:.,-12.8967,.	1/1:11:.,.,.	1/1:14:.,.,.	1/1:10:.,.,.	1/1:5:.,.,.	0/1:9:.,-8.67756,.	1/1:5:.,.,.	1/1:13:.,.,.	1/1:5:.,.,.	.:8:.,.,.	.:10:.,.,.	1/1:9:.,.,.	1/1:10:.,.,.	1/1:8:.,.,.	1/1:10:.,.,.	1/1:12:.,.,.	1/1:9:.,.,.	1/1:9:.,.,.	1/1:17:.,.,.	1/1:9:.,.,.	1/1:9:.,.,.	.:0:.,.,.	.:0:.,.,.	1/1:7:.,.,.	1/1:10:.,.,.	1/1:10:.,.,.
supercont1.1004	145185	101	A	G	.	PASS	NS=51;AF=1.000:0.000;EFF=NON_SYNONYMOUS_CODING(MODERATE|MISSENSE|gaT/gaG|D422E||AAEL014093|||AAEL014093-RA|5|1)	GT:DP:GL	0/0:11:.,.,.	.:0:.,.,.	0/0:7:.,.,.	0/0:5:.,.,.	0/0:5:.,.,.	0/0:6:.,.,.	0/0:8:.,.,.	.:0:.,.,.	0/0:8:.,.,.	0/0:13:.,.,.	0/0:5:.,.,.	0/0:10:.,.,.	0/0:7:.,.,.	0/0:9:.,.,.	0/0:6:.,.,.	0/0:9:.,.,.	0/0:15:.,.,.	0/0:5:.,.,.	0/0:5:.,.,.	0/0:12:.,.,.	.:0:.,.,.	0/0:6:.,.,.	0/0:7:.,.,.	0/0:5:.,.,.	0/0:6:.,.,.	.:0:.,.,.	0/0:6:.,.,.	0/0:6:.,.,.	0/0:12:.,.,.	0/0:8:.,.,.	0/0:11:.,.,.	.:0:.,.,.	0/0:22:.,.,.	0/0:10:.,.,.	.:0:.,.,.	0/0:14:.,.,.	0/0:11:.,.,.	0/0:8:.,.,.	0/0:14:.,.,.	0/0:9:.,.,.	.:0:.,.,.	0/0:8:.,.,.	0/0:5:.,.,.	0/0:12:.,.,.	0/0:5:.,.,.	0/0:7:.,.,.	0/0:9:.,.,.	0/0:9:.,.,.	.:8:.,.,.	0/0:8:.,.,.	0/0:8:.,.,.	0/1:11:.,-10.8951,.	0/1:8:.,-6.08633,.	.:8:.,.,.	0/1:17:.,-14.8484,.	0/1:7:.,-6.44833,.	0/1:9:.,-8.67756,.	.:0:.,.,.	.:0:.,.,.	0/0:8:.,.,.	0/0:9:.,.,.	0/0:8:.,.,.
supercont1.1004	145134	101	A	T	.	PASS	NS=50;AF=0.820:0.180;EFF=SYNONYMOUS_CODING(LOW||gcT|A405||AAEL014093|||AAEL014093-RA|5|1)	GT:DP:GL	0/0:11:.,.,.	.:0:.,.,.	0/0:7:.,.,.	0/0:5:.,.,.	1/1:5:.,.,.	1/1:6:.,.,.	0/1:8:.,-6.08633,.	.:0:.,.,.	0/1:8:.,-6.08633,.	0/1:13:.,-10.2875,.	0/0:5:.,.,.	0/0:10:.,.,.	.:7:.,.,.	0/1:9:.,-8.67756,.	0/1:6:.,-6.59167,.	0/0:9:.,.,.	0/0:15:.,.,.	0/0:5:.,.,.	0/0:5:.,.,.	0/0:12:.,.,.	.:0:.,.,.	1/1:6:.,.,.	1/1:7:.,.,.	0/0:5:.,.,.	.:6:.,.,.	.:0:.,.,.	0/1:6:.,-6.59167,.	0/0:6:.,.,.	0/0:12:.,.,.	0/1:8:.,-6.08633,.	0/1:11:.,-10.8951,.	.:0:.,.,.	0/0:22:.,.,.	0/0:10:.,.,.	.:0:.,.,.	0/0:14:.,.,.	0/1:11:.,-10.8951,.	0/0:8:.,.,.	0/0:14:.,.,.	0/0:9:.,.,.	.:0:.,.,.	0/1:8:.,-6.08633,.	0/0:5:.,.,.	0/0:12:.,.,.	0/0:5:.,.,.	.:7:.,.,.	0/0:9:.,.,.	0/0:9:.,.,.	0/0:8:.,.,.	0/0:8:.,.,.	0/0:8:.,.,.	0/0:11:.,.,.	0/0:8:.,.,.	0/0:8:.,.,.	0/0:17:.,.,.	0/0:7:.,.,.	0/0:9:.,.,.	.:0:.,.,.	.:0:.,.,.	0/0:8:.,.,.	0/0:9:.,.,.	0/0:8:.,.,.
supercont1.1004	145127	101	C	T	.	PASS	NS=49;AF=0.816:0.184;EFF=NON_SYNONYMOUS_CODING(MODERATE|MISSENSE|aGa/aTa|R403I||AAEL014093|||AAEL014093-RA|5|1)	GT:DP:GL	0/0:11:.,.,.	.:0:.,.,.	0/0:7:.,.,.	0/0:5:.,.,.	1/1:5:.,.,.	1/1:6:.,.,.	0/1:8:.,-6.08633,.	.:0:.,.,.	0/1:8:.,-6.08633,.	0/1:13:.,-10.2875,.	0/0:5:.,.,.	0/0:10:.,.,.	.:7:.,.,.	0/1:9:.,-8.67756,.	0/1:6:.,-6.59167,.	0/0:9:.,.,.	0/0:15:.,.,.	0/0:5:.,.,.	0/0:5:.,.,.	0/0:12:.,.,.	.:0:.,.,.	1/1:6:.,.,.	1/1:7:.,.,.	0/0:5:.,.,.	.:6:.,.,.	.:0:.,.,.	0/1:6:.,-6.59167,.	0/0:6:.,.,.	0/0:12:.,.,.	0/1:8:.,-6.08633,.	0/1:11:.,-10.8951,.	.:0:.,.,.	0/0:22:.,.,.	0/0:10:.,.,.	.:0:.,.,.	0/0:14:.,.,.	0/1:11:.,-10.8951,.	0/0:8:.,.,.	0/0:14:.,.,.	0/0:9:.,.,.	.:0:.,.,.	0/1:8:.,-6.08633,.	0/0:5:.,.,.	0/0:12:.,.,.	0/0:5:.,.,.	.:7:.,.,.	0/0:9:.,.,.	0/0:9:.,.,.	0/0:8:.,.,.	0/0:8:.,.,.	0/0:8:.,.,.	0/0:11:.,.,.	0/0:8:.,.,.	.:8:.,.,.	0/0:17:.,.,.	0/0:7:.,.,.	0/0:9:.,.,.	.:0:.,.,.	.:0:.,.,.	0/0:8:.,.,.	0/0:9:.,.,.	0/0:8:.,.,.
supercont1.1008	264731	168	A	G	.	PASS	NS=54;AF=0.565:0.435;EFF=INTRON(MODIFIER|||||AAEL014113|||AAEL014113-RA|1|1)	GT:DP:GL	0/0:10:.,.,.	0/0:6:.,.,.	0/0:5:.,.,.	0/0:10:.,.,.	.:12:.,.,.	0/1:17:.,-14.8484,.	0/0:13:.,.,.	0/0:8:.,.,.	0/0:14:.,.,.	0/0:13:.,.,.	0/1:11:.,-10.8951,.	.:0:.,.,.	0/0:8:.,.,.	0/0:9:.,.,.	0/0:11:.,.,.	0/0:13:.,.,.	0/0:17:.,.,.	0/0:11:.,.,.	0/1:9:.,-8.67756,.	1/1:9:.,.,.	.:9:.,.,.	0/1:7:.,-6.44833,.	0/1:14:.,-12.8967,.	.:6:.,.,.	0/1:10:.,-10.9861,.	1/1:14:.,.,.	1/1:9:.,.,.	0/1:12:.,-10.6512,.	0/1:13:.,-10.2875,.	1/1:9:.,.,.	1/1:13:.,.,.	0/1:15:.,-9.28713,.	0/0:10:.,.,.	0/1:10:.,-4.94602,.	1/1:5:.,.,.	1/1:6:.,.,.	0/0:11:.,.,.	1/1:12:.,.,.	0/1:13:.,-8.17565,.	0/0:8:.,.,.	0/0:10:.,.,.	.:10:.,.,.	1/1:12:.,.,.	0/0:7:.,.,.	0/0:36:.,.,.	0/1:7:.,-6.44833,.	.:13:.,.,.	1/1:8:.,.,.	1/1:13:.,.,.	0/1:7:.,-6.44833,.	0/0:9:.,.,.	.:0:.,.,.	0/0:17:.,.,.	1/1:8:.,.,.	1/1:16:.,.,.	0/1:10:.,-8.38619,.	.:8:.,.,.	0/1:14:.,-12.8967,.	1/1:6:.,.,.	0/1:15:.,-12.5793,.	0/1:14:.,-12.8967,.	1/1:6:.,.,.
supercont1.1008	264732	168	A	T	.	PASS	NS=58;AF=0.000:1.000;EFF=INTRON(MODIFIER|||||AAEL014113|||AAEL014113-RA|1|1)	GT:DP:GL	1/1:10:.,.,.	1/1:6:.,.,.	1/1:5:.,.,.	1/1:10:.,.,.	1/1:12:.,.,.	1/1:17:.,.,.	1/1:13:.,.,.	1/1:8:.,.,.	1/1:14:.,.,.	1/1:13:.,.,.	1/1:11:.,.,.	.:0:.,.,.	1/1:8:.,.,.	1/1:9:.,.,.	1/1:11:.,.,.	1/1:13:.,.,.	1/1:17:.,.,.	1/1:11:.,.,.	1/1:9:.,.,.	1/1:9:.,.,.	.:9:.,.,.	0/1:7:.,-6.44833,.	0/1:14:.,-12.8967,.	.:6:.,.,.	1/1:10:.,.,.	0/1:14:.,-9.82719,.	0/1:9:.,-8.67756,.	0/1:12:.,-10.6512,.	0/1:13:.,-10.2875,.	0/0:9:.,.,.	0/0:13:.,.,.	0/1:15:.,-9.28713,.	1/1:10:.,.,.	1/1:10:.,.,.	1/1:5:.,.,.	1/1:6:.,.,.	1/1:11:.,.,.	1/1:12:.,.,.	1/1:13:.,.,.	1/1:8:.,.,.	1/1:10:.,.,.	1/1:10:.,.,.	1/1:12:.,.,.	1/1:7:.,.,.	1/1:36:.,.,.	1/1:7:.,.,.	1/1:13:.,.,.	1/1:8:.,.,.	1/1:13:.,.,.	1/1:7:.,.,.	1/1:9:.,.,.	.:0:.,.,.	1/1:17:.,.,.	1/1:8:.,.,.	1/1:16:.,.,.	1/1:10:.,.,.	1/1:8:.,.,.	1/1:14:.,.,.	1/1:6:.,.,.	1/1:15:.,.,.	1/1:14:.,.,.	1/1:6:.,.,.
supercont1.1008	264803	168	A	C	.	PASS	NS=60;AF=0.000:1.000;EFF=SYNONYMOUS_CODING(LOW||Ggg|G102||AAEL014113|||AAEL014113-RA|1|1)	GT:DP:GL	1/1:10:.,.,.	1/1:6:.,.,.	1/1:5:.,.,.	1/1:10:.,.,.	1/1:12:.,.,.	1/1:17:.,.,.	1/1:13:.,.,.	1/1:8:.,.,.	1/1:14:.,.,.	1/1:13:.,.,.	1/1:11:.,.,.	.:0:.,.,.	1/1:8:.,.,.	1/1:9:.,.,.	1/1:11:.,.,.	1/1:13:.,.,.	1/1:17:.,.,.	1/1:11:.,.,.	1/1:9:.,.,.	1/1:9:.,.,.	1/1:9:.,.,.	1/1:7:.,.,.	1/1:14:.,.,.	1/1:6:.,.,.	1/1:10:.,.,.	1/1:14:.,.,.	1/1:9:.,.,.	1/1:12:.,.,.	1/1:13:.,.,.	1/1:9:.,.,.	1/1:13:.,.,.	1/1:15:.,.,.	1/1:10:.,.,.	1/1:10:.,.,.	1/1:5:.,.,.	1/1:6:.,.,.	1/1:11:.,.,.	1/1:12:.,.,.	1/1:13:.,.,.	1/1:8:.,.,.	1/1:10:.,.,.	1/1:10:.,.,.	1/1:12:.,.,.	1/1:7:.,.,.	1/1:36:.,.,.	1/1:7:.,.,.	1/1:13:.,.,.	1/1:8:.,.,.	1/1:13:.,.,.	1/1:7:.,.,.	0/1:9:.,-5.57228,.	.:0:.,.,.	1/1:17:.,.,.	1/1:8:.,.,.	1/1:16:.,.,.	1/1:10:.,.,.	1/1:8:.,.,.	1/1:14:.,.,.	1/1:6:.,.,.	1/1:15:.,.,.	1/1:14:.,.,.	1/1:6:.,.,.
supercont1.100	38279	409	A	G	.	PASS	NS=52;AF=0.163:0.837;EFF=INTRON(MODIFIER|||||AAEL003920|||AAEL003920-RA|1|1)	GT:DP:GL	1/1:10:.,.,.	1/1:7:.,.,.	1/1:6:.,.,.	.:0:.,.,.	1/1:7:.,.,.	1/1:8:.,.,.	1/1:5:.,.,.	1/1:8:.,.,.	1/1:9:.,.,.	1/1:8:.,.,.	1/1:7:.,.,.	1/1:5:.,.,.	1/1:6:.,.,.	1/1:7:.,.,.	1/1:5:.,.,.	1/1:5:.,.,.	1/1:5:.,.,.	1/1:8:.,.,.	1/1:7:.,.,.	1/1:5:.,.,.	.:0:.,.,.	.:0:.,.,.	1/1:6:.,.,.	1/1:12:.,.,.	1/1:13:.,.,.	1/1:6:.,.,.	1/1:6:.,.,.	1/1:10:.,.,.	1/1:9:.,.,.	1/1:6:.,.,.	1/1:14:.,.,.	1/1:11:.,.,.	.:0:.,.,.	1/1:11:.,.,.	.:0:.,.,.	1/1:16:.,.,.	1/1:8:.,.,.	0/1:7:.,-6.44833,.	0/0:5:.,.,.	1/1:6:.,.,.	.:0:.,.,.	1/1:8:.,.,.	1/1:8:.,.,.	0/0:6:.,.,.	1/1:5:.,.,.	0/0:7:.,.,.	0/1:7:.,-6.44833,.	1/1:5:.,.,.	0/0:5:.,.,.	.:0:.,.,.	0/0:9:.,.,.	1/1:6:.,.,.	1/1:5:.,.,.	.:0:.,.,.	.:7:.,.,.	1/1:6:.,.,.	1/1:7:.,.,.	0/1:8:.,-6.08633,.	0/1:7:.,-6.44833,.	0/1:6:.,-6.59167,.	0/0:6:.,.,.	.:0:.,.,.
supercont1.100	38295	409	A	G	.	PASS	NS=47;AF=0.543:0.457;EFF=INTRON(MODIFIER|||||AAEL003920|||AAEL003920-RA|1|1)	GT:DP:GL	0/0:10:.,.,.	.:7:.,.,.	0/1:6:.,-6.59167,.	.:0:.,.,.	0/0:7:.,.,.	0/1:8:.,-6.08633,.	0/0:5:.,.,.	0/1:8:.,-6.08633,.	0/1:9:.,-4.48446,.	0/1:8:.,-8.7889,.	0/1:7:.,-6.44833,.	0/0:5:.,.,.	0/0:6:.,.,.	0/1:7:.,-6.44833,.	.:5:.,.,.	0/0:5:.,.,.	0/0:5:.,.,.	0/0:8:.,.,.	0/0:7:.,.,.	0/0:5:.,.,.	.:0:.,.,.	.:0:.,.,.	0/0:6:.,.,.	.:12:.,.,.	0/0:13:.,.,.	0/0:6:.,.,.	0/0:6:.,.,.	0/0:10:.,.,.	0/0:9:.,.,.	0/1:6:.,-6.08633,.	0/1:14:.,-15.3139,.	0/1:11:.,-10.8951,.	.:0:.,.,.	0/1:11:.,-4.23339,.	.:0:.,.,.	0/1:16:.,-15.3139,.	0/1:8:.,-7.42971,.	1/1:7:.,.,.	1/1:5:.,.,.	1/1:6:.,.,.	.:0:.,.,.	.:8:.,.,.	1/1:8:.,.,.	1/1:6:.,.,.	0/1:5:.,-4.19309,.	1/1:7:.,.,.	1/1:7:.,.,.	0/0:5:.,.,.	1/1:5:.,.,.	.:0:.,.,.	1/1:9:.,.,.	.:6:.,.,.	1/1:5:.,.,.	.:0:.,.,.	1/1:7:.,.,.	1/1:6:.,.,.	.:7:.,.,.	0/1:8:.,-6.08633,.	0/1:7:.,-6.44833,.	0/1:6:.,-6.59167,.	1/1:6:.,.,.	.:0:.,.,.
supercont1.100	38305	409	A	G	.	PASS	NS=50;AF=0.110:0.890;EFF=INTRON(MODIFIER|||||AAEL003920|||AAEL003920-RA|1|1)	GT:DP:GL	1/1:10:.,.,.	.:7:.,.,.	0/1:6:.,-6.59167,.	.:0:.,.,.	1/1:7:.,.,.	0/1:8:.,-6.08633,.	1/1:5:.,.,.	0/1:8:.,-6.08633,.	0/1:9:.,-10.9861,.	0/1:8:.,-8.7889,.	0/1:7:.,-6.44833,.	1/1:5:.,.,.	1/1:6:.,.,.	0/1:7:.,-6.44833,.	.:5:.,.,.	1/1:5:.,.,.	1/1:5:.,.,.	1/1:8:.,.,.	1/1:7:.,.,.	1/1:5:.,.,.	.:0:.,.,.	.:0:.,.,.	1/1:6:.,.,.	1/1:12:.,.,.	1/1:13:.,.,.	1/1:6:.,.,.	1/1:6:.,.,.	1/1:10:.,.,.	1/1:9:.,.,.	1/1:6:.,.,.	1/1:14:.,.,.	0/1:11:.,-10.8951,.	.:0:.,.,.	0/1:11:.,-4.23339,.	.:0:.,.,.	1/1:16:.,.,.	1/1:8:.,.,.	1/1:7:.,.,.	1/1:5:.,.,.	.:6:.,.,.	.:0:.,.,.	0/1:8:.,-6.08633,.	1/1:8:.,.,.	1/1:6:.,.,.	0/1:5:.,-4.19309,.	1/1:7:.,.,.	1/1:7:.,.,.	1/1:5:.,.,.	1/1:5:.,.,.	.:0:.,.,.	1/1:9:.,.,.	1/1:6:.,.,.	1/1:5:.,.,.	.:0:.,.,.	1/1:7:.,.,.	1/1:6:.,.,.	1/1:7:.,.,.	1/1:8:.,.,.	1/1:7:.,.,.	1/1:6:.,.,.	1/1:6:.,.,.	.:0:.,.,.
supercont1.100	38310	409	A	C	.	PASS	NS=50;AF=0.110:0.890;EFF=INTRON(MODIFIER|||||AAEL003920|||AAEL003920-RA|1|1)	GT:DP:GL	1/1:10:.,.,.	.:7:.,.,.	0/1:6:.,-6.59167,.	.:0:.,.,.	1/1:7:.,.,.	0/1:8:.,-6.08633,.	1/1:5:.,.,.	0/1:8:.,-6.08633,.	0/1:9:.,-10.9861,.	0/1:8:.,-8.7889,.	0/1:7:.,-6.44833,.	1/1:5:.,.,.	1/1:6:.,.,.	0/1:7:.,-6.44833,.	.:5:.,.,.	1/1:5:.,.,.	1/1:5:.,.,.	1/1:8:.,.,.	1/1:7:.,.,.	1/1:5:.,.,.	.:0:.,.,.	.:0:.,.,.	1/1:6:.,.,.	1/1:12:.,.,.	1/1:13:.,.,.	1/1:6:.,.,.	1/1:6:.,.,.	1/1:10:.,.,.	1/1:9:.,.,.	1/1:6:.,.,.	1/1:14:.,.,.	0/1:11:.,-10.8951,.	.:0:.,.,.	0/1:11:.,-4.23339,.	.:0:.,.,.	1/1:16:.,.,.	1/1:8:.,.,.	1/1:7:.,.,.	1/1:5:.,.,.	.:6:.,.,.	.:0:.,.,.	0/1:8:.,-6.08633,.	1/1:8:.,.,.	1/1:6:.,.,.	0/1:5:.,-4.19309,.	1/1:7:.,.,.	1/1:7:.,.,.	1/1:5:.,.,.	1/1:5:.,.,.	.:0:.,.,.	1/1:9:.,.,.	1/1:6:.,.,.	1/1:5:.,.,.	.:0:.,.,.	1/1:7:.,.,.	1/1:6:.,.,.	1/1:7:.,.,.	1/1:8:.,.,.	1/1:7:.,.,.	1/1:6:.,.,.	1/1:6:.,.,.	.:0:.,.,.
supercont1.100	38341	409	A	C	.	PASS	NS=52;AF=1.000:0.000;EFF=INTRON(MODIFIER|||||AAEL003920|||AAEL003920-RA|1|1)	GT:DP:GL	0/0:10:.,.,.	0/0:7:.,.,.	0/0:6:.,.,.	.:0:.,.,.	0/0:7:.,.,.	0/0:8:.,.,.	0/0:5:.,.,.	0/0:8:.,.,.	0/0:9:.,.,.	0/0:8:.,.,.	0/0:7:.,.,.	0/0:5:.,.,.	0/0:6:.,.,.	0/0:7:.,.,.	0/0:5:.,.,.	0/0:5:.,.,.	0/0:5:.,.,.	0/0:8:.,.,.	.:7:.,.,.	0/0:5:.,.,.	.:0:.,.,.	.:0:.,.,.	0/0:6:.,.,.	0/0:12:.,.,.	0/0:13:.,.,.	0/0:6:.,.,.	0/0:6:.,.,.	0/0:10:.,.,.	1/1:9:.,.,.	0/0:6:.,.,.	0/0:14:.,.,.	0/0:11:.,.,.	.:0:.,.,.	0/0:11:.,.,.	.:0:.,.,.	0/0:16:.,.,.	0/0:8:.,.,.	0/0:7:.,.,.	0/0:5:.,.,.	0/0:6:.,.,.	.:0:.,.,.	0/0:8:.,.,.	0/0:8:.,.,.	0/0:6:.,.,.	0/0:5:.,.,.	0/0:7:.,.,.	0/0:7:.,.,.	0/0:5:.,.,.	0/0:5:.,.,.	.:0:.,.,.	0/0:9:.,.,.	0/0:6:.,.,.	0/0:5:.,.,.	.:0:.,.,.	0/0:7:.,.,.	0/0:6:.,.,.	0/0:7:.,.,.	0/0:8:.,.,.	0/0:7:.,.,.	0/0:6:.,.,.	0/0:6:.,.,.	.:0:.,.,.
supercont1.100	304618	150992	A	G	.	PASS	NS=53;AF=1.000:0.000;EFF=INTERGENIC(MODIFIER||||||||||1)	GT:DP:GL	.:0:.,.,.	.:0:.,.,.	0/0:6:.,.,.	0/0:12:.,.,.	0/0:9:.,.,.	0/0:12:.,.,.	0/0:5:.,.,.	0/0:6:.,.,.	0/0:11:.,.,.	0/0:10:.,.,.	0/0:5:.,.,.	.:0:.,.,.	0/0:17:.,.,.	0/0:12:.,.,.	.:0:.,.,.	0/0:9:.,.,.	0/0:10:.,.,.	0/0:11:.,.,.	0/0:8:.,.,.	0/0:7:.,.,.	0/0:5:.,.,.	0/0:5:.,.,.	0/0:11:.,.,.	0/0:5:.,.,.	0/0:16:.,.,.	0/0:9:.,.,.	0/0:10:.,.,.	0/0:9:.,.,.	0/0:13:.,.,.	0/0:10:.,.,.	0/0:10:.,.,.	0/0:10:.,.,.	0/0:8:.,.,.	0/0:6:.,.,.	0/0:8:.,.,.	0/0:6:.,.,.	.:0:.,.,.	0/0:10:.,.,.	0/0:14:.,.,.	0/0:7:.,.,.	0/0:5:.,.,.	0/1:9:.,-8.67756,.	0/0:9:.,.,.	0/0:6:.,.,.	0/0:8:.,.,.	0/0:8:.,.,.	0/0:5:.,.,.	0/0:5:.,.,.	.:0:.,.,.	.:0:.,.,.	0/0:7:.,.,.	0/0:5:.,.,.	.:0:.,.,.	0/0:5:.,.,.	0/0:10:.,.,.	0/0:5:.,.,.	0/0:8:.,.,.	0/0:7:.,.,.	0/0:6:.,.,.	0/0:6:.,.,.	0/0:6:.,.,.	.:0:.,.,.
supercont1.100	362978	399	C	T	.	PASS	NS=58;AF=1.000:0.000;EFF=INTERGENIC(MODIFIER||||||||||1)	GT:DP:GL	0/1:15:.,-15.3139,.	0/0:5:.,.,.	.:0:.,.,.	0/0:10:.,.,.	0/0:11:.,.,.	0/0:13:.,.,.	0/0:9:.,.,.	0/0:8:.,.,.	0/0:16:.,.,.	0/0:24:.,.,.	0/0:11:.,.,.	0/0:10:.,.,.	0/0:10:.,.,.	0/0:12:.,.,.	0/0:11:.,.,.	0/1:11:.,-7.96026,.	1/1:9:.,.,.	0/0:13:.,.,.	0/0:10:.,.,.	0/0:5:.,.,.	0/0:18:.,.,.	0/0:12:.,.,.	0/0:14:.,.,.	0/0:13:.,.,.	0/0:11:.,.,.	0/0:17:.,.,.	0/0:13:.,.,.	0/0:11:.,.,.	0/0:14:.,.,.	0/0:14:.,.,.	0/0:10:.,.,.	0/0:7:.,.,.	0/0:11:.,.,.	0/0:9:.,.,.	0/0:12:.,.,.	0/0:21:.,.,.	0/0:8:.,.,.	0/0:17:.,.,.	0/0:11:.,.,.	0/0:16:.,.,.	0/0:11:.,.,.	0/0:19:.,.,.	0/0:17:.,.,.	0/0:11:.,.,.	0/0:14:.,.,.	0/0:9:.,.,.	0/0:10:.,.,.	0/0:9:.,.,.	.:0:.,.,.	.:0:.,.,.	0/0:8:.,.,.	0/0:6:.,.,.	0/0:8:.,.,.	0/0:6:.,.,.	0/0:15:.,.,.	.:0:.,.,.	0/0:16:.,.,.	0/0:12:.,.,.	0/0:13:.,.,.	0/0:5:.,.,.	0/0:9:.,.,.	0/0:5:.,.,.
supercont1.100	630508	422	C	T	.	PASS	NS=54;AF=0.787:0.213;EFF=DOWNSTREAM(MODIFIER||1247|||AAEL003922|||AAEL003922-RA||1),SYNONYMOUS_CODING(LOW|SILENT|tgC/tgT|C599||AAEL003910|||AAEL003910-RA|6|1)	GT:DP:GL	0/1:15:.,-9.28713,.	.:8:.,.,.	0/0:12:.,.,.	0/1:17:.,-11.6908,.	0/1:10:.,-8.38619,.	0/0:14:.,.,.	0/1:6:.,-6.59167,.	0/0:8:.,.,.	0/1:15:.,-15.3139,.	0/1:20:.,-9.89203,.	0/1:12:.,-7.42971,.	.:0:.,.,.	1/1:13:.,.,.	0/1:12:.,-7.42971,.	0/1:10:.,-4.94602,.	1/1:9:.,.,.	0/1:11:.,-7.96026,.	0/0:9:.,.,.	0/0:11:.,.,.	0/0:17:.,.,.	0/0:12:.,.,.	0/1:13:.,-10.2875,.	1/1:12:.,.,.	0/0:10:.,.,.	0/1:10:.,-4.94602,.	0/0:10:.,.,.	0/1:9:.,-8.67756,.	0/1:16:.,-12.1727,.	0/0:14:.,.,.	0/1:9:.,-8.67756,.	0/1:23:.,-24.126,.	0/0:10:.,.,.	0/0:14:.,.,.	0/1:21:.,-19.345,.	0/0:8:.,.,.	0/0:9:.,.,.	0/0:7:.,.,.	0/0:6:.,.,.	0/0:15:.,.,.	0/0:20:.,.,.	0/0:6:.,.,.	0/0:10:.,.,.	0/0:11:.,.,.	.:0:.,.,.	0/0:12:.,.,.	0/0:11:.,.,.	0/0:13:.,.,.	0/0:8:.,.,.	0/0:6:.,.,.	.:0:.,.,.	0/0:9:.,.,.	.:0:.,.,.	.:0:.,.,.	0/0:5:.,.,.	0/0:15:.,.,.	.:0:.,.,.	0/0:12:.,.,.	0/0:10:.,.,.	0/0:5:.,.,.	0/0:6:.,.,.	0/0:6:.,.,.	.:0:.,.,.
supercont1.100	770257	431	A	G	.	PASS	NS=57;AF=0.000:1.000;EFF=STOP_GAINED(HIGH|NONSENSE|taC/taG|Y711*||AAEL003908|||AAEL003908-RA|4|1)	GT:DP:GL	1/1:13:.,.,.	1/1:6:.,.,.	1/1:12:.,.,.	1/1:13:.,.,.	1/1:16:.,.,.	1/1:12:.,.,.	1/1:9:.,.,.	1/1:9:.,.,.	1/1:20:.,.,.	1/1:7:.,.,.	1/1:19:.,.,.	1/1:8:.,.,.	1/1:12:.,.,.	1/1:12:.,.,.	1/1:8:.,.,.	1/1:11:.,.,.	1/1:10:.,.,.	1/1:7:.,.,.	1/1:13:.,.,.	1/1:10:.,.,.	1/1:10:.,.,.	.:0:.,.,.	.:0:.,.,.	1/1:12:.,.,.	1/1:10:.,.,.	1/1:5:.,.,.	1/1:6:.,.,.	1/1:8:.,.,.	.:0:.,.,.	1/1:7:.,.,.	1/1:15:.,.,.	1/1:17:.,.,.	1/1:6:.,.,.	1/1:5:.,.,.	1/1:9:.,.,.	1/1:13:.,.,.	1/1:11:.,.,.	1/1:12:.,.,.	1/1:11:.,.,.	1/1:11:.,.,.	1/1:10:.,.,.	1/1:9:.,.,.	1/1:12:.,.,.	1/1:12:.,.,.	1/1:12:.,.,.	1/1:8:.,.,.	1/1:10:.,.,.	1/1:5:.,.,.	0/1:11:.,-10.8951,.	0/1:11:.,-7.96026,.	1/1:10:.,.,.	1/1:5:.,.,.	0/1:11:.,-10.8951,.	0/1:9:.,-5.57228,.	1/1:13:.,.,.	.:13:.,.,.	1/1:7:.,.,.	1/1:7:.,.,.	1/1:12:.,.,.	1/1:14:.,.,.	1/1:15:.,.,.	.:0:.,.,.
supercont1.100	770218	431	C	T	.	PASS	NS=57;AF=1.000:0.000;EFF=SYNONYMOUS_CODING(LOW|SILENT|gcG/gcT|A698||AAEL003908|||AAEL003908-RA|4|1)	GT:DP:GL	0/0:13:.,.,.	0/0:6:.,.,.	0/0:12:.,.,.	0/0:13:.,.,.	0/1:16:.,-12.1727,.	0/1:12:.,-13.1833,.	1/1:9:.,.,.	0/0:9:.,.,.	0/0:20:.,.,.	0/0:7:.,.,.	0/0:19:.,.,.	.:8:.,.,.	0/0:12:.,.,.	0/0:12:.,.,.	0/0:8:.,.,.	0/0:11:.,.,.	0/0:10:.,.,.	0/0:7:.,.,.	0/0:13:.,.,.	0/0:10:.,.,.	0/0:10:.,.,.	.:0:.,.,.	.:0:.,.,.	0/0:12:.,.,.	0/0:10:.,.,.	0/0:5:.,.,.	0/0:6:.,.,.	0/0:8:.,.,.	.:0:.,.,.	0/0:7:.,.,.	0/0:15:.,.,.	0/0:17:.,.,.	0/0:6:.,.,.	0/0:5:.,.,.	0/0:9:.,.,.	0/0:13:.,.,.	0/0:11:.,.,.	0/0:12:.,.,.	0/0:11:.,.,.	0/0:11:.,.,.	0/0:10:.,.,.	0/0:9:.,.,.	0/0:12:.,.,.	0/0:12:.,.,.	0/0:12:.,.,.	0/0:8:.,.,.	0/0:10:.,.,.	0/0:5:.,.,.	0/0:11:.,.,.	0/0:11:.,.,.	0/0:10:.,.,.	0/0:5:.,.,.	0/0:11:.,.,.	0/0:9:.,.,.	0/0:13:.,.,.	0/0:13:.,.,.	0/0:7:.,.,.	0/0:7:.,.,.	0/0:12:.,.,.	0/0:14:.,.,.	0/0:15:.,.,.	.:0:.,.,.
supercont1.100	1374426	219	A	G	.	PASS	NS=55;AF=1.000:0.000;EFF=INTERGENIC(MODIFIER||||||||||1)	GT:DP:GL	0/0:17:.,.,.	.:0:.,.,.	0/0:15:.,.,.	0/1:10:.,-10.9861,.	0/1:7:.,-6.44833,.	0/1:14:.,-9.82719,.	.:0:.,.,.	0/0:9:.,.,.	0/0:12:.,.,.	0/0:7:.,.,.	0/0:11:.,.,.	.:7:.,.,.	0/0:12:.,.,.	0/0:11:.,.,.	0/0:17:.,.,.	0/1:15:.,-9.28713,.	0/0:7:.,.,.	0/0:19:.,.,.	0/0:11:.,.,.	0/0:12:.,.,.	0/0:15:.,.,.	0/0:8:.,.,.	0/0:12:.,.,.	0/0:8:.,.,.	0/0:11:.,.,.	0/0:9:.,.,.	0/0:9:.,.,.	0/0:9:.,.,.	0/0:10:.,.,.	0/0:8:.,.,.	0/0:15:.,.,.	0/0:7:.,.,.	0/0:6:.,.,.	0/0:10:.,.,.	0/0:6:.,.,.	0/0:9:.,.,.	0/0:6:.,.,.	0/0:9:.,.,.	0/0:13:.,.,.	0/0:8:.,.,.	0/0:9:.,.,.	0/0:5:.,.,.	0/0:9:.,.,.	0/0:9:.,.,.	0/0:8:.,.,.	0/0:5:.,.,.	0/0:5:.,.,.	0/0:5:.,.,.	.:0:.,.,.	.:0:.,.,.	0/0:12:.,.,.	0/0:5:.,.,.	0/0:6:.,.,.	0/0:5:.,.,.	0/0:12:.,.,.	.:0:.,.,.	0/0:9:.,.,.	0/0:5:.,.,.	0/0:8:.,.,.	0/0:7:.,.,.	0/0:8:.,.,.	.:0:.,.,.
supercont1.100	1374442	219	A	T	.	PASS	NS=51;AF=0.118:0.882;EFF=INTERGENIC(MODIFIER||||||||||1)	GT:DP:GL	0/0:17:.,.,.	.:0:.,.,.	0/1:15:.,-15.3139,.	1/1:10:.,.,.	0/1:7:.,-6.44833,.	1/1:14:.,.,.	.:0:.,.,.	1/1:9:.,.,.	0/1:12:.,-7.42971,.	.:7:.,.,.	0/1:11:.,-10.8951,.	.:7:.,.,.	0/1:12:.,-10.6512,.	0/1:11:.,-10.8951,.	.:17:.,.,.	1/1:15:.,.,.	0/1:7:.,-6.44833,.	0/0:19:.,.,.	1/1:11:.,.,.	1/1:12:.,.,.	1/1:15:.,.,.	1/1:8:.,.,.	1/1:12:.,.,.	1/1:8:.,.,.	1/1:11:.,.,.	1/1:9:.,.,.	1/1:9:.,.,.	1/1:9:.,.,.	1/1:10:.,.,.	1/1:8:.,.,.	1/1:15:.,.,.	1/1:7:.,.,.	.:6:.,.,.	.:10:.,.,.	1/1:6:.,.,.	1/1:9:.,.,.	1/1:6:.,.,.	1/1:9:.,.,.	1/1:13:.,.,.	1/1:8:.,.,.	1/1:9:.,.,.	1/1:5:.,.,.	1/1:9:.,.,.	1/1:9:.,.,.	1/1:8:.,.,.	1/1:5:.,.,.	1/1:5:.,.,.	1/1:5:.,.,.	.:0:.,.,.	.:0:.,.,.	1/1:12:.,.,.	0/1:5:.,-4.19309,.	1/1:6:.,.,.	1/1:5:.,.,.	1/1:12:.,.,.	.:0:.,.,.	1/1:9:.,.,.	1/1:5:.,.,.	1/1:8:.,.,.	1/1:7:.,.,.	1/1:8:.,.,.	.:0:.,.,.
supercont1.100	1374638	220	A	G	.	PASS	NS=50;AF=0.770:0.230;EFF=INTERGENIC(MODIFIER||||||||||1)	GT:DP:GL	1/1:17:.,.,.	.:0:.,.,.	0/1:15:.,-15.3139,.	0/0:11:.,.,.	0/1:7:.,-6.44833,.	0/0:15:.,.,.	0/1:6:.,-6.59167,.	0/0:9:.,.,.	0/1:12:.,-7.42971,.	.:8:.,.,.	0/1:10:.,-10.9861,.	.:7:.,.,.	0/1:12:.,-10.6512,.	0/1:12:.,-10.6512,.	.:17:.,.,.	0/0:16:.,.,.	0/1:8:.,-8.7889,.	1/1:17:.,.,.	0/0:11:.,.,.	1/1:13:.,.,.	1/1:15:.,.,.	0/0:9:.,.,.	0/0:13:.,.,.	0/0:7:.,.,.	0/1:13:.,-6.81536,.	0/1:9:.,-8.67756,.	0/1:11:.,-4.23339,.	0/1:9:.,-8.67756,.	0/0:11:.,.,.	0/0:9:.,.,.	0/0:15:.,.,.	0/0:8:.,.,.	.:7:.,.,.	.:10:.,.,.	.:6:.,.,.	0/0:9:.,.,.	0/0:9:.,.,.	0/1:10:.,-8.38619,.	0/0:13:.,.,.	0/0:8:.,.,.	0/0:9:.,.,.	0/0:5:.,.,.	0/0:9:.,.,.	0/0:9:.,.,.	0/0:11:.,.,.	0/0:6:.,.,.	0/0:5:.,.,.	0/0:5:.,.,.	.:0:.,.,.	.:0:.,.,.	0/0:12:.,.,.	.:0:.,.,.	1/1:6:.,.,.	0/0:5:.,.,.	0/0:12:.,.,.	.:0:.,.,.	0/0:9:.,.,.	0/0:5:.,.,.	0/0:8:.,.,.	0/0:7:.,.,.	0/0:8:.,.,.	.:0:.,.,.
supercont1.100	1374600	220	A	T	.	PASS	NS=51;AF=0.882:0.118;EFF=INTERGENIC(MODIFIER||||||||||1)	GT:DP:GL	1/1:17:.,.,.	.:0:.,.,.	0/1:15:.,-15.3139,.	0/0:11:.,.,.	0/1:7:.,-6.44833,.	0/0:15:.,.,.	0/1:6:.,-6.59167,.	0/0:9:.,.,.	0/1:12:.,-7.42971,.	.:8:.,.,.	0/1:10:.,-10.9861,.	.:7:.,.,.	0/1:12:.,-10.6512,.	0/1:12:.,-10.6512,.	.:17:.,.,.	0/0:16:.,.,.	0/1:8:.,-8.7889,.	1/1:17:.,.,.	0/0:11:.,.,.	0/0:13:.,.,.	0/0:15:.,.,.	0/0:9:.,.,.	0/0:13:.,.,.	0/0:7:.,.,.	0/0:13:.,.,.	0/0:9:.,.,.	0/0:11:.,.,.	0/0:9:.,.,.	0/0:11:.,.,.	0/0:9:.,.,.	0/0:15:.,.,.	0/0:8:.,.,.	.:7:.,.,.	.:10:.,.,.	0/0:6:.,.,.	0/0:9:.,.,.	0/0:9:.,.,.	0/0:10:.,.,.	0/0:13:.,.,.	0/0:8:.,.,.	0/0:9:.,.,.	0/0:5:.,.,.	0/0:9:.,.,.	0/0:9:.,.,.	0/0:11:.,.,.	0/0:6:.,.,.	0/0:5:.,.,.	0/0:5:.,.,.	.:0:.,.,.	.:0:.,.,.	0/0:12:.,.,.	.:0:.,.,.	0/0:6:.,.,.	0/0:5:.,.,.	0/0:12:.,.,.	.:0:.,.,.	0/0:9:.,.,.	0/0:5:.,.,.	0/0:8:.,.,.	0/0:7:.,.,.	0/0:8:.,.,.	.:0:.,.,.
supercont1.100	1531534	235	C	T	.	PASS	NS=61;AF=1.000:0.000;EFF=INTERGENIC(MODIFIER||||||||||1)	GT:DP:GL	0/0:9:.,.,.	0/0:9:.,.,.	0/0:14:.,.,.	0/0:6:.,.,.	0/0:5:.,.,.	0/0:6:.,.,.	0/0:5:.,.,.	0/0:10:.,.,.	0/0:5:.,.,.	0/0:7:.,.,.	0/0:8:.,.,.	0/0:6:.,.,.	0/0:9:.,.,.	0/0:6:.,.,.	0/0:12:.,.,.	0/0:7:.,.,.	0/0:11:.,.,.	0/0:13:.,.,.	0/0:9:.,.,.	0/0:10:.,.,.	0/0:8:.,.,.	0/0:11:.,.,.	0/0:7:.,.,.	0/0:5:.,.,.	0/0:9:.,.,.	0/0:12:.,.,.	0/0:9:.,.,.	0/0:15:.,.,.	0/0:9:.,.,.	0/0:6:.,.,.	0/0:9:.,.,.	0/0:6:.,.,.	0/0:10:.,.,.	0/0:18:.,.,.	0/0:8:.,.,.	0/0:18:.,.,.	0/0:12:.,.,.	0/0:7:.,.,.	0/0:15:.,.,.	0/0:13:.,.,.	0/0:5:.,.,.	0/0:21:.,.,.	0/0:6:.,.,.	0/0:6:.,.,.	0/0:23:.,.,.	0/0:8:.,.,.	0/0:6:.,.,.	0/0:10:.,.,.	.:0:.,.,.	0/0:7:.,.,.	0/0:12:.,.,.	0/0:7:.,.,.	0/1:9:.,-8.67756,.	0/1:16:.,-17.5778,.	0/0:12:.,.,.	0/1:11:.,-7.96026,.	0/0:12:.,.,.	0/0:11:.,.,.	0/0:10:.,.,.	0/0:8:.,.,.	0/0:9:.,.,.	0/1:6:.,-6.59167,.
supercont1.100	1531535	235	C	T	.	PASS	NS=61;AF=0.000:1.000;EFF=INTERGENIC(MODIFIER||||||||||1)	GT:DP:GL	1/1:9:.,.,.	1/1:9:.,.,.	1/1:14:.,.,.	1/1:6:.,.,.	1/1:5:.,.,.	1/1:6:.,.,.	1/1:5:.,.,.	1/1:10:.,.,.	1/1:5:.,.,.	1/1:7:.,.,.	1/1:8:.,.,.	1/1:6:.,.,.	1/1:9:.,.,.	1/1:6:.,.,.	1/1:12:.,.,.	1/1:7:.,.,.	1/1:11:.,.,.	1/1:13:.,.,.	1/1:9:.,.,.	1/1:10:.,.,.	1/1:8:.,.,.	1/1:11:.,.,.	1/1:7:.,.,.	1/1:5:.,.,.	1/1:9:.,.,.	1/1:12:.,.,.	1/1:9:.,.,.	1/1:15:.,.,.	1/1:9:.,.,.	1/1:6:.,.,.	1/1:9:.,.,.	1/1:6:.,.,.	1/1:10:.,.,.	1/1:18:.,.,.	1/1:8:.,.,.	1/1:18:.,.,.	1/1:12:.,.,.	1/1:7:.,.,.	1/1:15:.,.,.	1/1:13:.,.,.	1/1:5:.,.,.	1/1:21:.,.,.	1/1:6:.,.,.	1/1:6:.,.,.	1/1:23:.,.,.	1/1:8:.,.,.	1/1:6:.,.,.	1/1:10:.,.,.	.:0:.,.,.	1/1:7:.,.,.	1/1:12:.,.,.	1/1:7:.,.,.	0/1:9:.,-8.67756,.	0/1:16:.,-17.5778,.	1/1:12:.,.,.	0/1:11:.,-7.96026,.	1/1:12:.,.,.	1/1:11:.,.,.	1/1:10:.,.,.	1/1:8:.,.,.	1/1:9:.,.,.	0/1:6:.,-6.59167,.
supercont1.100	1647374	246	A	G	.	PASS	NS=59;AF=0.000:1.000;EFF=INTERGENIC(MODIFIER||||||||||1)	GT:DP:GL	1/1:17:.,.,.	1/1:8:.,.,.	1/1:11:.,.,.	1/1:10:.,.,.	1/1:5:.,.,.	1/1:15:.,.,.	1/1:5:.,.,.	1/1:9:.,.,.	1/1:11:.,.,.	1/1:21:.,.,.	.:0:.,.,.	1/1:5:.,.,.	0/1:11:.,-7.96026,.	1/1:18:.,.,.	1/1:17:.,.,.	0/1:13:.,-10.2875,.	0/1:9:.,-5.57228,.	1/1:18:.,.,.	1/1:15:.,.,.	1/1:13:.,.,.	1/1:6:.,.,.	1/1:7:.,.,.	1/1:14:.,.,.	1/1:12:.,.,.	1/1:15:.,.,.	1/1:13:.,.,.	1/1:15:.,.,.	1/1:16:.,.,.	1/1:9:.,.,.	1/1:6:.,.,.	1/1:13:.,.,.	1/1:15:.,.,.	1/1:14:.,.,.	1/1:17:.,.,.	1/1:6:.,.,.	1/1:11:.,.,.	.:0:.,.,.	1/1:9:.,.,.	1/1:14:.,.,.	1/1:11:.,.,.	1/1:20:.,.,.	1/1:10:.,.,.	1/1:9:.,.,.	1/1:13:.,.,.	.:0:.,.,.	1/1:13:.,.,.	1/1:6:.,.,.	1/1:8:.,.,.	1/1:14:.,.,.	1/1:5:.,.,.	1/1:31:.,.,.	1/1:12:.,.,.	1/1:12:.,.,.	1/1:14:.,.,.	1/1:8:.,.,.	1/1:13:.,.,.	1/1:13:.,.,.	1/1:12:.,.,.	1/1:13:.,.,.	1/1:6:.,.,.	1/1:9:.,.,.	1/1:7:.,.,.
supercont1.100	1647532	247	C	T	.	PASS	NS=58;AF=0.000:1.000;EFF=INTERGENIC(MODIFIER||||||||||1)	GT:DP:GL	1/1:17:.,.,.	1/1:8:.,.,.	1/1:12:.,.,.	1/1:10:.,.,.	1/1:7:.,.,.	1/1:15:.,.,.	1/1:5:.,.,.	1/1:9:.,.,.	1/1:13:.,.,.	1/1:21:.,.,.	.:0:.,.,.	1/1:5:.,.,.	1/1:9:.,.,.	1/1:18:.,.,.	1/1:17:.,.,.	1/1:14:.,.,.	1/1:9:.,.,.	1/1:19:.,.,.	1/1:15:.,.,.	1/1:13:.,.,.	1/1:6:.,.,.	1/1:7:.,.,.	1/1:14:.,.,.	1/1:13:.,.,.	1/1:15:.,.,.	1/1:13:.,.,.	1/1:15:.,.,.	1/1:16:.,.,.	1/1:9:.,.,.	1/1:6:.,.,.	1/1:13:.,.,.	1/1:16:.,.,.	1/1:14:.,.,.	1/1:17:.,.,.	1/1:5:.,.,.	1/1:11:.,.,.	1/1:5:.,.,.	1/1:10:.,.,.	1/1:14:.,.,.	1/1:12:.,.,.	1/1:20:.,.,.	1/1:11:.,.,.	1/1:9:.,.,.	1/1:13:.,.,.	.:0:.,.,.	1/1:13:.,.,.	1/1:6:.,.,.	.:8:.,.,.	1/1:15:.,.,.	1/1:6:.,.,.	1/1:32:.,.,.	1/1:13:.,.,.	1/1:13:.,.,.	1/1:15:.,.,.	1/1:11:.,.,.	1/1:14:.,.,.	1/1:13:.,.,.	0/1:12:.,-10.6512,.	0/1:13:.,-10.2875,.	.:7:.,.,.	1/1:10:.,.,.	1/1:7:.,.,.
supercont1.100	1666488	249	C	T	.	PASS	NS=49;AF=0.490:0.510;EFF=INTERGENIC(MODIFIER||||||||||1)	GT:DP:GL	0/1:13:.,-10.2875,.	.:0:.,.,.	0/1:10:.,-8.38619,.	1/1:7:.,.,.	0/1:13:.,-13.1063,.	1/1:10:.,.,.	0/1:8:.,-6.08633,.	1/1:6:.,.,.	.:6:.,.,.	0/1:13:.,-10.2875,.	0/1:10:.,-10.9861,.	.:7:.,.,.	0/0:9:.,.,.	0/1:6:.,-6.59167,.	0/1:15:.,-15.3139,.	0/1:14:.,-6.13233,.	0/0:11:.,.,.	1/1:9:.,.,.	.:0:.,.,.	1/1:7:.,.,.	1/1:7:.,.,.	1/1:9:.,.,.	0/1:7:.,-6.44833,.	0/1:5:.,-4.19309,.	.:0:.,.,.	1/1:8:.,.,.	.:6:.,.,.	0/1:8:.,-6.08633,.	1/1:10:.,.,.	1/1:6:.,.,.	1/1:8:.,.,.	1/1:9:.,.,.	0/0:7:.,.,.	0/1:9:.,-5.57228,.	.:0:.,.,.	1/1:13:.,.,.	0/0:6:.,.,.	.:7:.,.,.	0/1:11:.,-4.23339,.	0/0:9:.,.,.	.:0:.,.,.	.:6:.,.,.	0/1:14:.,-15.3806,.	0/1:9:.,-8.67756,.	0/0:8:.,.,.	1/1:5:.,.,.	1/1:9:.,.,.	0/0:6:.,.,.	0/0:10:.,.,.	0/1:8:.,-8.7889,.	0/0:12:.,.,.	1/1:5:.,.,.	0/0:13:.,.,.	.:0:.,.,.	0/1:7:.,-6.44833,.	0/0:6:.,.,.	0/0:12:.,.,.	.:0:.,.,.	0/0:12:.,.,.	0/0:5:.,.,.	.:0:.,.,.	0/0:6:.,.,.
supercont1.100	1666493	249	C	T	.	PASS	NS=49;AF=0.510:0.490;EFF=INTERGENIC(MODIFIER||||||||||1)	GT:DP:GL	0/1:13:.,-10.2875,.	.:0:.,.,.	0/1:10:.,-8.38619,.	0/0:7:.,.,.	0/1:13:.,-13.1063,.	0/0:10:.,.,.	0/1:8:.,-6.08633,.	0/0:6:.,.,.	.:6:.,.,.	0/1:13:.,-10.2875,.	0/1:10:.,-10.9861,.	.:7:.,.,.	1/1:9:.,.,.	0/1:6:.,-6.59167,.	0/1:15:.,-15.3139,.	0/1:14:.,-6.13233,.	1/1:11:.,.,.	0/0:9:.,.,.	.:0:.,.,.	0/0:7:.,.,.	0/0:7:.,.,.	0/0:9:.,.,.	0/1:7:.,-6.44833,.	0/1:5:.,-4.19309,.	.:0:.,.,.	0/0:8:.,.,.	.:6:.,.,.	0/1:8:.,-6.08633,.	0/0:10:.,.,.	0/0:6:.,.,.	0/0:8:.,.,.	0/0:9:.,.,.	1/1:7:.,.,.	0/1:9:.,-5.57228,.	.:0:.,.,.	0/0:13:.,.,.	1/1:6:.,.,.	.:7:.,.,.	0/1:11:.,-4.23339,.	1/1:9:.,.,.	.:0:.,.,.	.:6:.,.,.	0/1:14:.,-15.3806,.	0/1:9:.,-8.67756,.	1/1:8:.,.,.	0/0:5:.,.,.	0/0:9:.,.,.	1/1:6:.,.,.	1/1:10:.,.,.	0/1:8:.,-8.7889,.	1/1:12:.,.,.	0/0:5:.,.,.	1/1:13:.,.,.	.:0:.,.,.	0/1:7:.,-6.44833,.	1/1:6:.,.,.	1/1:12:.,.,.	.:0:.,.,.	1/1:12:.,.,.	1/1:5:.,.,.	.:0:.,.,.	1/1:6:.,.,.
supercont1.100	2475537	348	A	G	.	PASS	NS=61;AF=0.000:1.000;EFF=INTERGENIC(MODIFIER||||||||||1)	GT:DP:GL	1/1:13:.,.,.	1/1:5:.,.,.	1/1:11:.,.,.	1/1:12:.,.,.	1/1:13:.,.,.	1/1:7:.,.,.	1/1:11:.,.,.	1/1:16:.,.,.	1/1:21:.,.,.	1/1:13:.,.,.	1/1:12:.,.,.	1/1:5:.,.,.	1/1:7:.,.,.	1/1:17:.,.,.	1/1:13:.,.,.	1/1:5:.,.,.	1/1:11:.,.,.	1/1:8:.,.,.	1/1:10:.,.,.	1/1:9:.,.,.	1/1:6:.,.,.	1/1:11:.,.,.	1/1:15:.,.,.	1/1:8:.,.,.	1/1:12:.,.,.	1/1:17:.,.,.	1/1:11:.,.,.	1/1:14:.,.,.	1/1:18:.,.,.	1/1:16:.,.,.	1/1:18:.,.,.	1/1:6:.,.,.	1/1:16:.,.,.	1/1:16:.,.,.	1/1:6:.,.,.	1/1:13:.,.,.	1/1:5:.,.,.	1/1:10:.,.,.	1/1:11:.,.,.	1/1:6:.,.,.	1/1:5:.,.,.	1/1:15:.,.,.	1/1:7:.,.,.	1/1:20:.,.,.	1/1:9:.,.,.	1/1:11:.,.,.	1/1:7:.,.,.	1/1:7:.,.,.	1/1:9:.,.,.	1/1:5:.,.,.	1/1:7:.,.,.	1/1:10:.,.,.	1/1:13:.,.,.	1/1:5:.,.,.	1/1:8:.,.,.	1/1:6:.,.,.	1/1:12:.,.,.	0/1:11:.,-7.96026,.	0/1:9:.,-8.67756,.	.:0:.,.,.	1/1:16:.,.,.	1/1:11:.,.,.
supercont1.100	2475515	348	A	G	.	PASS	NS=61;AF=1.000:0.000;EFF=INTERGENIC(MODIFIER||||||||||1)	GT:DP:GL	0/0:13:.,.,.	0/0:5:.,.,.	0/0:11:.,.,.	0/0:12:.,.,.	0/0:13:.,.,.	0/0:7:.,.,.	0/0:11:.,.,.	0/0:16:.,.,.	0/0:21:.,.,.	0/0:13:.,.,.	0/0:12:.,.,.	0/0:5:.,.,.	0/0:7:.,.,.	0/0:17:.,.,.	0/0:13:.,.,.	0/0:5:.,.,.	0/0:11:.,.,.	0/0:8:.,.,.	0/0:10:.,.,.	0/0:9:.,.,.	0/0:6:.,.,.	0/0:11:.,.,.	0/0:15:.,.,.	0/0:8:.,.,.	0/0:12:.,.,.	0/0:17:.,.,.	0/0:11:.,.,.	0/0:14:.,.,.	0/0:18:.,.,.	0/0:16:.,.,.	0/0:18:.,.,.	0/0:6:.,.,.	0/0:16:.,.,.	0/0:16:.,.,.	0/0:6:.,.,.	0/0:13:.,.,.	0/0:5:.,.,.	0/0:10:.,.,.	0/0:11:.,.,.	0/0:6:.,.,.	0/0:5:.,.,.	0/0:15:.,.,.	0/0:7:.,.,.	0/0:20:.,.,.	0/0:9:.,.,.	0/0:11:.,.,.	0/0:7:.,.,.	0/0:7:.,.,.	0/0:9:.,.,.	0/0:5:.,.,.	0/0:7:.,.,.	0/0:10:.,.,.	0/0:13:.,.,.	0/0:5:.,.,.	0/0:8:.,.,.	0/0:6:.,.,.	0/0:12:.,.,.	0/1:11:.,-7.96026,.	0/1:9:.,-8.67756,.	.:0:.,.,.	0/0:16:.,.,.	0/0:11:.,.,.
supercont1.100	2507960	353	A	G	.	PASS	NS=52;AF=0.115:0.885;EFF=INTERGENIC(MODIFIER||||||||||1)	GT:DP:GL	1/1:12:.,.,.	1/1:7:.,.,.	1/1:10:.,.,.	1/1:14:.,.,.	1/1:9:.,.,.	1/1:8:.,.,.	.:0:.,.,.	1/1:10:.,.,.	1/1:14:.,.,.	1/1:18:.,.,.	1/1:8:.,.,.	.:0:.,.,.	0/1:11:.,-7.96026,.	1/1:10:.,.,.	1/1:16:.,.,.	0/1:8:.,-8.7889,.	.:10:.,.,.	.:0:.,.,.	1/1:8:.,.,.	.:0:.,.,.	1/1:5:.,.,.	1/1:8:.,.,.	1/1:8:.,.,.	.:0:.,.,.	1/1:6:.,.,.	1/1:5:.,.,.	1/1:5:.,.,.	1/1:9:.,.,.	1/1:14:.,.,.	.:6:.,.,.	0/1:10:.,-4.94602,.	.:0:.,.,.	1/1:5:.,.,.	1/1:9:.,.,.	1/1:5:.,.,.	0/1:17:.,-11.6908,.	.:0:.,.,.	1/1:5:.,.,.	1/1:15:.,.,.	1/1:9:.,.,.	0/1:8:.,-8.7889,.	1/1:17:.,.,.	1/1:15:.,.,.	0/1:15:.,-5.39194,.	1/1:20:.,.,.	0/0:14:.,.,.	1/1:6:.,.,.	0/0:9:.,.,.	1/1:8:.,.,.	1/1:10:.,.,.	0/1:15:.,-15.3139,.	1/1:7:.,.,.	1/1:13:.,.,.	1/1:11:.,.,.	0/1:11:.,-10.8951,.	1/1:6:.,.,.	1/1:12:.,.,.	1/1:10:.,.,.	1/1:18:.,.,.	.:0:.,.,.	1/1:8:.,.,.	1/1:6:.,.,.
supercont1.100	2507985	353	A	T	.	PASS	NS=52;AF=0.115:0.885;EFF=INTERGENIC(MODIFIER||||||||||1)	GT:DP:GL	1/1:12:.,.,.	1/1:7:.,.,.	1/1:10:.,.,.	1/1:14:.,.,.	1/1:9:.,.,.	1/1:8:.,.,.	.:0:.,.,.	1/1:10:.,.,.	1/1:14:.,.,.	1/1:18:.,.,.	1/1:8:.,.,.	.:0:.,.,.	0/1:11:.,-7.96026,.	1/1:10:.,.,.	1/1:16:.,.,.	0/1:8:.,-8.7889,.	.:10:.,.,.	.:0:.,.,.	1/1:8:.,.,.	.:0:.,.,.	1/1:5:.,.,.	1/1:8:.,.,.	1/1:8:.,.,.	.:0:.,.,.	1/1:6:.,.,.	1/1:5:.,.,.	1/1:5:.,.,.	1/1:9:.,.,.	1/1:14:.,.,.	.:6:.,.,.	0/1:10:.,-4.94602,.	.:0:.,.,.	1/1:5:.,.,.	1/1:9:.,.,.	1/1:5:.,.,.	0/1:17:.,-11.6908,.	.:0:.,.,.	1/1:5:.,.,.	1/1:15:.,.,.	1/1:9:.,.,.	0/1:8:.,-8.7889,.	1/1:17:.,.,.	1/1:15:.,.,.	0/1:15:.,-5.39194,.	1/1:20:.,.,.	0/0:14:.,.,.	1/1:6:.,.,.	0/0:9:.,.,.	1/1:8:.,.,.	1/1:10:.,.,.	0/1:15:.,-15.3139,.	1/1:7:.,.,.	1/1:13:.,.,.	1/1:11:.,.,.	0/1:11:.,-10.8951,.	1/1:6:.,.,.	1/1:12:.,.,.	1/1:10:.,.,.	1/1:18:.,.,.	.:0:.,.,.	1/1:8:.,.,.	1/1:6:.,.,.
supercont1.100	2508146	354	C	T	.	PASS	NS=55;AF=1.000:0.000;EFF=INTERGENIC(MODIFIER||||||||||1)	GT:DP:GL	0/0:12:.,.,.	0/1:7:.,-6.44833,.	0/1:10:.,-4.94602,.	0/1:14:.,-6.13233,.	0/0:10:.,.,.	.:9:.,.,.	.:0:.,.,.	0/1:11:.,-7.96026,.	0/1:14:.,-12.8967,.	0/1:18:.,-7.30315,.	0/1:8:.,-6.08633,.	.:0:.,.,.	0/0:12:.,.,.	0/1:10:.,-4.94602,.	0/1:16:.,-15.1299,.	0/0:8:.,.,.	0/0:10:.,.,.	.:0:.,.,.	0/0:8:.,.,.	.:0:.,.,.	0/0:7:.,.,.	0/0:8:.,.,.	0/0:8:.,.,.	.:0:.,.,.	0/0:6:.,.,.	0/0:7:.,.,.	0/0:5:.,.,.	0/0:10:.,.,.	0/0:14:.,.,.	0/0:6:.,.,.	0/0:11:.,.,.	0/0:5:.,.,.	0/0:6:.,.,.	0/0:10:.,.,.	0/0:5:.,.,.	0/0:18:.,.,.	0/0:6:.,.,.	0/0:5:.,.,.	0/0:16:.,.,.	0/0:6:.,.,.	0/0:8:.,.,.	0/0:16:.,.,.	0/0:14:.,.,.	0/0:15:.,.,.	0/0:20:.,.,.	0/0:14:.,.,.	0/0:6:.,.,.	0/0:11:.,.,.	0/0:8:.,.,.	0/0:11:.,.,.	0/0:16:.,.,.	0/0:8:.,.,.	0/0:14:.,.,.	0/0:11:.,.,.	0/0:11:.,.,.	0/0:6:.,.,.	0/0:13:.,.,.	0/0:10:.,.,.	0/0:19:.,.,.	.:0:.,.,.	0/0:8:.,.,.	0/0:6:.,.,.
supercont1.100	2508142	354	A	T	.	PASS	NS=55;AF=1.000:0.000;EFF=INTERGENIC(MODIFIER||||||||||1)	GT:DP:GL	0/0:12:.,.,.	0/1:7:.,-6.44833,.	0/1:10:.,-4.94602,.	0/1:14:.,-6.13233,.	0/0:10:.,.,.	.:9:.,.,.	.:0:.,.,.	0/1:11:.,-7.96026,.	0/1:14:.,-12.8967,.	0/1:18:.,-7.30315,.	0/1:8:.,-6.08633,.	.:0:.,.,.	0/0:12:.,.,.	0/1:10:.,-4.94602,.	0/1:16:.,-15.1299,.	0/0:8:.,.,.	0/0:10:.,.,.	.:0:.,.,.	0/0:8:.,.,.	.:0:.,.,.	0/0:7:.,.,.	0/0:8:.,.,.	0/0:8:.,.,.	.:0:.,.,.	0/0:6:.,.,.	0/0:7:.,.,.	0/0:5:.,.,.	0/0:10:.,.,.	0/0:14:.,.,.	0/0:6:.,.,.	0/0:11:.,.,.	0/0:5:.,.,.	0/0:6:.,.,.	0/0:10:.,.,.	0/0:5:.,.,.	0/0:18:.,.,.	0/0:6:.,.,.	0/0:5:.,.,.	0/0:16:.,.,.	0/0:6:.,.,.	0/0:8:.,.,.	0/0:16:.,.,.	0/0:14:.,.,.	0/0:15:.,.,.	0/0:20:.,.,.	0/0:14:.,.,.	0/0:6:.,.,.	0/0:11:.,.,.	0/0:8:.,.,.	0/0:11:.,.,.	0/0:16:.,.,.	0/0:8:.,.,.	0/0:14:.,.,.	0/0:11:.,.,.	0/0:11:.,.,.	0/0:6:.,.,.	0/0:13:.,.,.	0/0:10:.,.,.	0/0:19:.,.,.	.:0:.,.,.	0/0:8:.,.,.	0/0:6:.,.,.
supercont1.100	2508137	354	C	T	.	PASS	NS=54;AF=0.861:0.139;EFF=INTERGENIC(MODIFIER||||||||||1)	GT:DP:GL	0/0:12:.,.,.	0/0:7:.,.,.	0/0:10:.,.,.	0/0:14:.,.,.	0/0:10:.,.,.	0/0:9:.,.,.	.:0:.,.,.	0/0:11:.,.,.	0/0:14:.,.,.	0/0:18:.,.,.	0/0:8:.,.,.	.:0:.,.,.	0/1:12:.,-7.42971,.	0/0:10:.,.,.	0/0:16:.,.,.	0/1:8:.,-8.7889,.	.:10:.,.,.	.:0:.,.,.	0/0:8:.,.,.	.:0:.,.,.	0/0:7:.,.,.	0/0:8:.,.,.	0/0:8:.,.,.	.:0:.,.,.	0/0:6:.,.,.	0/0:7:.,.,.	0/0:5:.,.,.	0/0:10:.,.,.	0/0:14:.,.,.	.:6:.,.,.	0/1:11:.,-4.23339,.	0/1:5:.,-4.19309,.	0/0:6:.,.,.	0/0:10:.,.,.	0/0:5:.,.,.	0/1:18:.,-11.1446,.	1/1:6:.,.,.	0/0:5:.,.,.	0/0:16:.,.,.	0/0:6:.,.,.	0/1:8:.,-8.7889,.	0/0:16:.,.,.	0/0:14:.,.,.	0/1:15:.,-5.39194,.	0/0:20:.,.,.	1/1:14:.,.,.	0/0:6:.,.,.	1/1:11:.,.,.	0/0:8:.,.,.	0/0:11:.,.,.	0/1:16:.,-17.5778,.	0/0:8:.,.,.	0/0:14:.,.,.	0/0:11:.,.,.	0/1:11:.,-10.8951,.	0/0:6:.,.,.	0/0:13:.,.,.	0/0:10:.,.,.	0/0:19:.,.,.	.:0:.,.,.	0/0:8:.,.,.	0/0:6:.,.,.
supercont1.100	2508131	354	A	C	.	PASS	NS=51;AF=0.000:1.000;EFF=INTERGENIC(MODIFIER||||||||||1)	GT:DP:GL	1/1:12:.,.,.	1/1:7:.,.,.	1/1:10:.,.,.	1/1:14:.,.,.	1/1:10:.,.,.	1/1:9:.,.,.	.:0:.,.,.	1/1:11:.,.,.	1/1:14:.,.,.	1/1:18:.,.,.	1/1:8:.,.,.	.:0:.,.,.	1/1:12:.,.,.	1/1:10:.,.,.	1/1:16:.,.,.	1/1:8:.,.,.	1/1:10:.,.,.	.:0:.,.,.	1/1:8:.,.,.	.:0:.,.,.	.:7:.,.,.	1/1:8:.,.,.	1/1:8:.,.,.	.:0:.,.,.	1/1:6:.,.,.	1/1:7:.,.,.	1/1:5:.,.,.	1/1:10:.,.,.	1/1:14:.,.,.	1/1:6:.,.,.	1/1:11:.,.,.	1/1:5:.,.,.	1/1:6:.,.,.	1/1:10:.,.,.	.:5:.,.,.	1/1:18:.,.,.	1/1:6:.,.,.	1/1:5:.,.,.	0/1:16:.,-17.5778,.	0/1:6:.,-5.57228,.	1/1:8:.,.,.	0/1:16:.,-17.3551,.	.:14:.,.,.	1/1:15:.,.,.	1/1:20:.,.,.	1/1:14:.,.,.	.:6:.,.,.	1/1:11:.,.,.	1/1:8:.,.,.	1/1:11:.,.,.	1/1:16:.,.,.	1/1:8:.,.,.	1/1:14:.,.,.	1/1:11:.,.,.	1/1:11:.,.,.	1/1:6:.,.,.	1/1:13:.,.,.	1/1:10:.,.,.	1/1:19:.,.,.	.:0:.,.,.	.:8:.,.,.	1/1:6:.,.,.
supercont1.100	2508117	354	G	T	.	PASS	NS=54;AF=0.861:0.139;EFF=INTERGENIC(MODIFIER||||||||||1)	GT:DP:GL	0/0:12:.,.,.	0/0:7:.,.,.	0/0:10:.,.,.	0/0:14:.,.,.	0/0:10:.,.,.	0/0:9:.,.,.	.:0:.,.,.	0/0:11:.,.,.	0/0:14:.,.,.	0/0:18:.,.,.	0/0:8:.,.,.	.:0:.,.,.	0/1:12:.,-7.42971,.	0/0:10:.,.,.	0/0:16:.,.,.	0/1:8:.,-8.7889,.	.:10:.,.,.	.:0:.,.,.	0/0:8:.,.,.	.:0:.,.,.	0/0:7:.,.,.	0/0:8:.,.,.	0/0:8:.,.,.	.:0:.,.,.	0/0:6:.,.,.	0/0:7:.,.,.	0/0:5:.,.,.	0/0:10:.,.,.	0/0:14:.,.,.	.:6:.,.,.	0/1:11:.,-4.23339,.	0/1:5:.,-4.19309,.	0/0:6:.,.,.	0/0:10:.,.,.	0/0:5:.,.,.	0/1:18:.,-11.1446,.	1/1:6:.,.,.	0/0:5:.,.,.	0/0:16:.,.,.	0/0:6:.,.,.	0/1:8:.,-8.7889,.	0/0:16:.,.,.	0/0:14:.,.,.	0/1:15:.,-5.39194,.	0/0:20:.,.,.	1/1:14:.,.,.	0/0:6:.,.,.	1/1:11:.,.,.	0/0:8:.,.,.	0/0:11:.,.,.	0/1:16:.,-17.5778,.	0/0:8:.,.,.	0/0:14:.,.,.	0/0:11:.,.,.	0/1:11:.,-10.8951,.	0/0:6:.,.,.	0/0:13:.,.,.	0/0:10:.,.,.	0/0:19:.,.,.	.:0:.,.,.	0/0:8:.,.,.	0/0:6:.,.,.
supercont1.100	2515660	358	A	C	.	PASS	NS=53;AF=0.858:0.142;EFF=INTRON(MODIFIER|||||AAEL003914|||AAEL003914-RA|1|1)	GT:DP:GL	0/0:11:.,.,.	0/0:6:.,.,.	0/0:8:.,.,.	0/0:15:.,.,.	0/0:10:.,.,.	0/0:16:.,.,.	0/0:6:.,.,.	0/0:8:.,.,.	0/0:7:.,.,.	0/0:16:.,.,.	0/0:7:.,.,.	.:0:.,.,.	0/1:5:.,-4.19309,.	0/0:5:.,.,.	0/0:10:.,.,.	0/1:10:.,-4.94602,.	0/1:11:.,-7.96026,.	0/0:13:.,.,.	0/0:8:.,.,.	0/0:15:.,.,.	.:0:.,.,.	.:0:.,.,.	0/0:9:.,.,.	0/0:6:.,.,.	0/0:13:.,.,.	0/0:7:.,.,.	0/0:14:.,.,.	0/0:9:.,.,.	0/0:12:.,.,.	0/1:11:.,-10.8951,.	0/1:13:.,-13.1063,.	.:0:.,.,.	.:0:.,.,.	0/0:9:.,.,.	0/0:9:.,.,.	0/1:21:.,-19.345,.	0/1:9:.,-8.67756,.	0/0:10:.,.,.	0/0:15:.,.,.	0/0:16:.,.,.	0/1:8:.,-8.7889,.	0/0:14:.,.,.	0/0:12:.,.,.	0/1:14:.,-9.82719,.	0/0:17:.,.,.	1/1:15:.,.,.	.:0:.,.,.	1/1:6:.,.,.	0/0:10:.,.,.	.:0:.,.,.	0/1:14:.,-15.3806,.	.:0:.,.,.	0/0:10:.,.,.	0/0:11:.,.,.	0/1:10:.,-8.38619,.	0/0:8:.,.,.	.:0:.,.,.	0/0:7:.,.,.	0/0:10:.,.,.	0/0:5:.,.,.	0/0:8:.,.,.	0/0:7:.,.,.
supercont1.100	2515642	358	C	T	.	PASS	NS=50;AF=1.000:0.000;EFF=INTRON(MODIFIER|||||AAEL003914|||AAEL003914-RA|1|1)	GT:DP:GL	0/1:11:.,-10.8951,.	0/0:6:.,.,.	0/1:8:.,-6.08633,.	0/0:15:.,.,.	0/1:10:.,-4.94602,.	0/0:16:.,.,.	.:6:.,.,.	0/0:8:.,.,.	.:7:.,.,.	0/1:16:.,-8.68018,.	0/0:7:.,.,.	.:0:.,.,.	0/1:5:.,-4.19309,.	.:5:.,.,.	0/1:10:.,-4.94602,.	0/0:10:.,.,.	0/1:11:.,-7.96026,.	0/0:13:.,.,.	0/1:8:.,-6.08633,.	0/0:15:.,.,.	.:0:.,.,.	.:0:.,.,.	0/0:9:.,.,.	0/0:6:.,.,.	0/0:13:.,.,.	0/0:7:.,.,.	0/0:14:.,.,.	0/0:9:.,.,.	0/0:12:.,.,.	0/0:11:.,.,.	0/0:13:.,.,.	.:0:.,.,.	.:0:.,.,.	0/0:9:.,.,.	0/0:9:.,.,.	0/0:21:.,.,.	0/0:9:.,.,.	0/0:10:.,.,.	0/0:15:.,.,.	0/0:16:.,.,.	0/0:8:.,.,.	0/0:14:.,.,.	0/0:12:.,.,.	0/0:14:.,.,.	0/0:17:.,.,.	0/0:15:.,.,.	.:0:.,.,.	0/0:6:.,.,.	0/0:10:.,.,.	.:0:.,.,.	0/0:14:.,.,.	.:0:.,.,.	0/0:10:.,.,.	0/0:11:.,.,.	0/0:10:.,.,.	0/0:8:.,.,.	.:0:.,.,.	0/0:7:.,.,.	0/0:10:.,.,.	0/0:5:.,.,.	0/0:8:.,.,.	0/0:7:.,.,.
supercont1.100	2542054	367	A	C	.	PASS	NS=53;AF=1.000:0.000;EFF=INTRON(MODIFIER|||||AAEL003914|||AAEL003914-RA|5|1)	GT:DP:GL	0/0:5:.,.,.	0/0:5:.,.,.	0/0:7:.,.,.	0/0:11:.,.,.	0/0:7:.,.,.	0/0:12:.,.,.	.:0:.,.,.	0/0:9:.,.,.	.:0:.,.,.	0/0:10:.,.,.	0/0:10:.,.,.	0/0:7:.,.,.	.:0:.,.,.	.:0:.,.,.	0/0:8:.,.,.	0/0:10:.,.,.	.:0:.,.,.	0/0:9:.,.,.	0/0:11:.,.,.	0/0:14:.,.,.	0/0:11:.,.,.	0/0:16:.,.,.	0/0:18:.,.,.	0/0:6:.,.,.	0/0:10:.,.,.	0/0:9:.,.,.	0/0:8:.,.,.	0/0:18:.,.,.	0/0:11:.,.,.	0/0:11:.,.,.	0/0:16:.,.,.	0/0:6:.,.,.	0/0:12:.,.,.	0/0:16:.,.,.	0/0:13:.,.,.	0/0:22:.,.,.	0/0:17:.,.,.	0/0:8:.,.,.	0/0:18:.,.,.	0/0:9:.,.,.	0/0:11:.,.,.	0/0:11:.,.,.	0/0:11:.,.,.	0/0:5:.,.,.	0/0:11:.,.,.	0/0:14:.,.,.	0/0:8:.,.,.	0/1:11:.,-10.8951,.	0/0:10:.,.,.	.:0:.,.,.	0/0:8:.,.,.	0/0:8:.,.,.	0/0:13:.,.,.	0/0:8:.,.,.	.:0:.,.,.	0/0:11:.,.,.	.:0:.,.,.	0/0:8:.,.,.	0/0:10:.,.,.	0/0:12:.,.,.	0/0:6:.,.,.	.:0:.,.,.
supercont1.100	2622732	382	A	T	.	PASS	NS=51;AF=0.853:0.147;EFF=INTRON(MODIFIER|||||AAEL003907|||AAEL003907-RA|2|1)	GT:DP:GL	0/0:38:.,.,.	0/0:26:.,.,.	0/0:33:.,.,.	0/0:25:.,.,.	0/0:16:.,.,.	0/0:9:.,.,.	0/0:13:.,.,.	0/0:8:.,.,.	0/0:41:.,.,.	0/0:11:.,.,.	0/0:11:.,.,.	0/0:12:.,.,.	0/0:14:.,.,.	0/0:37:.,.,.	0/0:13:.,.,.	0/0:26:.,.,.	0/0:13:.,.,.	0/1:29:.,-7.23258,.	0/1:16:.,-8.68018,.	0/1:12:.,-10.6512,.	.:23:.,.,.	0/1:18:.,-7.30315,.	0/0:24:.,.,.	0/0:5:.,.,.	0/1:19:.,-10.5426,.	.:0:.,.,.	0/0:7:.,.,.	0/0:11:.,.,.	0/0:17:.,.,.	0/0:16:.,.,.	0/0:19:.,.,.	0/0:16:.,.,.	0/1:17:.,-8.01623,.	0/1:16:.,-8.68018,.	0/0:5:.,.,.	.:0:.,.,.	.:6:.,.,.	0/0:7:.,.,.	0/0:19:.,.,.	0/0:14:.,.,.	0/0:6:.,.,.	0/0:20:.,.,.	0/0:11:.,.,.	0/0:14:.,.,.	.:0:.,.,.	0/0:8:.,.,.	.:0:.,.,.	.:0:.,.,.	.:0:.,.,.	.:8:.,.,.	0/1:22:.,-24.1695,.	.:0:.,.,.	0/1:28:.,-19.6544,.	0/0:10:.,.,.	.:29:.,.,.	0/1:26:.,-17.2731,.	0/1:13:.,-6.81536,.	0/0:10:.,.,.	0/0:10:.,.,.	0/0:7:.,.,.	1/1:21:.,.,.	1/1:8:.,.,.
supercont1.100	2622737	382	A	G	.	PASS	NS=51;AF=0.147:0.853;EFF=INTRON(MODIFIER|||||AAEL003907|||AAEL003907-RA|2|1)	GT:DP:GL	1/1:38:.,.,.	1/1:26:.,.,.	1/1:33:.,.,.	1/1:25:.,.,.	1/1:16:.,.,.	1/1:9:.,.,.	1/1:13:.,.,.	1/1:8:.,.,.	1/1:41:.,.,.	1/1:11:.,.,.	1/1:11:.,.,.	1/1:12:.,.,.	1/1:14:.,.,.	1/1:37:.,.,.	1/1:13:.,.,.	1/1:26:.,.,.	1/1:13:.,.,.	0/1:29:.,-7.23258,.	0/1:16:.,-8.68018,.	0/1:12:.,-10.6512,.	.:23:.,.,.	0/1:18:.,-7.30315,.	1/1:24:.,.,.	1/1:5:.,.,.	0/1:19:.,-10.5426,.	.:0:.,.,.	1/1:7:.,.,.	1/1:11:.,.,.	1/1:17:.,.,.	1/1:16:.,.,.	1/1:19:.,.,.	1/1:16:.,.,.	0/1:17:.,-8.01623,.	0/1:16:.,-8.68018,.	1/1:5:.,.,.	.:0:.,.,.	.:6:.,.,.	1/1:7:.,.,.	1/1:19:.,.,.	1/1:14:.,.,.	1/1:6:.,.,.	1/1:20:.,.,.	1/1:11:.,.,.	1/1:14:.,.,.	.:0:.,.,.	1/1:8:.,.,.	.:0:.,.,.	.:0:.,.,.	.:0:.,.,.	.:8:.,.,.	0/1:22:.,-24.1695,.	.:0:.,.,.	0/1:28:.,-19.6544,.	1/1:10:.,.,.	.:29:.,.,.	0/1:26:.,-17.2731,.	0/1:13:.,-6.81536,.	1/1:10:.,.,.	1/1:10:.,.,.	1/1:7:.,.,.	0/0:21:.,.,.	0/0:8:.,.,.
supercont1.100	2641422	385	C	T	.	PASS	NS=62;AF=1.000:0.000;EFF=INTERGENIC(MODIFIER||||||||||1)	GT:DP:GL	0/0:63:.,.,.	0/0:41:.,.,.	0/0:52:.,.,.	0/0:44:.,.,.	0/0:27:.,.,.	0/0:63:.,.,.	0/0:43:.,.,.	0/0:26:.,.,.	0/0:35:.,.,.	0/0:53:.,.,.	0/0:73:.,.,.	0/0:52:.,.,.	0/0:81:.,.,.	0/0:62:.,.,.	0/0:26:.,.,.	0/0:46:.,.,.	0/0:20:.,.,.	0/0:34:.,.,.	0/0:43:.,.,.	0/0:18:.,.,.	0/0:12:.,.,.	0/0:37:.,.,.	0/0:35:.,.,.	0/0:8:.,.,.	0/0:16:.,.,.	0/0:32:.,.,.	0/0:31:.,.,.	0/0:29:.,.,.	0/0:28:.,.,.	0/0:23:.,.,.	0/0:25:.,.,.	0/0:25:.,.,.	0/0:21:.,.,.	0/0:38:.,.,.	0/0:21:.,.,.	0/0:42:.,.,.	0/0:46:.,.,.	0/0:55:.,.,.	0/0:102:.,.,.	0/0:47:.,.,.	0/0:51:.,.,.	0/0:52:.,.,.	0/0:43:.,.,.	0/0:53:.,.,.	0/0:30:.,.,.	0/1:53:.,-4.82887,.	0/0:68:.,.,.	0/0:32:.,.,.	0/0:36:.,.,.	0/0:13:.,.,.	0/0:49:.,.,.	0/0:8:.,.,.	0/0:26:.,.,.	0/0:30:.,.,.	0/0:30:.,.,.	0/0:26:.,.,.	0/0:21:.,.,.	0/0:23:.,.,.	0/0:15:.,.,.	0/0:23:.,.,.	0/0:29:.,.,.	0/0:23:.,.,.
supercont1.100	2641389	385	A	T	.	PASS	NS=54;AF=1.000:0.000;EFF=INTERGENIC(MODIFIER||||||||||1)	GT:DP:GL	0/0:63:.,.,.	0/0:41:.,.,.	0/0:52:.,.,.	0/0:44:.,.,.	0/0:27:.,.,.	0/0:63:.,.,.	0/0:43:.,.,.	0/0:26:.,.,.	0/1:35:.,-26.2234,.	0/1:53:.,-4.82887,.	0/0:73:.,.,.	0/0:52:.,.,.	0/0:81:.,.,.	0/0:62:.,.,.	0/0:26:.,.,.	0/0:46:.,.,.	.:20:.,.,.	.:34:.,.,.	0/0:43:.,.,.	0/0:18:.,.,.	0/0:12:.,.,.	0/0:37:.,.,.	0/0:35:.,.,.	0/0:8:.,.,.	0/1:16:.,-4.60291,.	0/1:32:.,-17.3604,.	.:31:.,.,.	.:29:.,.,.	0/1:28:.,-16.1235,.	0/0:23:.,.,.	0/0:25:.,.,.	0/0:25:.,.,.	0/0:21:.,.,.	0/0:38:.,.,.	0/0:21:.,.,.	0/0:42:.,.,.	0/0:46:.,.,.	0/0:55:.,.,.	0/0:102:.,.,.	0/0:47:.,.,.	.:51:.,.,.	0/0:52:.,.,.	0/1:43:.,-4.28502,.	0/0:53:.,.,.	0/1:30:.,-14.838,.	0/0:53:.,.,.	0/0:68:.,.,.	0/0:32:.,.,.	0/0:36:.,.,.	.:13:.,.,.	0/0:49:.,.,.	0/0:8:.,.,.	0/0:26:.,.,.	.:30:.,.,.	0/0:30:.,.,.	0/0:26:.,.,.	0/0:21:.,.,.	0/0:23:.,.,.	0/0:15:.,.,.	.:23:.,.,.	0/0:29:.,.,.	0/0:23:.,.,.
supercont1.1011	49641	494	G	T	.	PASS	NS=48;AF=0.156:0.844;EFF=INTERGENIC(MODIFIER||||||||||1)	GT:DP:GL	0/0:8:.,.,.	0/1:10:.,-10.9861,.	0/0:9:.,.,.	.:6:.,.,.	0/1:13:.,-6.81536,.	1/1:6:.,.,.	.:7:.,.,.	0/1:5:.,-4.19309,.	0/1:8:.,-6.08633,.	1/1:9:.,.,.	1/1:6:.,.,.	.:0:.,.,.	0/1:10:.,-10.9861,.	1/1:8:.,.,.	0/0:9:.,.,.	.:8:.,.,.	1/1:8:.,.,.	1/1:10:.,.,.	1/1:6:.,.,.	.:7:.,.,.	1/1:5:.,.,.	1/1:6:.,.,.	1/1:10:.,.,.	1/1:9:.,.,.	1/1:9:.,.,.	1/1:10:.,.,.	1/1:12:.,.,.	1/1:6:.,.,.	1/1:9:.,.,.	.:0:.,.,.	1/1:9:.,.,.	0/1:10:.,-8.38619,.	.:5:.,.,.	0/1:13:.,-13.1063,.	.:0:.,.,.	1/1:9:.,.,.	0/1:6:.,-6.59167,.	1/1:7:.,.,.	1/1:6:.,.,.	.:9:.,.,.	1/1:5:.,.,.	1/1:12:.,.,.	1/1:13:.,.,.	.:12:.,.,.	1/1:18:.,.,.	1/1:6:.,.,.	.:10:.,.,.	1/1:6:.,.,.	.:0:.,.,.	.:0:.,.,.	1/1:6:.,.,.	1/1:7:.,.,.	1/1:14:.,.,.	.:0:.,.,.	0/1:10:.,-8.38619,.	1/1:9:.,.,.	1/1:8:.,.,.	1/1:12:.,.,.	1/1:16:.,.,.	1/1:5:.,.,.	1/1:5:.,.,.	1/1:7:.,.,.
supercont1.1011	143681	469	C	T	.	PASS	NS=51;AF=0.706:0.294;EFF=INTERGENIC(MODIFIER||||||||||1)	GT:DP:GL	0/0:20:.,.,.	0/0:8:.,.,.	0/0:5:.,.,.	0/0:8:.,.,.	0/1:14:.,-6.13233,.	1/1:12:.,.,.	0/0:9:.,.,.	0/1:7:.,-6.44833,.	0/0:9:.,.,.	1/1:17:.,.,.	.:8:.,.,.	0/0:6:.,.,.	0/1:9:.,-8.67756,.	0/1:14:.,-12.8967,.	0/0:10:.,.,.	0/0:17:.,.,.	.:9:.,.,.	.:0:.,.,.	0/1:9:.,-8.67756,.	1/1:5:.,.,.	0/1:16:.,-12.1727,.	0/1:7:.,-6.44833,.	1/1:8:.,.,.	0/1:13:.,-10.2875,.	1/1:9:.,.,.	0/1:16:.,-4.60291,.	0/1:13:.,-6.81536,.	0/0:15:.,.,.	0/0:21:.,.,.	1/1:5:.,.,.	1/1:17:.,.,.	0/1:15:.,-12.5793,.	0/0:16:.,.,.	.:8:.,.,.	0/0:9:.,.,.	0/1:9:.,-8.67756,.	0/1:11:.,-10.8951,.	0/0:8:.,.,.	0/0:10:.,.,.	.:8:.,.,.	0/0:6:.,.,.	.:11:.,.,.	0/0:8:.,.,.	0/0:5:.,.,.	0/0:8:.,.,.	0/0:5:.,.,.	.:0:.,.,.	.:0:.,.,.	0/1:5:.,-4.19309,.	.:0:.,.,.	.:10:.,.,.	0/1:5:.,-4.19309,.	0/0:7:.,.,.	0/1:7:.,-6.44833,.	.:0:.,.,.	0/0:7:.,.,.	0/0:6:.,.,.	0/0:8:.,.,.	0/0:8:.,.,.	0/0:5:.,.,.	0/0:6:.,.,.	0/0:6:.,.,.
supercont1.1014	301955	549	C	G	.	PASS	NS=56;AF=0.857:0.143;EFF=INTERGENIC(MODIFIER||||||||||1)	GT:DP:GL	0/0:15:.,.,.	0/0:6:.,.,.	0/0:9:.,.,.	0/0:9:.,.,.	0/0:9:.,.,.	0/0:11:.,.,.	.:0:.,.,.	0/0:12:.,.,.	0/0:7:.,.,.	0/0:10:.,.,.	.:0:.,.,.	.:0:.,.,.	0/0:7:.,.,.	0/0:16:.,.,.	0/0:9:.,.,.	0/0:10:.,.,.	0/0:9:.,.,.	0/0:5:.,.,.	0/0:12:.,.,.	0/0:8:.,.,.	0/0:6:.,.,.	0/0:7:.,.,.	0/0:16:.,.,.	0/0:8:.,.,.	0/0:10:.,.,.	0/0:8:.,.,.	0/0:11:.,.,.	0/0:14:.,.,.	0/0:7:.,.,.	0/0:9:.,.,.	0/0:14:.,.,.	0/0:10:.,.,.	0/0:8:.,.,.	0/0:16:.,.,.	.:0:.,.,.	0/0:11:.,.,.	.:0:.,.,.	0/0:6:.,.,.	0/0:13:.,.,.	0/0:13:.,.,.	.:0:.,.,.	0/0:12:.,.,.	1/1:17:.,.,.	0/0:12:.,.,.	1/1:13:.,.,.	0/0:6:.,.,.	0/0:7:.,.,.	0/0:11:.,.,.	0/1:9:.,-8.67756,.	0/1:5:.,-4.19309,.	0/0:5:.,.,.	1/1:8:.,.,.	1/1:11:.,.,.	0/1:5:.,-4.19309,.	0/1:5:.,-4.19309,.	1/1:8:.,.,.	1/1:5:.,.,.	0/0:6:.,.,.	0/0:6:.,.,.	0/0:10:.,.,.	0/0:10:.,.,.	0/0:5:.,.,.
supercont1.1014	302000	549	A	G	.	PASS	NS=56;AF=0.223:0.777;EFF=INTERGENIC(MODIFIER||||||||||1)	GT:DP:GL	0/1:15:.,-9.28713,.	0/1:6:.,-6.59167,.	1/1:9:.,.,.	1/1:9:.,.,.	0/1:9:.,-5.57228,.	0/1:11:.,-10.8951,.	.:0:.,.,.	0/0:12:.,.,.	0/1:7:.,-6.44833,.	0/1:10:.,-8.38619,.	.:0:.,.,.	.:0:.,.,.	1/1:7:.,.,.	0/1:16:.,-15.1299,.	1/1:9:.,.,.	1/1:10:.,.,.	1/1:9:.,.,.	1/1:5:.,.,.	1/1:12:.,.,.	1/1:8:.,.,.	1/1:6:.,.,.	1/1:7:.,.,.	1/1:16:.,.,.	1/1:8:.,.,.	1/1:10:.,.,.	1/1:8:.,.,.	1/1:11:.,.,.	1/1:14:.,.,.	1/1:7:.,.,.	1/1:9:.,.,.	1/1:14:.,.,.	1/1:10:.,.,.	1/1:8:.,.,.	1/1:16:.,.,.	.:0:.,.,.	1/1:11:.,.,.	.:0:.,.,.	1/1:6:.,.,.	1/1:13:.,.,.	1/1:13:.,.,.	.:0:.,.,.	1/1:12:.,.,.	0/0:17:.,.,.	1/1:12:.,.,.	0/0:13:.,.,.	1/1:6:.,.,.	1/1:7:.,.,.	1/1:11:.,.,.	0/1:9:.,-8.67756,.	0/1:5:.,-4.19309,.	1/1:5:.,.,.	0/0:8:.,.,.	0/0:11:.,.,.	0/1:5:.,-4.19309,.	0/1:5:.,-4.19309,.	0/0:8:.,.,.	0/0:5:.,.,.	1/1:6:.,.,.	1/1:6:.,.,.	1/1:10:.,.,.	1/1:10:.,.,.	1/1:5:.,.,.
supercont1.1016	184137	597	A	G	.	PASS	NS=51;AF=0.000:1.000;EFF=SYNONYMOUS_CODING(LOW||ctG|L271||AAEL014139|||AAEL014139-RA|4|1)	GT:DP:GL	1/1:10:.,.,.	1/1:6:.,.,.	.:0:.,.,.	.:0:.,.,.	.:0:.,.,.	.:7:.,.,.	1/1:5:.,.,.	.:0:.,.,.	0/1:5:.,-4.19309,.	0/1:6:.,-6.59167,.	1/1:5:.,.,.	1/1:6:.,.,.	1/1:5:.,.,.	1/1:18:.,.,.	1/1:6:.,.,.	1/1:5:.,.,.	1/1:9:.,.,.	0/1:8:.,-6.08633,.	1/1:10:.,.,.	1/1:8:.,.,.	1/1:12:.,.,.	.:7:.,.,.	1/1:12:.,.,.	1/1:6:.,.,.	1/1:10:.,.,.	1/1:7:.,.,.	.:0:.,.,.	1/1:14:.,.,.	1/1:11:.,.,.	1/1:5:.,.,.	1/1:12:.,.,.	0/0:13:.,.,.	1/1:7:.,.,.	1/1:8:.,.,.	1/1:6:.,.,.	1/1:13:.,.,.	1/1:8:.,.,.	.:0:.,.,.	1/1:11:.,.,.	1/1:9:.,.,.	1/1:7:.,.,.	1/1:7:.,.,.	1/1:10:.,.,.	1/1:6:.,.,.	1/1:10:.,.,.	1/1:9:.,.,.	1/1:6:.,.,.	1/1:6:.,.,.	1/1:5:.,.,.	1/1:6:.,.,.	1/1:6:.,.,.	.:0:.,.,.	1/1:8:.,.,.	1/1:9:.,.,.	1/1:9:.,.,.	1/1:5:.,.,.	.:0:.,.,.	1/1:5:.,.,.	1/1:6:.,.,.	1/1:7:.,.,.	1/1:14:.,.,.	.:0:.,.,.
supercont1.1016	184169	597	A	G	.	PASS	NS=53;AF=1.000:0.000;EFF=NON_SYNONYMOUS_CODING(MODERATE|MISSENSE|gAc/gGc|D282G||AAEL014139|||AAEL014139-RA|4|1)	GT:DP:GL	0/0:10:.,.,.	0/0:6:.,.,.	.:0:.,.,.	.:0:.,.,.	.:0:.,.,.	0/0:7:.,.,.	0/0:5:.,.,.	.:0:.,.,.	0/0:5:.,.,.	0/0:6:.,.,.	0/0:5:.,.,.	0/0:6:.,.,.	0/0:5:.,.,.	0/0:18:.,.,.	0/0:6:.,.,.	0/0:5:.,.,.	0/0:9:.,.,.	0/0:8:.,.,.	0/0:10:.,.,.	0/1:8:.,-8.67756,.	0/0:12:.,.,.	0/0:7:.,.,.	0/1:12:.,-8.38619,.	0/0:6:.,.,.	0/1:10:.,-6.08633,.	0/0:7:.,.,.	.:0:.,.,.	0/0:14:.,.,.	0/0:11:.,.,.	0/0:5:.,.,.	0/0:12:.,.,.	0/0:13:.,.,.	0/0:7:.,.,.	0/0:8:.,.,.	0/0:6:.,.,.	0/0:13:.,.,.	0/0:8:.,.,.	.:0:.,.,.	0/0:11:.,.,.	0/0:9:.,.,.	0/0:7:.,.,.	0/0:7:.,.,.	0/0:10:.,.,.	0/0:6:.,.,.	0/0:10:.,.,.	0/0:9:.,.,.	0/0:6:.,.,.	0/0:6:.,.,.	0/0:5:.,.,.	0/0:6:.,.,.	0/0:6:.,.,.	.:0:.,.,.	0/0:8:.,.,.	0/0:9:.,.,.	0/0:9:.,.,.	0/0:5:.,.,.	.:0:.,.,.	0/0:5:.,.,.	0/0:6:.,.,.	0/0:7:.,.,.	0/0:14:.,.,.	.:0:.,.,.
supercont1.1016	219278	607	A	G	.	PASS	NS=56;AF=0.000:1.000;EFF=SYNONYMOUS_CODING(LOW||Gta|V229||AAEL014137|||AAEL014137-RA|4|1)	GT:DP:GL	1/1:8:.,.,.	.:0:.,.,.	1/1:11:.,.,.	1/1:7:.,.,.	1/1:10:.,.,.	1/1:14:.,.,.	1/1:7:.,.,.	1/1:9:.,.,.	1/1:8:.,.,.	1/1:24:.,.,.	1/1:8:.,.,.	1/1:6:.,.,.	1/1:10:.,.,.	1/1:8:.,.,.	1/1:13:.,.,.	1/1:10:.,.,.	1/1:11:.,.,.	1/1:12:.,.,.	0/1:10:.,-4.94602,.	1/1:10:.,.,.	1/1:6:.,.,.	1/1:8:.,.,.	1/1:8:.,.,.	1/1:11:.,.,.	1/1:15:.,.,.	1/1:10:.,.,.	1/1:7:.,.,.	1/1:12:.,.,.	1/1:15:.,.,.	1/1:8:.,.,.	1/1:10:.,.,.	1/1:13:.,.,.	1/1:12:.,.,.	1/1:17:.,.,.	.:0:.,.,.	1/1:11:.,.,.	1/1:12:.,.,.	1/1:10:.,.,.	1/1:9:.,.,.	1/1:12:.,.,.	1/1:11:.,.,.	1/1:11:.,.,.	1/1:10:.,.,.	1/1:9:.,.,.	.:0:.,.,.	1/1:10:.,.,.	1/1:8:.,.,.	1/1:8:.,.,.	1/1:5:.,.,.	.:0:.,.,.	1/1:9:.,.,.	1/1:14:.,.,.	1/1:8:.,.,.	1/1:11:.,.,.	1/1:5:.,.,.	1/1:9:.,.,.	1/1:14:.,.,.	1/1:9:.,.,.	1/1:10:.,.,.	.:0:.,.,.	1/1:12:.,.,.	.:0:.,.,.
supercont1.1016	219281	607	C	T	.	PASS	NS=56;AF=1.000:0.000;EFF=NON_SYNONYMOUS_CODING(MODERATE|MISSENSE|Cgt/Tgt|R230C||AAEL014137|||AAEL014137-RA|4|1)	GT:DP:GL	0/0:8:.,.,.	.:0:.,.,.	0/0:11:.,.,.	0/0:7:.,.,.	0/0:10:.,.,.	0/0:14:.,.,.	0/0:7:.,.,.	0/0:9:.,.,.	0/0:8:.,.,.	0/0:24:.,.,.	0/0:8:.,.,.	0/0:6:.,.,.	0/0:10:.,.,.	0/0:8:.,.,.	0/0:13:.,.,.	0/0:10:.,.,.	0/0:11:.,.,.	0/0:12:.,.,.	0/0:10:.,.,.	0/0:10:.,.,.	0/0:6:.,.,.	0/0:8:.,.,.	0/0:8:.,.,.	0/0:11:.,.,.	0/0:15:.,.,.	0/0:10:.,.,.	0/0:7:.,.,.	0/0:12:.,.,.	0/0:15:.,.,.	0/0:8:.,.,.	0/0:10:.,.,.	0/0:13:.,.,.	0/0:12:.,.,.	0/0:17:.,.,.	.:0:.,.,.	0/0:11:.,.,.	0/0:12:.,.,.	0/0:10:.,.,.	0/0:9:.,.,.	0/0:12:.,.,.	0/0:11:.,.,.	0/0:11:.,.,.	0/0:10:.,.,.	0/0:9:.,.,.	.:0:.,.,.	0/0:10:.,.,.	0/0:8:.,.,.	0/0:8:.,.,.	0/0:5:.,.,.	.:0:.,.,.	0/0:9:.,.,.	0/0:14:.,.,.	0/0:8:.,.,.	0/0:11:.,.,.	0/1:5:.,-4.19309,.	0/0:9:.,.,.	0/0:14:.,.,.	0/0:9:.,.,.	0/0:10:.,.,.	.:0:.,.,.	0/0:12:.,.,.	.:0:.,.,.
supercont1.1016	219323	607	C	T	.	PASS	NS=56;AF=1.000:0.000;EFF=SYNONYMOUS_CODING(LOW|SILENT|Ctg/Ttg|L244||AAEL014137|||AAEL014137-RA|4|1)	GT:DP:GL	0/0:8:.,.,.	.:0:.,.,.	0/0:11:.,.,.	0/0:7:.,.,.	0/1:10:.,-8.38619,.	0/1:14:.,-15.3806,.	0/0:7:.,.,.	0/0:9:.,.,.	0/1:8:.,-8.7889,.	0/1:24:.,-14.8594,.	0/0:8:.,.,.	0/0:6:.,.,.	0/0:10:.,.,.	0/0:8:.,.,.	0/0:13:.,.,.	0/0:10:.,.,.	0/0:11:.,.,.	0/1:12:.,-13.1833,.	0/1:10:.,-4.94602,.	0/0:10:.,.,.	0/0:6:.,.,.	1/1:8:.,.,.	0/0:8:.,.,.	0/0:11:.,.,.	0/0:15:.,.,.	0/0:10:.,.,.	0/0:7:.,.,.	0/0:12:.,.,.	0/0:15:.,.,.	0/0:8:.,.,.	0/0:10:.,.,.	1/1:13:.,.,.	0/0:12:.,.,.	0/0:17:.,.,.	.:0:.,.,.	0/0:11:.,.,.	0/0:12:.,.,.	0/0:10:.,.,.	0/0:9:.,.,.	0/0:12:.,.,.	0/0:11:.,.,.	0/0:11:.,.,.	0/0:10:.,.,.	0/0:9:.,.,.	.:0:.,.,.	0/0:10:.,.,.	0/0:8:.,.,.	0/0:8:.,.,.	0/1:5:.,-4.19309,.	.:0:.,.,.	0/0:9:.,.,.	0/0:14:.,.,.	0/0:8:.,.,.	0/0:11:.,.,.	0/0:5:.,.,.	0/0:9:.,.,.	0/0:14:.,.,.	0/0:9:.,.,.	0/0:10:.,.,.	.:0:.,.,.	0/0:12:.,.,.	.:0:.,.,.
supercont1.1016	219499	608	A	G	.	PASS	NS=57;AF=1.000:0.000;EFF=NON_SYNONYMOUS_CODING(MODERATE|MISSENSE|gaT/gaG|D302E||AAEL014137|||AAEL014137-RA|4|1)	GT:DP:GL	0/0:8:.,.,.	.:0:.,.,.	0/0:9:.,.,.	0/0:7:.,.,.	0/1:10:.,-8.38619,.	0/1:14:.,-12.8967,.	0/0:7:.,.,.	0/0:9:.,.,.	0/1:8:.,-8.7889,.	0/1:23:.,-11.763,.	0/0:11:.,.,.	0/0:6:.,.,.	0/0:10:.,.,.	0/0:7:.,.,.	0/0:12:.,.,.	0/0:11:.,.,.	0/0:10:.,.,.	0/1:12:.,-13.1833,.	0/1:9:.,-5.57228,.	0/0:8:.,.,.	0/0:5:.,.,.	1/1:7:.,.,.	0/0:9:.,.,.	0/0:12:.,.,.	0/0:12:.,.,.	0/0:12:.,.,.	0/0:7:.,.,.	0/0:13:.,.,.	0/0:16:.,.,.	0/0:8:.,.,.	0/0:10:.,.,.	1/1:12:.,.,.	0/0:14:.,.,.	0/0:16:.,.,.	.:0:.,.,.	0/0:10:.,.,.	0/0:12:.,.,.	0/0:9:.,.,.	0/0:9:.,.,.	0/0:13:.,.,.	0/0:11:.,.,.	0/0:10:.,.,.	0/0:8:.,.,.	0/0:11:.,.,.	0/0:6:.,.,.	0/0:10:.,.,.	0/0:10:.,.,.	0/0:8:.,.,.	0/0:5:.,.,.	.:0:.,.,.	0/0:10:.,.,.	0/0:14:.,.,.	0/0:8:.,.,.	0/0:11:.,.,.	.:0:.,.,.	0/0:6:.,.,.	0/0:14:.,.,.	0/0:9:.,.,.	0/0:10:.,.,.	0/0:7:.,.,.	0/0:12:.,.,.	.:0:.,.,.
supercont1.1016	219460	608	A	G	.	PASS	NS=57;AF=0.000:1.000;EFF=SYNONYMOUS_CODING(LOW|SILENT|gtC/gtG|V289||AAEL014137|||AAEL014137-RA|4|1)	GT:DP:GL	1/1:8:.,.,.	.:0:.,.,.	1/1:9:.,.,.	1/1:7:.,.,.	1/1:10:.,.,.	1/1:14:.,.,.	1/1:7:.,.,.	1/1:9:.,.,.	1/1:8:.,.,.	1/1:23:.,.,.	1/1:11:.,.,.	1/1:6:.,.,.	1/1:10:.,.,.	1/1:7:.,.,.	1/1:12:.,.,.	1/1:11:.,.,.	1/1:10:.,.,.	1/1:12:.,.,.	0/1:9:.,-5.57228,.	1/1:8:.,.,.	1/1:5:.,.,.	1/1:7:.,.,.	1/1:9:.,.,.	1/1:12:.,.,.	1/1:12:.,.,.	1/1:12:.,.,.	1/1:7:.,.,.	1/1:13:.,.,.	1/1:16:.,.,.	1/1:8:.,.,.	1/1:10:.,.,.	1/1:12:.,.,.	1/1:14:.,.,.	1/1:16:.,.,.	.:0:.,.,.	1/1:10:.,.,.	1/1:12:.,.,.	1/1:9:.,.,.	1/1:9:.,.,.	1/1:13:.,.,.	1/1:11:.,.,.	1/1:10:.,.,.	1/1:8:.,.,.	1/1:11:.,.,.	1/1:6:.,.,.	1/1:10:.,.,.	1/1:10:.,.,.	1/1:8:.,.,.	1/1:5:.,.,.	.:0:.,.,.	1/1:10:.,.,.	1/1:14:.,.,.	1/1:8:.,.,.	1/1:11:.,.,.	.:0:.,.,.	1/1:6:.,.,.	1/1:14:.,.,.	1/1:9:.,.,.	1/1:10:.,.,.	1/1:7:.,.,.	1/1:12:.,.,.	.:0:.,.,.
supercont1.1016	219457	608	A	T	.	PASS	NS=57;AF=1.000:0.000;EFF=SYNONYMOUS_CODING(LOW||acT|T288||AAEL014137|||AAEL014137-RA|4|1)	GT:DP:GL	0/0:8:.,.,.	.:0:.,.,.	0/0:9:.,.,.	0/0:7:.,.,.	0/0:10:.,.,.	0/0:14:.,.,.	0/0:7:.,.,.	0/0:9:.,.,.	0/0:8:.,.,.	0/0:23:.,.,.	0/0:11:.,.,.	0/0:6:.,.,.	0/0:10:.,.,.	0/0:7:.,.,.	0/0:12:.,.,.	0/0:11:.,.,.	0/0:10:.,.,.	0/0:12:.,.,.	0/1:9:.,-5.57228,.	0/0:8:.,.,.	0/0:5:.,.,.	0/0:7:.,.,.	0/0:9:.,.,.	0/0:12:.,.,.	0/0:12:.,.,.	0/0:12:.,.,.	0/0:7:.,.,.	0/0:13:.,.,.	0/0:16:.,.,.	0/0:8:.,.,.	0/0:10:.,.,.	0/0:12:.,.,.	0/0:14:.,.,.	0/0:16:.,.,.	.:0:.,.,.	0/0:10:.,.,.	0/0:12:.,.,.	0/0:9:.,.,.	0/0:9:.,.,.	0/0:13:.,.,.	0/0:11:.,.,.	0/0:10:.,.,.	0/0:8:.,.,.	0/0:11:.,.,.	0/0:6:.,.,.	0/0:10:.,.,.	0/0:10:.,.,.	0/0:8:.,.,.	0/0:5:.,.,.	.:0:.,.,.	0/0:10:.,.,.	0/0:14:.,.,.	0/0:8:.,.,.	0/0:11:.,.,.	.:0:.,.,.	0/0:6:.,.,.	0/0:14:.,.,.	0/0:9:.,.,.	0/0:10:.,.,.	0/0:7:.,.,.	0/0:12:.,.,.	.:0:.,.,.
supercont1.1018	150588	651	C	T	.	PASS	NS=52;AF=1.000:0.000;EFF=INTERGENIC(MODIFIER||||||||||1)	GT:DP:GL	0/0:8:.,.,.	0/0:7:.,.,.	0/0:9:.,.,.	0/0:9:.,.,.	0/0:14:.,.,.	0/0:9:.,.,.	0/0:7:.,.,.	0/0:7:.,.,.	0/0:14:.,.,.	0/0:10:.,.,.	0/0:6:.,.,.	.:0:.,.,.	0/0:6:.,.,.	0/0:6:.,.,.	0/0:12:.,.,.	0/0:12:.,.,.	0/0:9:.,.,.	0/0:6:.,.,.	.:0:.,.,.	0/0:7:.,.,.	1/1:6:.,.,.	1/1:8:.,.,.	.:13:.,.,.	.:0:.,.,.	.:0:.,.,.	0/1:5:.,-4.19309,.	0/0:6:.,.,.	0/0:8:.,.,.	.:0:.,.,.	0/0:6:.,.,.	0/0:8:.,.,.	0/0:6:.,.,.	0/0:6:.,.,.	0/0:8:.,.,.	0/0:6:.,.,.	0/0:12:.,.,.	0/0:6:.,.,.	0/0:8:.,.,.	0/0:6:.,.,.	0/0:10:.,.,.	0/0:12:.,.,.	0/0:5:.,.,.	0/0:8:.,.,.	0/0:17:.,.,.	0/0:17:.,.,.	0/0:5:.,.,.	0/0:12:.,.,.	0/0:12:.,.,.	0/0:14:.,.,.	0/0:6:.,.,.	.:0:.,.,.	0/0:5:.,.,.	0/0:15:.,.,.	0/0:8:.,.,.	0/0:6:.,.,.	0/0:5:.,.,.	0/0:11:.,.,.	0/0:11:.,.,.	0/0:9:.,.,.	.:0:.,.,.	.:0:.,.,.	.:0:.,.,.
supercont1.1018	150607	651	C	T	.	PASS	NS=52;AF=1.000:0.000;EFF=INTERGENIC(MODIFIER||||||||||1)	GT:DP:GL	0/0:8:.,.,.	0/0:7:.,.,.	0/0:9:.,.,.	0/0:9:.,.,.	0/0:14:.,.,.	0/0:9:.,.,.	0/0:7:.,.,.	0/0:7:.,.,.	0/0:14:.,.,.	0/0:10:.,.,.	0/0:6:.,.,.	.:0:.,.,.	0/0:6:.,.,.	0/0:6:.,.,.	0/0:12:.,.,.	0/0:12:.,.,.	0/0:9:.,.,.	0/0:6:.,.,.	.:0:.,.,.	0/0:7:.,.,.	1/1:6:.,.,.	1/1:8:.,.,.	.:13:.,.,.	.:0:.,.,.	.:0:.,.,.	0/1:5:.,-4.19309,.	0/0:6:.,.,.	0/0:8:.,.,.	.:0:.,.,.	0/0:6:.,.,.	0/0:8:.,.,.	0/0:6:.,.,.	0/0:6:.,.,.	0/0:8:.,.,.	0/0:6:.,.,.	0/0:12:.,.,.	0/0:6:.,.,.	0/0:8:.,.,.	0/0:6:.,.,.	0/0:10:.,.,.	0/0:12:.,.,.	0/0:5:.,.,.	0/0:8:.,.,.	0/0:17:.,.,.	0/0:17:.,.,.	0/0:5:.,.,.	0/0:12:.,.,.	0/0:12:.,.,.	0/0:14:.,.,.	0/0:6:.,.,.	.:0:.,.,.	0/0:5:.,.,.	0/0:15:.,.,.	0/0:8:.,.,.	0/0:6:.,.,.	0/0:5:.,.,.	0/0:11:.,.,.	0/0:11:.,.,.	0/0:9:.,.,.	.:0:.,.,.	.:0:.,.,.	.:0:.,.,.
supercont1.1018	150608	651	A	C	.	PASS	NS=50;AF=1.000:0.000;EFF=INTERGENIC(MODIFIER||||||||||1)	GT:DP:GL	0/0:8:.,.,.	0/0:7:.,.,.	0/0:9:.,.,.	0/0:9:.,.,.	0/0:14:.,.,.	0/0:9:.,.,.	0/0:7:.,.,.	.:7:.,.,.	0/1:14:.,-6.13233,.	0/1:10:.,-4.94602,.	0/0:6:.,.,.	.:0:.,.,.	0/0:6:.,.,.	0/0:6:.,.,.	.:12:.,.,.	0/0:12:.,.,.	0/0:9:.,.,.	0/0:6:.,.,.	.:0:.,.,.	0/0:7:.,.,.	1/1:6:.,.,.	1/1:8:.,.,.	.:13:.,.,.	.:0:.,.,.	.:0:.,.,.	0/1:5:.,-4.19309,.	0/0:6:.,.,.	0/0:8:.,.,.	.:0:.,.,.	0/0:6:.,.,.	0/0:8:.,.,.	0/0:6:.,.,.	0/0:6:.,.,.	0/0:8:.,.,.	0/0:6:.,.,.	0/0:12:.,.,.	0/0:6:.,.,.	0/0:8:.,.,.	0/0:6:.,.,.	0/0:10:.,.,.	0/0:12:.,.,.	0/0:5:.,.,.	0/0:8:.,.,.	0/0:17:.,.,.	0/0:17:.,.,.	0/0:5:.,.,.	0/0:12:.,.,.	0/0:12:.,.,.	0/0:14:.,.,.	0/0:6:.,.,.	.:0:.,.,.	0/0:5:.,.,.	0/0:15:.,.,.	0/0:8:.,.,.	0/0:6:.,.,.	0/0:5:.,.,.	0/0:11:.,.,.	0/0:11:.,.,.	0/0:9:.,.,.	.:0:.,.,.	.:0:.,.,.	.:0:.,.,.
supercont1.1018	150620	651	A	G	.	PASS	NS=46;AF=0.391:0.609;EFF=INTERGENIC(MODIFIER||||||||||1)	GT:DP:GL	0/0:8:.,.,.	0/0:7:.,.,.	1/1:9:.,.,.	1/1:9:.,.,.	0/1:14:.,-12.8967,.	1/1:9:.,.,.	0/1:7:.,-6.44833,.	0/0:7:.,.,.	0/0:14:.,.,.	0/0:10:.,.,.	1/1:6:.,.,.	.:0:.,.,.	0/1:6:.,-6.59167,.	1/1:6:.,.,.	.:12:.,.,.	1/1:12:.,.,.	1/1:9:.,.,.	1/1:6:.,.,.	.:0:.,.,.	0/0:7:.,.,.	0/0:6:.,.,.	0/0:8:.,.,.	.:13:.,.,.	.:0:.,.,.	.:0:.,.,.	0/1:5:.,-4.19309,.	.:6:.,.,.	0/0:8:.,.,.	.:0:.,.,.	1/1:6:.,.,.	1/1:8:.,.,.	0/0:6:.,.,.	0/1:6:.,-6.59167,.	0/0:8:.,.,.	1/1:6:.,.,.	1/1:12:.,.,.	0/0:6:.,.,.	.:8:.,.,.	1/1:6:.,.,.	1/1:10:.,.,.	1/1:12:.,.,.	1/1:5:.,.,.	1/1:8:.,.,.	0/0:17:.,.,.	0/1:17:.,-14.8484,.	1/1:5:.,.,.	1/1:12:.,.,.	.:12:.,.,.	1/1:14:.,.,.	1/1:6:.,.,.	.:0:.,.,.	1/1:5:.,.,.	1/1:15:.,.,.	0/0:8:.,.,.	0/1:6:.,-6.59167,.	1/1:5:.,.,.	0/1:11:.,-7.96026,.	.:11:.,.,.	.:9:.,.,.	.:0:.,.,.	.:0:.,.,.	.:0:.,.,.
supercont1.1018	150636	651	G	T	.	PASS	NS=48;AF=0.281:0.719;EFF=INTERGENIC(MODIFIER||||||||||1)	GT:DP:GL	0/0:8:.,.,.	0/0:7:.,.,.	1/1:9:.,.,.	1/1:9:.,.,.	0/1:14:.,-12.8967,.	1/1:9:.,.,.	0/1:7:.,-6.44833,.	.:7:.,.,.	0/1:14:.,-6.13233,.	0/1:10:.,-4.94602,.	1/1:6:.,.,.	.:0:.,.,.	0/1:6:.,-6.59167,.	1/1:6:.,.,.	1/1:12:.,.,.	1/1:12:.,.,.	1/1:9:.,.,.	1/1:6:.,.,.	.:0:.,.,.	0/0:7:.,.,.	1/1:6:.,.,.	1/1:8:.,.,.	1/1:13:.,.,.	.:0:.,.,.	.:0:.,.,.	1/1:5:.,.,.	.:6:.,.,.	0/0:8:.,.,.	.:0:.,.,.	1/1:6:.,.,.	1/1:8:.,.,.	0/0:6:.,.,.	0/1:6:.,-6.59167,.	0/0:8:.,.,.	1/1:6:.,.,.	1/1:12:.,.,.	0/0:6:.,.,.	1/1:8:.,.,.	1/1:6:.,.,.	1/1:10:.,.,.	1/1:12:.,.,.	1/1:5:.,.,.	1/1:8:.,.,.	0/0:17:.,.,.	0/1:17:.,-14.8484,.	1/1:5:.,.,.	1/1:12:.,.,.	.:12:.,.,.	1/1:14:.,.,.	1/1:6:.,.,.	.:0:.,.,.	1/1:5:.,.,.	1/1:15:.,.,.	0/0:8:.,.,.	0/1:6:.,-6.59167,.	1/1:5:.,.,.	0/1:11:.,-7.96026,.	.:11:.,.,.	.:9:.,.,.	.:0:.,.,.	.:0:.,.,.	.:0:.,.,.
supercont1.1018	197385	656	C	T	.	PASS	NS=57;AF=0.421:0.579;EFF=SYNONYMOUS_CODING(LOW||atT|I1881||AAEL014144|||AAEL014144-RA|8|1|WARNING_TRANSCRIPT_NO_START_CODON)	GT:DP:GL	0/0:11:.,.,.	0/0:12:.,.,.	1/1:10:.,.,.	1/1:19:.,.,.	0/1:11:.,-10.8951,.	1/1:25:.,.,.	0/1:9:.,-8.67756,.	0/1:16:.,-15.1299,.	.:11:.,.,.	0/1:17:.,-17.5189,.	1/1:12:.,.,.	1/1:7:.,.,.	0/1:20:.,-19.5747,.	1/1:16:.,.,.	1/1:17:.,.,.	1/1:14:.,.,.	1/1:13:.,.,.	0/1:10:.,-4.94602,.	0/0:6:.,.,.	.:6:.,.,.	1/1:7:.,.,.	1/1:9:.,.,.	0/1:10:.,-10.9861,.	0/0:9:.,.,.	0/0:8:.,.,.	0/0:5:.,.,.	0/0:8:.,.,.	0/0:8:.,.,.	0/0:10:.,.,.	.:6:.,.,.	0/0:15:.,.,.	1/1:8:.,.,.	.:0:.,.,.	0/0:15:.,.,.	.:0:.,.,.	1/1:16:.,.,.	0/1:8:.,-6.08633,.	1/1:12:.,.,.	1/1:16:.,.,.	1/1:10:.,.,.	1/1:13:.,.,.	1/1:11:.,.,.	1/1:11:.,.,.	1/1:7:.,.,.	1/1:18:.,.,.	1/1:17:.,.,.	1/1:8:.,.,.	0/1:14:.,-15.3806,.	0/0:14:.,.,.	0/0:15:.,.,.	0/0:16:.,.,.	0/1:7:.,-6.44833,.	0/0:17:.,.,.	0/1:10:.,-4.94602,.	1/1:11:.,.,.	0/0:13:.,.,.	0/0:10:.,.,.	1/1:12:.,.,.	1/1:12:.,.,.	1/1:11:.,.,.	0/1:17:.,-11.6908,.	0/0:5:.,.,.
supercont1.1018	197427	656	A	G	.	PASS	NS=59;AF=1.000:0.000;EFF=SYNONYMOUS_CODING(LOW|SILENT|cgA/cgG|R1895||AAEL014144|||AAEL014144-RA|8|1|WARNING_TRANSCRIPT_NO_START_CODON)	GT:DP:GL	0/0:11:.,.,.	0/0:12:.,.,.	0/0:10:.,.,.	0/0:19:.,.,.	0/0:11:.,.,.	0/0:25:.,.,.	0/0:9:.,.,.	0/0:16:.,.,.	0/0:11:.,.,.	0/0:17:.,.,.	0/0:12:.,.,.	0/0:7:.,.,.	0/0:20:.,.,.	0/0:16:.,.,.	0/0:17:.,.,.	0/0:14:.,.,.	0/0:13:.,.,.	0/0:10:.,.,.	0/0:6:.,.,.	0/0:6:.,.,.	0/0:7:.,.,.	0/0:9:.,.,.	0/0:10:.,.,.	0/0:9:.,.,.	0/0:8:.,.,.	0/0:5:.,.,.	0/1:8:.,-6.08633,.	0/1:8:.,-6.08633,.	0/0:10:.,.,.	0/0:6:.,.,.	0/0:15:.,.,.	0/0:8:.,.,.	.:0:.,.,.	.:15:.,.,.	.:0:.,.,.	0/0:16:.,.,.	0/0:8:.,.,.	0/0:12:.,.,.	0/0:16:.,.,.	0/0:10:.,.,.	0/0:13:.,.,.	0/0:11:.,.,.	0/0:11:.,.,.	0/0:7:.,.,.	0/0:18:.,.,.	0/0:17:.,.,.	0/0:8:.,.,.	0/0:14:.,.,.	0/0:14:.,.,.	0/0:15:.,.,.	0/0:16:.,.,.	0/0:7:.,.,.	0/0:17:.,.,.	0/0:10:.,.,.	0/0:11:.,.,.	0/0:13:.,.,.	0/0:10:.,.,.	0/0:12:.,.,.	0/0:12:.,.,.	0/0:11:.,.,.	0/0:17:.,.,.	0/0:5:.,.,.
supercont1.1019	250410	683	C	T	.	PASS	NS=55;AF=1.000:0.000;EFF=DOWNSTREAM(MODIFIER||2305|||AAEL014145|||AAEL014145-RA||1),SYNONYMOUS_CODING(LOW|SILENT|taC/taT|Y345||AAEL014148|||AAEL014148-RA|2|1)	GT:DP:GL	0/0:10:.,.,.	0/0:5:.,.,.	0/0:20:.,.,.	0/0:10:.,.,.	0/0:14:.,.,.	0/0:6:.,.,.	0/0:7:.,.,.	0/0:11:.,.,.	0/0:12:.,.,.	0/0:17:.,.,.	0/0:6:.,.,.	0/0:5:.,.,.	0/0:6:.,.,.	0/0:9:.,.,.	0/0:9:.,.,.	0/0:8:.,.,.	0/0:11:.,.,.	0/0:8:.,.,.	0/0:11:.,.,.	0/0:9:.,.,.	.:0:.,.,.	.:0:.,.,.	0/0:12:.,.,.	0/0:5:.,.,.	0/0:15:.,.,.	0/0:7:.,.,.	0/0:5:.,.,.	0/0:7:.,.,.	0/0:12:.,.,.	.:0:.,.,.	0/0:9:.,.,.	0/0:12:.,.,.	.:0:.,.,.	0/0:14:.,.,.	0/0:5:.,.,.	0/0:9:.,.,.	0/0:7:.,.,.	0/0:11:.,.,.	0/0:8:.,.,.	0/0:7:.,.,.	.:0:.,.,.	0/0:12:.,.,.	0/0:8:.,.,.	0/0:7:.,.,.	0/0:9:.,.,.	0/0:8:.,.,.	0/0:7:.,.,.	0/0:8:.,.,.	0/0:8:.,.,.	0/0:5:.,.,.	0/0:8:.,.,.	0/0:6:.,.,.	0/0:5:.,.,.	0/0:6:.,.,.	0/0:7:.,.,.	0/0:6:.,.,.	0/0:9:.,.,.	0/0:5:.,.,.	0/1:5:.,-4.19309,.	.:0:.,.,.	0/0:9:.,.,.	.:0:.,.,.
supercont1.1019	250464	683	C	T	.	PASS	NS=54;AF=1.000:0.000;EFF=DOWNSTREAM(MODIFIER||2359|||AAEL014145|||AAEL014145-RA||1),DOWNSTREAM(MODIFIER||4971|||AAEL014150|||AAEL014150-RA||1),SYNONYMOUS_CODING(LOW|SILENT|gcC/gcT|A363||AAEL014148|||AAEL014148-RA|2|1)	GT:DP:GL	0/0:10:.,.,.	0/0:5:.,.,.	0/0:20:.,.,.	0/0:10:.,.,.	0/0:14:.,.,.	.:6:.,.,.	0/0:7:.,.,.	0/0:11:.,.,.	0/0:12:.,.,.	0/1:17:.,-17.5189,.	0/0:6:.,.,.	0/0:5:.,.,.	0/0:6:.,.,.	0/0:9:.,.,.	0/0:9:.,.,.	0/0:8:.,.,.	0/1:11:.,-7.96026,.	0/0:8:.,.,.	0/0:11:.,.,.	0/0:9:.,.,.	.:0:.,.,.	.:0:.,.,.	0/0:12:.,.,.	0/0:5:.,.,.	0/0:15:.,.,.	0/0:7:.,.,.	0/0:5:.,.,.	0/0:7:.,.,.	0/0:12:.,.,.	.:0:.,.,.	0/0:9:.,.,.	0/0:12:.,.,.	.:0:.,.,.	0/0:14:.,.,.	0/0:5:.,.,.	0/0:9:.,.,.	0/0:7:.,.,.	0/0:11:.,.,.	0/0:8:.,.,.	0/0:7:.,.,.	.:0:.,.,.	0/0:12:.,.,.	0/0:8:.,.,.	0/0:7:.,.,.	0/0:9:.,.,.	0/0:8:.,.,.	0/0:7:.,.,.	0/0:8:.,.,.	0/0:8:.,.,.	0/0:5:.,.,.	0/0:8:.,.,.	0/0:6:.,.,.	0/0:5:.,.,.	0/0:6:.,.,.	0/0:7:.,.,.	0/0:6:.,.,.	0/0:9:.,.,.	0/0:5:.,.,.	0/0:5:.,.,.	.:0:.,.,.	0/0:9:.,.,.	.:0:.,.,.
supercont1.101	538225	865	C	T	.	PASS	NS=53;AF=0.358:0.642;EFF=SYNONYMOUS_CODING(LOW|SILENT|atT/atA|I322||AAEL003926|||AAEL003926-RA|2|1)	GT:DP:GL	1/1:9:.,.,.	1/1:8:.,.,.	1/1:7:.,.,.	1/1:8:.,.,.	1/1:11:.,.,.	1/1:11:.,.,.	1/1:8:.,.,.	1/1:12:.,.,.	1/1:13:.,.,.	1/1:13:.,.,.	1/1:8:.,.,.	.:0:.,.,.	1/1:14:.,.,.	1/1:7:.,.,.	0/1:17:.,-17.5189,.	1/1:6:.,.,.	1/1:11:.,.,.	1/1:7:.,.,.	0/1:10:.,-10.9861,.	0/1:9:.,-5.57228,.	0/1:11:.,-7.96026,.	.:8:.,.,.	.:6:.,.,.	0/1:5:.,-4.19309,.	0/0:10:.,.,.	0/0:12:.,.,.	0/0:7:.,.,.	0/1:14:.,-12.8967,.	0/1:13:.,-10.2875,.	1/1:15:.,.,.	1/1:13:.,.,.	0/1:11:.,-7.96026,.	0/0:20:.,.,.	0/0:12:.,.,.	1/1:7:.,.,.	1/1:12:.,.,.	.:12:.,.,.	0/0:10:.,.,.	.:9:.,.,.	.:0:.,.,.	0/1:12:.,-7.42971,.	0/0:17:.,.,.	0/1:8:.,-8.7889,.	0/0:6:.,.,.	0/1:18:.,-17.3551,.	0/1:6:.,-6.59167,.	0/1:7:.,-6.44833,.	1/1:8:.,.,.	.:6:.,.,.	0/1:9:.,-8.67756,.	1/1:15:.,.,.	0/0:7:.,.,.	0/1:11:.,-4.23339,.	0/1:8:.,-6.08633,.	1/1:7:.,.,.	0/1:12:.,-13.1833,.	1/1:11:.,.,.	.:5:.,.,.	0/1:13:.,-13.1063,.	.:7:.,.,.	0/1:9:.,-8.67756,.	0/1:8:.,-8.7889,.
supercont1.101	538222	865	G	T	.	PASS	NS=53;AF=0.642:0.358;EFF=SYNONYMOUS_CODING(LOW|SILENT|ggG/ggA|G323||AAEL003926|||AAEL003926-RA|2|1)	GT:DP:GL	0/0:9:.,.,.	0/0:8:.,.,.	0/0:7:.,.,.	0/0:8:.,.,.	0/0:11:.,.,.	0/0:11:.,.,.	0/0:8:.,.,.	0/0:12:.,.,.	0/0:13:.,.,.	0/0:13:.,.,.	0/0:8:.,.,.	.:0:.,.,.	0/0:14:.,.,.	0/0:7:.,.,.	0/1:17:.,-17.5189,.	0/0:6:.,.,.	0/0:11:.,.,.	0/0:7:.,.,.	0/1:10:.,-10.9861,.	0/1:9:.,-5.57228,.	0/1:11:.,-7.96026,.	.:8:.,.,.	.:6:.,.,.	0/1:5:.,-4.19309,.	1/1:10:.,.,.	1/1:12:.,.,.	1/1:7:.,.,.	0/1:14:.,-12.8967,.	0/1:13:.,-10.2875,.	0/0:15:.,.,.	0/0:13:.,.,.	0/1:11:.,-7.96026,.	1/1:20:.,.,.	1/1:12:.,.,.	0/0:7:.,.,.	0/0:12:.,.,.	.:12:.,.,.	1/1:10:.,.,.	.:9:.,.,.	.:0:.,.,.	0/1:12:.,-7.42971,.	1/1:17:.,.,.	0/1:8:.,-8.7889,.	1/1:6:.,.,.	0/1:18:.,-17.3551,.	0/1:6:.,-6.59167,.	0/1:7:.,-6.44833,.	0/0:8:.,.,.	.:6:.,.,.	0/1:9:.,-8.67756,.	0/0:15:.,.,.	1/1:7:.,.,.	0/1:11:.,-4.23339,.	0/1:8:.,-6.08633,.	0/0:7:.,.,.	0/1:12:.,-13.1833,.	0/0:11:.,.,.	.:5:.,.,.	0/1:13:.,-13.1063,.	.:7:.,.,.	0/1:9:.,-8.67756,.	0/1:8:.,-8.7889,.
supercont1.101	539228	867	A	C	.	PASS	NS=54;AF=0.657:0.343;EFF=NON_SYNONYMOUS_CODING(MODERATE|MISSENSE|Cca/Gca|P11A||AAEL003926|||AAEL003926-RA|1|1)	GT:DP:GL	1/1:11:.,.,.	.:0:.,.,.	.:15:.,.,.	0/1:9:.,-8.67756,.	0/1:15:.,-15.3139,.	1/1:14:.,.,.	0/1:7:.,-6.44833,.	0/0:13:.,.,.	.:5:.,.,.	1/1:20:.,.,.	1/1:5:.,.,.	1/1:6:.,.,.	1/1:12:.,.,.	1/1:11:.,.,.	0/1:10:.,-4.94602,.	1/1:13:.,.,.	1/1:13:.,.,.	0/0:5:.,.,.	0/0:7:.,.,.	0/0:5:.,.,.	0/0:5:.,.,.	.:6:.,.,.	0/1:10:.,-10.9861,.	0/0:8:.,.,.	.:5:.,.,.	0/0:6:.,.,.	0/0:9:.,.,.	0/0:9:.,.,.	0/0:10:.,.,.	0/0:5:.,.,.	0/0:7:.,.,.	0/0:9:.,.,.	0/0:7:.,.,.	0/0:8:.,.,.	0/0:11:.,.,.	1/1:14:.,.,.	0/0:10:.,.,.	0/0:13:.,.,.	0/1:20:.,-19.5747,.	1/1:7:.,.,.	0/1:11:.,-10.8951,.	0/0:15:.,.,.	0/1:20:.,-21.9722,.	0/0:9:.,.,.	0/1:17:.,-14.8484,.	0/1:11:.,-7.96026,.	0/1:13:.,-13.1063,.	0/1:11:.,-7.96026,.	0/0:12:.,.,.	0/1:5:.,-4.19309,.	0/0:20:.,.,.	0/0:9:.,.,.	0/0:18:.,.,.	0/1:12:.,-10.6512,.	.:0:.,.,.	0/0:15:.,.,.	.:0:.,.,.	0/0:12:.,.,.	0/0:11:.,.,.	0/0:6:.,.,.	0/1:9:.,-8.67756,.	.:5:.,.,.
supercont1.101	539222	867	C	G	.	PASS	NS=56;AF=0.625:0.375;EFF=SYNONYMOUS_CODING(LOW||Caa|Q13||AAEL003926|||AAEL003926-RA|1|1)	GT:DP:GL	0/0:11:.,.,.	.:0:.,.,.	0/0:15:.,.,.	0/0:9:.,.,.	0/0:15:.,.,.	0/0:14:.,.,.	0/0:7:.,.,.	0/0:13:.,.,.	0/0:5:.,.,.	0/0:20:.,.,.	0/0:5:.,.,.	0/0:6:.,.,.	0/0:12:.,.,.	0/0:11:.,.,.	0/1:10:.,-4.94602,.	0/0:13:.,.,.	0/0:13:.,.,.	0/0:5:.,.,.	0/1:7:.,-6.44833,.	0/1:5:.,-4.19309,.	0/1:5:.,-4.19309,.	.:6:.,.,.	0/1:10:.,-10.9861,.	0/1:8:.,-6.08633,.	.:5:.,.,.	1/1:6:.,.,.	1/1:9:.,.,.	0/1:9:.,-5.57228,.	0/1:10:.,-8.38619,.	0/0:5:.,.,.	0/0:7:.,.,.	0/1:9:.,-5.57228,.	1/1:7:.,.,.	1/1:8:.,.,.	0/0:11:.,.,.	0/0:14:.,.,.	1/1:10:.,.,.	1/1:13:.,.,.	0/1:20:.,-19.5747,.	0/0:7:.,.,.	0/1:11:.,-10.8951,.	1/1:15:.,.,.	0/1:20:.,-21.9722,.	1/1:9:.,.,.	0/1:17:.,-14.8484,.	0/1:11:.,-7.96026,.	0/1:13:.,-13.1063,.	0/0:11:.,.,.	0/1:12:.,-7.42971,.	0/1:5:.,-4.19309,.	0/0:20:.,.,.	1/1:9:.,.,.	0/1:18:.,-17.3551,.	0/1:12:.,-10.6512,.	.:0:.,.,.	0/1:15:.,-12.5793,.	.:0:.,.,.	0/1:12:.,-10.6512,.	0/1:11:.,-10.8951,.	0/1:6:.,-6.59167,.	0/1:9:.,-8.67756,.	.:5:.,.,.
supercont1.101	539212	867	A	C	.	PASS	NS=57;AF=0.754:0.246;EFF=NON_SYNONYMOUS_CODING(MODERATE|MISSENSE|cAa/cGa|Q16R||AAEL003926|||AAEL003926-RA|1|1)	GT:DP:GL	0/0:11:.,.,.	.:0:.,.,.	.:15:.,.,.	0/1:9:.,-8.67756,.	0/1:15:.,-15.3139,.	0/0:14:.,.,.	0/1:7:.,-6.44833,.	0/1:13:.,-6.81536,.	.:5:.,.,.	0/0:20:.,.,.	0/0:5:.,.,.	0/0:6:.,.,.	0/0:12:.,.,.	0/0:11:.,.,.	0/0:10:.,.,.	0/0:13:.,.,.	0/0:13:.,.,.	1/1:5:.,.,.	0/1:7:.,-6.44833,.	0/1:5:.,-4.19309,.	0/1:5:.,-4.19309,.	0/0:6:.,.,.	0/0:10:.,.,.	0/1:8:.,-6.08633,.	0/0:5:.,.,.	0/0:6:.,.,.	0/0:9:.,.,.	0/1:9:.,-5.57228,.	0/1:10:.,-8.38619,.	1/1:5:.,.,.	1/1:7:.,.,.	0/1:9:.,-5.57228,.	0/0:7:.,.,.	0/0:8:.,.,.	1/1:11:.,.,.	0/0:14:.,.,.	0/0:10:.,.,.	0/0:13:.,.,.	0/0:20:.,.,.	0/0:7:.,.,.	0/0:11:.,.,.	0/0:15:.,.,.	0/0:20:.,.,.	0/0:9:.,.,.	0/0:17:.,.,.	0/0:11:.,.,.	0/0:13:.,.,.	0/1:11:.,-7.96026,.	0/1:12:.,-7.42971,.	0/0:5:.,.,.	1/1:20:.,.,.	0/0:9:.,.,.	0/1:18:.,-17.3551,.	0/0:12:.,.,.	.:0:.,.,.	0/1:15:.,-12.5793,.	.:0:.,.,.	0/1:12:.,-10.6512,.	0/1:11:.,-10.8951,.	0/1:6:.,-6.59167,.	0/0:9:.,.,.	0/0:5:.,.,.
supercont1.101	616773	876	A	G	.	PASS	NS=60;AF=0.000:1.000;EFF=SYNONYMOUS_CODING(LOW||Gtg|V414||AAEL003935|||AAEL003935-RA|4|1)	GT:DP:GL	1/1:9:.,.,.	1/1:9:.,.,.	1/1:10:.,.,.	.:0:.,.,.	1/1:11:.,.,.	1/1:6:.,.,.	1/1:7:.,.,.	0/1:11:.,-10.8951,.	1/1:11:.,.,.	1/1:13:.,.,.	1/1:6:.,.,.	1/1:6:.,.,.	1/1:8:.,.,.	1/1:11:.,.,.	1/1:10:.,.,.	1/1:5:.,.,.	1/1:13:.,.,.	1/1:16:.,.,.	1/1:9:.,.,.	1/1:11:.,.,.	1/1:10:.,.,.	1/1:6:.,.,.	1/1:6:.,.,.	1/1:9:.,.,.	1/1:12:.,.,.	1/1:6:.,.,.	1/1:5:.,.,.	1/1:7:.,.,.	1/1:11:.,.,.	.:0:.,.,.	1/1:13:.,.,.	1/1:13:.,.,.	1/1:12:.,.,.	1/1:10:.,.,.	1/1:7:.,.,.	1/1:10:.,.,.	1/1:18:.,.,.	1/1:8:.,.,.	1/1:10:.,.,.	1/1:7:.,.,.	1/1:9:.,.,.	1/1:14:.,.,.	1/1:14:.,.,.	1/1:8:.,.,.	1/1:10:.,.,.	1/1:7:.,.,.	1/1:5:.,.,.	1/1:8:.,.,.	1/1:9:.,.,.	1/1:6:.,.,.	1/1:10:.,.,.	1/1:6:.,.,.	1/1:10:.,.,.	1/1:9:.,.,.	1/1:8:.,.,.	1/1:12:.,.,.	1/1:10:.,.,.	1/1:8:.,.,.	1/1:7:.,.,.	1/1:11:.,.,.	1/1:8:.,.,.	1/1:8:.,.,.
supercont1.101	616795	876	C	G	.	PASS	NS=56;AF=1.000:0.000;EFF=NON_SYNONYMOUS_CODING(MODERATE|MISSENSE|gCt/gGt|A421G||AAEL003935|||AAEL003935-RA|4|1)	GT:DP:GL	0/0:9:.,.,.	0/0:9:.,.,.	0/0:10:.,.,.	.:0:.,.,.	0/0:11:.,.,.	0/0:6:.,.,.	0/0:7:.,.,.	0/0:11:.,.,.	0/0:11:.,.,.	0/0:13:.,.,.	0/0:6:.,.,.	0/0:6:.,.,.	0/0:8:.,.,.	0/0:11:.,.,.	0/1:10:.,-8.67756,.	0/0:5:.,.,.	0/0:13:.,.,.	0/0:16:.,.,.	0/0:9:.,.,.	0/0:11:.,.,.	0/0:10:.,.,.	0/1:6:.,-6.44833,.	.:6:.,.,.	0/0:9:.,.,.	.:12:.,.,.	0/0:6:.,.,.	0/0:5:.,.,.	0/0:7:.,.,.	0/0:11:.,.,.	.:0:.,.,.	0/0:13:.,.,.	0/0:13:.,.,.	0/0:12:.,.,.	0/0:10:.,.,.	0/0:7:.,.,.	0/0:10:.,.,.	0/0:18:.,.,.	0/0:8:.,.,.	0/0:10:.,.,.	.:7:.,.,.	.:9:.,.,.	0/0:14:.,.,.	0/1:14:.,-12.8967,.	0/0:8:.,.,.	0/1:10:.,-10.8951,.	0/0:7:.,.,.	0/0:5:.,.,.	0/0:8:.,.,.	0/0:9:.,.,.	0/0:6:.,.,.	0/0:10:.,.,.	0/0:6:.,.,.	0/0:10:.,.,.	0/0:9:.,.,.	0/0:8:.,.,.	0/0:12:.,.,.	0/0:10:.,.,.	0/0:8:.,.,.	0/0:7:.,.,.	0/0:11:.,.,.	0/0:8:.,.,.	0/0:8:.,.,.
supercont1.101	616808	876	C	T	.	PASS	NS=53;AF=0.462:0.538;EFF=SYNONYMOUS_CODING(LOW||tcT|S425||AAEL003935|||AAEL003935-RA|4|1)	GT:DP:GL	0/0:9:.,.,.	0/0:9:.,.,.	0/1:10:.,-8.38619,.	.:0:.,.,.	0/0:11:.,.,.	.:6:.,.,.	0/1:7:.,-6.44833,.	0/1:11:.,-10.8951,.	0/0:11:.,.,.	0/0:13:.,.,.	1/1:6:.,.,.	0/1:6:.,-6.59167,.	.:8:.,.,.	0/1:11:.,-4.23339,.	1/1:10:.,.,.	1/1:5:.,.,.	1/1:13:.,.,.	0/0:16:.,.,.	0/0:9:.,.,.	0/0:11:.,.,.	0/0:10:.,.,.	1/1:6:.,.,.	1/1:6:.,.,.	0/0:9:.,.,.	1/1:12:.,.,.	1/1:6:.,.,.	1/1:5:.,.,.	0/1:7:.,-6.44833,.	.:11:.,.,.	.:0:.,.,.	0/0:13:.,.,.	0/1:13:.,-10.2875,.	0/1:12:.,-7.42971,.	1/1:10:.,.,.	1/1:7:.,.,.	0/1:10:.,-4.94602,.	0/1:18:.,-17.3551,.	.:8:.,.,.	1/1:10:.,.,.	1/1:7:.,.,.	.:9:.,.,.	0/0:14:.,.,.	0/1:14:.,-12.8967,.	0/1:8:.,-8.7889,.	1/1:10:.,.,.	0/1:7:.,-6.44833,.	1/1:5:.,.,.	0/1:8:.,-8.7889,.	0/1:9:.,-5.57228,.	1/1:6:.,.,.	0/0:10:.,.,.	.:6:.,.,.	0/1:10:.,-8.38619,.	1/1:9:.,.,.	1/1:8:.,.,.	0/1:12:.,-13.1833,.	1/1:10:.,.,.	0/0:8:.,.,.	0/0:7:.,.,.	0/1:11:.,-10.8951,.	0/1:8:.,-8.7889,.	.:8:.,.,.
supercont1.101	616842	876	A	G	.	PASS	NS=60;AF=1.000:0.000;EFF=NON_SYNONYMOUS_CODING(MODERATE|MISSENSE|Acg/Gcg|T437A||AAEL003935|||AAEL003935-RA|4|1)	GT:DP:GL	0/0:9:.,.,.	0/0:9:.,.,.	0/0:10:.,.,.	.:0:.,.,.	0/0:11:.,.,.	0/0:6:.,.,.	0/0:7:.,.,.	0/1:11:.,-10.8951,.	0/0:11:.,.,.	0/0:13:.,.,.	0/0:6:.,.,.	0/0:6:.,.,.	0/0:8:.,.,.	0/0:11:.,.,.	0/0:10:.,.,.	0/0:5:.,.,.	0/0:13:.,.,.	0/0:16:.,.,.	0/0:9:.,.,.	0/0:11:.,.,.	0/0:10:.,.,.	0/0:6:.,.,.	0/0:6:.,.,.	0/0:9:.,.,.	0/0:12:.,.,.	0/0:6:.,.,.	0/0:5:.,.,.	0/0:7:.,.,.	0/0:11:.,.,.	.:0:.,.,.	0/0:13:.,.,.	0/0:13:.,.,.	0/0:12:.,.,.	0/0:10:.,.,.	0/0:7:.,.,.	0/0:10:.,.,.	0/0:18:.,.,.	0/0:8:.,.,.	0/0:10:.,.,.	0/0:7:.,.,.	0/0:9:.,.,.	0/0:14:.,.,.	0/0:14:.,.,.	0/0:8:.,.,.	0/0:10:.,.,.	0/0:7:.,.,.	0/0:5:.,.,.	0/0:8:.,.,.	0/0:9:.,.,.	0/0:6:.,.,.	0/0:10:.,.,.	0/0:6:.,.,.	0/0:10:.,.,.	0/0:9:.,.,.	0/0:8:.,.,.	0/0:12:.,.,.	0/0:10:.,.,.	0/0:8:.,.,.	0/0:7:.,.,.	0/0:11:.,.,.	0/0:8:.,.,.	0/0:8:.,.,.
supercont1.101	651722	880	A	G	.	PASS	NS=45;AF=0.389:0.611;EFF=NON_SYNONYMOUS_CODING(MODERATE|MISSENSE|caA/caC|Q1383H||AAEL003933|||AAEL003933-RA|10|1)	GT:DP:GL	0/1:5:.,-4.19309,.	1/1:6:.,.,.	.:15:.,.,.	0/1:8:.,-6.08633,.	1/1:6:.,.,.	0/1:9:.,-8.67756,.	.:6:.,.,.	.:6:.,.,.	1/1:8:.,.,.	1/1:8:.,.,.	0/0:8:.,.,.	.:0:.,.,.	.:0:.,.,.	0/1:8:.,-8.7889,.	0/1:6:.,-6.59167,.	0/0:15:.,.,.	0/0:12:.,.,.	1/1:14:.,.,.	1/1:10:.,.,.	1/1:5:.,.,.	1/1:8:.,.,.	.:0:.,.,.	1/1:7:.,.,.	1/1:6:.,.,.	1/1:11:.,.,.	.:0:.,.,.	0/0:6:.,.,.	0/1:11:.,-7.96026,.	.:7:.,.,.	1/1:7:.,.,.	1/1:10:.,.,.	0/1:7:.,-6.44833,.	.:0:.,.,.	.:9:.,.,.	.:0:.,.,.	0/1:12:.,-7.42971,.	0/1:12:.,-13.1833,.	0/1:5:.,-4.19309,.	0/1:11:.,-10.8951,.	0/0:5:.,.,.	1/1:9:.,.,.	1/1:10:.,.,.	1/1:8:.,.,.	0/0:5:.,.,.	0/1:11:.,-10.8951,.	.:10:.,.,.	0/0:7:.,.,.	.:0:.,.,.	0/1:7:.,-6.44833,.	.:0:.,.,.	1/1:7:.,.,.	0/1:8:.,-6.08633,.	.:8:.,.,.	.:0:.,.,.	0/0:15:.,.,.	0/1:5:.,-4.19309,.	0/0:8:.,.,.	1/1:8:.,.,.	1/1:9:.,.,.	.:6:.,.,.	0/1:11:.,-10.8951,.	0/1:5:.,-4.19309,.
supercont1.101	651707	880	A	C	.	PASS	NS=52;AF=0.000:1.000;EFF=NON_SYNONYMOUS_CODING(MODERATE|MISSENSE|atC/atG|I1388M||AAEL003933|||AAEL003933-RA|10|1)	GT:DP:GL	1/1:5:.,.,.	1/1:6:.,.,.	1/1:15:.,.,.	1/1:8:.,.,.	1/1:6:.,.,.	1/1:9:.,.,.	1/1:6:.,.,.	1/1:6:.,.,.	1/1:8:.,.,.	1/1:8:.,.,.	1/1:8:.,.,.	.:0:.,.,.	.:0:.,.,.	1/1:8:.,.,.	1/1:6:.,.,.	1/1:15:.,.,.	1/1:12:.,.,.	1/1:14:.,.,.	1/1:10:.,.,.	1/1:5:.,.,.	1/1:8:.,.,.	.:0:.,.,.	1/1:7:.,.,.	1/1:6:.,.,.	1/1:11:.,.,.	.:0:.,.,.	1/1:6:.,.,.	1/1:11:.,.,.	1/1:7:.,.,.	1/1:7:.,.,.	1/1:10:.,.,.	1/1:7:.,.,.	.:0:.,.,.	1/1:9:.,.,.	.:0:.,.,.	1/1:12:.,.,.	1/1:12:.,.,.	0/1:5:.,-4.19309,.	1/1:11:.,.,.	1/1:5:.,.,.	1/1:9:.,.,.	1/1:10:.,.,.	1/1:8:.,.,.	0/0:5:.,.,.	0/1:11:.,-10.8951,.	1/1:10:.,.,.	1/1:7:.,.,.	.:0:.,.,.	1/1:7:.,.,.	.:0:.,.,.	1/1:7:.,.,.	1/1:8:.,.,.	.:8:.,.,.	.:0:.,.,.	1/1:15:.,.,.	0/1:5:.,-4.19309,.	1/1:8:.,.,.	1/1:8:.,.,.	1/1:9:.,.,.	1/1:6:.,.,.	1/1:11:.,.,.	1/1:5:.,.,.
supercont1.101	651692	880	A	G	.	PASS	NS=49;AF=0.000:1.000;EFF=NON_SYNONYMOUS_CODING(MODERATE|MISSENSE|caG/caC|Q1393H||AAEL003933|||AAEL003933-RA|10|1)	GT:DP:GL	1/1:5:.,.,.	1/1:6:.,.,.	1/1:15:.,.,.	1/1:8:.,.,.	1/1:6:.,.,.	1/1:9:.,.,.	1/1:6:.,.,.	1/1:6:.,.,.	1/1:8:.,.,.	1/1:8:.,.,.	1/1:8:.,.,.	.:0:.,.,.	.:0:.,.,.	1/1:8:.,.,.	0/1:6:.,-6.59167,.	1/1:15:.,.,.	1/1:12:.,.,.	1/1:14:.,.,.	.:10:.,.,.	1/1:5:.,.,.	1/1:8:.,.,.	.:0:.,.,.	0/0:7:.,.,.	1/1:6:.,.,.	0/0:11:.,.,.	.:0:.,.,.	1/1:6:.,.,.	1/1:11:.,.,.	1/1:7:.,.,.	1/1:7:.,.,.	1/1:10:.,.,.	1/1:7:.,.,.	.:0:.,.,.	.:9:.,.,.	.:0:.,.,.	1/1:12:.,.,.	1/1:12:.,.,.	1/1:5:.,.,.	0/1:11:.,-10.8951,.	1/1:5:.,.,.	.:9:.,.,.	1/1:10:.,.,.	.:8:.,.,.	1/1:5:.,.,.	0/1:11:.,-10.8951,.	1/1:10:.,.,.	1/1:7:.,.,.	.:0:.,.,.	1/1:7:.,.,.	.:0:.,.,.	1/1:7:.,.,.	1/1:8:.,.,.	1/1:8:.,.,.	.:0:.,.,.	1/1:15:.,.,.	1/1:5:.,.,.	1/1:8:.,.,.	1/1:8:.,.,.	1/1:9:.,.,.	1/1:6:.,.,.	1/1:11:.,.,.	1/1:5:.,.,.
supercont1.101	695439	883	A	T	.	PASS	NS=52;AF=1.000:0.000;EFF=INTERGENIC(MODIFIER||||||||||1)	GT:DP:GL	0/0:10:.,.,.	0/0:6:.,.,.	0/0:6:.,.,.	0/0:8:.,.,.	0/0:11:.,.,.	0/0:8:.,.,.	0/0:8:.,.,.	.:0:.,.,.	0/0:6:.,.,.	0/0:12:.,.,.	0/0:8:.,.,.	.:0:.,.,.	.:0:.,.,.	0/0:8:.,.,.	0/0:14:.,.,.	0/0:9:.,.,.	0/0:7:.,.,.	0/0:9:.,.,.	0/0:6:.,.,.	0/0:12:.,.,.	0/0:10:.,.,.	0/1:9:.,-8.67756,.	0/0:10:.,.,.	0/0:7:.,.,.	0/0:9:.,.,.	1/1:15:.,.,.	1/1:6:.,.,.	0/1:12:.,-10.6512,.	0/0:9:.,.,.	0/0:11:.,.,.	0/0:12:.,.,.	0/0:9:.,.,.	0/0:13:.,.,.	0/0:15:.,.,.	0/0:6:.,.,.	0/0:6:.,.,.	0/0:6:.,.,.	0/0:5:.,.,.	0/0:11:.,.,.	0/0:6:.,.,.	.:0:.,.,.	0/0:7:.,.,.	0/0:7:.,.,.	0/0:7:.,.,.	0/0:10:.,.,.	.:0:.,.,.	0/0:6:.,.,.	.:0:.,.,.	0/0:9:.,.,.	.:0:.,.,.	0/0:6:.,.,.	0/0:5:.,.,.	0/1:9:.,-8.67756,.	0/0:9:.,.,.	0/0:10:.,.,.	.:8:.,.,.	0/0:9:.,.,.	.:0:.,.,.	0/0:8:.,.,.	0/0:6:.,.,.	.:0:.,.,.	0/0:11:.,.,.
supercont1.101	695456	883	A	G	.	PASS	NS=53;AF=0.000:1.000;EFF=INTERGENIC(MODIFIER||||||||||1)	GT:DP:GL	1/1:10:.,.,.	1/1:6:.,.,.	1/1:6:.,.,.	1/1:8:.,.,.	1/1:11:.,.,.	1/1:8:.,.,.	0/1:8:.,-6.08633,.	.:0:.,.,.	1/1:6:.,.,.	1/1:12:.,.,.	1/1:8:.,.,.	.:0:.,.,.	.:0:.,.,.	1/1:8:.,.,.	1/1:14:.,.,.	1/1:9:.,.,.	1/1:7:.,.,.	1/1:9:.,.,.	1/1:6:.,.,.	1/1:12:.,.,.	1/1:10:.,.,.	1/1:9:.,.,.	1/1:10:.,.,.	1/1:7:.,.,.	1/1:9:.,.,.	1/1:15:.,.,.	1/1:6:.,.,.	1/1:12:.,.,.	1/1:9:.,.,.	1/1:11:.,.,.	1/1:12:.,.,.	1/1:9:.,.,.	1/1:13:.,.,.	1/1:15:.,.,.	1/1:6:.,.,.	1/1:6:.,.,.	1/1:6:.,.,.	1/1:5:.,.,.	1/1:11:.,.,.	1/1:6:.,.,.	.:0:.,.,.	1/1:7:.,.,.	1/1:7:.,.,.	1/1:7:.,.,.	1/1:10:.,.,.	.:0:.,.,.	1/1:6:.,.,.	.:0:.,.,.	1/1:9:.,.,.	.:0:.,.,.	1/1:6:.,.,.	1/1:5:.,.,.	1/1:9:.,.,.	1/1:9:.,.,.	1/1:10:.,.,.	1/1:8:.,.,.	1/1:9:.,.,.	.:0:.,.,.	1/1:8:.,.,.	1/1:6:.,.,.	.:0:.,.,.	1/1:11:.,.,.
supercont1.101	1308108	707	A	G	.	PASS	NS=55;AF=0.773:0.227;EFF=INTERGENIC(MODIFIER||||||||||1)	GT:DP:GL	0/0:15:.,.,.	0/0:11:.,.,.	0/0:12:.,.,.	0/0:5:.,.,.	0/0:13:.,.,.	0/0:11:.,.,.	0/0:9:.,.,.	0/0:8:.,.,.	0/0:12:.,.,.	0/0:12:.,.,.	0/0:17:.,.,.	0/0:6:.,.,.	0/0:10:.,.,.	0/0:12:.,.,.	0/0:15:.,.,.	0/0:13:.,.,.	0/0:14:.,.,.	0/0:9:.,.,.	0/0:8:.,.,.	0/1:10:.,-4.94602,.	0/0:19:.,.,.	0/0:8:.,.,.	0/0:12:.,.,.	0/0:6:.,.,.	0/1:9:.,-8.67756,.	0/1:8:.,-6.08633,.	1/1:6:.,.,.	1/1:6:.,.,.	0/1:10:.,-8.38619,.	0/0:9:.,.,.	.:0:.,.,.	1/1:6:.,.,.	1/1:15:.,.,.	0/0:10:.,.,.	0/1:8:.,-6.08633,.	0/0:13:.,.,.	.:9:.,.,.	0/1:12:.,-13.1833,.	.:10:.,.,.	0/1:8:.,-6.08633,.	0/1:12:.,-13.1833,.	0/0:11:.,.,.	0/1:19:.,-17.1021,.	0/0:12:.,.,.	0/0:19:.,.,.	0/0:11:.,.,.	0/0:8:.,.,.	0/0:7:.,.,.	1/1:9:.,.,.	.:0:.,.,.	0/0:9:.,.,.	0/1:8:.,-6.08633,.	0/0:13:.,.,.	1/1:6:.,.,.	0/0:7:.,.,.	0/0:15:.,.,.	.:0:.,.,.	0/1:9:.,-5.57228,.	0/1:10:.,-8.38619,.	0/1:5:.,-4.19309,.	.:0:.,.,.	.:8:.,.,.
supercont1.101	1308061	707	C	T	.	PASS	NS=57;AF=0.763:0.237;EFF=INTERGENIC(MODIFIER||||||||||1)	GT:DP:GL	1/1:15:.,.,.	1/1:11:.,.,.	0/1:12:.,-13.1833,.	.:5:.,.,.	1/1:13:.,.,.	1/1:11:.,.,.	0/1:9:.,-8.67756,.	1/1:8:.,.,.	0/1:12:.,-7.42971,.	0/1:12:.,-7.42971,.	0/1:17:.,-17.5189,.	0/1:6:.,-6.59167,.	1/1:10:.,.,.	1/1:12:.,.,.	0/1:15:.,-12.5793,.	1/1:13:.,.,.	1/1:14:.,.,.	0/0:9:.,.,.	0/0:8:.,.,.	0/0:10:.,.,.	0/0:19:.,.,.	0/0:8:.,.,.	0/0:12:.,.,.	0/0:6:.,.,.	0/0:9:.,.,.	0/0:8:.,.,.	0/0:6:.,.,.	0/0:6:.,.,.	0/0:10:.,.,.	0/0:9:.,.,.	.:0:.,.,.	0/0:6:.,.,.	0/0:15:.,.,.	0/0:10:.,.,.	0/0:8:.,.,.	0/0:13:.,.,.	0/0:9:.,.,.	0/0:12:.,.,.	0/0:10:.,.,.	0/0:8:.,.,.	0/0:12:.,.,.	0/0:11:.,.,.	0/0:19:.,.,.	0/0:12:.,.,.	0/0:19:.,.,.	0/0:11:.,.,.	0/0:8:.,.,.	0/0:7:.,.,.	0/0:9:.,.,.	.:0:.,.,.	0/0:9:.,.,.	0/0:8:.,.,.	0/1:13:.,-6.81536,.	0/0:6:.,.,.	0/0:7:.,.,.	0/1:15:.,-12.5793,.	.:0:.,.,.	0/0:9:.,.,.	0/0:10:.,.,.	0/0:5:.,.,.	.:0:.,.,.	0/0:8:.,.,.
supercont1.101	1451337	715	C	T	.	PASS	NS=52;AF=0.875:0.125;EFF=INTERGENIC(MODIFIER||||||||||1)	GT:DP:GL	0/0:10:.,.,.	0/0:8:.,.,.	0/1:17:.,-14.8484,.	0/1:11:.,-7.96026,.	0/0:5:.,.,.	0/0:11:.,.,.	.:0:.,.,.	0/0:9:.,.,.	0/0:10:.,.,.	0/0:11:.,.,.	0/0:11:.,.,.	0/0:10:.,.,.	0/0:6:.,.,.	0/0:7:.,.,.	0/1:16:.,-8.68018,.	0/0:9:.,.,.	0/0:9:.,.,.	.:0:.,.,.	0/0:9:.,.,.	.:0:.,.,.	0/0:7:.,.,.	0/0:5:.,.,.	.:8:.,.,.	0/0:5:.,.,.	.:0:.,.,.	0/0:6:.,.,.	.:7:.,.,.	1/1:5:.,.,.	0/0:5:.,.,.	.:0:.,.,.	0/1:5:.,-4.19309,.	0/1:8:.,-8.7889,.	1/1:6:.,.,.	0/1:7:.,-6.44833,.	0/0:8:.,.,.	0/0:13:.,.,.	0/0:11:.,.,.	0/0:12:.,.,.	0/0:8:.,.,.	0/0:14:.,.,.	.:0:.,.,.	0/0:9:.,.,.	0/0:12:.,.,.	0/0:12:.,.,.	0/0:15:.,.,.	0/0:5:.,.,.	.:0:.,.,.	0/0:7:.,.,.	0/0:9:.,.,.	.:0:.,.,.	0/0:6:.,.,.	0/0:8:.,.,.	0/0:15:.,.,.	0/0:14:.,.,.	0/0:8:.,.,.	0/0:7:.,.,.	0/0:9:.,.,.	0/1:12:.,-7.42971,.	0/1:12:.,-13.1833,.	0/1:11:.,-10.8951,.	0/0:11:.,.,.	0/0:10:.,.,.
supercont1.101	1821463	760	C	T	.	PASS	NS=46;AF=0.826:0.174;EFF=INTERGENIC(MODIFIER||||||||||1)	GT:DP:GL	0/0:8:.,.,.	0/0:7:.,.,.	0/1:12:.,-7.42971,.	.:6:.,.,.	.:10:.,.,.	1/1:14:.,.,.	.:0:.,.,.	0/0:9:.,.,.	0/0:7:.,.,.	0/0:10:.,.,.	0/0:17:.,.,.	0/0:7:.,.,.	0/0:10:.,.,.	.:6:.,.,.	0/1:9:.,-8.67756,.	0/1:13:.,-13.1063,.	0/0:12:.,.,.	0/0:11:.,.,.	0/0:10:.,.,.	0/0:9:.,.,.	0/0:13:.,.,.	0/0:10:.,.,.	0/0:9:.,.,.	0/0:6:.,.,.	0/0:8:.,.,.	0/0:11:.,.,.	0/0:13:.,.,.	.:0:.,.,.	0/0:9:.,.,.	0/0:7:.,.,.	0/0:15:.,.,.	0/0:9:.,.,.	0/0:16:.,.,.	0/0:11:.,.,.	0/0:9:.,.,.	0/1:16:.,-15.1299,.	.:0:.,.,.	0/1:6:.,-6.59167,.	0/0:15:.,.,.	0/1:5:.,-4.19309,.	0/0:8:.,.,.	.:0:.,.,.	0/0:6:.,.,.	.:0:.,.,.	0/1:15:.,-15.3139,.	.:0:.,.,.	.:5:.,.,.	.:0:.,.,.	0/0:5:.,.,.	0/1:7:.,-6.44833,.	0/0:6:.,.,.	0/0:10:.,.,.	.:6:.,.,.	0/1:5:.,-4.19309,.	.:0:.,.,.	.:8:.,.,.	.:7:.,.,.	1/1:7:.,.,.	0/1:11:.,-10.8951,.	.:0:.,.,.	1/1:7:.,.,.	0/0:7:.,.,.
supercont1.101	1821521	760	C	T	.	PASS	NS=49;AF=0.806:0.194;EFF=INTERGENIC(MODIFIER||||||||||1)	GT:DP:GL	0/0:8:.,.,.	0/0:7:.,.,.	0/0:12:.,.,.	0/0:6:.,.,.	0/0:10:.,.,.	0/0:14:.,.,.	.:0:.,.,.	0/0:9:.,.,.	0/0:7:.,.,.	0/0:10:.,.,.	0/0:17:.,.,.	0/0:7:.,.,.	0/0:10:.,.,.	0/0:6:.,.,.	0/0:9:.,.,.	0/0:13:.,.,.	0/0:12:.,.,.	0/0:11:.,.,.	0/1:10:.,-4.94602,.	1/1:9:.,.,.	.:13:.,.,.	1/1:10:.,.,.	0/1:9:.,-5.57228,.	.:6:.,.,.	1/1:8:.,.,.	0/0:11:.,.,.	0/1:13:.,-10.2875,.	.:0:.,.,.	1/1:9:.,.,.	0/0:7:.,.,.	0/0:15:.,.,.	1/1:9:.,.,.	0/0:16:.,.,.	0/0:11:.,.,.	0/1:9:.,-5.57228,.	0/1:16:.,-15.1299,.	.:0:.,.,.	0/0:6:.,.,.	0/1:15:.,-15.3139,.	0/0:5:.,.,.	0/1:8:.,-6.08633,.	.:0:.,.,.	.:6:.,.,.	.:0:.,.,.	0/1:15:.,-15.3139,.	.:0:.,.,.	0/0:5:.,.,.	.:0:.,.,.	0/0:5:.,.,.	0/1:7:.,-6.44833,.	0/0:6:.,.,.	.:10:.,.,.	0/0:6:.,.,.	0/0:5:.,.,.	.:0:.,.,.	0/0:8:.,.,.	0/0:7:.,.,.	0/0:7:.,.,.	0/0:11:.,.,.	.:0:.,.,.	0/0:7:.,.,.	0/0:7:.,.,.
supercont1.101	1823138	762	C	T	.	PASS	NS=60;AF=0.000:1.000;EFF=INTERGENIC(MODIFIER||||||||||1)	GT:DP:GL	1/1:20:.,.,.	1/1:8:.,.,.	1/1:16:.,.,.	1/1:12:.,.,.	1/1:9:.,.,.	1/1:12:.,.,.	1/1:8:.,.,.	1/1:11:.,.,.	1/1:15:.,.,.	1/1:15:.,.,.	1/1:7:.,.,.	1/1:12:.,.,.	1/1:17:.,.,.	1/1:9:.,.,.	1/1:14:.,.,.	1/1:16:.,.,.	1/1:20:.,.,.	0/1:13:.,-13.1063,.	1/1:14:.,.,.	1/1:9:.,.,.	0/1:9:.,-8.67756,.	1/1:9:.,.,.	1/1:16:.,.,.	1/1:7:.,.,.	1/1:11:.,.,.	0/1:16:.,-15.1299,.	1/1:8:.,.,.	1/1:7:.,.,.	1/1:20:.,.,.	0/1:13:.,-13.1063,.	0/1:21:.,-19.345,.	1/1:11:.,.,.	0/1:11:.,-7.96026,.	0/0:19:.,.,.	1/1:10:.,.,.	1/1:16:.,.,.	1/1:7:.,.,.	1/1:15:.,.,.	1/1:14:.,.,.	1/1:6:.,.,.	1/1:9:.,.,.	1/1:18:.,.,.	1/1:8:.,.,.	1/1:8:.,.,.	1/1:16:.,.,.	1/1:15:.,.,.	1/1:8:.,.,.	1/1:7:.,.,.	1/1:10:.,.,.	1/1:8:.,.,.	1/1:12:.,.,.	1/1:8:.,.,.	1/1:12:.,.,.	.:0:.,.,.	.:0:.,.,.	1/1:6:.,.,.	1/1:9:.,.,.	1/1:11:.,.,.	1/1:8:.,.,.	1/1:10:.,.,.	1/1:9:.,.,.	1/1:9:.,.,.
supercont1.101	1823322	763	G	T	.	PASS	NS=57;AF=0.140:0.860;EFF=INTERGENIC(MODIFIER||||||||||1)	GT:DP:GL	1/1:16:.,.,.	1/1:8:.,.,.	0/1:15:.,-12.5793,.	0/1:10:.,-8.38619,.	.:8:.,.,.	0/0:11:.,.,.	1/1:6:.,.,.	1/1:11:.,.,.	1/1:14:.,.,.	1/1:10:.,.,.	1/1:6:.,.,.	1/1:14:.,.,.	1/1:16:.,.,.	0/1:11:.,-4.23339,.	0/1:14:.,-15.3806,.	0/1:16:.,-12.1727,.	1/1:21:.,.,.	1/1:13:.,.,.	1/1:16:.,.,.	1/1:9:.,.,.	1/1:9:.,.,.	1/1:9:.,.,.	1/1:22:.,.,.	1/1:6:.,.,.	1/1:10:.,.,.	1/1:16:.,.,.	1/1:8:.,.,.	1/1:7:.,.,.	1/1:19:.,.,.	1/1:13:.,.,.	1/1:19:.,.,.	1/1:10:.,.,.	1/1:8:.,.,.	1/1:17:.,.,.	1/1:11:.,.,.	1/1:9:.,.,.	1/1:8:.,.,.	1/1:8:.,.,.	1/1:14:.,.,.	.:0:.,.,.	1/1:8:.,.,.	1/1:17:.,.,.	1/1:7:.,.,.	1/1:7:.,.,.	1/1:10:.,.,.	1/1:14:.,.,.	1/1:6:.,.,.	1/1:7:.,.,.	1/1:10:.,.,.	0/1:8:.,-6.08633,.	1/1:11:.,.,.	1/1:9:.,.,.	0/1:11:.,-7.96026,.	.:0:.,.,.	.:0:.,.,.	.:0:.,.,.	0/1:8:.,-6.08633,.	0/0:10:.,.,.	0/1:9:.,-5.57228,.	0/0:10:.,.,.	0/1:10:.,-4.94602,.	1/1:9:.,.,.
supercont1.101	1823287	763	G	T	.	PASS	NS=56;AF=0.884:0.116;EFF=INTERGENIC(MODIFIER||||||||||1)	GT:DP:GL	0/1:16:.,-17.1021,.	.:8:.,.,.	0/0:15:.,.,.	0/0:10:.,.,.	.:8:.,.,.	0/0:11:.,.,.	0/0:6:.,.,.	0/0:11:.,.,.	0/1:14:.,-10.0965,.	0/1:10:.,-8.68018,.	0/1:6:.,-6.44833,.	0/1:14:.,-13.1063,.	0/0:16:.,.,.	0/1:11:.,-4.23339,.	0/0:14:.,.,.	0/1:16:.,-12.1727,.	1/1:21:.,.,.	0/0:13:.,.,.	0/0:16:.,.,.	0/0:9:.,.,.	0/0:9:.,.,.	0/0:9:.,.,.	0/1:22:.,-8.68018,.	0/0:6:.,.,.	0/0:10:.,.,.	0/1:16:.,-17.3551,.	0/1:8:.,-8.7889,.	0/0:7:.,.,.	0/0:19:.,.,.	0/0:13:.,.,.	0/0:19:.,.,.	0/0:10:.,.,.	0/1:8:.,-8.38619,.	0/0:17:.,.,.	0/0:11:.,.,.	0/0:9:.,.,.	0/0:8:.,.,.	0/0:8:.,.,.	0/0:14:.,.,.	.:0:.,.,.	0/0:8:.,.,.	0/0:17:.,.,.	0/0:7:.,.,.	0/0:7:.,.,.	0/0:10:.,.,.	0/0:14:.,.,.	0/0:6:.,.,.	0/0:7:.,.,.	0/0:10:.,.,.	0/0:8:.,.,.	0/0:11:.,.,.	0/0:9:.,.,.	0/0:11:.,.,.	.:0:.,.,.	.:0:.,.,.	.:0:.,.,.	0/0:8:.,.,.	0/0:10:.,.,.	0/0:9:.,.,.	0/0:10:.,.,.	0/0:10:.,.,.	0/0:9:.,.,.
supercont1.101	2634542	815	A	G	.	PASS	NS=62;AF=1.000:0.000;EFF=INTERGENIC(MODIFIER||||||||||1)	GT:DP:GL	0/0:9:.,.,.	0/0:9:.,.,.	0/0:9:.,.,.	0/0:11:.,.,.	0/0:14:.,.,.	0/0:13:.,.,.	0/0:8:.,.,.	0/0:5:.,.,.	0/0:7:.,.,.	0/0:12:.,.,.	0/0:5:.,.,.	0/0:6:.,.,.	0/0:11:.,.,.	0/0:8:.,.,.	0/0:10:.,.,.	0/0:5:.,.,.	0/0:5:.,.,.	0/1:10:.,-4.94602,.	0/1:16:.,-15.1299,.	0/0:12:.,.,.	0/0:12:.,.,.	0/0:6:.,.,.	0/1:13:.,-13.1063,.	0/0:7:.,.,.	0/0:9:.,.,.	0/1:11:.,-10.8951,.	0/1:12:.,-13.1833,.	0/1:12:.,-7.42971,.	0/0:13:.,.,.	0/0:15:.,.,.	0/0:14:.,.,.	0/0:13:.,.,.	0/0:18:.,.,.	0/1:10:.,-8.38619,.	0/0:6:.,.,.	0/0:6:.,.,.	0/0:5:.,.,.	0/0:6:.,.,.	0/0:16:.,.,.	0/0:5:.,.,.	0/0:10:.,.,.	0/0:16:.,.,.	0/0:17:.,.,.	0/0:10:.,.,.	0/0:16:.,.,.	0/0:10:.,.,.	0/0:10:.,.,.	0/0:11:.,.,.	0/0:12:.,.,.	0/0:9:.,.,.	0/0:8:.,.,.	0/0:9:.,.,.	0/0:9:.,.,.	0/0:10:.,.,.	0/0:8:.,.,.	0/0:9:.,.,.	0/0:5:.,.,.	0/0:6:.,.,.	0/0:11:.,.,.	0/0:14:.,.,.	0/0:13:.,.,.	0/0:10:.,.,.
supercont1.101	2634546	815	C	T	.	PASS	NS=62;AF=0.000:1.000;EFF=INTERGENIC(MODIFIER||||||||||1)	GT:DP:GL	0/1:9:.,-5.57228,.	1/1:9:.,.,.	0/1:9:.,-8.67756,.	1/1:11:.,.,.	1/1:14:.,.,.	0/1:13:.,-13.1063,.	1/1:8:.,.,.	1/1:5:.,.,.	1/1:7:.,.,.	0/1:12:.,-10.6512,.	1/1:5:.,.,.	1/1:6:.,.,.	1/1:11:.,.,.	1/1:8:.,.,.	1/1:10:.,.,.	1/1:5:.,.,.	1/1:5:.,.,.	1/1:10:.,.,.	1/1:16:.,.,.	1/1:12:.,.,.	1/1:12:.,.,.	1/1:6:.,.,.	1/1:13:.,.,.	1/1:7:.,.,.	1/1:9:.,.,.	1/1:11:.,.,.	1/1:12:.,.,.	1/1:12:.,.,.	1/1:13:.,.,.	1/1:15:.,.,.	1/1:14:.,.,.	1/1:13:.,.,.	1/1:18:.,.,.	1/1:10:.,.,.	1/1:6:.,.,.	1/1:6:.,.,.	1/1:5:.,.,.	1/1:6:.,.,.	1/1:16:.,.,.	1/1:5:.,.,.	1/1:10:.,.,.	1/1:16:.,.,.	1/1:17:.,.,.	1/1:10:.,.,.	1/1:16:.,.,.	1/1:10:.,.,.	1/1:10:.,.,.	1/1:11:.,.,.	1/1:12:.,.,.	1/1:9:.,.,.	1/1:8:.,.,.	1/1:9:.,.,.	1/1:9:.,.,.	1/1:10:.,.,.	1/1:8:.,.,.	1/1:9:.,.,.	1/1:5:.,.,.	1/1:6:.,.,.	1/1:11:.,.,.	1/1:14:.,.,.	1/1:13:.,.,.	1/1:10:.,.,.
supercont1.101	2634582	815	C	T	.	PASS	NS=62;AF=1.000:0.000;EFF=INTERGENIC(MODIFIER||||||||||1)	GT:DP:GL	0/1:9:.,-5.57228,.	0/0:9:.,.,.	0/1:9:.,-8.67756,.	0/0:11:.,.,.	0/0:14:.,.,.	0/1:13:.,-13.1063,.	0/0:8:.,.,.	0/0:5:.,.,.	0/0:7:.,.,.	0/1:12:.,-10.6512,.	0/0:5:.,.,.	0/0:6:.,.,.	0/0:11:.,.,.	0/0:8:.,.,.	0/0:10:.,.,.	0/0:5:.,.,.	0/0:5:.,.,.	0/0:10:.,.,.	0/0:16:.,.,.	0/0:12:.,.,.	0/0:12:.,.,.	0/0:6:.,.,.	0/0:13:.,.,.	0/0:7:.,.,.	0/0:9:.,.,.	0/0:11:.,.,.	0/0:12:.,.,.	0/0:12:.,.,.	0/0:13:.,.,.	0/0:15:.,.,.	0/0:14:.,.,.	0/0:13:.,.,.	0/0:18:.,.,.	0/0:10:.,.,.	0/0:6:.,.,.	0/0:6:.,.,.	0/0:5:.,.,.	0/0:6:.,.,.	0/0:16:.,.,.	0/0:5:.,.,.	0/0:10:.,.,.	0/0:16:.,.,.	0/0:17:.,.,.	0/0:10:.,.,.	0/0:16:.,.,.	0/0:10:.,.,.	0/0:10:.,.,.	0/0:11:.,.,.	0/0:12:.,.,.	0/0:9:.,.,.	0/0:8:.,.,.	0/0:9:.,.,.	0/0:9:.,.,.	0/0:10:.,.,.	0/0:8:.,.,.	0/0:9:.,.,.	0/0:5:.,.,.	0/0:6:.,.,.	0/0:11:.,.,.	0/0:14:.,.,.	0/0:13:.,.,.	0/0:10:.,.,.
supercont1.101	2634757	816	C	T	.	PASS	NS=51;AF=0.255:0.745;EFF=INTERGENIC(MODIFIER||||||||||1)	GT:DP:GL	0/1:8:.,-6.08633,.	1/1:8:.,.,.	0/1:9:.,-8.67756,.	1/1:11:.,.,.	1/1:13:.,.,.	0/1:10:.,-4.94602,.	1/1:8:.,.,.	.:0:.,.,.	1/1:7:.,.,.	0/1:13:.,-10.2875,.	.:0:.,.,.	1/1:6:.,.,.	0/1:10:.,-10.9861,.	.:8:.,.,.	1/1:8:.,.,.	1/1:5:.,.,.	1/1:6:.,.,.	.:0:.,.,.	1/1:9:.,.,.	0/1:11:.,-10.8951,.	1/1:13:.,.,.	.:5:.,.,.	1/1:9:.,.,.	1/1:7:.,.,.	1/1:10:.,.,.	1/1:5:.,.,.	1/1:6:.,.,.	.:0:.,.,.	1/1:11:.,.,.	1/1:14:.,.,.	1/1:11:.,.,.	0/0:14:.,.,.	1/1:16:.,.,.	1/1:6:.,.,.	1/1:6:.,.,.	.:6:.,.,.	0/1:5:.,-4.19309,.	0/0:5:.,.,.	0/0:13:.,.,.	.:0:.,.,.	0/1:10:.,-8.38619,.	0/1:13:.,-10.2875,.	0/1:16:.,-12.1727,.	0/0:9:.,.,.	0/1:15:.,-12.5793,.	0/1:10:.,-8.38619,.	0/1:11:.,-4.23339,.	.:9:.,.,.	1/1:12:.,.,.	1/1:9:.,.,.	1/1:6:.,.,.	0/1:8:.,-8.7889,.	.:7:.,.,.	1/1:8:.,.,.	1/1:6:.,.,.	0/1:8:.,-8.7889,.	1/1:6:.,.,.	.:6:.,.,.	0/1:10:.,-8.38619,.	1/1:13:.,.,.	0/1:10:.,-4.94602,.	0/1:10:.,-8.38619,.
supercont1.101	2634744	816	A	G	.	PASS	NS=56;AF=0.000:1.000;EFF=INTERGENIC(MODIFIER||||||||||1)	GT:DP:GL	1/1:8:.,.,.	1/1:8:.,.,.	1/1:9:.,.,.	1/1:11:.,.,.	1/1:13:.,.,.	1/1:10:.,.,.	1/1:8:.,.,.	.:0:.,.,.	1/1:7:.,.,.	1/1:13:.,.,.	.:0:.,.,.	1/1:6:.,.,.	1/1:10:.,.,.	1/1:8:.,.,.	1/1:8:.,.,.	1/1:5:.,.,.	1/1:6:.,.,.	.:0:.,.,.	1/1:9:.,.,.	1/1:11:.,.,.	0/0:13:.,.,.	1/1:5:.,.,.	1/1:9:.,.,.	.:7:.,.,.	1/1:10:.,.,.	1/1:5:.,.,.	1/1:6:.,.,.	.:0:.,.,.	1/1:11:.,.,.	0/0:14:.,.,.	0/0:11:.,.,.	1/1:14:.,.,.	1/1:16:.,.,.	1/1:6:.,.,.	1/1:6:.,.,.	1/1:6:.,.,.	1/1:5:.,.,.	1/1:5:.,.,.	1/1:13:.,.,.	.:0:.,.,.	0/1:10:.,-8.38619,.	1/1:13:.,.,.	1/1:16:.,.,.	1/1:9:.,.,.	1/1:15:.,.,.	1/1:10:.,.,.	1/1:11:.,.,.	1/1:9:.,.,.	1/1:12:.,.,.	1/1:9:.,.,.	1/1:6:.,.,.	1/1:8:.,.,.	1/1:7:.,.,.	1/1:8:.,.,.	1/1:6:.,.,.	1/1:8:.,.,.	1/1:6:.,.,.	1/1:6:.,.,.	1/1:10:.,.,.	1/1:13:.,.,.	1/1:10:.,.,.	1/1:10:.,.,.
supercont1.1020	82711	939	A	T	.	PASS	NS=56;AF=0.000:1.000;EFF=INTERGENIC(MODIFIER||||||||||1)	GT:DP:GL	1/1:10:.,.,.	.:0:.,.,.	1/1:16:.,.,.	1/1:12:.,.,.	1/1:19:.,.,.	1/1:22:.,.,.	1/1:7:.,.,.	1/1:10:.,.,.	1/1:14:.,.,.	1/1:20:.,.,.	1/1:15:.,.,.	.:0:.,.,.	1/1:5:.,.,.	1/1:7:.,.,.	1/1:14:.,.,.	1/1:10:.,.,.	1/1:12:.,.,.	1/1:10:.,.,.	1/1:15:.,.,.	1/1:8:.,.,.	1/1:12:.,.,.	1/1:13:.,.,.	1/1:16:.,.,.	1/1:11:.,.,.	1/1:7:.,.,.	1/1:5:.,.,.	1/1:11:.,.,.	1/1:12:.,.,.	1/1:11:.,.,.	1/1:6:.,.,.	1/1:14:.,.,.	1/1:9:.,.,.	1/1:12:.,.,.	1/1:11:.,.,.	1/1:8:.,.,.	1/1:10:.,.,.	1/1:6:.,.,.	1/1:10:.,.,.	1/1:11:.,.,.	1/1:6:.,.,.	1/1:6:.,.,.	1/1:10:.,.,.	1/1:10:.,.,.	1/1:15:.,.,.	1/1:16:.,.,.	1/1:10:.,.,.	1/1:8:.,.,.	1/1:10:.,.,.	1/1:10:.,.,.	1/1:6:.,.,.	1/1:13:.,.,.	.:0:.,.,.	1/1:16:.,.,.	1/1:16:.,.,.	1/1:11:.,.,.	1/1:16:.,.,.	1/1:11:.,.,.	0/1:10:.,-8.38619,.	1/1:11:.,.,.	.:7:.,.,.	.:0:.,.,.	.:0:.,.,.
supercont1.1020	82713	939	C	T	.	PASS	NS=56;AF=1.000:0.000;EFF=INTERGENIC(MODIFIER||||||||||1)	GT:DP:GL	0/0:10:.,.,.	.:0:.,.,.	0/0:16:.,.,.	0/0:12:.,.,.	0/0:19:.,.,.	0/0:22:.,.,.	0/0:7:.,.,.	0/0:10:.,.,.	0/0:14:.,.,.	0/0:20:.,.,.	0/0:15:.,.,.	.:0:.,.,.	0/0:5:.,.,.	0/0:7:.,.,.	0/0:14:.,.,.	0/0:10:.,.,.	0/0:12:.,.,.	0/0:10:.,.,.	0/0:15:.,.,.	0/0:8:.,.,.	0/0:12:.,.,.	0/0:13:.,.,.	0/0:16:.,.,.	0/0:11:.,.,.	0/0:7:.,.,.	0/0:5:.,.,.	0/0:11:.,.,.	0/0:12:.,.,.	0/0:11:.,.,.	0/0:6:.,.,.	0/0:14:.,.,.	0/0:9:.,.,.	0/0:12:.,.,.	0/0:11:.,.,.	0/0:8:.,.,.	0/0:10:.,.,.	0/0:6:.,.,.	0/0:10:.,.,.	0/0:11:.,.,.	0/0:6:.,.,.	0/0:6:.,.,.	0/0:10:.,.,.	0/0:10:.,.,.	0/0:15:.,.,.	0/0:16:.,.,.	0/0:10:.,.,.	0/0:8:.,.,.	0/0:10:.,.,.	0/0:10:.,.,.	0/0:6:.,.,.	0/0:13:.,.,.	.:0:.,.,.	0/0:16:.,.,.	0/0:16:.,.,.	0/0:11:.,.,.	0/0:16:.,.,.	0/0:11:.,.,.	0/1:10:.,-8.38619,.	0/0:11:.,.,.	.:7:.,.,.	.:0:.,.,.	.:0:.,.,.
supercont1.1020	82752	939	A	C	.	PASS	NS=53;AF=0.462:0.538;EFF=INTERGENIC(MODIFIER||||||||||1)	GT:DP:GL	0/0:10:.,.,.	.:0:.,.,.	0/1:16:.,-12.1727,.	0/0:12:.,.,.	0/1:19:.,-14.0492,.	0/1:22:.,-15.9205,.	.:7:.,.,.	0/1:10:.,-10.9861,.	1/1:14:.,.,.	0/1:20:.,-16.7724,.	1/1:15:.,.,.	.:0:.,.,.	.:5:.,.,.	0/1:7:.,-6.44833,.	1/1:14:.,.,.	1/1:10:.,.,.	1/1:12:.,.,.	0/0:10:.,.,.	0/0:15:.,.,.	0/0:8:.,.,.	0/0:12:.,.,.	0/0:13:.,.,.	0/0:16:.,.,.	0/1:11:.,-7.96026,.	0/0:7:.,.,.	0/0:5:.,.,.	0/0:11:.,.,.	0/0:12:.,.,.	0/1:11:.,-4.23339,.	1/1:6:.,.,.	1/1:14:.,.,.	0/0:9:.,.,.	0/0:12:.,.,.	0/0:11:.,.,.	1/1:8:.,.,.	0/1:10:.,-10.9861,.	1/1:6:.,.,.	1/1:10:.,.,.	1/1:11:.,.,.	.:6:.,.,.	1/1:6:.,.,.	1/1:10:.,.,.	0/1:10:.,-8.38619,.	1/1:15:.,.,.	1/1:16:.,.,.	1/1:10:.,.,.	0/1:8:.,-6.08633,.	1/1:10:.,.,.	1/1:10:.,.,.	0/0:6:.,.,.	.:13:.,.,.	.:0:.,.,.	0/1:16:.,-17.5778,.	1/1:16:.,.,.	0/1:11:.,-10.8951,.	0/0:16:.,.,.	0/1:11:.,-10.8951,.	1/1:10:.,.,.	0/1:11:.,-7.96026,.	1/1:7:.,.,.	.:0:.,.,.	.:0:.,.,.
supercont1.1020	82753	939	C	T	.	PASS	NS=56;AF=1.000:0.000;EFF=INTERGENIC(MODIFIER||||||||||1)	GT:DP:GL	0/0:10:.,.,.	.:0:.,.,.	0/0:16:.,.,.	0/0:12:.,.,.	0/0:19:.,.,.	0/0:22:.,.,.	0/0:7:.,.,.	0/0:10:.,.,.	0/0:14:.,.,.	0/0:20:.,.,.	0/0:15:.,.,.	.:0:.,.,.	0/0:5:.,.,.	0/0:7:.,.,.	0/0:14:.,.,.	0/0:10:.,.,.	0/0:12:.,.,.	0/0:10:.,.,.	0/0:15:.,.,.	0/0:8:.,.,.	0/0:12:.,.,.	0/0:13:.,.,.	0/0:16:.,.,.	0/0:11:.,.,.	0/0:7:.,.,.	0/0:5:.,.,.	0/0:11:.,.,.	0/0:12:.,.,.	0/0:11:.,.,.	0/0:6:.,.,.	0/0:14:.,.,.	0/0:9:.,.,.	0/0:12:.,.,.	0/0:11:.,.,.	0/0:8:.,.,.	0/0:10:.,.,.	0/0:6:.,.,.	0/0:10:.,.,.	0/0:11:.,.,.	.:6:.,.,.	0/0:6:.,.,.	0/0:10:.,.,.	0/0:10:.,.,.	1/1:15:.,.,.	0/1:16:.,-15.1299,.	0/1:10:.,-8.67756,.	0/0:8:.,.,.	0/0:10:.,.,.	0/0:10:.,.,.	0/0:6:.,.,.	0/0:13:.,.,.	.:0:.,.,.	0/0:16:.,.,.	0/0:16:.,.,.	0/0:11:.,.,.	0/0:16:.,.,.	0/0:11:.,.,.	0/0:10:.,.,.	0/0:11:.,.,.	0/0:7:.,.,.	.:0:.,.,.	.:0:.,.,.
supercont1.1020	82767	939	A	G	.	PASS	NS=57;AF=1.000:0.000;EFF=INTERGENIC(MODIFIER||||||||||1)	GT:DP:GL	0/0:10:.,.,.	.:0:.,.,.	0/0:16:.,.,.	0/0:12:.,.,.	0/0:19:.,.,.	0/0:22:.,.,.	0/0:7:.,.,.	0/0:10:.,.,.	0/0:14:.,.,.	0/0:20:.,.,.	0/0:15:.,.,.	.:0:.,.,.	0/0:5:.,.,.	0/0:7:.,.,.	0/0:14:.,.,.	0/0:10:.,.,.	0/0:12:.,.,.	0/0:10:.,.,.	0/0:15:.,.,.	0/0:8:.,.,.	0/0:12:.,.,.	0/0:13:.,.,.	0/0:16:.,.,.	0/0:11:.,.,.	0/0:7:.,.,.	0/0:5:.,.,.	0/0:11:.,.,.	0/0:12:.,.,.	0/0:11:.,.,.	0/0:6:.,.,.	0/0:14:.,.,.	0/0:9:.,.,.	0/0:12:.,.,.	0/0:11:.,.,.	0/0:8:.,.,.	0/0:10:.,.,.	0/0:6:.,.,.	0/0:10:.,.,.	0/0:11:.,.,.	0/0:6:.,.,.	0/0:6:.,.,.	0/0:10:.,.,.	0/0:10:.,.,.	0/0:15:.,.,.	0/1:16:.,-15.1299,.	0/0:10:.,.,.	0/0:8:.,.,.	0/0:10:.,.,.	0/0:10:.,.,.	0/0:6:.,.,.	0/0:13:.,.,.	.:0:.,.,.	0/0:16:.,.,.	0/0:16:.,.,.	0/0:11:.,.,.	0/0:16:.,.,.	0/0:11:.,.,.	0/0:10:.,.,.	0/0:11:.,.,.	0/0:7:.,.,.	.:0:.,.,.	.:0:.,.,.
supercont1.1020	82772	939	A	T	.	PASS	NS=56;AF=0.357:0.643;EFF=INTERGENIC(MODIFIER||||||||||1)	GT:DP:GL	1/1:10:.,.,.	.:0:.,.,.	1/1:16:.,.,.	1/1:12:.,.,.	0/1:19:.,-14.0492,.	0/1:22:.,-15.9205,.	1/1:7:.,.,.	1/1:10:.,.,.	1/1:14:.,.,.	1/1:20:.,.,.	1/1:15:.,.,.	.:0:.,.,.	1/1:5:.,.,.	1/1:7:.,.,.	0/1:14:.,-13.1063,.	1/1:10:.,.,.	0/1:12:.,-13.1833,.	1/1:10:.,.,.	1/1:15:.,.,.	1/1:8:.,.,.	1/1:12:.,.,.	1/1:13:.,.,.	1/1:16:.,.,.	0/1:11:.,-7.96026,.	1/1:7:.,.,.	1/1:5:.,.,.	1/1:11:.,.,.	0/1:12:.,-8.38619,.	0/1:11:.,-4.23339,.	0/0:6:.,.,.	0/0:14:.,.,.	1/1:9:.,.,.	1/1:12:.,.,.	1/1:11:.,.,.	1/1:8:.,.,.	0/1:10:.,-10.9861,.	0/0:6:.,.,.	0/0:10:.,.,.	0/0:11:.,.,.	.:6:.,.,.	0/0:6:.,.,.	0/1:10:.,-10.8951,.	0/1:10:.,-8.38619,.	0/0:15:.,.,.	0/0:16:.,.,.	0/0:10:.,.,.	0/1:8:.,-6.08633,.	0/0:10:.,.,.	0/1:10:.,-10.6512,.	1/1:6:.,.,.	1/1:13:.,.,.	.:0:.,.,.	1/1:16:.,.,.	0/0:16:.,.,.	1/1:11:.,.,.	1/1:16:.,.,.	0/1:11:.,-10.8951,.	0/0:10:.,.,.	0/1:11:.,-7.96026,.	0/0:7:.,.,.	.:0:.,.,.	.:0:.,.,.
supercont1.1020	82774	939	C	T	.	PASS	NS=57;AF=1.000:0.000;EFF=INTERGENIC(MODIFIER||||||||||1)	GT:DP:GL	0/0:10:.,.,.	.:0:.,.,.	0/0:16:.,.,.	0/0:12:.,.,.	0/0:19:.,.,.	0/0:22:.,.,.	0/0:7:.,.,.	0/0:10:.,.,.	0/0:14:.,.,.	0/0:20:.,.,.	0/0:15:.,.,.	.:0:.,.,.	0/0:5:.,.,.	0/0:7:.,.,.	0/0:14:.,.,.	0/0:10:.,.,.	0/0:12:.,.,.	0/0:10:.,.,.	0/0:15:.,.,.	0/0:8:.,.,.	0/0:12:.,.,.	0/0:13:.,.,.	0/0:16:.,.,.	0/0:11:.,.,.	0/0:7:.,.,.	0/0:5:.,.,.	0/0:11:.,.,.	0/0:12:.,.,.	0/0:11:.,.,.	0/0:6:.,.,.	0/0:14:.,.,.	0/0:9:.,.,.	0/0:12:.,.,.	0/0:11:.,.,.	0/0:8:.,.,.	0/0:10:.,.,.	0/0:6:.,.,.	0/0:10:.,.,.	0/0:11:.,.,.	0/0:6:.,.,.	0/1:6:.,-4.19309,.	0/0:10:.,.,.	0/0:10:.,.,.	0/0:15:.,.,.	0/0:16:.,.,.	0/0:10:.,.,.	0/0:8:.,.,.	0/0:10:.,.,.	0/0:10:.,.,.	0/0:6:.,.,.	0/0:13:.,.,.	.:0:.,.,.	0/0:16:.,.,.	0/0:16:.,.,.	0/0:11:.,.,.	0/0:16:.,.,.	0/0:11:.,.,.	0/0:10:.,.,.	0/0:11:.,.,.	0/0:7:.,.,.	.:0:.,.,.	.:0:.,.,.
supercont1.1020	82977	940	A	C	.	PASS	NS=52;AF=0.000:1.000;EFF=INTERGENIC(MODIFIER||||||||||1)	GT:DP:GL	1/1:9:.,.,.	.:0:.,.,.	1/1:15:.,.,.	1/1:11:.,.,.	1/1:16:.,.,.	1/1:20:.,.,.	0/1:5:.,-4.19309,.	0/1:9:.,-8.67756,.	1/1:11:.,.,.	1/1:18:.,.,.	1/1:14:.,.,.	.:0:.,.,.	.:0:.,.,.	.:6:.,.,.	1/1:12:.,.,.	1/1:11:.,.,.	1/1:12:.,.,.	1/1:10:.,.,.	1/1:16:.,.,.	1/1:8:.,.,.	1/1:11:.,.,.	1/1:13:.,.,.	1/1:15:.,.,.	1/1:11:.,.,.	1/1:5:.,.,.	.:0:.,.,.	1/1:8:.,.,.	1/1:10:.,.,.	1/1:11:.,.,.	1/1:6:.,.,.	1/1:14:.,.,.	1/1:6:.,.,.	1/1:13:.,.,.	1/1:10:.,.,.	0/0:8:.,.,.	1/1:10:.,.,.	1/1:5:.,.,.	1/1:8:.,.,.	1/1:9:.,.,.	1/1:6:.,.,.	.:0:.,.,.	0/1:9:.,-8.67756,.	1/1:10:.,.,.	1/1:14:.,.,.	1/1:15:.,.,.	1/1:9:.,.,.	1/1:8:.,.,.	1/1:7:.,.,.	0/1:11:.,-10.8951,.	1/1:5:.,.,.	.:13:.,.,.	.:0:.,.,.	0/1:15:.,-15.3139,.	1/1:14:.,.,.	0/1:10:.,-8.38619,.	1/1:16:.,.,.	1/1:9:.,.,.	1/1:7:.,.,.	1/1:8:.,.,.	1/1:8:.,.,.	.:0:.,.,.	.:0:.,.,.
supercont1.1020	83126	941	A	G	.	PASS	NS=57;AF=0.114:0.886;EFF=INTERGENIC(MODIFIER||||||||||1)	GT:DP:GL	1/1:10:.,.,.	1/1:7:.,.,.	0/1:9:.,-8.67756,.	1/1:8:.,.,.	1/1:8:.,.,.	1/1:20:.,.,.	1/1:12:.,.,.	1/1:11:.,.,.	0/0:10:.,.,.	0/1:10:.,-8.38619,.	0/0:14:.,.,.	0/0:7:.,.,.	0/1:9:.,-8.67756,.	1/1:7:.,.,.	0/1:11:.,-10.8951,.	0/0:12:.,.,.	0/1:14:.,-12.8967,.	1/1:8:.,.,.	1/1:13:.,.,.	.:0:.,.,.	1/1:11:.,.,.	1/1:8:.,.,.	1/1:5:.,.,.	1/1:10:.,.,.	1/1:7:.,.,.	.:0:.,.,.	1/1:10:.,.,.	1/1:11:.,.,.	1/1:11:.,.,.	.:0:.,.,.	1/1:13:.,.,.	1/1:7:.,.,.	.:0:.,.,.	1/1:8:.,.,.	1/1:6:.,.,.	1/1:13:.,.,.	1/1:6:.,.,.	1/1:12:.,.,.	1/1:6:.,.,.	1/1:6:.,.,.	1/1:8:.,.,.	1/1:8:.,.,.	1/1:14:.,.,.	1/1:8:.,.,.	1/1:11:.,.,.	1/1:5:.,.,.	1/1:7:.,.,.	.:0:.,.,.	1/1:9:.,.,.	1/1:8:.,.,.	1/1:8:.,.,.	1/1:10:.,.,.	1/1:22:.,.,.	1/1:11:.,.,.	1/1:5:.,.,.	1/1:13:.,.,.	1/1:7:.,.,.	1/1:10:.,.,.	1/1:5:.,.,.	1/1:13:.,.,.	1/1:15:.,.,.	1/1:10:.,.,.
supercont1.1020	83142	941	A	G	.	PASS	NS=56;AF=0.000:1.000;EFF=INTERGENIC(MODIFIER||||||||||1)	GT:DP:GL	0/1:10:.,-10.6512,.	0/0:7:.,.,.	1/1:9:.,.,.	1/1:8:.,.,.	0/1:8:.,-8.38619,.	1/1:20:.,.,.	1/1:12:.,.,.	1/1:11:.,.,.	1/1:10:.,.,.	1/1:10:.,.,.	1/1:14:.,.,.	1/1:7:.,.,.	1/1:9:.,.,.	1/1:7:.,.,.	1/1:11:.,.,.	1/1:12:.,.,.	1/1:14:.,.,.	1/1:8:.,.,.	1/1:13:.,.,.	.:0:.,.,.	1/1:11:.,.,.	1/1:8:.,.,.	1/1:5:.,.,.	1/1:10:.,.,.	1/1:7:.,.,.	.:0:.,.,.	1/1:10:.,.,.	1/1:11:.,.,.	1/1:11:.,.,.	.:0:.,.,.	1/1:13:.,.,.	1/1:7:.,.,.	.:0:.,.,.	1/1:8:.,.,.	1/1:6:.,.,.	1/1:13:.,.,.	1/1:6:.,.,.	1/1:12:.,.,.	1/1:6:.,.,.	.:6:.,.,.	1/1:8:.,.,.	1/1:8:.,.,.	1/1:14:.,.,.	1/1:8:.,.,.	1/1:11:.,.,.	1/1:5:.,.,.	1/1:7:.,.,.	.:0:.,.,.	1/1:9:.,.,.	1/1:8:.,.,.	1/1:8:.,.,.	1/1:10:.,.,.	1/1:22:.,.,.	1/1:11:.,.,.	1/1:5:.,.,.	1/1:13:.,.,.	1/1:7:.,.,.	1/1:10:.,.,.	1/1:5:.,.,.	1/1:13:.,.,.	1/1:15:.,.,.	1/1:10:.,.,.
supercont1.1020	83149	941	A	G	.	PASS	NS=56;AF=0.000:1.000;EFF=INTERGENIC(MODIFIER||||||||||1)	GT:DP:GL	0/1:10:.,-10.6512,.	0/0:7:.,.,.	1/1:9:.,.,.	1/1:8:.,.,.	0/1:8:.,-8.38619,.	1/1:20:.,.,.	1/1:12:.,.,.	1/1:11:.,.,.	1/1:10:.,.,.	1/1:10:.,.,.	1/1:14:.,.,.	1/1:7:.,.,.	1/1:9:.,.,.	1/1:7:.,.,.	1/1:11:.,.,.	1/1:12:.,.,.	1/1:14:.,.,.	1/1:8:.,.,.	1/1:13:.,.,.	.:0:.,.,.	1/1:11:.,.,.	1/1:8:.,.,.	1/1:5:.,.,.	1/1:10:.,.,.	1/1:7:.,.,.	.:0:.,.,.	1/1:10:.,.,.	1/1:11:.,.,.	1/1:11:.,.,.	.:0:.,.,.	1/1:13:.,.,.	1/1:7:.,.,.	.:0:.,.,.	1/1:8:.,.,.	1/1:6:.,.,.	1/1:13:.,.,.	1/1:6:.,.,.	1/1:12:.,.,.	1/1:6:.,.,.	.:6:.,.,.	1/1:8:.,.,.	1/1:8:.,.,.	1/1:14:.,.,.	1/1:8:.,.,.	1/1:11:.,.,.	1/1:5:.,.,.	1/1:7:.,.,.	.:0:.,.,.	1/1:9:.,.,.	1/1:8:.,.,.	1/1:8:.,.,.	1/1:10:.,.,.	1/1:22:.,.,.	1/1:11:.,.,.	1/1:5:.,.,.	1/1:13:.,.,.	1/1:7:.,.,.	1/1:10:.,.,.	1/1:5:.,.,.	1/1:13:.,.,.	1/1:15:.,.,.	1/1:10:.,.,.
supercont1.1020	83165	941	C	T	.	PASS	NS=56;AF=1.000:0.000;EFF=INTERGENIC(MODIFIER||||||||||1)	GT:DP:GL	0/0:10:.,.,.	0/0:7:.,.,.	0/0:9:.,.,.	0/0:8:.,.,.	0/0:8:.,.,.	0/0:20:.,.,.	0/1:12:.,-7.42971,.	0/1:11:.,-7.96026,.	0/0:10:.,.,.	0/0:10:.,.,.	0/0:14:.,.,.	0/0:7:.,.,.	0/0:9:.,.,.	.:7:.,.,.	0/0:11:.,.,.	0/0:12:.,.,.	0/0:14:.,.,.	0/0:8:.,.,.	0/0:13:.,.,.	.:0:.,.,.	0/0:11:.,.,.	0/0:8:.,.,.	0/0:5:.,.,.	0/0:10:.,.,.	0/0:7:.,.,.	.:0:.,.,.	0/0:10:.,.,.	0/0:11:.,.,.	0/0:11:.,.,.	.:0:.,.,.	0/0:13:.,.,.	0/0:7:.,.,.	.:0:.,.,.	0/0:8:.,.,.	1/1:6:.,.,.	0/0:13:.,.,.	0/0:6:.,.,.	0/0:12:.,.,.	0/0:6:.,.,.	0/0:6:.,.,.	0/0:8:.,.,.	0/1:8:.,-6.08633,.	0/0:14:.,.,.	0/0:8:.,.,.	0/0:11:.,.,.	0/0:5:.,.,.	0/0:7:.,.,.	.:0:.,.,.	0/1:9:.,-5.57228,.	0/0:8:.,.,.	0/1:8:.,-6.08633,.	0/1:10:.,-4.94602,.	0/1:22:.,-15.9205,.	0/0:11:.,.,.	0/1:5:.,-4.19309,.	0/0:13:.,.,.	0/0:7:.,.,.	0/0:10:.,.,.	0/0:5:.,.,.	0/0:13:.,.,.	0/0:15:.,.,.	0/1:10:.,-10.9861,.
supercont1.1020	83339	942	C	T	.	PASS	NS=54;AF=0.880:0.120;EFF=INTERGENIC(MODIFIER||||||||||1)	GT:DP:GL	0/0:11:.,.,.	0/0:8:.,.,.	0/1:8:.,-8.7889,.	0/0:7:.,.,.	0/0:8:.,.,.	0/0:19:.,.,.	0/0:11:.,.,.	0/0:11:.,.,.	1/1:8:.,.,.	0/1:10:.,-8.38619,.	1/1:14:.,.,.	1/1:7:.,.,.	0/1:10:.,-10.9861,.	0/0:5:.,.,.	0/1:10:.,-10.9861,.	1/1:11:.,.,.	0/1:13:.,-13.1063,.	0/0:8:.,.,.	0/0:13:.,.,.	.:0:.,.,.	0/0:11:.,.,.	0/0:8:.,.,.	0/0:6:.,.,.	0/0:8:.,.,.	0/0:8:.,.,.	.:0:.,.,.	0/0:9:.,.,.	0/0:10:.,.,.	0/0:11:.,.,.	.:0:.,.,.	0/0:11:.,.,.	0/0:7:.,.,.	.:0:.,.,.	0/0:8:.,.,.	0/0:6:.,.,.	0/0:13:.,.,.	0/0:6:.,.,.	0/0:11:.,.,.	0/0:8:.,.,.	0/0:6:.,.,.	0/0:8:.,.,.	0/0:8:.,.,.	0/0:13:.,.,.	0/0:8:.,.,.	0/0:9:.,.,.	.:0:.,.,.	0/0:7:.,.,.	.:0:.,.,.	0/0:6:.,.,.	0/0:7:.,.,.	0/0:8:.,.,.	0/0:9:.,.,.	0/0:22:.,.,.	0/0:10:.,.,.	.:0:.,.,.	0/0:13:.,.,.	0/0:7:.,.,.	0/0:10:.,.,.	.:0:.,.,.	0/0:12:.,.,.	0/0:13:.,.,.	0/0:7:.,.,.
supercont1.1020	83311	942	A	G	.	PASS	NS=53;AF=0.000:1.000;EFF=INTERGENIC(MODIFIER||||||||||1)	GT:DP:GL	1/1:11:.,.,.	0/0:8:.,.,.	1/1:8:.,.,.	1/1:7:.,.,.	1/1:8:.,.,.	1/1:19:.,.,.	1/1:11:.,.,.	1/1:11:.,.,.	1/1:8:.,.,.	1/1:10:.,.,.	1/1:14:.,.,.	1/1:7:.,.,.	1/1:10:.,.,.	1/1:5:.,.,.	1/1:10:.,.,.	1/1:11:.,.,.	1/1:13:.,.,.	1/1:8:.,.,.	1/1:13:.,.,.	.:0:.,.,.	1/1:11:.,.,.	1/1:8:.,.,.	1/1:6:.,.,.	1/1:8:.,.,.	1/1:8:.,.,.	.:0:.,.,.	1/1:9:.,.,.	1/1:10:.,.,.	1/1:11:.,.,.	.:0:.,.,.	1/1:11:.,.,.	1/1:7:.,.,.	.:0:.,.,.	1/1:8:.,.,.	1/1:6:.,.,.	1/1:13:.,.,.	1/1:6:.,.,.	1/1:11:.,.,.	1/1:8:.,.,.	.:6:.,.,.	1/1:8:.,.,.	1/1:8:.,.,.	1/1:13:.,.,.	1/1:8:.,.,.	1/1:9:.,.,.	.:0:.,.,.	1/1:7:.,.,.	.:0:.,.,.	1/1:6:.,.,.	1/1:7:.,.,.	1/1:8:.,.,.	1/1:9:.,.,.	1/1:22:.,.,.	1/1:10:.,.,.	.:0:.,.,.	1/1:13:.,.,.	1/1:7:.,.,.	1/1:10:.,.,.	.:0:.,.,.	1/1:12:.,.,.	1/1:13:.,.,.	1/1:7:.,.,.
supercont1.1020	165917	927	C	G	.	PASS	NS=60;AF=0.158:0.842;EFF=DOWNSTREAM(MODIFIER||1084|||AAEL016904|||AAEL016904-RA||1),INTRON(MODIFIER|||||AAEL014161|||AAEL014161-RA|6|1)	GT:DP:GL	1/1:12:.,.,.	1/1:8:.,.,.	0/1:12:.,-10.6512,.	1/1:13:.,.,.	1/1:10:.,.,.	0/1:15:.,-15.3139,.	1/1:9:.,.,.	1/1:9:.,.,.	0/1:12:.,-13.1833,.	0/1:18:.,-7.30315,.	0/1:14:.,-9.82719,.	0/1:5:.,-4.19309,.	1/1:13:.,.,.	1/1:17:.,.,.	1/1:16:.,.,.	0/0:11:.,.,.	0/1:17:.,-11.6908,.	1/1:10:.,.,.	1/1:14:.,.,.	1/1:10:.,.,.	1/1:9:.,.,.	1/1:9:.,.,.	1/1:18:.,.,.	.:0:.,.,.	1/1:11:.,.,.	1/1:12:.,.,.	1/1:13:.,.,.	0/1:16:.,-15.1299,.	0/1:9:.,-8.67756,.	0/0:11:.,.,.	0/0:10:.,.,.	1/1:9:.,.,.	1/1:13:.,.,.	1/1:9:.,.,.	1/1:7:.,.,.	1/1:10:.,.,.	1/1:11:.,.,.	1/1:15:.,.,.	1/1:12:.,.,.	1/1:9:.,.,.	1/1:10:.,.,.	1/1:11:.,.,.	1/1:13:.,.,.	1/1:7:.,.,.	1/1:19:.,.,.	1/1:9:.,.,.	1/1:13:.,.,.	1/1:8:.,.,.	0/1:7:.,-6.44833,.	1/1:6:.,.,.	0/1:14:.,-9.82719,.	1/1:13:.,.,.	1/1:10:.,.,.	1/1:8:.,.,.	.:0:.,.,.	1/1:6:.,.,.	1/1:13:.,.,.	0/1:7:.,-6.44833,.	1/1:12:.,.,.	0/1:10:.,-10.9861,.	1/1:15:.,.,.	1/1:7:.,.,.
supercont1.1020	165980	927	C	T	.	PASS	NS=60;AF=1.000:0.000;EFF=DOWNSTREAM(MODIFIER||1021|||AAEL016904|||AAEL016904-RA||1),SYNONYMOUS_CODING(LOW|SILENT|atC/atT|I435||AAEL014161|||AAEL014161-RA|7|1)	GT:DP:GL	0/0:12:.,.,.	0/0:8:.,.,.	0/0:12:.,.,.	0/0:13:.,.,.	0/0:10:.,.,.	0/0:15:.,.,.	0/0:9:.,.,.	0/0:9:.,.,.	0/0:12:.,.,.	0/0:18:.,.,.	0/0:14:.,.,.	0/0:5:.,.,.	0/0:13:.,.,.	0/0:17:.,.,.	0/0:16:.,.,.	0/0:11:.,.,.	0/0:17:.,.,.	0/0:10:.,.,.	0/0:14:.,.,.	0/0:10:.,.,.	0/0:9:.,.,.	0/0:9:.,.,.	0/0:18:.,.,.	.:0:.,.,.	0/0:11:.,.,.	0/0:12:.,.,.	0/0:13:.,.,.	0/0:16:.,.,.	0/0:9:.,.,.	0/0:11:.,.,.	0/0:10:.,.,.	0/0:9:.,.,.	0/0:13:.,.,.	0/0:9:.,.,.	0/0:7:.,.,.	0/0:10:.,.,.	0/0:11:.,.,.	0/0:15:.,.,.	0/0:12:.,.,.	0/0:9:.,.,.	0/0:10:.,.,.	0/0:11:.,.,.	0/0:13:.,.,.	0/0:7:.,.,.	0/0:19:.,.,.	0/0:9:.,.,.	0/0:13:.,.,.	0/0:8:.,.,.	0/0:7:.,.,.	0/0:6:.,.,.	0/0:14:.,.,.	0/0:13:.,.,.	0/0:10:.,.,.	0/0:8:.,.,.	.:0:.,.,.	0/0:6:.,.,.	0/0:13:.,.,.	0/1:7:.,-6.44833,.	0/0:12:.,.,.	0/1:10:.,-10.9861,.	0/0:15:.,.,.	0/0:7:.,.,.
supercont1.1024	251279	1004	A	G	.	PASS	NS=57;AF=1.000:0.000;EFF=DOWNSTREAM(MODIFIER||1598|||AAEL014166|||AAEL014166-RA||1),INTERGENIC(MODIFIER||||||||||1)	GT:DP:GL	0/0:13:.,.,.	0/0:8:.,.,.	0/0:11:.,.,.	0/0:9:.,.,.	0/0:10:.,.,.	0/0:7:.,.,.	0/0:7:.,.,.	0/0:14:.,.,.	0/0:9:.,.,.	1/1:6:.,.,.	0/0:10:.,.,.	0/0:10:.,.,.	0/0:14:.,.,.	0/0:7:.,.,.	0/1:17:.,-14.8484,.	0/0:11:.,.,.	0/0:13:.,.,.	0/0:6:.,.,.	0/0:15:.,.,.	0/0:13:.,.,.	0/0:10:.,.,.	0/0:9:.,.,.	0/0:15:.,.,.	0/0:10:.,.,.	0/0:11:.,.,.	0/0:11:.,.,.	0/0:12:.,.,.	0/0:10:.,.,.	0/0:12:.,.,.	.:0:.,.,.	0/0:6:.,.,.	0/0:16:.,.,.	0/0:11:.,.,.	0/0:10:.,.,.	.:0:.,.,.	0/0:14:.,.,.	0/0:8:.,.,.	0/0:10:.,.,.	0/0:15:.,.,.	0/0:8:.,.,.	.:0:.,.,.	0/0:13:.,.,.	0/0:11:.,.,.	0/0:6:.,.,.	0/0:14:.,.,.	0/0:5:.,.,.	.:0:.,.,.	0/0:7:.,.,.	.:0:.,.,.	0/0:7:.,.,.	0/0:14:.,.,.	0/0:6:.,.,.	0/0:15:.,.,.	0/0:5:.,.,.	0/0:5:.,.,.	0/0:13:.,.,.	0/0:12:.,.,.	0/0:5:.,.,.	0/0:15:.,.,.	0/0:8:.,.,.	0/0:10:.,.,.	0/0:12:.,.,.
supercont1.1024	251295	1004	C	T	.	PASS	NS=54;AF=0.000:1.000;EFF=DOWNSTREAM(MODIFIER||1582|||AAEL014166|||AAEL014166-RA||1),INTERGENIC(MODIFIER||||||||||1)	GT:DP:GL	1/1:13:.,.,.	1/1:8:.,.,.	1/1:11:.,.,.	1/1:9:.,.,.	1/1:10:.,.,.	1/1:7:.,.,.	1/1:7:.,.,.	1/1:14:.,.,.	1/1:9:.,.,.	1/1:6:.,.,.	1/1:10:.,.,.	1/1:10:.,.,.	1/1:14:.,.,.	1/1:7:.,.,.	1/1:17:.,.,.	1/1:11:.,.,.	1/1:13:.,.,.	1/1:6:.,.,.	1/1:15:.,.,.	1/1:13:.,.,.	1/1:10:.,.,.	1/1:9:.,.,.	1/1:15:.,.,.	1/1:10:.,.,.	1/1:11:.,.,.	1/1:11:.,.,.	1/1:12:.,.,.	1/1:10:.,.,.	1/1:12:.,.,.	.:0:.,.,.	1/1:6:.,.,.	1/1:16:.,.,.	1/1:11:.,.,.	1/1:10:.,.,.	.:0:.,.,.	1/1:14:.,.,.	1/1:8:.,.,.	1/1:10:.,.,.	1/1:15:.,.,.	0/1:8:.,-6.08633,.	.:0:.,.,.	1/1:13:.,.,.	1/1:11:.,.,.	1/1:6:.,.,.	1/1:14:.,.,.	1/1:5:.,.,.	.:0:.,.,.	.:7:.,.,.	.:0:.,.,.	1/1:7:.,.,.	1/1:14:.,.,.	1/1:6:.,.,.	1/1:15:.,.,.	1/1:5:.,.,.	1/1:5:.,.,.	0/1:13:.,-13.1063,.	.:12:.,.,.	.:5:.,.,.	0/1:15:.,-12.5793,.	0/1:8:.,-8.7889,.	1/1:10:.,.,.	1/1:12:.,.,.
supercont1.1024	251303	1004	C	T	.	PASS	NS=57;AF=0.877:0.123;EFF=DOWNSTREAM(MODIFIER||1574|||AAEL014166|||AAEL014166-RA||1),INTERGENIC(MODIFIER||||||||||1)	GT:DP:GL	0/1:13:.,-10.2875,.	0/0:8:.,.,.	0/0:11:.,.,.	0/0:9:.,.,.	0/0:10:.,.,.	0/0:7:.,.,.	0/0:7:.,.,.	0/1:14:.,-12.8967,.	0/0:9:.,.,.	0/0:6:.,.,.	0/0:10:.,.,.	0/0:10:.,.,.	0/0:14:.,.,.	0/0:7:.,.,.	0/0:17:.,.,.	0/0:11:.,.,.	0/0:13:.,.,.	0/1:6:.,-6.59167,.	0/0:15:.,.,.	0/0:13:.,.,.	0/0:10:.,.,.	0/0:9:.,.,.	0/0:15:.,.,.	0/0:10:.,.,.	0/1:11:.,-7.96026,.	0/1:11:.,-7.96026,.	0/1:12:.,-10.6512,.	0/0:10:.,.,.	1/1:12:.,.,.	.:0:.,.,.	0/0:6:.,.,.	0/0:16:.,.,.	0/1:11:.,-10.8951,.	0/0:10:.,.,.	.:0:.,.,.	0/0:14:.,.,.	0/0:8:.,.,.	0/0:10:.,.,.	0/0:15:.,.,.	0/0:8:.,.,.	.:0:.,.,.	0/0:13:.,.,.	0/0:11:.,.,.	1/1:6:.,.,.	0/0:14:.,.,.	0/0:5:.,.,.	.:0:.,.,.	0/0:7:.,.,.	.:0:.,.,.	0/1:7:.,-6.44833,.	0/0:14:.,.,.	0/0:6:.,.,.	0/0:15:.,.,.	0/0:5:.,.,.	1/1:5:.,.,.	0/0:13:.,.,.	0/0:12:.,.,.	0/0:5:.,.,.	0/0:15:.,.,.	0/0:8:.,.,.	0/0:10:.,.,.	0/0:12:.,.,.
supercont1.1024	251310	1004	C	T	.	PASS	NS=57;AF=1.000:0.000;EFF=DOWNSTREAM(MODIFIER||1567|||AAEL014166|||AAEL014166-RA||1),INTERGENIC(MODIFIER||||||||||1)	GT:DP:GL	0/0:13:.,.,.	0/0:8:.,.,.	0/0:11:.,.,.	0/0:9:.,.,.	0/0:10:.,.,.	0/0:7:.,.,.	0/0:7:.,.,.	0/0:14:.,.,.	0/0:9:.,.,.	0/0:6:.,.,.	0/0:10:.,.,.	0/0:10:.,.,.	0/0:14:.,.,.	0/0:7:.,.,.	0/0:17:.,.,.	0/0:11:.,.,.	0/0:13:.,.,.	0/0:6:.,.,.	0/0:15:.,.,.	0/0:13:.,.,.	0/0:10:.,.,.	0/0:9:.,.,.	0/0:15:.,.,.	0/0:10:.,.,.	0/0:11:.,.,.	0/0:11:.,.,.	0/0:12:.,.,.	0/0:10:.,.,.	0/0:12:.,.,.	.:0:.,.,.	0/0:6:.,.,.	0/0:16:.,.,.	0/0:11:.,.,.	0/0:10:.,.,.	.:0:.,.,.	0/0:14:.,.,.	0/0:8:.,.,.	0/0:10:.,.,.	0/0:15:.,.,.	0/0:8:.,.,.	.:0:.,.,.	1/1:13:.,.,.	0/0:11:.,.,.	0/0:6:.,.,.	0/0:14:.,.,.	0/0:5:.,.,.	.:0:.,.,.	0/0:7:.,.,.	.:0:.,.,.	0/0:7:.,.,.	0/0:14:.,.,.	0/0:6:.,.,.	0/0:15:.,.,.	0/0:5:.,.,.	0/0:5:.,.,.	0/0:13:.,.,.	0/0:12:.,.,.	0/0:5:.,.,.	0/0:15:.,.,.	0/0:8:.,.,.	0/0:10:.,.,.	0/0:12:.,.,.
supercont1.1027	79985	1076	C	T	.	PASS	NS=55;AF=0.236:0.764;EFF=INTERGENIC(MODIFIER||||||||||1)	GT:DP:GL	0/1:13:.,-13.1063,.	0/0:9:.,.,.	1/1:10:.,.,.	1/1:13:.,.,.	0/0:8:.,.,.	0/1:16:.,-15.1299,.	0/1:5:.,-4.19309,.	1/1:9:.,.,.	0/0:13:.,.,.	0/1:21:.,-19.345,.	0/1:12:.,-7.42971,.	0/1:6:.,-6.59167,.	0/1:9:.,-8.67756,.	0/1:11:.,-7.96026,.	0/0:7:.,.,.	1/1:12:.,.,.	0/1:8:.,-6.08633,.	1/1:16:.,.,.	1/1:12:.,.,.	0/1:9:.,-5.57228,.	1/1:11:.,.,.	.:6:.,.,.	0/1:12:.,-7.42971,.	0/1:14:.,-9.82719,.	1/1:10:.,.,.	1/1:11:.,.,.	1/1:17:.,.,.	0/1:11:.,-7.96026,.	1/1:24:.,.,.	1/1:7:.,.,.	1/1:21:.,.,.	0/1:5:.,-4.19309,.	1/1:12:.,.,.	1/1:13:.,.,.	1/1:9:.,.,.	1/1:21:.,.,.	0/1:14:.,-12.8967,.	1/1:11:.,.,.	1/1:15:.,.,.	0/1:11:.,-10.8951,.	1/1:5:.,.,.	1/1:6:.,.,.	1/1:11:.,.,.	1/1:14:.,.,.	1/1:8:.,.,.	1/1:8:.,.,.	1/1:14:.,.,.	1/1:7:.,.,.	1/1:10:.,.,.	.:0:.,.,.	0/1:8:.,-8.7889,.	1/1:9:.,.,.	1/1:19:.,.,.	.:0:.,.,.	1/1:7:.,.,.	0/1:10:.,-10.9861,.	1/1:6:.,.,.	.:0:.,.,.	1/1:17:.,.,.	.:0:.,.,.	.:7:.,.,.	.:0:.,.,.
supercont1.1027	80172	1077	C	T	.	PASS	NS=56;AF=1.000:0.000;EFF=INTERGENIC(MODIFIER||||||||||1)	GT:DP:GL	0/0:13:.,.,.	0/0:9:.,.,.	0/0:9:.,.,.	0/0:11:.,.,.	1/1:7:.,.,.	0/1:13:.,-13.1063,.	0/0:5:.,.,.	0/0:7:.,.,.	1/1:12:.,.,.	0/1:16:.,-15.1299,.	0/0:10:.,.,.	.:0:.,.,.	0/0:8:.,.,.	0/0:9:.,.,.	0/0:7:.,.,.	0/0:9:.,.,.	0/1:8:.,-6.08633,.	0/0:13:.,.,.	0/0:10:.,.,.	0/0:9:.,.,.	0/0:11:.,.,.	0/0:7:.,.,.	0/0:12:.,.,.	0/0:14:.,.,.	0/0:9:.,.,.	0/0:8:.,.,.	0/0:17:.,.,.	0/0:12:.,.,.	0/0:21:.,.,.	0/0:5:.,.,.	0/0:20:.,.,.	0/0:5:.,.,.	0/0:12:.,.,.	0/0:14:.,.,.	0/0:11:.,.,.	0/0:21:.,.,.	0/0:10:.,.,.	0/0:10:.,.,.	0/0:13:.,.,.	0/0:10:.,.,.	.:0:.,.,.	0/0:4:.,.,.	0/0:9:.,.,.	0/0:13:.,.,.	0/0:9:.,.,.	0/0:7:.,.,.	0/0:13:.,.,.	0/0:6:.,.,.	0/0:10:.,.,.	.:0:.,.,.	0/0:7:.,.,.	0/0:9:.,.,.	0/0:17:.,.,.	.:0:.,.,.	0/0:7:.,.,.	0/0:9:.,.,.	0/0:6:.,.,.	.:0:.,.,.	0/0:16:.,.,.	0/0:7:.,.,.	0/0:6:.,.,.	.:0:.,.,.
supercont1.1027	80167	1077	A	C	.	PASS	NS=56;AF=0.000:1.000;EFF=INTERGENIC(MODIFIER||||||||||1)	GT:DP:GL	1/1:13:.,.,.	1/1:9:.,.,.	1/1:9:.,.,.	1/1:11:.,.,.	1/1:7:.,.,.	1/1:13:.,.,.	1/1:5:.,.,.	1/1:7:.,.,.	1/1:12:.,.,.	1/1:16:.,.,.	1/1:10:.,.,.	.:0:.,.,.	1/1:8:.,.,.	1/1:9:.,.,.	1/1:7:.,.,.	1/1:9:.,.,.	1/1:8:.,.,.	1/1:13:.,.,.	1/1:10:.,.,.	1/1:9:.,.,.	1/1:11:.,.,.	1/1:7:.,.,.	1/1:12:.,.,.	1/1:14:.,.,.	1/1:9:.,.,.	1/1:8:.,.,.	1/1:17:.,.,.	1/1:12:.,.,.	1/1:21:.,.,.	1/1:5:.,.,.	1/1:20:.,.,.	1/1:5:.,.,.	1/1:12:.,.,.	1/1:14:.,.,.	1/1:11:.,.,.	1/1:21:.,.,.	1/1:10:.,.,.	1/1:10:.,.,.	1/1:13:.,.,.	1/1:10:.,.,.	.:0:.,.,.	0/1:4:.,-4.19309,.	1/1:9:.,.,.	1/1:13:.,.,.	1/1:9:.,.,.	1/1:7:.,.,.	1/1:13:.,.,.	1/1:6:.,.,.	1/1:10:.,.,.	.:0:.,.,.	1/1:7:.,.,.	1/1:9:.,.,.	1/1:17:.,.,.	.:0:.,.,.	1/1:7:.,.,.	1/1:9:.,.,.	1/1:6:.,.,.	.:0:.,.,.	1/1:16:.,.,.	1/1:7:.,.,.	1/1:6:.,.,.	.:0:.,.,.
supercont1.1028	114876	1085	A	G	.	PASS	NS=58;AF=0.000:1.000;EFF=SYNONYMOUS_CODING(LOW||agC|S346||AAEL014180|||AAEL014180-RA|2|1)	GT:DP:GL	1/1:13:.,.,.	.:0:.,.,.	1/1:16:.,.,.	1/1:13:.,.,.	1/1:14:.,.,.	1/1:12:.,.,.	1/1:5:.,.,.	1/1:8:.,.,.	1/1:23:.,.,.	0/1:12:.,-12.1727,.	1/1:13:.,.,.	.:0:.,.,.	1/1:12:.,.,.	1/1:10:.,.,.	1/1:5:.,.,.	1/1:12:.,.,.	1/1:16:.,.,.	1/1:19:.,.,.	1/1:11:.,.,.	1/1:11:.,.,.	1/1:8:.,.,.	1/1:10:.,.,.	1/1:15:.,.,.	1/1:18:.,.,.	1/1:9:.,.,.	1/1:16:.,.,.	1/1:8:.,.,.	1/1:13:.,.,.	1/1:11:.,.,.	1/1:8:.,.,.	1/1:21:.,.,.	1/1:14:.,.,.	1/1:21:.,.,.	1/1:15:.,.,.	1/1:7:.,.,.	0/1:10:.,-10.6512,.	0/1:12:.,-8.38619,.	1/1:9:.,.,.	0/1:20:.,-19.7224,.	1/1:14:.,.,.	1/1:10:.,.,.	0/1:8:.,-7.42971,.	1/1:13:.,.,.	0/1:12:.,-5.57228,.	1/1:12:.,.,.	0/1:6:.,-4.23339,.	1/1:15:.,.,.	1/1:7:.,.,.	1/1:16:.,.,.	1/1:7:.,.,.	1/1:15:.,.,.	.:0:.,.,.	1/1:14:.,.,.	1/1:10:.,.,.	0/1:12:.,-10.8951,.	1/1:8:.,.,.	0/1:20:.,-6.13233,.	1/1:9:.,.,.	1/1:8:.,.,.	.:0:.,.,.	0/1:16:.,-7.42971,.	1/1:5:.,.,.
supercont1.1028	115047	1086	C	T	.	PASS	NS=54;AF=0.778:0.222;EFF=SYNONYMOUS_CODING(LOW|SILENT|acC/acA|T289||AAEL014180|||AAEL014180-RA|2|1)	GT:DP:GL	0/0:12:.,.,.	.:0:.,.,.	0/0:15:.,.,.	0/0:11:.,.,.	0/0:12:.,.,.	0/0:11:.,.,.	1/1:5:.,.,.	.:8:.,.,.	0/0:22:.,.,.	0/0:17:.,.,.	0/0:13:.,.,.	.:0:.,.,.	0/0:12:.,.,.	0/0:10:.,.,.	0/0:5:.,.,.	0/0:12:.,.,.	0/0:14:.,.,.	0/0:19:.,.,.	0/1:11:.,-10.8951,.	0/1:11:.,-10.8951,.	.:0:.,.,.	0/0:10:.,.,.	0/0:15:.,.,.	0/0:18:.,.,.	0/1:11:.,-10.8951,.	1/1:17:.,.,.	1/1:8:.,.,.	1/1:12:.,.,.	0/0:11:.,.,.	0/0:8:.,.,.	0/0:20:.,.,.	0/1:13:.,-10.2875,.	0/0:20:.,.,.	1/1:13:.,.,.	0/0:7:.,.,.	0/1:11:.,-7.96026,.	0/0:10:.,.,.	0/1:9:.,-8.67756,.	0/0:20:.,.,.	0/1:15:.,-9.28713,.	0/1:10:.,-10.9861,.	0/0:12:.,.,.	0/1:13:.,-13.1063,.	0/0:9:.,.,.	1/1:11:.,.,.	0/0:10:.,.,.	0/0:12:.,.,.	.:7:.,.,.	0/1:16:.,-15.1299,.	0/0:6:.,.,.	0/1:15:.,-9.28713,.	.:0:.,.,.	0/0:13:.,.,.	0/0:10:.,.,.	0/0:11:.,.,.	0/0:8:.,.,.	0/0:15:.,.,.	0/0:10:.,.,.	0/1:8:.,-8.7889,.	.:0:.,.,.	0/0:11:.,.,.	.:0:.,.,.
supercont1.1028	170471	1093	A	G	.	PASS	NS=55;AF=0.000:1.000;EFF=INTERGENIC(MODIFIER||||||||||1)	GT:DP:GL	0/1:9:.,-8.67756,.	1/1:9:.,.,.	1/1:7:.,.,.	1/1:16:.,.,.	0/1:9:.,-8.67756,.	1/1:14:.,.,.	1/1:6:.,.,.	1/1:6:.,.,.	1/1:13:.,.,.	1/1:10:.,.,.	0/0:6:.,.,.	.:0:.,.,.	0/1:10:.,-4.94602,.	0/1:14:.,-12.8967,.	0/1:10:.,-8.38619,.	0/1:10:.,-8.38619,.	0/1:13:.,-13.1063,.	1/1:11:.,.,.	1/1:10:.,.,.	1/1:9:.,.,.	1/1:10:.,.,.	.:0:.,.,.	1/1:7:.,.,.	.:0:.,.,.	1/1:7:.,.,.	1/1:5:.,.,.	1/1:10:.,.,.	1/1:13:.,.,.	1/1:12:.,.,.	1/1:5:.,.,.	1/1:18:.,.,.	1/1:14:.,.,.	1/1:12:.,.,.	1/1:10:.,.,.	1/1:5:.,.,.	1/1:11:.,.,.	1/1:13:.,.,.	1/1:9:.,.,.	1/1:13:.,.,.	1/1:11:.,.,.	.:0:.,.,.	1/1:5:.,.,.	1/1:13:.,.,.	1/1:10:.,.,.	1/1:12:.,.,.	1/1:13:.,.,.	1/1:5:.,.,.	1/1:6:.,.,.	1/1:11:.,.,.	1/1:6:.,.,.	1/1:11:.,.,.	.:0:.,.,.	1/1:5:.,.,.	1/1:9:.,.,.	1/1:7:.,.,.	.:0:.,.,.	1/1:14:.,.,.	1/1:8:.,.,.	1/1:12:.,.,.	1/1:9:.,.,.	1/1:6:.,.,.	.:0:.,.,.
supercont1.1028	170524	1093	C	T	.	PASS	NS=55;AF=1.000:0.000;EFF=INTERGENIC(MODIFIER||||||||||1)	GT:DP:GL	0/0:9:.,.,.	0/0:9:.,.,.	0/0:7:.,.,.	0/0:16:.,.,.	0/0:9:.,.,.	0/0:14:.,.,.	0/0:6:.,.,.	0/0:6:.,.,.	0/0:13:.,.,.	0/0:10:.,.,.	0/0:6:.,.,.	.:0:.,.,.	0/0:10:.,.,.	0/0:14:.,.,.	0/0:10:.,.,.	0/0:10:.,.,.	0/0:13:.,.,.	0/0:11:.,.,.	0/1:10:.,-8.38619,.	0/0:9:.,.,.	0/0:10:.,.,.	.:0:.,.,.	1/1:7:.,.,.	.:0:.,.,.	0/0:7:.,.,.	0/0:5:.,.,.	0/0:10:.,.,.	0/0:13:.,.,.	0/1:12:.,-7.42971,.	0/0:5:.,.,.	0/0:18:.,.,.	0/1:14:.,-15.3806,.	0/0:12:.,.,.	0/0:10:.,.,.	0/0:5:.,.,.	0/0:11:.,.,.	0/0:13:.,.,.	0/0:9:.,.,.	0/0:13:.,.,.	0/0:11:.,.,.	.:0:.,.,.	0/0:5:.,.,.	0/0:13:.,.,.	0/0:10:.,.,.	0/0:12:.,.,.	0/0:13:.,.,.	0/0:5:.,.,.	0/0:6:.,.,.	0/0:11:.,.,.	0/0:6:.,.,.	0/0:11:.,.,.	.:0:.,.,.	0/0:5:.,.,.	0/0:9:.,.,.	0/0:7:.,.,.	.:0:.,.,.	0/0:14:.,.,.	0/0:8:.,.,.	0/0:12:.,.,.	0/0:9:.,.,.	0/0:6:.,.,.	.:0:.,.,.
supercont1.1028	274226	1099	A	G	.	PASS	NS=53;AF=0.736:0.264;EFF=INTERGENIC(MODIFIER||||||||||1)	GT:DP:GL	0/0:12:.,.,.	0/0:7:.,.,.	0/0:12:.,.,.	0/0:9:.,.,.	0/0:8:.,.,.	0/0:16:.,.,.	0/0:10:.,.,.	.:0:.,.,.	0/0:13:.,.,.	0/1:15:.,-12.5793,.	0/0:11:.,.,.	.:0:.,.,.	0/0:14:.,.,.	0/0:11:.,.,.	0/1:11:.,-7.96026,.	0/0:10:.,.,.	0/0:12:.,.,.	0/0:9:.,.,.	0/1:10:.,-8.38619,.	1/1:7:.,.,.	.:8:.,.,.	0/0:12:.,.,.	0/0:15:.,.,.	0/1:7:.,-6.44833,.	0/1:11:.,-7.96026,.	.:7:.,.,.	0/1:9:.,-8.67756,.	0/1:14:.,-12.8967,.	0/0:8:.,.,.	0/0:10:.,.,.	0/0:21:.,.,.	0/1:18:.,-19.775,.	0/1:12:.,-7.42971,.	0/1:14:.,-15.3806,.	.:0:.,.,.	0/0:7:.,.,.	0/1:10:.,-10.9861,.	0/0:7:.,.,.	0/0:7:.,.,.	0/0:6:.,.,.	0/0:7:.,.,.	.:0:.,.,.	.:11:.,.,.	0/1:14:.,-12.8967,.	0/0:11:.,.,.	0/1:16:.,-17.5778,.	0/1:7:.,-6.44833,.	0/0:10:.,.,.	0/0:17:.,.,.	.:0:.,.,.	0/0:6:.,.,.	1/1:5:.,.,.	0/1:11:.,-7.96026,.	0/1:7:.,-6.44833,.	0/0:9:.,.,.	0/1:13:.,-13.1063,.	0/0:7:.,.,.	1/1:12:.,.,.	0/1:9:.,-8.67756,.	.:0:.,.,.	1/1:7:.,.,.	1/1:5:.,.,.
supercont1.1028	274266	1099	A	T	.	PASS	NS=55;AF=0.000:1.000;EFF=INTERGENIC(MODIFIER||||||||||1)	GT:DP:GL	1/1:12:.,.,.	1/1:7:.,.,.	0/1:12:.,-13.1833,.	0/1:9:.,-5.57228,.	1/1:8:.,.,.	1/1:16:.,.,.	1/1:10:.,.,.	.:0:.,.,.	1/1:13:.,.,.	1/1:15:.,.,.	1/1:11:.,.,.	.:0:.,.,.	1/1:14:.,.,.	1/1:11:.,.,.	1/1:11:.,.,.	0/1:10:.,-8.38619,.	0/1:12:.,-13.1833,.	0/1:9:.,-5.57228,.	1/1:10:.,.,.	1/1:7:.,.,.	.:8:.,.,.	0/1:12:.,-10.6512,.	1/1:15:.,.,.	1/1:7:.,.,.	0/1:11:.,-7.96026,.	1/1:7:.,.,.	1/1:9:.,.,.	1/1:14:.,.,.	0/1:8:.,-6.08633,.	1/1:10:.,.,.	1/1:21:.,.,.	1/1:18:.,.,.	1/1:12:.,.,.	1/1:14:.,.,.	.:0:.,.,.	1/1:7:.,.,.	1/1:10:.,.,.	1/1:7:.,.,.	1/1:7:.,.,.	1/1:6:.,.,.	1/1:7:.,.,.	.:0:.,.,.	1/1:11:.,.,.	1/1:14:.,.,.	1/1:11:.,.,.	1/1:16:.,.,.	1/1:7:.,.,.	1/1:10:.,.,.	1/1:17:.,.,.	.:0:.,.,.	1/1:6:.,.,.	1/1:5:.,.,.	1/1:11:.,.,.	1/1:7:.,.,.	1/1:9:.,.,.	1/1:13:.,.,.	1/1:7:.,.,.	1/1:12:.,.,.	1/1:9:.,.,.	.:0:.,.,.	1/1:7:.,.,.	1/1:5:.,.,.
supercont1.102	243155	1307	A	T	.	PASS	NS=57;AF=0.000:1.000;EFF=DOWNSTREAM(MODIFIER||4368|||AAEL017781|||AAEL017781-RA||1),SYNONYMOUS_CODING(LOW||Tat|Y266||AAEL003978|||AAEL003978-RA|1|1)	GT:DP:GL	1/1:9:.,.,.	1/1:10:.,.,.	1/1:11:.,.,.	1/1:11:.,.,.	1/1:11:.,.,.	1/1:7:.,.,.	1/1:14:.,.,.	1/1:12:.,.,.	1/1:8:.,.,.	1/1:17:.,.,.	1/1:10:.,.,.	1/1:6:.,.,.	1/1:18:.,.,.	1/1:11:.,.,.	1/1:10:.,.,.	1/1:13:.,.,.	1/1:13:.,.,.	1/1:10:.,.,.	1/1:8:.,.,.	.:0:.,.,.	1/1:5:.,.,.	.:0:.,.,.	1/1:16:.,.,.	.:0:.,.,.	1/1:12:.,.,.	1/1:5:.,.,.	1/1:22:.,.,.	1/1:15:.,.,.	1/1:10:.,.,.	1/1:8:.,.,.	1/1:7:.,.,.	.:0:.,.,.	1/1:12:.,.,.	1/1:7:.,.,.	1/1:14:.,.,.	1/1:21:.,.,.	1/1:11:.,.,.	1/1:14:.,.,.	1/1:14:.,.,.	1/1:16:.,.,.	1/1:7:.,.,.	1/1:24:.,.,.	1/1:7:.,.,.	1/1:10:.,.,.	1/1:17:.,.,.	1/1:15:.,.,.	1/1:12:.,.,.	1/1:7:.,.,.	1/1:11:.,.,.	.:0:.,.,.	1/1:17:.,.,.	1/1:9:.,.,.	1/1:16:.,.,.	1/1:7:.,.,.	1/1:7:.,.,.	1/1:9:.,.,.	1/1:18:.,.,.	1/1:12:.,.,.	1/1:12:.,.,.	0/1:10:.,-4.94602,.	1/1:12:.,.,.	1/1:9:.,.,.
supercont1.102	243160	1307	A	G	.	PASS	NS=56;AF=0.000:1.000;EFF=DOWNSTREAM(MODIFIER||4363|||AAEL017781|||AAEL017781-RA||1),SYNONYMOUS_CODING(LOW||cgG|R267||AAEL003978|||AAEL003978-RA|1|1)	GT:DP:GL	1/1:9:.,.,.	1/1:10:.,.,.	1/1:11:.,.,.	1/1:11:.,.,.	1/1:11:.,.,.	1/1:7:.,.,.	1/1:14:.,.,.	1/1:12:.,.,.	1/1:8:.,.,.	1/1:17:.,.,.	1/1:10:.,.,.	1/1:6:.,.,.	1/1:18:.,.,.	1/1:11:.,.,.	1/1:10:.,.,.	1/1:13:.,.,.	1/1:13:.,.,.	1/1:10:.,.,.	1/1:8:.,.,.	.:0:.,.,.	1/1:5:.,.,.	.:0:.,.,.	1/1:16:.,.,.	.:0:.,.,.	1/1:12:.,.,.	1/1:5:.,.,.	1/1:22:.,.,.	1/1:15:.,.,.	1/1:10:.,.,.	1/1:8:.,.,.	1/1:7:.,.,.	.:0:.,.,.	1/1:12:.,.,.	1/1:7:.,.,.	1/1:14:.,.,.	1/1:21:.,.,.	1/1:11:.,.,.	1/1:14:.,.,.	1/1:14:.,.,.	1/1:16:.,.,.	1/1:7:.,.,.	1/1:24:.,.,.	1/1:7:.,.,.	1/1:10:.,.,.	1/1:17:.,.,.	1/1:15:.,.,.	1/1:12:.,.,.	1/1:7:.,.,.	1/1:11:.,.,.	.:0:.,.,.	1/1:17:.,.,.	1/1:9:.,.,.	0/1:16:.,-15.1299,.	1/1:7:.,.,.	1/1:7:.,.,.	.:9:.,.,.	1/1:18:.,.,.	1/1:12:.,.,.	1/1:12:.,.,.	1/1:10:.,.,.	1/1:12:.,.,.	1/1:9:.,.,.
supercont1.102	352419	1325	C	T	.	PASS	NS=59;AF=1.000:0.000;EFF=INTERGENIC(MODIFIER||||||||||1)	GT:DP:GL	0/0:11:.,.,.	0/0:13:.,.,.	0/0:16:.,.,.	0/0:15:.,.,.	0/0:16:.,.,.	0/0:14:.,.,.	0/0:11:.,.,.	0/0:9:.,.,.	0/0:13:.,.,.	0/0:7:.,.,.	0/0:13:.,.,.	.:0:.,.,.	0/0:5:.,.,.	0/0:10:.,.,.	0/0:12:.,.,.	0/0:14:.,.,.	0/0:11:.,.,.	0/0:13:.,.,.	0/0:14:.,.,.	0/0:9:.,.,.	0/1:11:.,-4.23339,.	0/0:7:.,.,.	0/0:7:.,.,.	0/0:14:.,.,.	0/0:11:.,.,.	0/0:10:.,.,.	0/0:14:.,.,.	0/0:9:.,.,.	0/0:13:.,.,.	0/0:14:.,.,.	0/0:18:.,.,.	0/1:13:.,-13.1063,.	0/0:10:.,.,.	0/0:16:.,.,.	0/0:8:.,.,.	0/0:23:.,.,.	0/0:7:.,.,.	0/0:10:.,.,.	0/0:21:.,.,.	0/0:22:.,.,.	0/0:9:.,.,.	0/0:20:.,.,.	0/0:13:.,.,.	0/0:16:.,.,.	0/0:18:.,.,.	0/0:11:.,.,.	0/0:8:.,.,.	0/0:8:.,.,.	0/0:12:.,.,.	0/0:5:.,.,.	0/0:9:.,.,.	.:0:.,.,.	0/0:13:.,.,.	0/0:5:.,.,.	0/0:5:.,.,.	0/0:7:.,.,.	0/0:6:.,.,.	0/0:10:.,.,.	0/0:8:.,.,.	0/0:7:.,.,.	0/0:9:.,.,.	.:0:.,.,.
supercont1.102	352408	1325	A	T	.	PASS	NS=59;AF=1.000:0.000;EFF=INTERGENIC(MODIFIER||||||||||1)	GT:DP:GL	0/0:11:.,.,.	0/0:13:.,.,.	0/0:16:.,.,.	0/0:15:.,.,.	0/0:16:.,.,.	0/0:14:.,.,.	0/0:11:.,.,.	0/0:9:.,.,.	0/0:13:.,.,.	0/0:7:.,.,.	0/0:13:.,.,.	.:0:.,.,.	0/0:5:.,.,.	0/0:10:.,.,.	0/0:12:.,.,.	0/0:14:.,.,.	0/0:11:.,.,.	0/0:13:.,.,.	0/0:14:.,.,.	0/0:9:.,.,.	0/1:11:.,-4.23339,.	0/0:7:.,.,.	0/0:7:.,.,.	0/0:14:.,.,.	0/0:11:.,.,.	0/0:10:.,.,.	0/0:14:.,.,.	0/0:9:.,.,.	0/0:13:.,.,.	0/0:14:.,.,.	0/0:18:.,.,.	0/1:13:.,-13.1063,.	0/0:10:.,.,.	0/0:16:.,.,.	0/0:8:.,.,.	0/0:23:.,.,.	0/0:7:.,.,.	0/0:10:.,.,.	0/0:21:.,.,.	0/0:22:.,.,.	0/0:9:.,.,.	0/0:20:.,.,.	0/0:13:.,.,.	0/0:16:.,.,.	0/0:18:.,.,.	0/0:11:.,.,.	0/0:8:.,.,.	0/0:8:.,.,.	0/0:12:.,.,.	0/0:5:.,.,.	0/0:9:.,.,.	.:0:.,.,.	0/0:13:.,.,.	0/0:5:.,.,.	0/0:5:.,.,.	0/0:7:.,.,.	0/0:6:.,.,.	0/0:10:.,.,.	0/0:8:.,.,.	0/0:7:.,.,.	0/0:9:.,.,.	.:0:.,.,.
supercont1.102	686723	1358	A	G	.	PASS	NS=49;AF=1.000:0.000;EFF=INTERGENIC(MODIFIER||||||||||1)	GT:DP:GL	0/0:6:.,.,.	.:0:.,.,.	0/0:7:.,.,.	0/0:11:.,.,.	.:6:.,.,.	1/1:19:.,.,.	0/0:9:.,.,.	.:0:.,.,.	.:0:.,.,.	0/0:11:.,.,.	0/0:7:.,.,.	0/0:5:.,.,.	0/0:7:.,.,.	0/0:10:.,.,.	0/1:6:.,-6.59167,.	0/0:11:.,.,.	0/0:11:.,.,.	0/0:7:.,.,.	0/0:13:.,.,.	0/0:17:.,.,.	.:8:.,.,.	.:0:.,.,.	0/1:10:.,-8.38619,.	0/0:10:.,.,.	0/0:13:.,.,.	0/0:7:.,.,.	0/0:9:.,.,.	0/1:5:.,-4.19309,.	1/1:8:.,.,.	0/0:11:.,.,.	0/0:10:.,.,.	.:0:.,.,.	0/1:8:.,-6.08633,.	0/0:6:.,.,.	0/0:7:.,.,.	0/1:13:.,-13.1063,.	0/0:10:.,.,.	.:6:.,.,.	0/0:9:.,.,.	0/0:8:.,.,.	0/0:11:.,.,.	0/0:12:.,.,.	0/0:12:.,.,.	0/0:7:.,.,.	0/0:11:.,.,.	0/0:12:.,.,.	.:6:.,.,.	.:0:.,.,.	0/0:6:.,.,.	.:0:.,.,.	0/0:11:.,.,.	0/0:5:.,.,.	.:11:.,.,.	0/0:7:.,.,.	0/0:6:.,.,.	.:0:.,.,.	0/0:14:.,.,.	0/0:7:.,.,.	0/0:6:.,.,.	0/0:9:.,.,.	0/0:8:.,.,.	0/0:6:.,.,.
supercont1.102	742334	1368	A	G	.	PASS	NS=55;AF=0.000:1.000;EFF=DOWNSTREAM(MODIFIER||4537|||AAEL016316|||AAEL016316-RA||1),INTERGENIC(MODIFIER||||||||||1)	GT:DP:GL	0/1:11:.,-10.8951,.	1/1:7:.,.,.	1/1:19:.,.,.	1/1:12:.,.,.	1/1:22:.,.,.	1/1:21:.,.,.	1/1:12:.,.,.	1/1:10:.,.,.	1/1:8:.,.,.	1/1:7:.,.,.	.:0:.,.,.	.:0:.,.,.	.:0:.,.,.	0/1:12:.,-10.6512,.	1/1:15:.,.,.	0/1:16:.,-12.1727,.	1/1:13:.,.,.	1/1:11:.,.,.	1/1:20:.,.,.	1/1:12:.,.,.	1/1:12:.,.,.	1/1:8:.,.,.	1/1:15:.,.,.	1/1:7:.,.,.	1/1:11:.,.,.	1/1:11:.,.,.	1/1:8:.,.,.	1/1:18:.,.,.	1/1:19:.,.,.	1/1:10:.,.,.	1/1:15:.,.,.	1/1:12:.,.,.	.:0:.,.,.	1/1:14:.,.,.	1/1:7:.,.,.	1/1:11:.,.,.	1/1:7:.,.,.	1/1:12:.,.,.	1/1:17:.,.,.	1/1:16:.,.,.	1/1:14:.,.,.	1/1:7:.,.,.	1/1:5:.,.,.	1/1:10:.,.,.	1/1:15:.,.,.	1/1:9:.,.,.	1/1:9:.,.,.	1/1:7:.,.,.	1/1:7:.,.,.	1/1:6:.,.,.	0/0:6:.,.,.	.:0:.,.,.	1/1:10:.,.,.	1/1:9:.,.,.	1/1:14:.,.,.	1/1:8:.,.,.	0/1:9:.,-5.57228,.	0/1:5:.,-4.19309,.	1/1:5:.,.,.	.:6:.,.,.	.:0:.,.,.	1/1:8:.,.,.
supercont1.102	742336	1368	A	G	.	PASS	NS=55;AF=0.000:1.000;EFF=DOWNSTREAM(MODIFIER||4539|||AAEL016316|||AAEL016316-RA||1),INTERGENIC(MODIFIER||||||||||1)	GT:DP:GL	1/1:11:.,.,.	1/1:7:.,.,.	1/1:19:.,.,.	1/1:12:.,.,.	1/1:22:.,.,.	1/1:21:.,.,.	1/1:12:.,.,.	1/1:10:.,.,.	1/1:8:.,.,.	1/1:7:.,.,.	.:0:.,.,.	.:0:.,.,.	.:0:.,.,.	1/1:12:.,.,.	1/1:15:.,.,.	1/1:16:.,.,.	1/1:13:.,.,.	0/1:11:.,-10.8951,.	0/1:20:.,-19.5747,.	0/1:12:.,-13.1833,.	1/1:12:.,.,.	1/1:8:.,.,.	1/1:15:.,.,.	0/1:7:.,-6.44833,.	.:11:.,.,.	1/1:11:.,.,.	1/1:8:.,.,.	1/1:18:.,.,.	1/1:19:.,.,.	1/1:10:.,.,.	1/1:15:.,.,.	1/1:12:.,.,.	.:0:.,.,.	1/1:14:.,.,.	1/1:7:.,.,.	1/1:11:.,.,.	1/1:7:.,.,.	1/1:12:.,.,.	1/1:17:.,.,.	1/1:16:.,.,.	1/1:14:.,.,.	1/1:7:.,.,.	1/1:5:.,.,.	1/1:10:.,.,.	1/1:15:.,.,.	1/1:9:.,.,.	1/1:9:.,.,.	1/1:7:.,.,.	1/1:7:.,.,.	1/1:6:.,.,.	1/1:6:.,.,.	.:0:.,.,.	0/1:10:.,-4.94602,.	0/1:9:.,-5.57228,.	1/1:14:.,.,.	1/1:8:.,.,.	1/1:9:.,.,.	1/1:5:.,.,.	1/1:5:.,.,.	1/1:6:.,.,.	.:0:.,.,.	1/1:8:.,.,.
supercont1.102	742346	1368	C	T	.	PASS	NS=54;AF=0.852:0.148;EFF=DOWNSTREAM(MODIFIER||4549|||AAEL016316|||AAEL016316-RA||1),INTERGENIC(MODIFIER||||||||||1)	GT:DP:GL	0/1:11:.,-10.8951,.	0/0:7:.,.,.	0/0:19:.,.,.	0/0:12:.,.,.	0/1:22:.,-24.1695,.	0/0:21:.,.,.	0/0:12:.,.,.	0/0:10:.,.,.	0/0:8:.,.,.	0/0:7:.,.,.	.:0:.,.,.	.:0:.,.,.	.:0:.,.,.	0/1:12:.,-10.6512,.	0/0:15:.,.,.	0/1:16:.,-12.1727,.	0/0:13:.,.,.	0/1:11:.,-10.8951,.	0/1:20:.,-19.5747,.	0/1:12:.,-13.1833,.	0/0:12:.,.,.	0/0:8:.,.,.	0/0:15:.,.,.	0/1:7:.,-6.44833,.	.:11:.,.,.	0/0:11:.,.,.	0/0:8:.,.,.	0/0:18:.,.,.	0/0:19:.,.,.	0/0:10:.,.,.	0/0:15:.,.,.	0/0:12:.,.,.	.:0:.,.,.	0/0:14:.,.,.	0/0:7:.,.,.	0/0:11:.,.,.	0/0:7:.,.,.	0/0:12:.,.,.	0/0:17:.,.,.	0/0:16:.,.,.	0/0:14:.,.,.	0/0:7:.,.,.	1/1:5:.,.,.	0/0:10:.,.,.	0/0:15:.,.,.	0/0:9:.,.,.	0/0:9:.,.,.	0/0:7:.,.,.	0/0:7:.,.,.	0/0:6:.,.,.	1/1:6:.,.,.	.:0:.,.,.	0/1:10:.,-4.94602,.	0/1:9:.,-5.57228,.	0/0:14:.,.,.	0/0:8:.,.,.	0/1:9:.,-5.57228,.	0/1:5:.,-4.19309,.	0/0:5:.,.,.	.:6:.,.,.	.:0:.,.,.	0/0:8:.,.,.
supercont1.102	742362	1368	C	G	.	PASS	NS=56;AF=0.000:1.000;EFF=DOWNSTREAM(MODIFIER||4565|||AAEL016316|||AAEL016316-RA||1),INTERGENIC(MODIFIER||||||||||1)	GT:DP:GL	1/1:11:.,.,.	1/1:7:.,.,.	1/1:19:.,.,.	1/1:12:.,.,.	0/1:22:.,-24.1695,.	1/1:21:.,.,.	1/1:12:.,.,.	1/1:10:.,.,.	1/1:8:.,.,.	1/1:7:.,.,.	.:0:.,.,.	.:0:.,.,.	.:0:.,.,.	1/1:12:.,.,.	1/1:15:.,.,.	1/1:16:.,.,.	1/1:13:.,.,.	1/1:11:.,.,.	1/1:20:.,.,.	1/1:12:.,.,.	1/1:12:.,.,.	1/1:8:.,.,.	1/1:15:.,.,.	1/1:7:.,.,.	1/1:11:.,.,.	1/1:11:.,.,.	1/1:8:.,.,.	1/1:18:.,.,.	1/1:19:.,.,.	1/1:10:.,.,.	1/1:15:.,.,.	1/1:12:.,.,.	.:0:.,.,.	1/1:14:.,.,.	1/1:7:.,.,.	1/1:11:.,.,.	1/1:7:.,.,.	1/1:12:.,.,.	1/1:17:.,.,.	1/1:16:.,.,.	1/1:14:.,.,.	1/1:7:.,.,.	1/1:5:.,.,.	1/1:10:.,.,.	1/1:15:.,.,.	1/1:9:.,.,.	1/1:9:.,.,.	1/1:7:.,.,.	1/1:7:.,.,.	1/1:6:.,.,.	1/1:6:.,.,.	.:0:.,.,.	1/1:10:.,.,.	1/1:9:.,.,.	1/1:14:.,.,.	1/1:8:.,.,.	1/1:9:.,.,.	1/1:5:.,.,.	1/1:5:.,.,.	1/1:6:.,.,.	.:0:.,.,.	1/1:8:.,.,.
supercont1.102	742365	1368	G	T	.	PASS	NS=56;AF=0.000:1.000;EFF=DOWNSTREAM(MODIFIER||4568|||AAEL016316|||AAEL016316-RA||1),INTERGENIC(MODIFIER||||||||||1)	GT:DP:GL	1/1:11:.,.,.	1/1:7:.,.,.	1/1:19:.,.,.	1/1:12:.,.,.	1/1:22:.,.,.	1/1:21:.,.,.	1/1:12:.,.,.	1/1:10:.,.,.	1/1:8:.,.,.	1/1:7:.,.,.	.:0:.,.,.	.:0:.,.,.	.:0:.,.,.	1/1:12:.,.,.	1/1:15:.,.,.	1/1:16:.,.,.	1/1:13:.,.,.	1/1:11:.,.,.	1/1:20:.,.,.	1/1:12:.,.,.	1/1:12:.,.,.	1/1:8:.,.,.	1/1:15:.,.,.	1/1:7:.,.,.	1/1:11:.,.,.	1/1:11:.,.,.	1/1:8:.,.,.	1/1:18:.,.,.	1/1:19:.,.,.	1/1:10:.,.,.	1/1:15:.,.,.	1/1:12:.,.,.	.:0:.,.,.	1/1:14:.,.,.	1/1:7:.,.,.	1/1:11:.,.,.	1/1:7:.,.,.	1/1:12:.,.,.	1/1:17:.,.,.	1/1:16:.,.,.	1/1:14:.,.,.	1/1:7:.,.,.	0/0:5:.,.,.	1/1:10:.,.,.	1/1:15:.,.,.	1/1:9:.,.,.	1/1:9:.,.,.	1/1:7:.,.,.	1/1:7:.,.,.	1/1:6:.,.,.	1/1:6:.,.,.	.:0:.,.,.	1/1:10:.,.,.	1/1:9:.,.,.	1/1:14:.,.,.	1/1:8:.,.,.	1/1:9:.,.,.	1/1:5:.,.,.	1/1:5:.,.,.	1/1:6:.,.,.	.:0:.,.,.	1/1:8:.,.,.
supercont1.102	784366	1376	A	G	.	PASS	NS=56;AF=0.143:0.857;EFF=INTRON(MODIFIER|||||AAEL003957|||AAEL003957-RA|4|1),INTRON(MODIFIER|||||AAEL003957|||AAEL003957-RB|4|1),INTRON(MODIFIER|||||AAEL003957|||AAEL003957-RC|3|1)	GT:DP:GL	1/1:11:.,.,.	.:0:.,.,.	1/1:12:.,.,.	1/1:13:.,.,.	0/0:5:.,.,.	.:0:.,.,.	1/1:8:.,.,.	1/1:13:.,.,.	1/1:11:.,.,.	1/1:9:.,.,.	1/1:10:.,.,.	1/1:14:.,.,.	0/1:13:.,-13.1063,.	1/1:7:.,.,.	1/1:5:.,.,.	1/1:17:.,.,.	1/1:9:.,.,.	0/0:13:.,.,.	1/1:7:.,.,.	0/1:12:.,-13.1833,.	1/1:7:.,.,.	1/1:13:.,.,.	1/1:5:.,.,.	0/1:13:.,-10.2875,.	0/1:11:.,-7.96026,.	1/1:20:.,.,.	1/1:7:.,.,.	0/1:7:.,-6.44833,.	1/1:11:.,.,.	1/1:8:.,.,.	1/1:16:.,.,.	1/1:11:.,.,.	0/0:8:.,.,.	1/1:13:.,.,.	1/1:11:.,.,.	1/1:8:.,.,.	1/1:14:.,.,.	1/1:7:.,.,.	1/1:11:.,.,.	1/1:7:.,.,.	1/1:11:.,.,.	1/1:9:.,.,.	0/1:9:.,-5.57228,.	0/1:10:.,-8.38619,.	0/1:10:.,-4.94602,.	.:6:.,.,.	0/1:14:.,-9.82719,.	1/1:5:.,.,.	1/1:8:.,.,.	.:0:.,.,.	1/1:15:.,.,.	1/1:9:.,.,.	1/1:9:.,.,.	.:0:.,.,.	1/1:7:.,.,.	1/1:9:.,.,.	1/1:11:.,.,.	1/1:9:.,.,.	1/1:7:.,.,.	1/1:5:.,.,.	0/1:12:.,-7.42971,.	.:9:.,.,.
supercont1.102	784621	1377	A	G	.	PASS	NS=56;AF=1.000:0.000;EFF=INTRON(MODIFIER|||||AAEL003957|||AAEL003957-RA|4|1),INTRON(MODIFIER|||||AAEL003957|||AAEL003957-RB|4|1),INTRON(MODIFIER|||||AAEL003957|||AAEL003957-RC|3|1)	GT:DP:GL	0/0:10:.,.,.	.:0:.,.,.	0/0:14:.,.,.	0/0:13:.,.,.	0/0:6:.,.,.	.:0:.,.,.	0/0:8:.,.,.	0/0:14:.,.,.	0/0:11:.,.,.	0/0:12:.,.,.	0/0:12:.,.,.	0/0:14:.,.,.	0/0:12:.,.,.	0/0:7:.,.,.	0/0:5:.,.,.	0/0:18:.,.,.	0/0:9:.,.,.	0/0:12:.,.,.	0/0:7:.,.,.	0/0:12:.,.,.	0/1:8:.,-6.08633,.	0/1:13:.,-6.81536,.	.:6:.,.,.	0/0:14:.,.,.	0/0:13:.,.,.	0/0:21:.,.,.	0/0:9:.,.,.	0/0:7:.,.,.	.:12:.,.,.	0/0:9:.,.,.	0/0:16:.,.,.	0/0:11:.,.,.	0/0:9:.,.,.	0/0:13:.,.,.	0/0:12:.,.,.	0/0:11:.,.,.	0/0:15:.,.,.	0/0:7:.,.,.	0/0:14:.,.,.	0/0:9:.,.,.	0/0:11:.,.,.	0/0:11:.,.,.	0/0:9:.,.,.	0/0:11:.,.,.	0/0:10:.,.,.	0/0:6:.,.,.	0/0:16:.,.,.	0/0:5:.,.,.	0/0:8:.,.,.	.:0:.,.,.	0/0:17:.,.,.	0/0:9:.,.,.	0/0:8:.,.,.	.:0:.,.,.	0/0:7:.,.,.	0/0:9:.,.,.	0/0:11:.,.,.	0/0:9:.,.,.	0/0:7:.,.,.	0/0:5:.,.,.	0/0:12:.,.,.	0/0:9:.,.,.
supercont1.102	798879	1382	C	T	.	PASS	NS=60;AF=1.000:0.000;EFF=INTRON(MODIFIER|||||AAEL003957|||AAEL003957-RA|2|1),INTRON(MODIFIER|||||AAEL003957|||AAEL003957-RB|2|1),INTRON(MODIFIER|||||AAEL003957|||AAEL003957-RC|1|1)	GT:DP:GL	0/0:19:.,.,.	0/0:10:.,.,.	0/0:16:.,.,.	0/0:14:.,.,.	0/0:16:.,.,.	0/0:20:.,.,.	0/0:12:.,.,.	0/0:16:.,.,.	0/0:14:.,.,.	0/0:18:.,.,.	0/0:9:.,.,.	0/0:5:.,.,.	0/0:11:.,.,.	0/0:11:.,.,.	0/0:12:.,.,.	0/0:15:.,.,.	0/0:18:.,.,.	0/0:13:.,.,.	0/0:15:.,.,.	0/0:10:.,.,.	0/0:10:.,.,.	0/0:13:.,.,.	0/0:15:.,.,.	0/0:10:.,.,.	0/0:14:.,.,.	0/0:8:.,.,.	0/0:7:.,.,.	0/0:22:.,.,.	0/0:15:.,.,.	0/0:9:.,.,.	0/0:8:.,.,.	0/0:13:.,.,.	0/0:15:.,.,.	0/0:10:.,.,.	0/0:10:.,.,.	0/0:20:.,.,.	0/0:6:.,.,.	0/0:6:.,.,.	0/0:12:.,.,.	0/0:9:.,.,.	0/0:8:.,.,.	0/0:11:.,.,.	0/0:15:.,.,.	0/0:7:.,.,.	0/0:17:.,.,.	0/0:15:.,.,.	0/0:8:.,.,.	0/0:6:.,.,.	0/0:13:.,.,.	.:0:.,.,.	0/1:14:.,-12.8967,.	.:0:.,.,.	0/0:11:.,.,.	0/0:16:.,.,.	0/0:8:.,.,.	0/0:13:.,.,.	0/1:9:.,-8.67756,.	0/0:16:.,.,.	0/1:9:.,-8.67756,.	0/0:14:.,.,.	0/0:12:.,.,.	0/0:7:.,.,.
supercont1.102	805546	1384	C	T	.	PASS	NS=58;AF=1.000:0.000;EFF=INTRON(MODIFIER|||||AAEL003957|||AAEL003957-RA|2|1),INTRON(MODIFIER|||||AAEL003957|||AAEL003957-RB|2|1),INTRON(MODIFIER|||||AAEL003957|||AAEL003957-RC|1|1)	GT:DP:GL	0/0:6:.,.,.	0/0:10:.,.,.	0/0:10:.,.,.	0/0:14:.,.,.	0/0:8:.,.,.	0/0:15:.,.,.	0/0:8:.,.,.	0/0:8:.,.,.	0/0:10:.,.,.	0/0:16:.,.,.	0/0:11:.,.,.	0/0:10:.,.,.	0/0:6:.,.,.	0/0:14:.,.,.	0/0:14:.,.,.	0/0:14:.,.,.	0/0:19:.,.,.	0/0:8:.,.,.	0/0:16:.,.,.	0/0:15:.,.,.	0/0:13:.,.,.	0/0:13:.,.,.	0/0:16:.,.,.	0/0:12:.,.,.	0/0:15:.,.,.	0/0:13:.,.,.	0/0:7:.,.,.	0/0:7:.,.,.	0/0:12:.,.,.	0/0:5:.,.,.	0/0:17:.,.,.	0/0:5:.,.,.	0/0:5:.,.,.	0/0:10:.,.,.	.:0:.,.,.	0/0:16:.,.,.	.:0:.,.,.	.:0:.,.,.	0/0:17:.,.,.	.:0:.,.,.	0/0:7:.,.,.	0/0:8:.,.,.	0/0:5:.,.,.	0/0:10:.,.,.	0/0:16:.,.,.	0/0:5:.,.,.	0/0:7:.,.,.	0/0:6:.,.,.	0/0:12:.,.,.	0/0:5:.,.,.	0/0:9:.,.,.	0/0:5:.,.,.	0/0:7:.,.,.	0/0:9:.,.,.	0/0:7:.,.,.	0/0:5:.,.,.	0/0:9:.,.,.	0/0:11:.,.,.	0/0:8:.,.,.	0/0:5:.,.,.	0/1:8:.,-6.08633,.	0/1:5:.,-4.19309,.
supercont1.102	805560	1384	C	T	.	PASS	NS=57;AF=1.000:0.000;EFF=INTRON(MODIFIER|||||AAEL003957|||AAEL003957-RA|2|1),INTRON(MODIFIER|||||AAEL003957|||AAEL003957-RB|2|1),INTRON(MODIFIER|||||AAEL003957|||AAEL003957-RC|1|1)	GT:DP:GL	0/0:6:.,.,.	0/0:10:.,.,.	0/0:10:.,.,.	0/0:14:.,.,.	0/0:8:.,.,.	0/0:15:.,.,.	0/0:8:.,.,.	0/0:8:.,.,.	0/0:10:.,.,.	0/0:16:.,.,.	0/0:11:.,.,.	0/0:10:.,.,.	0/0:6:.,.,.	0/0:14:.,.,.	0/0:14:.,.,.	0/0:14:.,.,.	0/0:19:.,.,.	0/0:8:.,.,.	0/1:16:.,-17.5778,.	0/0:15:.,.,.	0/0:13:.,.,.	0/0:13:.,.,.	0/0:16:.,.,.	0/0:12:.,.,.	0/0:15:.,.,.	0/0:13:.,.,.	0/0:7:.,.,.	.:7:.,.,.	0/0:12:.,.,.	0/0:5:.,.,.	0/0:17:.,.,.	0/0:5:.,.,.	0/0:5:.,.,.	0/0:10:.,.,.	.:0:.,.,.	0/0:16:.,.,.	.:0:.,.,.	.:0:.,.,.	0/0:17:.,.,.	.:0:.,.,.	0/0:7:.,.,.	0/0:8:.,.,.	0/0:5:.,.,.	0/0:10:.,.,.	0/0:16:.,.,.	0/0:5:.,.,.	0/0:7:.,.,.	0/0:6:.,.,.	0/0:12:.,.,.	0/0:5:.,.,.	0/0:9:.,.,.	0/0:5:.,.,.	0/0:7:.,.,.	0/0:9:.,.,.	0/0:7:.,.,.	0/0:5:.,.,.	0/0:9:.,.,.	0/0:11:.,.,.	0/0:8:.,.,.	0/0:5:.,.,.	0/0:8:.,.,.	0/0:5:.,.,.
supercont1.102	1080127	1158	A	G	.	PASS	NS=54;AF=0.713:0.287;EFF=INTRON(MODIFIER|||||AAEL003953|||AAEL003953-RA|2|1)	GT:DP:GL	0/0:12:.,.,.	0/0:5:.,.,.	0/1:8:.,-8.7889,.	0/0:12:.,.,.	0/0:14:.,.,.	0/0:14:.,.,.	1/1:5:.,.,.	0/1:16:.,-12.1727,.	0/1:12:.,-10.6512,.	0/1:12:.,-10.6512,.	0/0:11:.,.,.	.:0:.,.,.	0/1:14:.,-15.3806,.	0/1:11:.,-10.8951,.	.:0:.,.,.	0/1:13:.,-10.2875,.	1/1:8:.,.,.	0/0:13:.,.,.	1/1:13:.,.,.	0/1:13:.,-10.2875,.	0/1:10:.,-4.94602,.	.:8:.,.,.	0/1:14:.,-15.3806,.	.:7:.,.,.	.:0:.,.,.	0/0:13:.,.,.	0/0:13:.,.,.	0/1:17:.,-8.01623,.	1/1:15:.,.,.	1/1:16:.,.,.	1/1:11:.,.,.	0/0:10:.,.,.	0/0:17:.,.,.	0/0:16:.,.,.	1/1:8:.,.,.	0/0:16:.,.,.	0/0:6:.,.,.	0/1:8:.,-6.08633,.	0/0:12:.,.,.	0/0:11:.,.,.	0/0:12:.,.,.	.:10:.,.,.	0/1:6:.,-6.59167,.	0/1:6:.,-6.59167,.	0/1:12:.,-7.42971,.	1/1:7:.,.,.	0/0:8:.,.,.	0/0:5:.,.,.	.:8:.,.,.	.:0:.,.,.	0/0:9:.,.,.	0/0:9:.,.,.	0/0:11:.,.,.	0/0:9:.,.,.	0/0:7:.,.,.	0/0:5:.,.,.	0/0:10:.,.,.	0/0:11:.,.,.	0/0:5:.,.,.	0/0:7:.,.,.	0/0:8:.,.,.	0/0:9:.,.,.
supercont1.102	1080370	1159	A	C	.	PASS	NS=55;AF=1.000:0.000;EFF=INTRON(MODIFIER|||||AAEL003953|||AAEL003953-RA|2|1)	GT:DP:GL	0/0:5:.,.,.	.:0:.,.,.	.:0:.,.,.	.:0:.,.,.	0/0:15:.,.,.	0/0:15:.,.,.	0/0:5:.,.,.	0/0:6:.,.,.	0/0:13:.,.,.	0/0:13:.,.,.	0/0:11:.,.,.	.:0:.,.,.	0/0:7:.,.,.	0/0:10:.,.,.	0/0:5:.,.,.	0/0:13:.,.,.	0/0:8:.,.,.	0/0:7:.,.,.	0/0:12:.,.,.	0/0:5:.,.,.	0/0:10:.,.,.	0/0:7:.,.,.	0/0:15:.,.,.	.:0:.,.,.	.:0:.,.,.	0/0:13:.,.,.	0/0:14:.,.,.	0/0:17:.,.,.	0/0:15:.,.,.	0/1:11:.,-4.23339,.	0/0:10:.,.,.	0/0:10:.,.,.	0/0:16:.,.,.	0/0:16:.,.,.	0/0:9:.,.,.	0/0:16:.,.,.	0/0:7:.,.,.	0/0:8:.,.,.	0/0:12:.,.,.	0/0:5:.,.,.	0/0:5:.,.,.	0/0:10:.,.,.	0/0:7:.,.,.	0/0:6:.,.,.	0/0:13:.,.,.	0/0:8:.,.,.	0/0:7:.,.,.	0/0:6:.,.,.	0/0:7:.,.,.	.:0:.,.,.	0/0:9:.,.,.	0/0:10:.,.,.	0/0:12:.,.,.	0/0:11:.,.,.	0/0:7:.,.,.	0/0:5:.,.,.	0/0:11:.,.,.	0/0:11:.,.,.	0/0:5:.,.,.	0/0:7:.,.,.	0/0:8:.,.,.	0/0:9:.,.,.
supercont1.102	1080352	1159	C	T	.	PASS	NS=51;AF=0.500:0.500;EFF=INTRON(MODIFIER|||||AAEL003953|||AAEL003953-RA|2|1)	GT:DP:GL	1/1:5:.,.,.	.:0:.,.,.	.:0:.,.,.	.:0:.,.,.	1/1:15:.,.,.	1/1:15:.,.,.	0/0:5:.,.,.	0/0:6:.,.,.	0/1:13:.,-13.1063,.	0/1:13:.,-13.1063,.	0/0:11:.,.,.	.:0:.,.,.	0/0:7:.,.,.	0/1:10:.,-10.9861,.	0/0:5:.,.,.	0/1:13:.,-10.2875,.	0/0:8:.,.,.	1/1:7:.,.,.	0/0:12:.,.,.	0/0:5:.,.,.	0/1:10:.,-4.94602,.	.:7:.,.,.	0/1:15:.,-12.5793,.	.:0:.,.,.	.:0:.,.,.	1/1:13:.,.,.	1/1:14:.,.,.	0/0:17:.,.,.	0/0:15:.,.,.	0/0:11:.,.,.	0/0:10:.,.,.	1/1:10:.,.,.	0/0:16:.,.,.	1/1:16:.,.,.	0/0:9:.,.,.	0/1:16:.,-17.5778,.	1/1:7:.,.,.	0/0:8:.,.,.	1/1:12:.,.,.	0/0:5:.,.,.	0/0:5:.,.,.	.:10:.,.,.	0/0:7:.,.,.	0/0:6:.,.,.	0/0:13:.,.,.	0/0:8:.,.,.	0/1:7:.,-6.44833,.	1/1:6:.,.,.	.:7:.,.,.	.:0:.,.,.	1/1:9:.,.,.	0/1:10:.,-8.38619,.	1/1:12:.,.,.	1/1:11:.,.,.	.:7:.,.,.	1/1:5:.,.,.	1/1:11:.,.,.	1/1:11:.,.,.	1/1:5:.,.,.	1/1:7:.,.,.	1/1:8:.,.,.	1/1:9:.,.,.
supercont1.102	1080351	1159	C	T	.	PASS	NS=55;AF=0.864:0.136;EFF=INTRON(MODIFIER|||||AAEL003953|||AAEL003953-RA|2|1)	GT:DP:GL	0/0:5:.,.,.	.:0:.,.,.	.:0:.,.,.	.:0:.,.,.	0/0:15:.,.,.	0/0:15:.,.,.	1/1:5:.,.,.	1/1:6:.,.,.	0/1:13:.,-13.1063,.	0/1:13:.,-13.1063,.	0/0:11:.,.,.	.:0:.,.,.	0/0:7:.,.,.	0/1:10:.,-10.9861,.	0/0:5:.,.,.	0/1:13:.,-10.2875,.	1/1:8:.,.,.	0/0:7:.,.,.	0/0:12:.,.,.	0/0:5:.,.,.	0/0:10:.,.,.	0/0:7:.,.,.	0/0:15:.,.,.	.:0:.,.,.	.:0:.,.,.	0/0:13:.,.,.	0/0:14:.,.,.	0/1:17:.,-8.01623,.	0/0:15:.,.,.	0/0:11:.,.,.	0/0:10:.,.,.	0/0:10:.,.,.	0/1:16:.,-12.1727,.	0/0:16:.,.,.	0/0:9:.,.,.	0/0:16:.,.,.	0/0:7:.,.,.	0/0:8:.,.,.	0/0:12:.,.,.	1/1:5:.,.,.	0/0:5:.,.,.	0/0:10:.,.,.	0/0:7:.,.,.	0/1:6:.,-6.59167,.	0/0:13:.,.,.	0/0:8:.,.,.	0/0:7:.,.,.	0/0:6:.,.,.	0/0:7:.,.,.	.:0:.,.,.	0/0:9:.,.,.	0/0:10:.,.,.	0/0:12:.,.,.	0/0:11:.,.,.	0/0:7:.,.,.	0/0:5:.,.,.	0/0:11:.,.,.	0/0:11:.,.,.	0/0:5:.,.,.	0/0:7:.,.,.	0/0:8:.,.,.	0/0:9:.,.,.
supercont1.102	1080309	1159	C	T	.	PASS	NS=50;AF=0.770:0.230;EFF=INTRON(MODIFIER|||||AAEL003953|||AAEL003953-RA|2|1)	GT:DP:GL	0/0:5:.,.,.	.:0:.,.,.	.:0:.,.,.	.:0:.,.,.	0/0:15:.,.,.	0/0:15:.,.,.	0/0:5:.,.,.	0/0:6:.,.,.	0/0:13:.,.,.	0/0:13:.,.,.	0/0:11:.,.,.	.:0:.,.,.	1/1:7:.,.,.	0/0:10:.,.,.	0/0:5:.,.,.	0/0:13:.,.,.	0/0:8:.,.,.	.:7:.,.,.	1/1:12:.,.,.	1/1:5:.,.,.	0/1:10:.,-4.94602,.	.:7:.,.,.	0/1:15:.,-12.5793,.	.:0:.,.,.	.:0:.,.,.	0/0:13:.,.,.	0/0:14:.,.,.	0/1:17:.,-8.01623,.	1/1:15:.,.,.	1/1:11:.,.,.	1/1:10:.,.,.	0/0:10:.,.,.	0/0:16:.,.,.	0/0:16:.,.,.	1/1:9:.,.,.	0/0:16:.,.,.	.:7:.,.,.	0/1:8:.,-6.08633,.	0/0:12:.,.,.	0/0:5:.,.,.	0/0:5:.,.,.	.:10:.,.,.	0/1:7:.,-6.44833,.	0/1:6:.,-6.59167,.	0/1:13:.,-13.1063,.	1/1:8:.,.,.	0/0:7:.,.,.	0/0:6:.,.,.	.:7:.,.,.	.:0:.,.,.	0/0:9:.,.,.	0/0:10:.,.,.	0/0:12:.,.,.	0/0:11:.,.,.	0/0:7:.,.,.	0/0:5:.,.,.	0/0:11:.,.,.	0/0:11:.,.,.	0/0:5:.,.,.	0/0:7:.,.,.	0/0:8:.,.,.	0/0:9:.,.,.
supercont1.102	1241931	1181	C	T	.	PASS	NS=51;AF=1.000:0.000;EFF=INTERGENIC(MODIFIER||||||||||1)	GT:DP:GL	0/0:15:.,.,.	0/0:10:.,.,.	.:0:.,.,.	0/0:8:.,.,.	0/0:9:.,.,.	0/0:6:.,.,.	0/0:6:.,.,.	0/0:5:.,.,.	0/0:8:.,.,.	0/0:6:.,.,.	0/0:11:.,.,.	0/0:7:.,.,.	0/0:9:.,.,.	0/0:10:.,.,.	0/0:7:.,.,.	0/0:10:.,.,.	.:0:.,.,.	0/0:10:.,.,.	0/0:11:.,.,.	0/0:12:.,.,.	0/0:5:.,.,.	0/0:9:.,.,.	0/0:13:.,.,.	0/0:5:.,.,.	0/0:11:.,.,.	.:0:.,.,.	0/0:10:.,.,.	0/0:14:.,.,.	0/0:9:.,.,.	.:0:.,.,.	0/0:12:.,.,.	0/0:9:.,.,.	0/0:11:.,.,.	0/0:7:.,.,.	0/0:6:.,.,.	0/0:14:.,.,.	0/0:7:.,.,.	0/0:8:.,.,.	0/0:9:.,.,.	0/0:5:.,.,.	0/0:10:.,.,.	0/0:11:.,.,.	.:0:.,.,.	0/0:9:.,.,.	0/0:8:.,.,.	.:0:.,.,.	.:7:.,.,.	.:0:.,.,.	0/0:7:.,.,.	0/0:5:.,.,.	0/0:5:.,.,.	0/0:5:.,.,.	0/1:10:.,-4.94602,.	.:6:.,.,.	0/0:9:.,.,.	0/1:9:.,-5.57228,.	0/0:10:.,.,.	.:6:.,.,.	0/0:8:.,.,.	.:5:.,.,.	0/1:11:.,-7.96026,.	0/0:6:.,.,.
supercont1.102	1505519	1205	A	T	.	PASS	NS=54;AF=0.000:1.000;EFF=INTERGENIC(MODIFIER||||||||||1)	GT:DP:GL	1/1:17:.,.,.	1/1:8:.,.,.	1/1:11:.,.,.	1/1:12:.,.,.	1/1:16:.,.,.	.:0:.,.,.	.:0:.,.,.	1/1:6:.,.,.	1/1:7:.,.,.	1/1:17:.,.,.	1/1:18:.,.,.	1/1:11:.,.,.	1/1:17:.,.,.	1/1:6:.,.,.	1/1:10:.,.,.	1/1:13:.,.,.	1/1:10:.,.,.	1/1:10:.,.,.	1/1:17:.,.,.	1/1:17:.,.,.	1/1:15:.,.,.	1/1:9:.,.,.	1/1:9:.,.,.	1/1:8:.,.,.	1/1:8:.,.,.	1/1:10:.,.,.	1/1:12:.,.,.	1/1:16:.,.,.	1/1:17:.,.,.	1/1:16:.,.,.	1/1:21:.,.,.	1/1:8:.,.,.	1/1:10:.,.,.	1/1:25:.,.,.	.:0:.,.,.	.:6:.,.,.	1/1:8:.,.,.	0/1:8:.,-6.08633,.	.:0:.,.,.	1/1:8:.,.,.	1/1:6:.,.,.	1/1:14:.,.,.	1/1:17:.,.,.	1/1:13:.,.,.	1/1:15:.,.,.	1/1:10:.,.,.	0/1:6:.,-6.59167,.	.:0:.,.,.	1/1:5:.,.,.	1/1:6:.,.,.	1/1:7:.,.,.	.:0:.,.,.	1/1:14:.,.,.	1/1:8:.,.,.	1/1:5:.,.,.	1/1:9:.,.,.	1/1:8:.,.,.	1/1:6:.,.,.	1/1:13:.,.,.	1/1:11:.,.,.	1/1:12:.,.,.	.:0:.,.,.
supercont1.102	1518067	1207	G	T	.	PASS	NS=58;AF=1.000:0.000;EFF=SYNONYMOUS_CODING(LOW|SILENT|ggC/ggA|G182||AAEL003965|||AAEL003965-RA|2|1)	GT:DP:GL	0/0:14:.,.,.	.:0:.,.,.	0/0:12:.,.,.	0/0:11:.,.,.	0/0:17:.,.,.	0/0:6:.,.,.	0/0:9:.,.,.	0/0:7:.,.,.	0/0:10:.,.,.	0/0:11:.,.,.	0/0:12:.,.,.	0/0:11:.,.,.	0/0:16:.,.,.	0/0:19:.,.,.	0/1:15:.,-15.3139,.	0/0:8:.,.,.	0/0:7:.,.,.	0/0:11:.,.,.	0/0:14:.,.,.	0/0:15:.,.,.	0/0:11:.,.,.	0/0:11:.,.,.	0/0:15:.,.,.	0/0:12:.,.,.	.:0:.,.,.	0/0:10:.,.,.	0/0:14:.,.,.	0/0:16:.,.,.	0/0:9:.,.,.	0/0:8:.,.,.	0/0:13:.,.,.	0/0:10:.,.,.	0/0:22:.,.,.	0/0:11:.,.,.	0/0:6:.,.,.	.:0:.,.,.	0/0:8:.,.,.	0/0:8:.,.,.	0/0:15:.,.,.	0/0:6:.,.,.	0/0:6:.,.,.	0/0:11:.,.,.	0/0:13:.,.,.	0/0:18:.,.,.	0/0:19:.,.,.	0/0:11:.,.,.	0/0:6:.,.,.	.:0:.,.,.	0/0:6:.,.,.	0/0:5:.,.,.	0/0:11:.,.,.	0/0:6:.,.,.	0/0:10:.,.,.	0/0:11:.,.,.	0/0:11:.,.,.	0/0:8:.,.,.	0/0:11:.,.,.	0/0:9:.,.,.	0/0:13:.,.,.	0/0:10:.,.,.	0/0:8:.,.,.	0/0:6:.,.,.
supercont1.102	1518112	1207	C	T	.	PASS	NS=55;AF=0.609:0.391;EFF=SYNONYMOUS_CODING(LOW|SILENT|caG/caA|Q167||AAEL003965|||AAEL003965-RA|2|1)	GT:DP:GL	0/1:14:.,-9.82719,.	.:0:.,.,.	0/0:12:.,.,.	0/0:11:.,.,.	0/1:17:.,-14.8484,.	1/1:6:.,.,.	1/1:9:.,.,.	0/1:7:.,-6.44833,.	0/1:10:.,-8.38619,.	0/0:11:.,.,.	1/1:12:.,.,.	1/1:11:.,.,.	0/1:16:.,-8.68018,.	0/1:19:.,-19.7224,.	0/1:15:.,-15.3139,.	.:8:.,.,.	0/0:7:.,.,.	0/1:11:.,-10.8951,.	0/0:14:.,.,.	0/1:15:.,-15.3139,.	0/0:11:.,.,.	0/0:11:.,.,.	0/0:15:.,.,.	0/0:12:.,.,.	.:0:.,.,.	0/0:10:.,.,.	0/0:14:.,.,.	0/1:16:.,-12.1727,.	0/0:9:.,.,.	1/1:8:.,.,.	1/1:13:.,.,.	0/1:10:.,-8.38619,.	0/1:22:.,-19.0437,.	0/0:11:.,.,.	0/0:6:.,.,.	.:0:.,.,.	0/0:8:.,.,.	1/1:8:.,.,.	1/1:15:.,.,.	0/0:6:.,.,.	.:6:.,.,.	0/1:11:.,-10.8951,.	0/1:13:.,-6.81536,.	0/0:18:.,.,.	0/1:19:.,-19.7224,.	0/1:11:.,-7.96026,.	0/1:6:.,-6.59167,.	.:0:.,.,.	0/0:6:.,.,.	1/1:5:.,.,.	0/0:11:.,.,.	.:6:.,.,.	0/1:10:.,-4.94602,.	0/0:11:.,.,.	0/1:11:.,-10.8951,.	0/1:8:.,-6.08633,.	0/1:11:.,-10.8951,.	0/1:9:.,-8.67756,.	0/1:13:.,-13.1063,.	0/1:10:.,-8.38619,.	0/0:8:.,.,.	0/1:6:.,-6.59167,.
supercont1.102	1518131	1207	C	T	.	PASS	NS=58;AF=1.000:0.000;EFF=NON_SYNONYMOUS_CODING(MODERATE|MISSENSE|cGg/cAg|R161Q||AAEL003965|||AAEL003965-RA|2|1)	GT:DP:GL	0/0:14:.,.,.	.:0:.,.,.	0/0:12:.,.,.	0/0:11:.,.,.	0/0:17:.,.,.	0/0:6:.,.,.	0/0:9:.,.,.	0/0:7:.,.,.	0/0:10:.,.,.	0/0:11:.,.,.	0/0:12:.,.,.	0/0:11:.,.,.	0/0:16:.,.,.	0/0:19:.,.,.	0/1:15:.,-15.3139,.	0/0:8:.,.,.	0/0:7:.,.,.	0/0:11:.,.,.	0/0:14:.,.,.	0/0:15:.,.,.	0/0:11:.,.,.	0/0:11:.,.,.	0/0:15:.,.,.	0/0:12:.,.,.	.:0:.,.,.	0/0:10:.,.,.	0/0:14:.,.,.	0/0:16:.,.,.	0/0:9:.,.,.	0/0:8:.,.,.	0/0:13:.,.,.	0/0:10:.,.,.	0/0:22:.,.,.	0/0:11:.,.,.	0/0:6:.,.,.	.:0:.,.,.	0/0:8:.,.,.	0/0:8:.,.,.	0/0:15:.,.,.	0/0:6:.,.,.	0/0:6:.,.,.	0/0:11:.,.,.	0/0:13:.,.,.	0/0:18:.,.,.	0/0:19:.,.,.	0/0:11:.,.,.	0/0:6:.,.,.	.:0:.,.,.	0/0:6:.,.,.	0/0:5:.,.,.	0/0:11:.,.,.	0/0:6:.,.,.	0/0:10:.,.,.	0/0:11:.,.,.	0/0:11:.,.,.	0/0:8:.,.,.	0/0:11:.,.,.	0/0:9:.,.,.	0/0:13:.,.,.	0/0:10:.,.,.	0/0:8:.,.,.	0/0:6:.,.,.
supercont1.102	1518274	1208	A	G	.	PASS	NS=55;AF=0.727:0.273;EFF=SYNONYMOUS_CODING(LOW|SILENT|cgG/cgC|R113||AAEL003965|||AAEL003965-RA|2|1)	GT:DP:GL	0/0:13:.,.,.	.:0:.,.,.	0/0:10:.,.,.	0/0:10:.,.,.	0/1:16:.,-12.1727,.	0/0:6:.,.,.	0/0:5:.,.,.	0/0:5:.,.,.	0/0:11:.,.,.	0/0:10:.,.,.	0/0:9:.,.,.	0/0:11:.,.,.	0/0:16:.,.,.	0/1:15:.,-15.3139,.	0/1:14:.,-12.8967,.	0/0:6:.,.,.	0/0:6:.,.,.	0/0:12:.,.,.	0/0:14:.,.,.	0/0:13:.,.,.	0/1:10:.,-10.9861,.	0/1:11:.,-10.8951,.	0/1:16:.,-15.1299,.	0/0:10:.,.,.	.:0:.,.,.	0/0:9:.,.,.	0/0:14:.,.,.	0/1:15:.,-12.5793,.	1/1:6:.,.,.	0/0:6:.,.,.	0/0:14:.,.,.	0/0:8:.,.,.	0/1:20:.,-19.5747,.	0/0:10:.,.,.	.:0:.,.,.	.:0:.,.,.	0/1:8:.,-6.08633,.	0/0:7:.,.,.	0/0:15:.,.,.	.:5:.,.,.	0/1:7:.,-6.44833,.	0/0:11:.,.,.	0/1:13:.,-6.81536,.	1/1:15:.,.,.	0/1:17:.,-17.5189,.	0/1:10:.,-8.38619,.	0/1:5:.,-4.19309,.	.:0:.,.,.	.:0:.,.,.	0/0:5:.,.,.	1/1:7:.,.,.	0/0:6:.,.,.	0/1:9:.,-5.57228,.	1/1:11:.,.,.	0/0:9:.,.,.	0/1:7:.,-6.44833,.	0/0:8:.,.,.	0/1:7:.,-6.44833,.	0/1:11:.,-7.96026,.	0/1:9:.,-8.67756,.	1/1:8:.,.,.	0/1:5:.,-4.19309,.
supercont1.102	1518268	1208	C	T	.	PASS	NS=54;AF=0.731:0.269;EFF=NON_SYNONYMOUS_CODING(MODERATE|MISSENSE|gaT/gaA|D115E||AAEL003965|||AAEL003965-RA|2|1)	GT:DP:GL	0/0:13:.,.,.	.:0:.,.,.	0/0:10:.,.,.	0/0:10:.,.,.	0/1:16:.,-12.1727,.	0/0:6:.,.,.	0/0:5:.,.,.	0/0:5:.,.,.	0/0:11:.,.,.	0/0:10:.,.,.	0/0:9:.,.,.	0/0:11:.,.,.	0/0:16:.,.,.	0/1:15:.,-15.3139,.	0/1:14:.,-12.8967,.	0/0:6:.,.,.	0/0:6:.,.,.	0/0:12:.,.,.	0/0:14:.,.,.	0/0:13:.,.,.	0/1:10:.,-10.9861,.	0/1:11:.,-10.8951,.	0/1:16:.,-15.1299,.	0/0:10:.,.,.	.:0:.,.,.	0/0:9:.,.,.	0/0:14:.,.,.	0/1:15:.,-12.5793,.	1/1:6:.,.,.	0/0:6:.,.,.	0/0:14:.,.,.	0/0:8:.,.,.	0/1:20:.,-19.5747,.	0/0:10:.,.,.	.:0:.,.,.	.:0:.,.,.	.:8:.,.,.	0/0:7:.,.,.	0/0:15:.,.,.	.:5:.,.,.	0/1:7:.,-6.44833,.	0/0:11:.,.,.	0/1:13:.,-6.81536,.	1/1:15:.,.,.	0/1:17:.,-17.5189,.	0/1:10:.,-8.38619,.	0/1:5:.,-4.19309,.	.:0:.,.,.	.:0:.,.,.	0/0:5:.,.,.	1/1:7:.,.,.	0/0:6:.,.,.	0/1:9:.,-5.57228,.	1/1:11:.,.,.	0/0:9:.,.,.	0/1:7:.,-6.44833,.	0/0:8:.,.,.	0/1:7:.,-6.44833,.	0/1:11:.,-7.96026,.	0/1:9:.,-8.67756,.	1/1:8:.,.,.	0/1:5:.,-4.19309,.
supercont1.102	1574877	1216	A	G	.	PASS	NS=53;AF=0.000:1.000;EFF=INTRON(MODIFIER|||||AAEL003952|||AAEL003952-RA|4|1)	GT:DP:GL	1/1:27:.,.,.	.:0:.,.,.	1/1:8:.,.,.	.:0:.,.,.	1/1:6:.,.,.	1/1:12:.,.,.	.:0:.,.,.	1/1:8:.,.,.	1/1:9:.,.,.	1/1:20:.,.,.	1/1:11:.,.,.	1/1:7:.,.,.	1/1:7:.,.,.	.:0:.,.,.	1/1:11:.,.,.	1/1:7:.,.,.	1/1:9:.,.,.	1/1:13:.,.,.	1/1:10:.,.,.	1/1:9:.,.,.	1/1:8:.,.,.	1/1:11:.,.,.	1/1:16:.,.,.	0/1:5:.,-4.19309,.	0/1:10:.,-4.94602,.	1/1:7:.,.,.	.:0:.,.,.	1/1:6:.,.,.	1/1:11:.,.,.	1/1:5:.,.,.	1/1:19:.,.,.	1/1:11:.,.,.	.:0:.,.,.	1/1:10:.,.,.	.:0:.,.,.	1/1:13:.,.,.	1/1:7:.,.,.	1/1:16:.,.,.	1/1:13:.,.,.	1/1:7:.,.,.	1/1:13:.,.,.	1/1:22:.,.,.	1/1:13:.,.,.	1/1:11:.,.,.	1/1:18:.,.,.	1/1:13:.,.,.	1/1:6:.,.,.	.:0:.,.,.	1/1:6:.,.,.	.:0:.,.,.	1/1:18:.,.,.	1/1:10:.,.,.	1/1:16:.,.,.	1/1:11:.,.,.	1/1:10:.,.,.	1/1:8:.,.,.	1/1:10:.,.,.	1/1:6:.,.,.	1/1:6:.,.,.	1/1:7:.,.,.	1/1:6:.,.,.	1/1:8:.,.,.
supercont1.102	1574908	1216	C	G	.	PASS	NS=53;AF=0.000:1.000;EFF=INTRON(MODIFIER|||||AAEL003952|||AAEL003952-RA|4|1)	GT:DP:GL	1/1:27:.,.,.	.:0:.,.,.	1/1:8:.,.,.	.:0:.,.,.	1/1:6:.,.,.	1/1:12:.,.,.	.:0:.,.,.	1/1:8:.,.,.	1/1:9:.,.,.	1/1:20:.,.,.	1/1:11:.,.,.	1/1:7:.,.,.	1/1:7:.,.,.	.:0:.,.,.	1/1:11:.,.,.	1/1:7:.,.,.	1/1:9:.,.,.	1/1:13:.,.,.	1/1:10:.,.,.	1/1:9:.,.,.	1/1:8:.,.,.	1/1:11:.,.,.	1/1:16:.,.,.	1/1:5:.,.,.	0/1:10:.,-4.94602,.	1/1:7:.,.,.	.:0:.,.,.	1/1:6:.,.,.	1/1:11:.,.,.	1/1:5:.,.,.	1/1:19:.,.,.	1/1:11:.,.,.	.:0:.,.,.	1/1:10:.,.,.	.:0:.,.,.	1/1:13:.,.,.	1/1:7:.,.,.	1/1:16:.,.,.	1/1:13:.,.,.	1/1:7:.,.,.	1/1:13:.,.,.	1/1:22:.,.,.	1/1:13:.,.,.	1/1:11:.,.,.	1/1:18:.,.,.	1/1:13:.,.,.	1/1:6:.,.,.	.:0:.,.,.	1/1:6:.,.,.	.:0:.,.,.	1/1:18:.,.,.	1/1:10:.,.,.	1/1:16:.,.,.	1/1:11:.,.,.	1/1:10:.,.,.	1/1:8:.,.,.	1/1:10:.,.,.	1/1:6:.,.,.	1/1:6:.,.,.	1/1:7:.,.,.	1/1:6:.,.,.	1/1:8:.,.,.
supercont1.102	1575082	1217	A	C	.	PASS	NS=52;AF=0.202:0.798;EFF=INTRON(MODIFIER|||||AAEL003952|||AAEL003952-RA|4|1)	GT:DP:GL	0/1:27:.,-23.2382,.	.:0:.,.,.	0/0:8:.,.,.	0/0:5:.,.,.	1/1:5:.,.,.	1/1:10:.,.,.	.:0:.,.,.	0/0:8:.,.,.	0/0:9:.,.,.	0/1:20:.,-16.7724,.	1/1:11:.,.,.	1/1:6:.,.,.	0/0:8:.,.,.	.:0:.,.,.	1/1:10:.,.,.	0/0:13:.,.,.	0/0:8:.,.,.	1/1:13:.,.,.	1/1:10:.,.,.	1/1:9:.,.,.	1/1:8:.,.,.	1/1:10:.,.,.	1/1:16:.,.,.	1/1:5:.,.,.	0/1:10:.,-4.94602,.	.:8:.,.,.	.:0:.,.,.	1/1:6:.,.,.	1/1:9:.,.,.	.:0:.,.,.	1/1:19:.,.,.	1/1:11:.,.,.	.:0:.,.,.	1/1:10:.,.,.	.:0:.,.,.	1/1:12:.,.,.	1/1:7:.,.,.	1/1:14:.,.,.	0/1:13:.,-10.2875,.	1/1:7:.,.,.	0/1:13:.,-13.1063,.	1/1:22:.,.,.	1/1:13:.,.,.	1/1:9:.,.,.	1/1:18:.,.,.	1/1:12:.,.,.	1/1:6:.,.,.	.:0:.,.,.	1/1:6:.,.,.	.:0:.,.,.	1/1:16:.,.,.	1/1:9:.,.,.	1/1:16:.,.,.	1/1:10:.,.,.	1/1:10:.,.,.	1/1:7:.,.,.	0/1:10:.,-8.38619,.	1/1:5:.,.,.	1/1:6:.,.,.	0/1:7:.,-6.44833,.	1/1:5:.,.,.	1/1:8:.,.,.
supercont1.102	2063088	1264	G	T	.	PASS	NS=53;AF=0.160:0.840;EFF=INTRON(MODIFIER|||||AAEL003970|||AAEL003970-RA|3|1)	GT:DP:GL	0/0:18:.,.,.	1/1:8:.,.,.	1/1:15:.,.,.	1/1:8:.,.,.	0/1:11:.,-4.23339,.	1/1:10:.,.,.	1/1:7:.,.,.	1/1:8:.,.,.	0/1:13:.,-13.1063,.	0/0:22:.,.,.	1/1:8:.,.,.	1/1:7:.,.,.	1/1:10:.,.,.	0/1:12:.,-10.6512,.	0/1:20:.,-13.5526,.	0/1:16:.,-15.1299,.	1/1:19:.,.,.	.:0:.,.,.	.:0:.,.,.	0/1:5:.,-4.19309,.	.:0:.,.,.	1/1:5:.,.,.	.:0:.,.,.	.:0:.,.,.	.:6:.,.,.	.:9:.,.,.	0/1:8:.,-8.7889,.	0/1:14:.,-12.8967,.	.:0:.,.,.	.:0:.,.,.	1/1:14:.,.,.	1/1:5:.,.,.	1/1:9:.,.,.	0/0:9:.,.,.	1/1:13:.,.,.	1/1:15:.,.,.	1/1:10:.,.,.	1/1:10:.,.,.	1/1:20:.,.,.	0/1:11:.,-4.23339,.	0/1:12:.,-10.6512,.	1/1:14:.,.,.	1/1:11:.,.,.	1/1:12:.,.,.	1/1:11:.,.,.	1/1:9:.,.,.	1/1:14:.,.,.	1/1:17:.,.,.	1/1:9:.,.,.	1/1:15:.,.,.	1/1:6:.,.,.	0/1:8:.,-6.08633,.	1/1:12:.,.,.	1/1:12:.,.,.	1/1:17:.,.,.	1/1:7:.,.,.	1/1:12:.,.,.	1/1:9:.,.,.	1/1:11:.,.,.	1/1:7:.,.,.	1/1:14:.,.,.	1/1:8:.,.,.
supercont1.102	2063078	1264	A	G	.	PASS	NS=55;AF=0.000:1.000;EFF=INTRON(MODIFIER|||||AAEL003970|||AAEL003970-RA|3|1)	GT:DP:GL	1/1:18:.,.,.	1/1:8:.,.,.	1/1:15:.,.,.	1/1:8:.,.,.	0/1:11:.,-4.23339,.	1/1:10:.,.,.	1/1:7:.,.,.	1/1:8:.,.,.	1/1:13:.,.,.	1/1:22:.,.,.	1/1:8:.,.,.	1/1:7:.,.,.	1/1:10:.,.,.	0/1:12:.,-10.6512,.	1/1:20:.,.,.	1/1:16:.,.,.	1/1:19:.,.,.	.:0:.,.,.	.:0:.,.,.	1/1:5:.,.,.	.:0:.,.,.	1/1:5:.,.,.	.:0:.,.,.	.:0:.,.,.	1/1:6:.,.,.	1/1:9:.,.,.	1/1:8:.,.,.	1/1:14:.,.,.	.:0:.,.,.	.:0:.,.,.	1/1:14:.,.,.	1/1:5:.,.,.	1/1:9:.,.,.	1/1:9:.,.,.	1/1:13:.,.,.	1/1:15:.,.,.	1/1:10:.,.,.	1/1:10:.,.,.	1/1:20:.,.,.	1/1:11:.,.,.	1/1:12:.,.,.	1/1:14:.,.,.	1/1:11:.,.,.	1/1:12:.,.,.	1/1:11:.,.,.	1/1:9:.,.,.	1/1:14:.,.,.	1/1:17:.,.,.	1/1:9:.,.,.	1/1:15:.,.,.	1/1:6:.,.,.	1/1:8:.,.,.	1/1:12:.,.,.	1/1:12:.,.,.	1/1:17:.,.,.	1/1:7:.,.,.	1/1:12:.,.,.	1/1:9:.,.,.	1/1:11:.,.,.	1/1:7:.,.,.	1/1:14:.,.,.	1/1:8:.,.,.
supercont1.102	2071959	1265	A	G	.	PASS	NS=54;AF=0.000:1.000;EFF=SYNONYMOUS_CODING(LOW||tcG|S180||AAEL003970|||AAEL003970-RA|4|1|WARNING_TRANSCRIPT_NO_START_CODON)	GT:DP:GL	1/1:19:.,.,.	.:0:.,.,.	1/1:17:.,.,.	1/1:9:.,.,.	1/1:10:.,.,.	1/1:25:.,.,.	.:0:.,.,.	.:0:.,.,.	1/1:5:.,.,.	.:0:.,.,.	1/1:7:.,.,.	1/1:7:.,.,.	1/1:23:.,.,.	1/1:10:.,.,.	1/1:24:.,.,.	1/1:10:.,.,.	1/1:10:.,.,.	1/1:6:.,.,.	1/1:12:.,.,.	1/1:14:.,.,.	1/1:11:.,.,.	1/1:12:.,.,.	1/1:6:.,.,.	1/1:10:.,.,.	1/1:7:.,.,.	1/1:15:.,.,.	1/1:9:.,.,.	1/1:17:.,.,.	1/1:20:.,.,.	1/1:12:.,.,.	1/1:13:.,.,.	1/1:16:.,.,.	1/1:14:.,.,.	1/1:22:.,.,.	1/1:18:.,.,.	1/1:11:.,.,.	1/1:20:.,.,.	1/1:5:.,.,.	1/1:23:.,.,.	1/1:23:.,.,.	1/1:7:.,.,.	1/1:18:.,.,.	1/1:18:.,.,.	1/1:17:.,.,.	1/1:19:.,.,.	1/1:15:.,.,.	0/0:8:.,.,.	.:0:.,.,.	1/1:8:.,.,.	1/1:17:.,.,.	1/1:6:.,.,.	.:0:.,.,.	1/1:10:.,.,.	1/1:10:.,.,.	1/1:15:.,.,.	1/1:20:.,.,.	1/1:12:.,.,.	1/1:12:.,.,.	1/1:12:.,.,.	.:0:.,.,.	1/1:6:.,.,.	.:0:.,.,.
supercont1.102	2071980	1265	C	T	.	PASS	NS=51;AF=0.784:0.216;EFF=SYNONYMOUS_CODING(LOW|SILENT|atC/atT|I187||AAEL003970|||AAEL003970-RA|4|1|WARNING_TRANSCRIPT_NO_START_CODON)	GT:DP:GL	0/0:19:.,.,.	.:0:.,.,.	1/1:17:.,.,.	1/1:9:.,.,.	0/0:10:.,.,.	0/0:25:.,.,.	.:0:.,.,.	.:0:.,.,.	0/0:5:.,.,.	.:0:.,.,.	0/0:7:.,.,.	0/0:7:.,.,.	0/1:23:.,-18.6793,.	1/1:10:.,.,.	0/0:24:.,.,.	0/1:10:.,-8.38619,.	1/1:10:.,.,.	.:6:.,.,.	0/0:12:.,.,.	0/0:14:.,.,.	1/1:11:.,.,.	1/1:12:.,.,.	.:6:.,.,.	0/0:10:.,.,.	0/0:7:.,.,.	0/1:15:.,-15.3139,.	0/1:9:.,-8.67756,.	0/0:17:.,.,.	0/1:20:.,-16.7724,.	0/0:12:.,.,.	0/0:13:.,.,.	1/1:16:.,.,.	0/1:14:.,-9.82719,.	0/1:22:.,-15.9205,.	0/0:18:.,.,.	0/0:11:.,.,.	0/0:20:.,.,.	0/0:5:.,.,.	0/0:23:.,.,.	0/0:23:.,.,.	0/0:7:.,.,.	0/0:18:.,.,.	0/0:18:.,.,.	0/0:17:.,.,.	0/0:19:.,.,.	0/0:15:.,.,.	0/0:8:.,.,.	.:0:.,.,.	0/0:8:.,.,.	0/0:17:.,.,.	0/0:6:.,.,.	.:0:.,.,.	0/0:10:.,.,.	0/0:10:.,.,.	0/0:15:.,.,.	0/0:20:.,.,.	0/1:12:.,-7.42971,.	0/0:12:.,.,.	.:12:.,.,.	.:0:.,.,.	0/0:6:.,.,.	.:0:.,.,.
supercont1.102	2206963	1282	C	T	.	PASS	NS=54;AF=1.000:0.000;EFF=SYNONYMOUS_CODING(LOW|SILENT|acG/acA|T390||AAEL003949|||AAEL003949-RA|2|1)	GT:DP:GL	0/0:13:.,.,.	0/0:9:.,.,.	0/0:9:.,.,.	0/0:8:.,.,.	0/0:8:.,.,.	0/0:8:.,.,.	.:0:.,.,.	0/0:8:.,.,.	0/0:11:.,.,.	0/0:15:.,.,.	0/0:14:.,.,.	0/0:11:.,.,.	0/0:13:.,.,.	0/0:17:.,.,.	0/0:9:.,.,.	0/0:11:.,.,.	0/0:14:.,.,.	0/0:10:.,.,.	0/0:9:.,.,.	0/0:17:.,.,.	0/0:5:.,.,.	0/0:11:.,.,.	0/0:15:.,.,.	.:5:.,.,.	0/0:9:.,.,.	0/0:6:.,.,.	0/0:15:.,.,.	0/0:12:.,.,.	0/0:10:.,.,.	0/0:10:.,.,.	0/0:15:.,.,.	0/0:8:.,.,.	0/0:13:.,.,.	0/0:13:.,.,.	0/0:7:.,.,.	0/0:16:.,.,.	0/0:8:.,.,.	.:0:.,.,.	0/0:14:.,.,.	0/0:13:.,.,.	0/0:8:.,.,.	0/0:11:.,.,.	0/0:8:.,.,.	0/0:8:.,.,.	0/0:12:.,.,.	0/0:13:.,.,.	0/0:8:.,.,.	0/0:13:.,.,.	0/0:9:.,.,.	.:0:.,.,.	0/0:10:.,.,.	.:0:.,.,.	0/1:9:.,-8.67756,.	0/0:13:.,.,.	.:0:.,.,.	0/1:9:.,-5.57228,.	0/0:7:.,.,.	0/1:10:.,-8.38619,.	.:9:.,.,.	0/1:9:.,-8.67756,.	0/0:10:.,.,.	.:0:.,.,.
supercont1.102	2206990	1282	A	G	.	PASS	NS=55;AF=1.000:0.000;EFF=SYNONYMOUS_CODING(LOW|SILENT|gtT/gtC|V381||AAEL003949|||AAEL003949-RA|2|1)	GT:DP:GL	0/0:13:.,.,.	0/0:9:.,.,.	0/0:9:.,.,.	0/0:8:.,.,.	0/1:8:.,-6.08633,.	0/0:8:.,.,.	.:0:.,.,.	0/0:8:.,.,.	0/0:11:.,.,.	0/1:15:.,-12.5793,.	0/1:14:.,-6.13233,.	0/1:11:.,-7.96026,.	0/0:13:.,.,.	0/1:17:.,-17.5189,.	0/0:9:.,.,.	0/0:11:.,.,.	0/0:14:.,.,.	0/0:10:.,.,.	0/0:9:.,.,.	0/0:17:.,.,.	0/0:5:.,.,.	0/0:11:.,.,.	0/0:15:.,.,.	0/0:5:.,.,.	0/0:9:.,.,.	0/0:6:.,.,.	0/0:15:.,.,.	0/0:12:.,.,.	0/0:10:.,.,.	0/0:10:.,.,.	0/0:15:.,.,.	0/0:8:.,.,.	0/1:13:.,-13.1063,.	0/0:13:.,.,.	0/0:7:.,.,.	0/1:16:.,-12.1727,.	0/0:8:.,.,.	.:0:.,.,.	0/1:14:.,-9.82719,.	0/0:13:.,.,.	.:8:.,.,.	0/0:11:.,.,.	0/0:8:.,.,.	0/0:8:.,.,.	0/0:12:.,.,.	0/0:13:.,.,.	0/0:8:.,.,.	0/0:13:.,.,.	0/1:9:.,-8.67756,.	.:0:.,.,.	0/1:10:.,-4.94602,.	.:0:.,.,.	0/0:9:.,.,.	0/0:13:.,.,.	.:0:.,.,.	0/0:9:.,.,.	0/0:7:.,.,.	0/0:10:.,.,.	0/0:9:.,.,.	0/0:9:.,.,.	0/0:10:.,.,.	.:0:.,.,.
supercont1.102	2207021	1282	C	T	.	PASS	NS=56;AF=0.000:1.000;EFF=SYNONYMOUS_CODING(LOW||gAt|D371||AAEL003949|||AAEL003949-RA|2|1)	GT:DP:GL	1/1:13:.,.,.	0/1:9:.,-8.67756,.	1/1:9:.,.,.	1/1:8:.,.,.	1/1:8:.,.,.	1/1:8:.,.,.	.:0:.,.,.	0/1:8:.,-6.08633,.	0/1:11:.,-7.96026,.	1/1:15:.,.,.	1/1:14:.,.,.	1/1:11:.,.,.	1/1:13:.,.,.	1/1:17:.,.,.	1/1:9:.,.,.	1/1:11:.,.,.	1/1:14:.,.,.	1/1:10:.,.,.	1/1:9:.,.,.	1/1:17:.,.,.	1/1:5:.,.,.	1/1:11:.,.,.	1/1:15:.,.,.	1/1:5:.,.,.	1/1:9:.,.,.	1/1:6:.,.,.	1/1:15:.,.,.	1/1:12:.,.,.	1/1:10:.,.,.	1/1:10:.,.,.	1/1:15:.,.,.	1/1:8:.,.,.	1/1:13:.,.,.	1/1:13:.,.,.	1/1:7:.,.,.	1/1:16:.,.,.	1/1:8:.,.,.	.:0:.,.,.	1/1:14:.,.,.	1/1:13:.,.,.	1/1:8:.,.,.	1/1:11:.,.,.	1/1:8:.,.,.	1/1:8:.,.,.	1/1:12:.,.,.	1/1:13:.,.,.	1/1:8:.,.,.	1/1:13:.,.,.	1/1:9:.,.,.	.:0:.,.,.	1/1:10:.,.,.	.:0:.,.,.	1/1:9:.,.,.	1/1:13:.,.,.	.:0:.,.,.	1/1:9:.,.,.	1/1:7:.,.,.	1/1:10:.,.,.	1/1:9:.,.,.	1/1:9:.,.,.	1/1:10:.,.,.	.:0:.,.,.
supercont1.102	2207215	1283	C	T	.	PASS	NS=49;AF=0.255:0.745;EFF=NON_SYNONYMOUS_CODING(MODERATE|MISSENSE|ttT/ttA|F306L||AAEL003949|||AAEL003949-RA|2|1)	GT:DP:GL	1/1:13:.,.,.	1/1:9:.,.,.	1/1:10:.,.,.	1/1:9:.,.,.	.:6:.,.,.	1/1:7:.,.,.	.:0:.,.,.	1/1:8:.,.,.	1/1:12:.,.,.	0/1:13:.,-10.2875,.	0/1:12:.,-7.42971,.	0/1:10:.,-8.38619,.	1/1:10:.,.,.	0/1:12:.,-13.1833,.	1/1:6:.,.,.	1/1:10:.,.,.	1/1:14:.,.,.	.:9:.,.,.	1/1:8:.,.,.	0/1:14:.,-9.82719,.	.:0:.,.,.	0/0:10:.,.,.	0/1:14:.,-12.8967,.	1/1:5:.,.,.	1/1:8:.,.,.	.:5:.,.,.	0/1:11:.,-4.23339,.	1/1:10:.,.,.	.:7:.,.,.	1/1:10:.,.,.	1/1:13:.,.,.	0/1:9:.,-8.67756,.	0/0:12:.,.,.	0/1:11:.,-10.8951,.	.:7:.,.,.	0/0:15:.,.,.	1/1:7:.,.,.	.:0:.,.,.	0/1:15:.,-12.5793,.	1/1:9:.,.,.	.:8:.,.,.	1/1:9:.,.,.	1/1:9:.,.,.	1/1:8:.,.,.	1/1:11:.,.,.	1/1:10:.,.,.	0/0:5:.,.,.	0/1:12:.,-10.6512,.	0/0:8:.,.,.	.:0:.,.,.	0/0:9:.,.,.	.:0:.,.,.	1/1:8:.,.,.	1/1:13:.,.,.	.:0:.,.,.	1/1:5:.,.,.	1/1:5:.,.,.	0/1:8:.,-6.08633,.	1/1:8:.,.,.	0/1:8:.,-8.7889,.	1/1:10:.,.,.	.:0:.,.,.
supercont1.102	2207148	1283	C	G	.	PASS	NS=55;AF=1.000:0.000;EFF=SYNONYMOUS_CODING(LOW||Ctc|L329||AAEL003949|||AAEL003949-RA|2|1)	GT:DP:GL	0/0:13:.,.,.	0/0:9:.,.,.	0/0:10:.,.,.	0/0:9:.,.,.	0/0:6:.,.,.	0/0:7:.,.,.	.:0:.,.,.	0/0:8:.,.,.	0/0:12:.,.,.	0/0:13:.,.,.	0/1:12:.,-7.42971,.	0/1:10:.,-8.38619,.	0/0:10:.,.,.	0/0:12:.,.,.	0/0:6:.,.,.	0/0:10:.,.,.	0/0:14:.,.,.	0/0:9:.,.,.	0/0:8:.,.,.	0/0:14:.,.,.	.:0:.,.,.	0/0:10:.,.,.	0/0:14:.,.,.	0/0:5:.,.,.	0/0:8:.,.,.	0/0:5:.,.,.	0/0:11:.,.,.	0/0:10:.,.,.	0/0:7:.,.,.	0/0:10:.,.,.	0/0:13:.,.,.	0/0:9:.,.,.	0/1:12:.,-13.1833,.	0/0:11:.,.,.	0/0:7:.,.,.	0/1:15:.,-12.5793,.	0/0:7:.,.,.	.:0:.,.,.	0/1:15:.,-12.5793,.	0/0:9:.,.,.	0/0:8:.,.,.	0/0:9:.,.,.	0/0:9:.,.,.	0/0:8:.,.,.	0/0:11:.,.,.	0/0:10:.,.,.	0/0:5:.,.,.	0/0:12:.,.,.	0/1:8:.,-8.7889,.	.:0:.,.,.	0/1:9:.,-5.57228,.	.:0:.,.,.	0/0:8:.,.,.	0/0:13:.,.,.	.:0:.,.,.	0/0:5:.,.,.	0/0:5:.,.,.	0/0:8:.,.,.	0/0:8:.,.,.	0/0:8:.,.,.	0/0:10:.,.,.	.:0:.,.,.
supercont1.102	2227833	1290	C	T	.	PASS	NS=50;AF=0.330:0.670;EFF=SYNONYMOUS_CODING(LOW||agT|S493||AAEL003955|||AAEL003955-RA|2|1)	GT:DP:GL	1/1:12:.,.,.	.:0:.,.,.	1/1:9:.,.,.	1/1:6:.,.,.	0/0:8:.,.,.	0/0:7:.,.,.	1/1:11:.,.,.	1/1:10:.,.,.	0/1:12:.,-13.1833,.	0/0:16:.,.,.	0/0:9:.,.,.	0/0:13:.,.,.	1/1:13:.,.,.	.:12:.,.,.	1/1:7:.,.,.	1/1:18:.,.,.	1/1:11:.,.,.	1/1:13:.,.,.	0/1:13:.,-13.1063,.	0/1:9:.,-8.67756,.	.:0:.,.,.	1/1:9:.,.,.	1/1:8:.,.,.	0/1:9:.,-8.67756,.	1/1:10:.,.,.	1/1:8:.,.,.	1/1:6:.,.,.	1/1:12:.,.,.	1/1:9:.,.,.	0/0:10:.,.,.	0/0:14:.,.,.	1/1:9:.,.,.	0/1:13:.,-10.2875,.	1/1:9:.,.,.	1/1:6:.,.,.	0/1:8:.,-8.7889,.	.:0:.,.,.	1/1:8:.,.,.	0/1:5:.,-4.19309,.	1/1:5:.,.,.	1/1:8:.,.,.	1/1:10:.,.,.	0/1:10:.,-8.38619,.	1/1:7:.,.,.	0/1:8:.,-6.08633,.	.:0:.,.,.	.:0:.,.,.	.:0:.,.,.	.:7:.,.,.	0/1:5:.,-4.19309,.	0/0:6:.,.,.	1/1:9:.,.,.	0/1:17:.,-11.6908,.	0/1:9:.,-8.67756,.	0/1:9:.,-5.57228,.	0/0:8:.,.,.	.:6:.,.,.	0/1:10:.,-8.38619,.	0/1:12:.,-7.42971,.	.:8:.,.,.	.:0:.,.,.	.:6:.,.,.
supercont1.102	2227839	1290	A	G	.	PASS	NS=52;AF=1.000:0.000;EFF=SYNONYMOUS_CODING(LOW|SILENT|ccA/ccG|P495||AAEL003955|||AAEL003955-RA|2|1)	GT:DP:GL	0/0:12:.,.,.	.:0:.,.,.	0/0:9:.,.,.	0/0:6:.,.,.	0/0:8:.,.,.	0/0:7:.,.,.	0/0:11:.,.,.	0/0:10:.,.,.	0/0:12:.,.,.	0/1:16:.,-12.1727,.	0/0:9:.,.,.	0/0:13:.,.,.	0/0:13:.,.,.	0/0:12:.,.,.	0/0:7:.,.,.	0/0:18:.,.,.	0/0:11:.,.,.	0/0:13:.,.,.	0/0:13:.,.,.	0/0:9:.,.,.	.:0:.,.,.	0/0:9:.,.,.	0/0:8:.,.,.	0/0:9:.,.,.	0/0:10:.,.,.	0/0:8:.,.,.	0/0:6:.,.,.	0/0:12:.,.,.	0/0:9:.,.,.	0/0:10:.,.,.	0/0:14:.,.,.	0/0:9:.,.,.	0/1:13:.,-10.2875,.	0/0:9:.,.,.	0/0:6:.,.,.	0/1:8:.,-8.7889,.	.:0:.,.,.	0/0:8:.,.,.	0/1:5:.,-4.19309,.	0/0:5:.,.,.	0/0:8:.,.,.	0/0:10:.,.,.	0/1:10:.,-8.38619,.	0/0:7:.,.,.	0/0:8:.,.,.	.:0:.,.,.	.:0:.,.,.	.:0:.,.,.	.:7:.,.,.	0/0:5:.,.,.	.:6:.,.,.	0/0:9:.,.,.	0/0:17:.,.,.	0/1:9:.,-8.67756,.	0/0:9:.,.,.	0/1:8:.,-6.08633,.	.:6:.,.,.	0/0:10:.,.,.	0/0:12:.,.,.	0/0:8:.,.,.	.:0:.,.,.	0/0:6:.,.,.
supercont1.102	2228046	1291	C	T	.	PASS	NS=53;AF=0.792:0.208;EFF=NON_SYNONYMOUS_CODING(MODERATE|MISSENSE|gaG/gaT|E564D||AAEL003955|||AAEL003955-RA|2|1)	GT:DP:GL	0/0:13:.,.,.	.:0:.,.,.	0/0:10:.,.,.	0/0:6:.,.,.	0/1:8:.,-6.08633,.	1/1:7:.,.,.	0/0:11:.,.,.	0/0:10:.,.,.	0/1:12:.,-13.1833,.	0/1:19:.,-17.1021,.	1/1:10:.,.,.	1/1:12:.,.,.	0/0:13:.,.,.	0/0:11:.,.,.	0/0:9:.,.,.	0/0:19:.,.,.	0/0:12:.,.,.	0/0:13:.,.,.	0/1:13:.,-13.1063,.	0/1:9:.,-8.67756,.	.:0:.,.,.	0/0:9:.,.,.	0/0:10:.,.,.	0/1:9:.,-8.67756,.	0/0:10:.,.,.	0/0:9:.,.,.	0/0:6:.,.,.	0/0:13:.,.,.	0/0:9:.,.,.	1/1:11:.,.,.	1/1:14:.,.,.	0/0:10:.,.,.	0/0:15:.,.,.	0/0:9:.,.,.	0/0:7:.,.,.	0/0:7:.,.,.	.:0:.,.,.	0/0:8:.,.,.	0/0:5:.,.,.	0/0:7:.,.,.	0/0:8:.,.,.	0/0:9:.,.,.	0/0:10:.,.,.	0/0:8:.,.,.	0/1:7:.,-6.44833,.	.:0:.,.,.	0/0:6:.,.,.	.:0:.,.,.	0/0:7:.,.,.	0/0:6:.,.,.	.:6:.,.,.	0/0:9:.,.,.	0/1:17:.,-11.6908,.	0/0:9:.,.,.	0/1:9:.,-5.57228,.	0/1:8:.,-6.08633,.	0/0:8:.,.,.	0/1:10:.,-8.38619,.	0/1:12:.,-7.42971,.	.:8:.,.,.	.:0:.,.,.	.:8:.,.,.
supercont1.102	2228043	1291	A	G	.	PASS	NS=52;AF=0.692:0.308;EFF=NON_SYNONYMOUS_CODING(MODERATE|MISSENSE|gaT/gaG|D563E||AAEL003955|||AAEL003955-RA|2|1)	GT:DP:GL	0/0:13:.,.,.	.:0:.,.,.	0/0:10:.,.,.	0/0:6:.,.,.	0/1:8:.,-6.08633,.	1/1:7:.,.,.	0/0:11:.,.,.	0/0:10:.,.,.	0/1:12:.,-13.1833,.	1/1:19:.,.,.	1/1:10:.,.,.	1/1:12:.,.,.	0/0:13:.,.,.	0/0:11:.,.,.	0/0:9:.,.,.	0/0:19:.,.,.	0/0:12:.,.,.	0/0:13:.,.,.	0/1:13:.,-13.1063,.	0/1:9:.,-8.67756,.	.:0:.,.,.	0/0:9:.,.,.	0/0:10:.,.,.	0/1:9:.,-8.67756,.	0/0:10:.,.,.	0/0:9:.,.,.	0/0:6:.,.,.	0/0:13:.,.,.	0/0:9:.,.,.	1/1:11:.,.,.	1/1:14:.,.,.	0/0:10:.,.,.	0/1:15:.,-15.3139,.	0/0:9:.,.,.	0/0:7:.,.,.	0/1:7:.,-6.44833,.	.:0:.,.,.	0/0:8:.,.,.	0/1:5:.,-4.19309,.	0/0:7:.,.,.	0/0:8:.,.,.	0/0:9:.,.,.	0/1:10:.,-8.38619,.	0/0:8:.,.,.	0/1:7:.,-6.44833,.	.:0:.,.,.	.:6:.,.,.	.:0:.,.,.	.:7:.,.,.	0/0:6:.,.,.	1/1:6:.,.,.	0/0:9:.,.,.	0/1:17:.,-11.6908,.	0/1:9:.,-8.67756,.	0/1:9:.,-5.57228,.	1/1:8:.,.,.	0/1:8:.,-6.08633,.	0/1:10:.,-8.38619,.	0/1:12:.,-7.42971,.	.:8:.,.,.	.:0:.,.,.	.:8:.,.,.
supercont1.1031	12549	1454	C	T	.	PASS	NS=57;AF=0.289:0.711;EFF=SYNONYMOUS_CODING(LOW|SILENT|ggT/ggA|G199||AAEL014194|||AAEL014194-RA|3|1)	GT:DP:GL	1/1:21:.,.,.	0/1:8:.,-6.08633,.	1/1:22:.,.,.	1/1:17:.,.,.	0/1:19:.,-17.1021,.	1/1:20:.,.,.	1/1:11:.,.,.	1/1:13:.,.,.	1/1:14:.,.,.	1/1:15:.,.,.	0/1:17:.,-11.6908,.	.:7:.,.,.	1/1:12:.,.,.	0/1:14:.,-9.82719,.	1/1:21:.,.,.	1/1:19:.,.,.	0/1:20:.,-13.5526,.	1/1:6:.,.,.	1/1:11:.,.,.	1/1:11:.,.,.	1/1:9:.,.,.	1/1:20:.,.,.	1/1:13:.,.,.	1/1:16:.,.,.	0/1:12:.,-13.1833,.	1/1:12:.,.,.	1/1:18:.,.,.	1/1:15:.,.,.	1/1:22:.,.,.	1/1:9:.,.,.	1/1:18:.,.,.	1/1:12:.,.,.	1/1:19:.,.,.	1/1:12:.,.,.	0/0:18:.,.,.	0/1:11:.,-4.23339,.	0/1:15:.,-5.39194,.	0/1:7:.,-6.44833,.	0/0:19:.,.,.	0/1:16:.,-12.1727,.	0/1:8:.,-8.7889,.	0/0:19:.,.,.	0/0:16:.,.,.	0/0:9:.,.,.	1/1:22:.,.,.	0/0:11:.,.,.	1/1:9:.,.,.	0/1:10:.,-8.38619,.	.:6:.,.,.	0/0:12:.,.,.	0/1:15:.,-5.39194,.	1/1:6:.,.,.	0/1:11:.,-10.8951,.	.:0:.,.,.	1/1:12:.,.,.	0/1:16:.,-8.68018,.	0/1:15:.,-5.39194,.	0/1:16:.,-12.1727,.	1/1:13:.,.,.	.:0:.,.,.	.:9:.,.,.	0/0:11:.,.,.
supercont1.1031	12540	1454	C	T	.	PASS	NS=60;AF=1.000:0.000;EFF=NON_SYNONYMOUS_CODING(MODERATE|MISSENSE|aaC/aaA|N202K||AAEL014194|||AAEL014194-RA|3|1)	GT:DP:GL	0/0:21:.,.,.	0/0:8:.,.,.	0/0:22:.,.,.	0/0:17:.,.,.	0/0:19:.,.,.	0/0:20:.,.,.	0/0:11:.,.,.	0/0:13:.,.,.	0/0:14:.,.,.	0/0:15:.,.,.	0/0:17:.,.,.	0/0:7:.,.,.	0/0:12:.,.,.	0/0:14:.,.,.	0/0:21:.,.,.	0/0:19:.,.,.	0/0:20:.,.,.	0/0:6:.,.,.	0/0:11:.,.,.	0/0:11:.,.,.	0/0:9:.,.,.	0/0:20:.,.,.	0/0:13:.,.,.	0/0:16:.,.,.	0/0:12:.,.,.	0/0:12:.,.,.	0/0:18:.,.,.	0/0:15:.,.,.	0/0:22:.,.,.	0/0:9:.,.,.	0/0:18:.,.,.	0/0:12:.,.,.	0/0:19:.,.,.	0/0:12:.,.,.	0/0:18:.,.,.	0/0:11:.,.,.	0/0:15:.,.,.	0/0:7:.,.,.	0/0:19:.,.,.	0/0:16:.,.,.	0/0:8:.,.,.	0/0:19:.,.,.	0/0:16:.,.,.	0/0:9:.,.,.	0/0:22:.,.,.	0/0:11:.,.,.	0/0:9:.,.,.	0/0:10:.,.,.	0/0:6:.,.,.	0/0:12:.,.,.	0/0:15:.,.,.	0/0:6:.,.,.	0/0:11:.,.,.	.:0:.,.,.	0/1:12:.,-12.8967,.	0/0:16:.,.,.	0/0:15:.,.,.	0/0:16:.,.,.	0/0:13:.,.,.	.:0:.,.,.	0/0:9:.,.,.	0/0:11:.,.,.
supercont1.1031	172315	1458	C	T	.	PASS	NS=46;AF=0.163:0.837;EFF=INTERGENIC(MODIFIER||||||||||1)	GT:DP:GL	1/1:7:.,.,.	1/1:10:.,.,.	1/1:12:.,.,.	1/1:6:.,.,.	1/1:5:.,.,.	1/1:14:.,.,.	0/1:8:.,-6.08633,.	0/0:11:.,.,.	1/1:12:.,.,.	1/1:20:.,.,.	1/1:8:.,.,.	.:0:.,.,.	1/1:12:.,.,.	1/1:6:.,.,.	0/1:9:.,-8.67756,.	0/1:12:.,-10.6512,.	1/1:13:.,.,.	0/1:9:.,-8.67756,.	1/1:6:.,.,.	.:0:.,.,.	.:6:.,.,.	1/1:5:.,.,.	0/1:7:.,-6.44833,.	.:5:.,.,.	0/1:9:.,-5.57228,.	1/1:9:.,.,.	1/1:8:.,.,.	1/1:10:.,.,.	0/1:8:.,-8.7889,.	.:7:.,.,.	1/1:5:.,.,.	1/1:11:.,.,.	0/1:9:.,-5.57228,.	1/1:8:.,.,.	0/1:5:.,-4.19309,.	1/1:9:.,.,.	.:0:.,.,.	.:6:.,.,.	1/1:11:.,.,.	0/1:16:.,-15.1299,.	.:6:.,.,.	1/1:5:.,.,.	1/1:6:.,.,.	0/1:11:.,-7.96026,.	1/1:5:.,.,.	0/1:9:.,-8.67756,.	1/1:5:.,.,.	0/1:5:.,-4.19309,.	1/1:8:.,.,.	.:8:.,.,.	.:0:.,.,.	.:0:.,.,.	.:0:.,.,.	.:7:.,.,.	1/1:8:.,.,.	.:0:.,.,.	1/1:8:.,.,.	1/1:6:.,.,.	1/1:6:.,.,.	1/1:6:.,.,.	.:6:.,.,.	.:0:.,.,.
supercont1.1031	172306	1458	A	G	.	PASS	NS=52;AF=0.000:1.000;EFF=INTERGENIC(MODIFIER||||||||||1)	GT:DP:GL	1/1:7:.,.,.	1/1:10:.,.,.	1/1:12:.,.,.	1/1:6:.,.,.	1/1:5:.,.,.	1/1:14:.,.,.	1/1:8:.,.,.	1/1:11:.,.,.	1/1:12:.,.,.	1/1:20:.,.,.	1/1:8:.,.,.	.:0:.,.,.	1/1:12:.,.,.	1/1:6:.,.,.	1/1:9:.,.,.	1/1:12:.,.,.	1/1:13:.,.,.	1/1:9:.,.,.	1/1:6:.,.,.	.:0:.,.,.	1/1:6:.,.,.	1/1:5:.,.,.	1/1:7:.,.,.	1/1:5:.,.,.	1/1:9:.,.,.	1/1:9:.,.,.	1/1:8:.,.,.	1/1:10:.,.,.	1/1:8:.,.,.	1/1:7:.,.,.	1/1:5:.,.,.	1/1:11:.,.,.	1/1:9:.,.,.	1/1:8:.,.,.	1/1:5:.,.,.	0/1:9:.,-5.57228,.	.:0:.,.,.	1/1:6:.,.,.	0/1:11:.,-4.23339,.	1/1:16:.,.,.	.:6:.,.,.	.:5:.,.,.	1/1:6:.,.,.	1/1:11:.,.,.	1/1:5:.,.,.	0/1:9:.,-8.67756,.	0/1:5:.,-4.19309,.	1/1:5:.,.,.	1/1:8:.,.,.	1/1:8:.,.,.	.:0:.,.,.	.:0:.,.,.	.:0:.,.,.	1/1:7:.,.,.	1/1:8:.,.,.	.:0:.,.,.	1/1:8:.,.,.	1/1:6:.,.,.	1/1:6:.,.,.	1/1:6:.,.,.	1/1:6:.,.,.	.:0:.,.,.
supercont1.1031	172290	1458	G	T	.	PASS	NS=53;AF=1.000:0.000;EFF=INTERGENIC(MODIFIER||||||||||1)	GT:DP:GL	0/0:7:.,.,.	0/0:10:.,.,.	0/0:12:.,.,.	0/1:6:.,-6.59167,.	0/0:5:.,.,.	0/0:14:.,.,.	0/0:8:.,.,.	0/0:11:.,.,.	0/1:12:.,-10.8951,.	0/1:20:.,-21.9722,.	0/1:8:.,-8.67756,.	.:0:.,.,.	0/0:12:.,.,.	0/0:6:.,.,.	0/0:9:.,.,.	0/0:12:.,.,.	0/0:13:.,.,.	0/0:9:.,.,.	0/0:6:.,.,.	.:0:.,.,.	0/0:6:.,.,.	0/0:5:.,.,.	0/0:7:.,.,.	0/0:5:.,.,.	0/0:9:.,.,.	0/0:9:.,.,.	0/0:8:.,.,.	0/0:10:.,.,.	0/0:8:.,.,.	0/0:7:.,.,.	0/0:5:.,.,.	0/0:11:.,.,.	.:9:.,.,.	0/0:8:.,.,.	0/0:5:.,.,.	0/0:9:.,.,.	.:0:.,.,.	0/0:6:.,.,.	0/1:11:.,-4.23339,.	0/0:16:.,.,.	0/0:6:.,.,.	0/0:5:.,.,.	1/1:6:.,.,.	0/1:11:.,-7.96026,.	0/0:5:.,.,.	0/0:9:.,.,.	0/0:5:.,.,.	0/0:5:.,.,.	0/0:8:.,.,.	0/0:8:.,.,.	.:0:.,.,.	.:0:.,.,.	.:0:.,.,.	0/0:7:.,.,.	0/0:8:.,.,.	.:0:.,.,.	0/0:8:.,.,.	0/0:6:.,.,.	0/0:6:.,.,.	0/0:6:.,.,.	0/0:6:.,.,.	.:0:.,.,.
supercont1.1031	178896	1460	A	G	.	PASS	NS=51;AF=1.000:0.000;EFF=INTERGENIC(MODIFIER||||||||||1)	GT:DP:GL	0/0:5:.,.,.	.:0:.,.,.	0/0:10:.,.,.	0/0:7:.,.,.	0/0:8:.,.,.	0/0:9:.,.,.	.:0:.,.,.	.:7:.,.,.	0/0:8:.,.,.	0/0:8:.,.,.	0/0:8:.,.,.	0/0:8:.,.,.	0/0:8:.,.,.	0/0:5:.,.,.	0/1:7:.,-6.44833,.	.:12:.,.,.	0/0:12:.,.,.	.:0:.,.,.	0/0:7:.,.,.	.:0:.,.,.	0/0:6:.,.,.	0/0:10:.,.,.	0/0:15:.,.,.	0/0:10:.,.,.	0/0:14:.,.,.	0/0:7:.,.,.	0/0:8:.,.,.	0/0:9:.,.,.	0/0:5:.,.,.	0/0:9:.,.,.	0/0:22:.,.,.	0/0:9:.,.,.	0/0:10:.,.,.	0/0:10:.,.,.	.:0:.,.,.	0/0:11:.,.,.	.:0:.,.,.	.:0:.,.,.	0/0:10:.,.,.	0/0:9:.,.,.	0/0:5:.,.,.	0/0:6:.,.,.	0/0:8:.,.,.	0/0:8:.,.,.	0/0:8:.,.,.	0/0:7:.,.,.	0/0:5:.,.,.	.:0:.,.,.	0/0:8:.,.,.	0/0:7:.,.,.	0/0:9:.,.,.	0/0:9:.,.,.	0/0:13:.,.,.	0/0:8:.,.,.	0/0:10:.,.,.	0/0:5:.,.,.	0/0:8:.,.,.	0/0:11:.,.,.	.:0:.,.,.	0/0:6:.,.,.	0/0:10:.,.,.	0/0:6:.,.,.
supercont1.1031	178880	1460	A	T	.	PASS	NS=53;AF=1.000:0.000;EFF=INTERGENIC(MODIFIER||||||||||1)	GT:DP:GL	0/0:5:.,.,.	.:0:.,.,.	0/0:10:.,.,.	0/0:7:.,.,.	0/0:8:.,.,.	0/0:9:.,.,.	.:0:.,.,.	0/0:7:.,.,.	0/0:8:.,.,.	0/0:8:.,.,.	0/0:8:.,.,.	0/0:8:.,.,.	0/0:8:.,.,.	0/0:5:.,.,.	0/0:7:.,.,.	0/0:12:.,.,.	0/0:12:.,.,.	.:0:.,.,.	0/0:7:.,.,.	.:0:.,.,.	0/0:6:.,.,.	0/0:10:.,.,.	0/0:15:.,.,.	0/0:10:.,.,.	0/0:14:.,.,.	0/0:7:.,.,.	0/0:8:.,.,.	0/0:9:.,.,.	0/0:5:.,.,.	0/0:9:.,.,.	0/0:22:.,.,.	0/0:9:.,.,.	0/0:10:.,.,.	0/0:10:.,.,.	.:0:.,.,.	0/0:11:.,.,.	.:0:.,.,.	.:0:.,.,.	0/0:10:.,.,.	0/0:9:.,.,.	0/0:5:.,.,.	0/0:6:.,.,.	0/0:8:.,.,.	0/0:8:.,.,.	0/0:8:.,.,.	0/0:7:.,.,.	0/0:5:.,.,.	.:0:.,.,.	0/0:8:.,.,.	0/0:7:.,.,.	0/0:9:.,.,.	0/1:9:.,-5.57228,.	0/0:13:.,.,.	0/0:8:.,.,.	0/0:10:.,.,.	0/0:5:.,.,.	0/0:8:.,.,.	0/0:11:.,.,.	.:0:.,.,.	0/0:6:.,.,.	0/0:10:.,.,.	0/0:6:.,.,.
supercont1.1031	178871	1460	A	G	.	PASS	NS=51;AF=1.000:0.000;EFF=INTERGENIC(MODIFIER||||||||||1)	GT:DP:GL	0/0:5:.,.,.	.:0:.,.,.	0/0:10:.,.,.	0/0:7:.,.,.	0/1:8:.,-6.08633,.	0/0:9:.,.,.	.:0:.,.,.	0/0:7:.,.,.	0/0:8:.,.,.	.:8:.,.,.	0/1:8:.,-6.08633,.	0/1:8:.,-6.08633,.	0/0:8:.,.,.	.:5:.,.,.	0/0:7:.,.,.	0/0:12:.,.,.	0/0:12:.,.,.	.:0:.,.,.	0/0:7:.,.,.	.:0:.,.,.	0/0:6:.,.,.	0/0:10:.,.,.	0/0:15:.,.,.	0/0:10:.,.,.	0/0:14:.,.,.	0/0:7:.,.,.	0/0:8:.,.,.	0/0:9:.,.,.	0/0:5:.,.,.	0/0:9:.,.,.	0/0:22:.,.,.	0/0:9:.,.,.	0/0:10:.,.,.	0/0:10:.,.,.	.:0:.,.,.	0/0:11:.,.,.	.:0:.,.,.	.:0:.,.,.	0/0:10:.,.,.	0/0:9:.,.,.	0/0:5:.,.,.	0/0:6:.,.,.	0/0:8:.,.,.	0/0:8:.,.,.	0/0:8:.,.,.	0/0:7:.,.,.	0/0:5:.,.,.	.:0:.,.,.	0/0:8:.,.,.	0/0:7:.,.,.	0/0:9:.,.,.	0/0:9:.,.,.	0/0:13:.,.,.	0/0:8:.,.,.	0/0:10:.,.,.	0/0:5:.,.,.	0/0:8:.,.,.	0/0:11:.,.,.	.:0:.,.,.	0/0:6:.,.,.	0/0:10:.,.,.	0/0:6:.,.,.
supercont1.1035	199465	1510	C	T	.	PASS	NS=49;AF=0.000:1.000;EFF=INTERGENIC(MODIFIER||||||||||1)	GT:DP:GL	0/1:15:.,-5.39194,.	1/1:11:.,.,.	1/1:10:.,.,.	0/1:9:.,-5.57228,.	1/1:25:.,.,.	1/1:11:.,.,.	.:0:.,.,.	.:5:.,.,.	1/1:13:.,.,.	.:19:.,.,.	0/1:18:.,-14.4842,.	0/1:8:.,-6.08633,.	.:19:.,.,.	1/1:28:.,.,.	1/1:7:.,.,.	.:24:.,.,.	1/1:25:.,.,.	1/1:30:.,.,.	1/1:32:.,.,.	1/1:16:.,.,.	1/1:13:.,.,.	1/1:26:.,.,.	1/1:44:.,.,.	1/1:10:.,.,.	1/1:18:.,.,.	1/1:9:.,.,.	1/1:27:.,.,.	1/1:22:.,.,.	.:11:.,.,.	.:7:.,.,.	1/1:24:.,.,.	1/1:19:.,.,.	1/1:15:.,.,.	1/1:30:.,.,.	1/1:11:.,.,.	1/1:21:.,.,.	1/1:5:.,.,.	1/1:19:.,.,.	1/1:26:.,.,.	1/1:25:.,.,.	1/1:7:.,.,.	0/1:22:.,-12.4037,.	1/1:19:.,.,.	1/1:27:.,.,.	1/1:28:.,.,.	1/1:22:.,.,.	1/1:6:.,.,.	.:0:.,.,.	1/1:7:.,.,.	.:0:.,.,.	1/1:13:.,.,.	1/1:5:.,.,.	1/1:35:.,.,.	.:6:.,.,.	1/1:15:.,.,.	1/1:21:.,.,.	1/1:6:.,.,.	1/1:5:.,.,.	.:0:.,.,.	.:0:.,.,.	1/1:8:.,.,.	.:0:.,.,.
supercont1.103	445227	1747	G	T	.	PASS	NS=50;AF=0.730:0.270;EFF=INTERGENIC(MODIFIER||||||||||1)	GT:DP:GL	0/0:5:.,.,.	.:0:.,.,.	0/0:6:.,.,.	0/1:7:.,-6.44833,.	0/0:12:.,.,.	0/0:9:.,.,.	.:6:.,.,.	0/0:7:.,.,.	0/1:13:.,-6.81536,.	0/0:18:.,.,.	.:0:.,.,.	.:0:.,.,.	0/0:14:.,.,.	0/0:9:.,.,.	0/1:9:.,-5.57228,.	0/0:6:.,.,.	0/0:12:.,.,.	0/0:10:.,.,.	0/0:11:.,.,.	0/0:6:.,.,.	0/0:10:.,.,.	.:0:.,.,.	0/0:13:.,.,.	0/0:6:.,.,.	0/0:16:.,.,.	.:0:.,.,.	.:0:.,.,.	0/0:16:.,.,.	0/0:8:.,.,.	.:0:.,.,.	0/0:10:.,.,.	0/0:8:.,.,.	1/1:12:.,.,.	0/0:18:.,.,.	0/1:8:.,-6.08633,.	0/1:16:.,-17.5778,.	0/0:8:.,.,.	0/1:19:.,-17.1021,.	0/0:18:.,.,.	0/0:11:.,.,.	0/0:6:.,.,.	0/0:12:.,.,.	0/0:20:.,.,.	0/0:12:.,.,.	0/1:21:.,-19.345,.	0/1:15:.,-15.3139,.	0/1:6:.,-6.59167,.	.:0:.,.,.	0/0:6:.,.,.	.:0:.,.,.	0/1:18:.,-14.4842,.	0/1:12:.,-7.42971,.	0/1:14:.,-15.3806,.	0/1:14:.,-12.8967,.	1/1:13:.,.,.	.:12:.,.,.	.:7:.,.,.	1/1:10:.,.,.	1/1:7:.,.,.	1/1:10:.,.,.	1/1:13:.,.,.	1/1:5:.,.,.
supercont1.103	445202	1747	G	T	.	PASS	NS=52;AF=0.000:1.000;EFF=INTERGENIC(MODIFIER||||||||||1)	GT:DP:GL	1/1:5:.,.,.	.:0:.,.,.	1/1:6:.,.,.	1/1:7:.,.,.	0/1:12:.,-10.6512,.	0/1:9:.,-5.57228,.	1/1:6:.,.,.	1/1:7:.,.,.	0/1:13:.,-6.81536,.	0/1:18:.,-17.3551,.	.:0:.,.,.	.:0:.,.,.	1/1:14:.,.,.	1/1:9:.,.,.	1/1:9:.,.,.	1/1:6:.,.,.	1/1:12:.,.,.	.:10:.,.,.	0/1:11:.,-10.8951,.	1/1:6:.,.,.	1/1:10:.,.,.	.:0:.,.,.	1/1:13:.,.,.	1/1:6:.,.,.	1/1:16:.,.,.	.:0:.,.,.	.:0:.,.,.	1/1:16:.,.,.	1/1:8:.,.,.	.:0:.,.,.	1/1:10:.,.,.	0/0:8:.,.,.	1/1:12:.,.,.	1/1:18:.,.,.	1/1:8:.,.,.	1/1:16:.,.,.	1/1:8:.,.,.	1/1:19:.,.,.	1/1:18:.,.,.	1/1:11:.,.,.	1/1:6:.,.,.	1/1:12:.,.,.	1/1:20:.,.,.	1/1:12:.,.,.	1/1:21:.,.,.	1/1:15:.,.,.	1/1:6:.,.,.	.:0:.,.,.	1/1:6:.,.,.	.:0:.,.,.	1/1:18:.,.,.	1/1:12:.,.,.	1/1:14:.,.,.	1/1:14:.,.,.	1/1:13:.,.,.	1/1:12:.,.,.	1/1:7:.,.,.	1/1:10:.,.,.	1/1:7:.,.,.	1/1:10:.,.,.	1/1:13:.,.,.	1/1:5:.,.,.
supercont1.103	445190	1747	A	G	.	PASS	NS=46;AF=0.500:0.500;EFF=INTERGENIC(MODIFIER||||||||||1)	GT:DP:GL	0/0:5:.,.,.	.:0:.,.,.	0/0:6:.,.,.	0/1:7:.,-6.44833,.	0/1:12:.,-10.6512,.	0/1:9:.,-5.57228,.	.:6:.,.,.	0/0:7:.,.,.	1/1:13:.,.,.	0/1:18:.,-17.3551,.	.:0:.,.,.	.:0:.,.,.	0/0:14:.,.,.	0/0:9:.,.,.	0/1:9:.,-5.57228,.	.:6:.,.,.	0/1:12:.,-13.1833,.	.:10:.,.,.	0/1:11:.,-10.8951,.	.:6:.,.,.	0/0:10:.,.,.	.:0:.,.,.	0/0:13:.,.,.	0/0:6:.,.,.	0/0:16:.,.,.	.:0:.,.,.	.:0:.,.,.	0/0:16:.,.,.	0/1:8:.,-7.96026,.	.:0:.,.,.	0/0:10:.,.,.	1/1:8:.,.,.	1/1:12:.,.,.	0/1:18:.,-19.775,.	0/1:8:.,-6.08633,.	0/1:16:.,-17.5778,.	0/1:8:.,-8.38619,.	1/1:19:.,.,.	0/0:18:.,.,.	0/0:11:.,.,.	0/1:6:.,-4.94602,.	0/0:12:.,.,.	0/1:20:.,-14.8484,.	0/1:12:.,-13.1063,.	0/1:21:.,-19.345,.	1/1:15:.,.,.	1/1:6:.,.,.	.:0:.,.,.	.:6:.,.,.	.:0:.,.,.	0/1:18:.,-14.4842,.	1/1:12:.,.,.	0/1:14:.,-15.3806,.	1/1:14:.,.,.	1/1:13:.,.,.	.:12:.,.,.	.:7:.,.,.	1/1:10:.,.,.	1/1:7:.,.,.	1/1:10:.,.,.	1/1:13:.,.,.	1/1:5:.,.,.
supercont1.103	445182	1747	A	T	.	PASS	NS=53;AF=0.000:1.000;EFF=INTERGENIC(MODIFIER||||||||||1)	GT:DP:GL	1/1:5:.,.,.	.:0:.,.,.	1/1:6:.,.,.	1/1:7:.,.,.	1/1:12:.,.,.	1/1:9:.,.,.	1/1:6:.,.,.	1/1:7:.,.,.	1/1:13:.,.,.	1/1:18:.,.,.	.:0:.,.,.	.:0:.,.,.	1/1:14:.,.,.	1/1:9:.,.,.	1/1:9:.,.,.	1/1:6:.,.,.	1/1:12:.,.,.	1/1:10:.,.,.	1/1:11:.,.,.	1/1:6:.,.,.	1/1:10:.,.,.	.:0:.,.,.	1/1:13:.,.,.	1/1:6:.,.,.	1/1:16:.,.,.	.:0:.,.,.	.:0:.,.,.	1/1:16:.,.,.	1/1:8:.,.,.	.:0:.,.,.	1/1:10:.,.,.	1/1:8:.,.,.	1/1:12:.,.,.	1/1:18:.,.,.	0/1:8:.,-6.08633,.	1/1:16:.,.,.	1/1:8:.,.,.	1/1:19:.,.,.	1/1:18:.,.,.	0/1:11:.,-10.8951,.	0/1:6:.,-4.94602,.	1/1:12:.,.,.	0/1:20:.,-14.8484,.	1/1:12:.,.,.	1/1:21:.,.,.	1/1:15:.,.,.	1/1:6:.,.,.	.:0:.,.,.	1/1:6:.,.,.	.:0:.,.,.	1/1:18:.,.,.	1/1:12:.,.,.	1/1:14:.,.,.	1/1:14:.,.,.	1/1:13:.,.,.	1/1:12:.,.,.	1/1:7:.,.,.	1/1:10:.,.,.	1/1:7:.,.,.	1/1:10:.,.,.	1/1:13:.,.,.	1/1:5:.,.,.
supercont1.103	445181	1747	G	T	.	PASS	NS=53;AF=1.000:0.000;EFF=INTERGENIC(MODIFIER||||||||||1)	GT:DP:GL	0/0:5:.,.,.	.:0:.,.,.	0/0:6:.,.,.	0/0:7:.,.,.	0/0:12:.,.,.	0/0:9:.,.,.	0/0:6:.,.,.	0/0:7:.,.,.	0/0:13:.,.,.	0/0:18:.,.,.	.:0:.,.,.	.:0:.,.,.	0/0:14:.,.,.	0/0:9:.,.,.	0/0:9:.,.,.	0/0:6:.,.,.	0/0:12:.,.,.	0/0:10:.,.,.	0/0:11:.,.,.	0/0:6:.,.,.	0/0:10:.,.,.	.:0:.,.,.	0/0:13:.,.,.	0/0:6:.,.,.	0/0:16:.,.,.	.:0:.,.,.	.:0:.,.,.	0/0:16:.,.,.	0/0:8:.,.,.	.:0:.,.,.	0/0:10:.,.,.	0/0:8:.,.,.	0/0:12:.,.,.	0/0:18:.,.,.	0/1:8:.,-6.08633,.	0/0:16:.,.,.	0/0:8:.,.,.	0/0:19:.,.,.	0/0:18:.,.,.	0/1:11:.,-10.8951,.	0/1:6:.,-4.94602,.	0/0:12:.,.,.	0/1:20:.,-14.8484,.	0/0:12:.,.,.	0/0:21:.,.,.	0/0:15:.,.,.	0/0:6:.,.,.	.:0:.,.,.	0/0:6:.,.,.	.:0:.,.,.	0/0:18:.,.,.	0/0:12:.,.,.	0/0:14:.,.,.	0/0:14:.,.,.	0/0:13:.,.,.	0/0:12:.,.,.	0/0:7:.,.,.	0/0:10:.,.,.	0/0:7:.,.,.	0/0:10:.,.,.	0/0:13:.,.,.	0/0:5:.,.,.
supercont1.103	445175	1747	A	G	.	PASS	NS=52;AF=0.000:1.000;EFF=INTERGENIC(MODIFIER||||||||||1)	GT:DP:GL	1/1:5:.,.,.	.:0:.,.,.	1/1:6:.,.,.	1/1:7:.,.,.	1/1:12:.,.,.	1/1:9:.,.,.	1/1:6:.,.,.	1/1:7:.,.,.	1/1:13:.,.,.	1/1:18:.,.,.	.:0:.,.,.	.:0:.,.,.	1/1:14:.,.,.	1/1:9:.,.,.	1/1:9:.,.,.	1/1:6:.,.,.	1/1:12:.,.,.	.:10:.,.,.	1/1:11:.,.,.	1/1:6:.,.,.	1/1:10:.,.,.	.:0:.,.,.	1/1:13:.,.,.	0/1:6:.,-4.19309,.	1/1:16:.,.,.	.:0:.,.,.	.:0:.,.,.	1/1:16:.,.,.	1/1:8:.,.,.	.:0:.,.,.	1/1:10:.,.,.	1/1:8:.,.,.	1/1:12:.,.,.	1/1:18:.,.,.	1/1:8:.,.,.	1/1:16:.,.,.	1/1:8:.,.,.	1/1:19:.,.,.	1/1:18:.,.,.	1/1:11:.,.,.	1/1:6:.,.,.	1/1:12:.,.,.	1/1:20:.,.,.	1/1:12:.,.,.	1/1:21:.,.,.	1/1:15:.,.,.	1/1:6:.,.,.	.:0:.,.,.	1/1:6:.,.,.	.:0:.,.,.	1/1:18:.,.,.	1/1:12:.,.,.	1/1:14:.,.,.	1/1:14:.,.,.	1/1:13:.,.,.	1/1:12:.,.,.	1/1:7:.,.,.	1/1:10:.,.,.	1/1:7:.,.,.	1/1:10:.,.,.	1/1:13:.,.,.	1/1:5:.,.,.
supercont1.103	1349203	1652	C	T	.	PASS	NS=50;AF=0.880:0.120;EFF=INTERGENIC(MODIFIER||||||||||1)	GT:DP:GL	0/0:7:.,.,.	.:0:.,.,.	0/0:14:.,.,.	0/0:8:.,.,.	.:0:.,.,.	0/0:6:.,.,.	0/0:9:.,.,.	0/0:12:.,.,.	.:0:.,.,.	0/0:11:.,.,.	.:0:.,.,.	.:0:.,.,.	0/0:9:.,.,.	0/0:6:.,.,.	0/0:7:.,.,.	0/0:7:.,.,.	0/0:11:.,.,.	.:0:.,.,.	0/0:5:.,.,.	0/0:11:.,.,.	0/0:7:.,.,.	.:0:.,.,.	0/0:7:.,.,.	0/0:9:.,.,.	0/0:8:.,.,.	.:7:.,.,.	0/0:9:.,.,.	0/0:5:.,.,.	0/0:8:.,.,.	0/0:5:.,.,.	0/0:13:.,.,.	.:0:.,.,.	0/0:7:.,.,.	0/0:10:.,.,.	.:0:.,.,.	1/1:14:.,.,.	0/0:9:.,.,.	0/0:14:.,.,.	0/0:7:.,.,.	0/0:10:.,.,.	0/1:14:.,-12.8967,.	0/1:10:.,-8.38619,.	0/0:9:.,.,.	0/0:7:.,.,.	0/0:15:.,.,.	0/1:13:.,-13.1063,.	0/0:5:.,.,.	0/0:5:.,.,.	0/1:15:.,-12.5793,.	0/0:7:.,.,.	0/0:15:.,.,.	0/0:11:.,.,.	0/1:13:.,-10.2875,.	0/0:11:.,.,.	0/0:19:.,.,.	0/1:12:.,-10.6512,.	0/1:12:.,-13.1833,.	0/1:10:.,-8.38619,.	.:6:.,.,.	0/1:5:.,-4.19309,.	.:13:.,.,.	0/1:5:.,-4.19309,.
supercont1.103	1349213	1652	A	T	.	PASS	NS=50;AF=0.880:0.120;EFF=INTERGENIC(MODIFIER||||||||||1)	GT:DP:GL	0/0:7:.,.,.	.:0:.,.,.	0/0:14:.,.,.	0/0:8:.,.,.	.:0:.,.,.	.:6:.,.,.	0/0:9:.,.,.	0/0:12:.,.,.	.:0:.,.,.	0/0:11:.,.,.	.:0:.,.,.	.:0:.,.,.	0/0:9:.,.,.	0/0:6:.,.,.	0/0:7:.,.,.	0/0:7:.,.,.	0/0:11:.,.,.	.:0:.,.,.	0/0:5:.,.,.	0/0:11:.,.,.	0/0:7:.,.,.	.:0:.,.,.	0/0:7:.,.,.	0/0:9:.,.,.	0/0:8:.,.,.	0/0:7:.,.,.	0/0:9:.,.,.	0/0:5:.,.,.	0/0:8:.,.,.	0/0:5:.,.,.	0/0:13:.,.,.	.:0:.,.,.	0/0:7:.,.,.	0/0:10:.,.,.	.:0:.,.,.	1/1:14:.,.,.	0/0:9:.,.,.	0/0:14:.,.,.	0/0:7:.,.,.	0/0:10:.,.,.	0/1:14:.,-12.8967,.	0/1:10:.,-8.38619,.	0/0:9:.,.,.	0/0:7:.,.,.	0/0:15:.,.,.	0/1:13:.,-13.1063,.	0/0:5:.,.,.	0/0:5:.,.,.	0/1:15:.,-12.5793,.	0/0:7:.,.,.	0/0:15:.,.,.	0/0:11:.,.,.	0/1:13:.,-10.2875,.	0/0:11:.,.,.	0/0:19:.,.,.	0/1:12:.,-10.6512,.	0/1:12:.,-13.1833,.	0/1:10:.,-8.38619,.	.:6:.,.,.	0/1:5:.,-4.19309,.	.:13:.,.,.	0/1:5:.,-4.19309,.
supercont1.1044	64427	1926	A	G	.	PASS	NS=55;AF=0.691:0.309;EFF=INTERGENIC(MODIFIER||||||||||1)	GT:DP:GL	.:13:.,.,.	0/0:6:.,.,.	0/1:13:.,-13.1063,.	0/1:11:.,-7.96026,.	0/0:13:.,.,.	0/0:15:.,.,.	.:0:.,.,.	0/0:8:.,.,.	0/0:17:.,.,.	0/0:14:.,.,.	.:7:.,.,.	.:5:.,.,.	1/1:15:.,.,.	0/1:17:.,-17.5189,.	1/1:8:.,.,.	0/1:13:.,-10.2875,.	0/1:8:.,-6.08633,.	0/0:7:.,.,.	0/0:8:.,.,.	0/0:5:.,.,.	0/0:10:.,.,.	0/0:6:.,.,.	0/0:10:.,.,.	0/0:8:.,.,.	.:0:.,.,.	0/0:9:.,.,.	0/0:8:.,.,.	0/0:9:.,.,.	0/0:14:.,.,.	0/0:6:.,.,.	0/0:6:.,.,.	.:0:.,.,.	0/1:12:.,-7.42971,.	0/0:10:.,.,.	1/1:6:.,.,.	0/0:9:.,.,.	0/0:12:.,.,.	0/0:19:.,.,.	1/1:21:.,.,.	0/1:12:.,-13.1833,.	0/0:12:.,.,.	1/1:11:.,.,.	1/1:17:.,.,.	0/1:16:.,-15.1299,.	0/0:13:.,.,.	1/1:12:.,.,.	.:8:.,.,.	0/0:6:.,.,.	0/0:14:.,.,.	0/1:6:.,-6.59167,.	0/1:16:.,-4.60291,.	0/1:12:.,-13.1833,.	1/1:12:.,.,.	0/0:14:.,.,.	0/1:12:.,-10.6512,.	0/1:10:.,-8.38619,.	0/1:9:.,-8.67756,.	0/0:10:.,.,.	0/0:6:.,.,.	0/0:14:.,.,.	1/1:7:.,.,.	1/1:7:.,.,.
supercont1.1044	75549	1930	C	T	.	PASS	NS=53;AF=0.887:0.113;EFF=INTERGENIC(MODIFIER||||||||||1)	GT:DP:GL	0/0:16:.,.,.	0/0:7:.,.,.	0/1:9:.,-8.67756,.	0/0:7:.,.,.	0/1:12:.,-10.6512,.	0/0:13:.,.,.	.:0:.,.,.	0/0:9:.,.,.	0/1:12:.,-10.6512,.	0/0:14:.,.,.	.:7:.,.,.	0/1:11:.,-10.8951,.	0/0:18:.,.,.	.:16:.,.,.	0/0:19:.,.,.	0/0:12:.,.,.	0/1:25:.,-26.3267,.	.:0:.,.,.	0/0:6:.,.,.	.:0:.,.,.	0/1:7:.,-6.44833,.	0/1:10:.,-10.9861,.	1/1:13:.,.,.	.:0:.,.,.	0/0:6:.,.,.	0/0:10:.,.,.	0/0:13:.,.,.	0/1:5:.,-4.19309,.	.:0:.,.,.	.:0:.,.,.	0/0:7:.,.,.	0/0:14:.,.,.	0/0:6:.,.,.	0/0:10:.,.,.	0/0:12:.,.,.	0/1:33:.,-20.4317,.	0/0:20:.,.,.	0/0:16:.,.,.	0/0:22:.,.,.	0/0:16:.,.,.	0/1:7:.,-6.44833,.	0/0:10:.,.,.	0/0:24:.,.,.	0/0:10:.,.,.	0/0:19:.,.,.	0/0:18:.,.,.	0/0:6:.,.,.	0/0:11:.,.,.	0/0:14:.,.,.	0/0:7:.,.,.	0/0:9:.,.,.	0/0:8:.,.,.	0/0:18:.,.,.	0/0:8:.,.,.	0/0:10:.,.,.	0/0:12:.,.,.	.:0:.,.,.	0/0:12:.,.,.	0/0:16:.,.,.	0/0:14:.,.,.	0/0:11:.,.,.	0/0:7:.,.,.
supercont1.1044	128021	1900	A	C	.	PASS	NS=54;AF=0.000:1.000;EFF=INTERGENIC(MODIFIER||||||||||1)	GT:DP:GL	1/1:8:.,.,.	1/1:5:.,.,.	1/1:7:.,.,.	1/1:10:.,.,.	1/1:10:.,.,.	1/1:14:.,.,.	1/1:6:.,.,.	1/1:5:.,.,.	1/1:10:.,.,.	1/1:16:.,.,.	1/1:10:.,.,.	1/1:6:.,.,.	1/1:10:.,.,.	1/1:11:.,.,.	1/1:11:.,.,.	1/1:10:.,.,.	1/1:7:.,.,.	1/1:9:.,.,.	1/1:15:.,.,.	1/1:8:.,.,.	1/1:9:.,.,.	1/1:7:.,.,.	1/1:6:.,.,.	1/1:5:.,.,.	1/1:6:.,.,.	.:0:.,.,.	1/1:6:.,.,.	1/1:12:.,.,.	1/1:16:.,.,.	.:0:.,.,.	1/1:7:.,.,.	1/1:6:.,.,.	1/1:7:.,.,.	1/1:8:.,.,.	.:0:.,.,.	.:6:.,.,.	1/1:7:.,.,.	0/1:9:.,-8.67756,.	1/1:12:.,.,.	.:0:.,.,.	1/1:6:.,.,.	1/1:15:.,.,.	1/1:8:.,.,.	1/1:11:.,.,.	1/1:15:.,.,.	1/1:8:.,.,.	.:8:.,.,.	1/1:6:.,.,.	.:0:.,.,.	1/1:5:.,.,.	1/1:7:.,.,.	.:0:.,.,.	1/1:16:.,.,.	1/1:10:.,.,.	1/1:11:.,.,.	1/1:5:.,.,.	1/1:7:.,.,.	1/1:15:.,.,.	1/1:6:.,.,.	1/1:13:.,.,.	1/1:9:.,.,.	1/1:9:.,.,.
supercont1.1044	228934	130265	A	G	.	PASS	NS=58;AF=1.000:0.000;EFF=INTERGENIC(MODIFIER||||||||||1)	GT:DP:GL	.:0:.,.,.	0/0:7:.,.,.	0/0:12:.,.,.	0/0:10:.,.,.	0/0:16:.,.,.	0/0:18:.,.,.	0/0:9:.,.,.	0/0:7:.,.,.	0/0:9:.,.,.	0/0:8:.,.,.	0/0:18:.,.,.	0/0:15:.,.,.	0/1:13:.,-10.2875,.	0/0:6:.,.,.	.:0:.,.,.	0/0:15:.,.,.	0/0:16:.,.,.	0/0:14:.,.,.	0/0:13:.,.,.	0/0:15:.,.,.	0/0:16:.,.,.	0/0:15:.,.,.	0/0:8:.,.,.	0/0:8:.,.,.	0/0:9:.,.,.	0/0:12:.,.,.	0/0:10:.,.,.	0/0:6:.,.,.	0/0:15:.,.,.	0/0:5:.,.,.	0/0:10:.,.,.	0/0:11:.,.,.	0/1:12:.,-7.42971,.	0/0:16:.,.,.	0/0:11:.,.,.	0/0:11:.,.,.	.:12:.,.,.	.:0:.,.,.	0/1:15:.,-15.3139,.	0/1:13:.,-6.81536,.	0/1:10:.,-8.38619,.	0/1:21:.,-13.002,.	0/0:18:.,.,.	0/0:8:.,.,.	0/0:23:.,.,.	1/1:11:.,.,.	0/1:9:.,-8.67756,.	0/0:7:.,.,.	0/0:10:.,.,.	0/0:8:.,.,.	0/0:12:.,.,.	0/0:6:.,.,.	0/1:16:.,-4.60291,.	0/0:11:.,.,.	0/1:14:.,-12.8967,.	0/0:8:.,.,.	0/0:10:.,.,.	0/0:8:.,.,.	0/0:10:.,.,.	0/0:6:.,.,.	0/0:19:.,.,.	0/0:7:.,.,.
supercont1.1044	255558	1916	A	C	.	PASS	NS=49;AF=0.112:0.888;EFF=INTERGENIC(MODIFIER||||||||||1)	GT:DP:GL	1/1:9:.,.,.	1/1:7:.,.,.	1/1:9:.,.,.	.:0:.,.,.	1/1:14:.,.,.	1/1:16:.,.,.	.:0:.,.,.	1/1:8:.,.,.	1/1:14:.,.,.	1/1:11:.,.,.	.:0:.,.,.	1/1:6:.,.,.	.:9:.,.,.	1/1:7:.,.,.	1/1:13:.,.,.	1/1:13:.,.,.	1/1:11:.,.,.	1/1:8:.,.,.	1/1:12:.,.,.	1/1:8:.,.,.	.:0:.,.,.	1/1:7:.,.,.	1/1:7:.,.,.	.:0:.,.,.	1/1:7:.,.,.	1/1:9:.,.,.	1/1:7:.,.,.	1/1:5:.,.,.	1/1:13:.,.,.	1/1:12:.,.,.	1/1:12:.,.,.	1/1:9:.,.,.	0/1:8:.,-8.7889,.	1/1:13:.,.,.	1/1:11:.,.,.	1/1:14:.,.,.	.:9:.,.,.	1/1:9:.,.,.	0/1:10:.,-4.94602,.	0/1:15:.,-9.28713,.	0/1:7:.,-6.44833,.	0/1:9:.,-8.67756,.	1/1:10:.,.,.	1/1:10:.,.,.	1/1:18:.,.,.	0/0:14:.,.,.	.:0:.,.,.	1/1:10:.,.,.	1/1:10:.,.,.	1/1:5:.,.,.	0/1:9:.,-5.57228,.	.:0:.,.,.	0/0:6:.,.,.	1/1:9:.,.,.	.:10:.,.,.	.:8:.,.,.	.:0:.,.,.	1/1:8:.,.,.	1/1:8:.,.,.	1/1:7:.,.,.	0/1:5:.,-4.19309,.	.:5:.,.,.
supercont1.1045	201235	1941	G	T	.	PASS	NS=54;AF=1.000:0.000;EFF=DOWNSTREAM(MODIFIER||514|||AAEL014231|||AAEL014231-RA||1),SYNONYMOUS_CODING(LOW|SILENT|tcG/tcT|S312||AAEL014229|||AAEL014229-RA|3|1)	GT:DP:GL	0/0:5:.,.,.	0/0:5:.,.,.	0/0:20:.,.,.	0/0:8:.,.,.	0/0:9:.,.,.	0/0:9:.,.,.	0/0:5:.,.,.	0/0:5:.,.,.	0/0:9:.,.,.	0/0:12:.,.,.	0/0:10:.,.,.	.:0:.,.,.	0/0:10:.,.,.	0/0:12:.,.,.	0/0:8:.,.,.	0/0:7:.,.,.	0/0:7:.,.,.	0/0:10:.,.,.	0/1:16:.,-15.1299,.	0/1:8:.,-8.7889,.	.:0:.,.,.	0/0:6:.,.,.	.:0:.,.,.	0/0:10:.,.,.	0/0:5:.,.,.	0/0:10:.,.,.	0/0:12:.,.,.	0/0:13:.,.,.	.:0:.,.,.	.:0:.,.,.	.:0:.,.,.	0/0:16:.,.,.	0/0:14:.,.,.	0/0:9:.,.,.	0/0:7:.,.,.	0/0:7:.,.,.	0/0:7:.,.,.	0/0:12:.,.,.	0/0:26:.,.,.	0/0:11:.,.,.	0/0:9:.,.,.	0/0:18:.,.,.	0/0:16:.,.,.	0/0:10:.,.,.	0/0:8:.,.,.	.:0:.,.,.	0/0:9:.,.,.	0/0:11:.,.,.	0/0:12:.,.,.	0/0:5:.,.,.	0/0:10:.,.,.	0/0:11:.,.,.	0/0:6:.,.,.	0/0:15:.,.,.	0/0:6:.,.,.	0/0:7:.,.,.	0/0:10:.,.,.	.:0:.,.,.	0/0:6:.,.,.	0/0:11:.,.,.	0/0:9:.,.,.	0/0:8:.,.,.
supercont1.1045	201250	1941	C	T	.	PASS	NS=47;AF=0.755:0.245;EFF=DOWNSTREAM(MODIFIER||499|||AAEL014231|||AAEL014231-RA||1),SYNONYMOUS_CODING(LOW|SILENT|agC/agT|S317||AAEL014229|||AAEL014229-RA|3|1)	GT:DP:GL	.:5:.,.,.	0/0:5:.,.,.	0/1:20:.,-9.89203,.	0/0:8:.,.,.	0/0:9:.,.,.	0/0:9:.,.,.	0/0:5:.,.,.	0/0:5:.,.,.	0/1:9:.,-5.57228,.	0/1:12:.,-10.6512,.	0/1:10:.,-4.94602,.	.:0:.,.,.	0/1:10:.,-8.38619,.	0/0:12:.,.,.	.:8:.,.,.	.:7:.,.,.	.:7:.,.,.	0/1:10:.,-4.94602,.	0/1:16:.,-15.1299,.	0/0:8:.,.,.	.:0:.,.,.	.:6:.,.,.	.:0:.,.,.	0/1:10:.,-4.94602,.	0/0:5:.,.,.	0/1:10:.,-10.9861,.	0/1:12:.,-7.42971,.	0/0:13:.,.,.	.:0:.,.,.	.:0:.,.,.	.:0:.,.,.	1/1:16:.,.,.	1/1:14:.,.,.	1/1:9:.,.,.	0/0:7:.,.,.	1/1:7:.,.,.	0/0:7:.,.,.	0/0:12:.,.,.	0/0:26:.,.,.	0/0:11:.,.,.	0/0:9:.,.,.	0/0:18:.,.,.	0/0:16:.,.,.	0/0:10:.,.,.	0/0:8:.,.,.	.:0:.,.,.	.:9:.,.,.	1/1:11:.,.,.	0/0:12:.,.,.	0/0:5:.,.,.	0/0:10:.,.,.	0/0:11:.,.,.	0/0:6:.,.,.	0/1:15:.,-15.3139,.	0/0:6:.,.,.	0/0:7:.,.,.	0/1:10:.,-4.94602,.	.:0:.,.,.	0/0:6:.,.,.	0/0:11:.,.,.	0/1:9:.,-8.67756,.	.:8:.,.,.
supercont1.1045	201275	1941	A	C	.	PASS	NS=53;AF=1.000:0.000;EFF=DOWNSTREAM(MODIFIER||474|||AAEL014231|||AAEL014231-RA||1),SYNONYMOUS_CODING(LOW|SILENT|Aga/Cga|R326||AAEL014229|||AAEL014229-RA|3|1)	GT:DP:GL	0/0:5:.,.,.	0/0:5:.,.,.	0/0:20:.,.,.	0/0:8:.,.,.	0/0:9:.,.,.	0/0:9:.,.,.	0/0:5:.,.,.	0/0:5:.,.,.	0/0:9:.,.,.	0/0:12:.,.,.	0/0:10:.,.,.	.:0:.,.,.	0/0:10:.,.,.	0/0:12:.,.,.	0/0:8:.,.,.	0/0:7:.,.,.	0/0:7:.,.,.	0/1:10:.,-4.94602,.	0/0:16:.,.,.	0/0:8:.,.,.	.:0:.,.,.	.:6:.,.,.	.:0:.,.,.	0/0:10:.,.,.	1/1:5:.,.,.	0/0:10:.,.,.	0/0:12:.,.,.	0/0:13:.,.,.	.:0:.,.,.	.:0:.,.,.	.:0:.,.,.	0/0:16:.,.,.	0/0:14:.,.,.	0/0:9:.,.,.	0/0:7:.,.,.	0/0:7:.,.,.	0/0:7:.,.,.	0/0:12:.,.,.	1/1:26:.,.,.	0/0:11:.,.,.	0/1:9:.,-8.67756,.	0/0:18:.,.,.	0/0:16:.,.,.	0/1:10:.,-8.38619,.	0/0:8:.,.,.	.:0:.,.,.	0/0:9:.,.,.	0/0:11:.,.,.	0/1:12:.,-13.1833,.	0/0:5:.,.,.	0/1:10:.,-8.38619,.	0/0:11:.,.,.	0/0:6:.,.,.	0/0:15:.,.,.	0/0:6:.,.,.	0/0:7:.,.,.	0/0:10:.,.,.	.:0:.,.,.	0/1:6:.,-6.59167,.	0/0:11:.,.,.	0/0:9:.,.,.	0/0:8:.,.,.
supercont1.1045	201288	1941	A	G	.	PASS	NS=54;AF=0.000:1.000;EFF=DOWNSTREAM(MODIFIER||461|||AAEL014231|||AAEL014231-RA||1),SYNONYMOUS_CODING(LOW||gGa|G330||AAEL014229|||AAEL014229-RA|3|1)	GT:DP:GL	1/1:5:.,.,.	1/1:5:.,.,.	1/1:20:.,.,.	1/1:8:.,.,.	1/1:9:.,.,.	1/1:9:.,.,.	1/1:5:.,.,.	1/1:5:.,.,.	1/1:9:.,.,.	1/1:12:.,.,.	1/1:10:.,.,.	.:0:.,.,.	1/1:10:.,.,.	1/1:12:.,.,.	1/1:8:.,.,.	1/1:7:.,.,.	1/1:7:.,.,.	1/1:10:.,.,.	1/1:16:.,.,.	1/1:8:.,.,.	.:0:.,.,.	1/1:6:.,.,.	.:0:.,.,.	1/1:10:.,.,.	1/1:5:.,.,.	1/1:10:.,.,.	1/1:12:.,.,.	1/1:13:.,.,.	.:0:.,.,.	.:0:.,.,.	.:0:.,.,.	1/1:16:.,.,.	1/1:14:.,.,.	1/1:9:.,.,.	1/1:7:.,.,.	1/1:7:.,.,.	1/1:7:.,.,.	1/1:12:.,.,.	0/1:26:.,-21.5798,.	1/1:11:.,.,.	1/1:9:.,.,.	1/1:18:.,.,.	1/1:16:.,.,.	1/1:10:.,.,.	1/1:8:.,.,.	.:0:.,.,.	1/1:9:.,.,.	1/1:11:.,.,.	1/1:12:.,.,.	1/1:5:.,.,.	1/1:10:.,.,.	1/1:11:.,.,.	1/1:6:.,.,.	1/1:15:.,.,.	1/1:6:.,.,.	1/1:7:.,.,.	1/1:10:.,.,.	.:0:.,.,.	1/1:6:.,.,.	1/1:11:.,.,.	1/1:9:.,.,.	1/1:8:.,.,.
supercont1.1045	201297	1941	A	G	.	PASS	NS=52;AF=0.000:1.000;EFF=DOWNSTREAM(MODIFIER||452|||AAEL014231|||AAEL014231-RA||1),SYNONYMOUS_CODING(LOW||aGa|R333||AAEL014229|||AAEL014229-RA|3|1)	GT:DP:GL	1/1:5:.,.,.	1/1:5:.,.,.	1/1:20:.,.,.	1/1:8:.,.,.	1/1:9:.,.,.	1/1:9:.,.,.	1/1:5:.,.,.	1/1:5:.,.,.	1/1:9:.,.,.	1/1:12:.,.,.	1/1:10:.,.,.	.:0:.,.,.	1/1:10:.,.,.	1/1:12:.,.,.	1/1:8:.,.,.	.:7:.,.,.	1/1:7:.,.,.	1/1:10:.,.,.	1/1:16:.,.,.	1/1:8:.,.,.	.:0:.,.,.	1/1:6:.,.,.	.:0:.,.,.	0/1:10:.,-4.94602,.	1/1:5:.,.,.	1/1:10:.,.,.	1/1:12:.,.,.	1/1:13:.,.,.	.:0:.,.,.	.:0:.,.,.	.:0:.,.,.	1/1:16:.,.,.	1/1:14:.,.,.	1/1:9:.,.,.	.:7:.,.,.	1/1:7:.,.,.	1/1:7:.,.,.	1/1:12:.,.,.	1/1:26:.,.,.	0/0:11:.,.,.	0/1:9:.,-8.67756,.	1/1:18:.,.,.	0/1:16:.,-17.3551,.	0/1:10:.,-8.38619,.	0/1:8:.,-8.67756,.	.:0:.,.,.	1/1:9:.,.,.	1/1:11:.,.,.	1/1:12:.,.,.	1/1:5:.,.,.	1/1:10:.,.,.	1/1:11:.,.,.	0/1:6:.,-5.57228,.	1/1:15:.,.,.	1/1:6:.,.,.	1/1:7:.,.,.	1/1:10:.,.,.	.:0:.,.,.	1/1:6:.,.,.	1/1:11:.,.,.	1/1:9:.,.,.	1/1:8:.,.,.
supercont1.1046	238547	1968	G	T	.	PASS	NS=54;AF=0.000:1.000;EFF=INTERGENIC(MODIFIER||||||||||1)	GT:DP:GL	1/1:11:.,.,.	.:0:.,.,.	1/1:9:.,.,.	1/1:10:.,.,.	1/1:10:.,.,.	1/1:11:.,.,.	1/1:6:.,.,.	1/1:9:.,.,.	1/1:11:.,.,.	1/1:15:.,.,.	1/1:11:.,.,.	1/1:5:.,.,.	1/1:10:.,.,.	1/1:14:.,.,.	1/1:9:.,.,.	1/1:14:.,.,.	1/1:19:.,.,.	1/1:7:.,.,.	1/1:8:.,.,.	1/1:6:.,.,.	1/1:5:.,.,.	1/1:8:.,.,.	1/1:9:.,.,.	1/1:10:.,.,.	1/1:12:.,.,.	0/1:10:.,-10.9861,.	.:7:.,.,.	.:9:.,.,.	1/1:5:.,.,.	1/1:11:.,.,.	1/1:8:.,.,.	1/1:13:.,.,.	1/1:10:.,.,.	1/1:11:.,.,.	1/1:6:.,.,.	1/1:9:.,.,.	1/1:8:.,.,.	1/1:6:.,.,.	1/1:12:.,.,.	1/1:6:.,.,.	.:0:.,.,.	1/1:13:.,.,.	1/1:11:.,.,.	1/1:8:.,.,.	1/1:16:.,.,.	1/1:12:.,.,.	1/1:6:.,.,.	1/1:6:.,.,.	.:0:.,.,.	1/1:5:.,.,.	1/1:9:.,.,.	1/1:6:.,.,.	1/1:12:.,.,.	1/1:7:.,.,.	.:0:.,.,.	1/1:12:.,.,.	1/1:6:.,.,.	1/1:7:.,.,.	1/1:9:.,.,.	1/1:11:.,.,.	.:0:.,.,.	.:0:.,.,.
supercont1.1046	238581	1968	A	G	.	PASS	NS=52;AF=0.000:1.000;EFF=INTERGENIC(MODIFIER||||||||||1)	GT:DP:GL	1/1:11:.,.,.	.:0:.,.,.	1/1:9:.,.,.	1/1:10:.,.,.	1/1:10:.,.,.	0/1:11:.,-7.96026,.	1/1:6:.,.,.	1/1:9:.,.,.	1/1:11:.,.,.	1/1:15:.,.,.	1/1:11:.,.,.	1/1:5:.,.,.	1/1:10:.,.,.	1/1:14:.,.,.	1/1:9:.,.,.	1/1:14:.,.,.	1/1:19:.,.,.	1/1:7:.,.,.	1/1:8:.,.,.	1/1:6:.,.,.	1/1:5:.,.,.	1/1:8:.,.,.	1/1:9:.,.,.	1/1:10:.,.,.	1/1:12:.,.,.	1/1:10:.,.,.	1/1:7:.,.,.	1/1:9:.,.,.	1/1:5:.,.,.	1/1:11:.,.,.	1/1:8:.,.,.	1/1:13:.,.,.	1/1:10:.,.,.	1/1:11:.,.,.	.:6:.,.,.	0/1:9:.,-8.67756,.	1/1:8:.,.,.	1/1:6:.,.,.	1/1:12:.,.,.	1/1:6:.,.,.	.:0:.,.,.	1/1:13:.,.,.	.:11:.,.,.	1/1:8:.,.,.	1/1:16:.,.,.	0/1:12:.,-10.6512,.	1/1:6:.,.,.	.:6:.,.,.	.:0:.,.,.	0/0:5:.,.,.	1/1:9:.,.,.	1/1:6:.,.,.	0/1:12:.,-10.6512,.	1/1:7:.,.,.	.:0:.,.,.	.:12:.,.,.	1/1:6:.,.,.	1/1:7:.,.,.	1/1:9:.,.,.	1/1:11:.,.,.	.:0:.,.,.	.:0:.,.,.
supercont1.1046	341565	1970	A	G	.	PASS	NS=52;AF=1.000:0.000;EFF=INTERGENIC(MODIFIER||||||||||1)	GT:DP:GL	0/0:14:.,.,.	0/1:16:.,-4.60291,.	.:14:.,.,.	0/0:13:.,.,.	0/0:16:.,.,.	0/0:5:.,.,.	0/0:14:.,.,.	0/0:6:.,.,.	0/0:17:.,.,.	0/0:23:.,.,.	.:19:.,.,.	0/0:20:.,.,.	.:0:.,.,.	0/1:10:.,-8.38619,.	0/0:15:.,.,.	0/0:12:.,.,.	0/0:14:.,.,.	0/0:11:.,.,.	0/0:15:.,.,.	0/0:7:.,.,.	0/0:7:.,.,.	0/0:12:.,.,.	0/0:10:.,.,.	0/0:11:.,.,.	0/0:23:.,.,.	0/0:21:.,.,.	0/0:17:.,.,.	0/0:18:.,.,.	.:0:.,.,.	0/0:7:.,.,.	0/0:6:.,.,.	0/0:12:.,.,.	0/0:17:.,.,.	0/0:8:.,.,.	0/0:8:.,.,.	0/0:11:.,.,.	.:0:.,.,.	0/0:5:.,.,.	0/0:9:.,.,.	0/0:24:.,.,.	0/0:14:.,.,.	0/0:11:.,.,.	0/0:25:.,.,.	0/0:11:.,.,.	0/0:21:.,.,.	0/0:5:.,.,.	0/0:10:.,.,.	0/0:7:.,.,.	0/0:10:.,.,.	0/0:11:.,.,.	.:0:.,.,.	0/0:6:.,.,.	0/0:7:.,.,.	0/0:11:.,.,.	0/0:11:.,.,.	0/0:15:.,.,.	.:0:.,.,.	0/0:5:.,.,.	.:0:.,.,.	0/0:7:.,.,.	.:0:.,.,.	.:0:.,.,.
supercont1.1046	341584	1970	G	T	.	PASS	NS=52;AF=1.000:0.000;EFF=INTERGENIC(MODIFIER||||||||||1)	GT:DP:GL	0/0:14:.,.,.	0/0:16:.,.,.	0/0:14:.,.,.	0/0:13:.,.,.	0/0:16:.,.,.	0/0:5:.,.,.	0/0:14:.,.,.	0/0:6:.,.,.	0/0:17:.,.,.	0/0:23:.,.,.	0/0:19:.,.,.	0/0:20:.,.,.	.:0:.,.,.	0/0:10:.,.,.	0/0:15:.,.,.	0/0:12:.,.,.	0/0:14:.,.,.	0/0:11:.,.,.	0/1:15:.,-5.39194,.	0/0:7:.,.,.	0/0:7:.,.,.	0/0:12:.,.,.	0/0:10:.,.,.	0/0:11:.,.,.	0/0:23:.,.,.	0/0:21:.,.,.	0/0:17:.,.,.	0/0:18:.,.,.	.:0:.,.,.	0/0:7:.,.,.	0/0:6:.,.,.	0/0:12:.,.,.	0/0:17:.,.,.	0/0:8:.,.,.	0/0:8:.,.,.	.:11:.,.,.	.:0:.,.,.	.:5:.,.,.	0/0:9:.,.,.	0/0:24:.,.,.	0/0:14:.,.,.	0/0:11:.,.,.	0/1:25:.,-26.3267,.	0/0:11:.,.,.	0/0:21:.,.,.	0/0:5:.,.,.	0/0:10:.,.,.	0/0:7:.,.,.	0/0:10:.,.,.	0/0:11:.,.,.	.:0:.,.,.	0/0:6:.,.,.	0/0:7:.,.,.	0/0:11:.,.,.	0/0:11:.,.,.	0/0:15:.,.,.	.:0:.,.,.	0/0:5:.,.,.	.:0:.,.,.	0/0:7:.,.,.	.:0:.,.,.	.:0:.,.,.
supercont1.1047	7879	151647	G	T	.	PASS	NS=52;AF=0.288:0.712;EFF=INTERGENIC(MODIFIER||||||||||1)	GT:DP:GL	.:0:.,.,.	.:0:.,.,.	1/1:8:.,.,.	.:0:.,.,.	.:0:.,.,.	0/0:19:.,.,.	1/1:13:.,.,.	1/1:7:.,.,.	0/0:5:.,.,.	.:0:.,.,.	.:0:.,.,.	.:0:.,.,.	0/0:7:.,.,.	0/0:8:.,.,.	1/1:15:.,.,.	1/1:7:.,.,.	0/1:11:.,-10.8951,.	0/0:11:.,.,.	0/1:24:.,-14.8594,.	1/1:11:.,.,.	1/1:21:.,.,.	1/1:10:.,.,.	1/1:16:.,.,.	0/1:11:.,-7.96026,.	1/1:19:.,.,.	1/1:13:.,.,.	1/1:24:.,.,.	1/1:23:.,.,.	1/1:13:.,.,.	1/1:11:.,.,.	1/1:15:.,.,.	0/0:6:.,.,.	.:0:.,.,.	.:0:.,.,.	1/1:6:.,.,.	.:19:.,.,.	0/1:22:.,-8.46679,.	0/1:10:.,-4.94602,.	0/1:29:.,-28.253,.	0/1:17:.,-14.8484,.	0/1:16:.,-4.60291,.	0/1:12:.,-13.1833,.	0/0:8:.,.,.	1/1:24:.,.,.	0/1:21:.,-13.002,.	0/1:17:.,-8.01623,.	0/0:9:.,.,.	1/1:14:.,.,.	1/1:20:.,.,.	0/1:10:.,-8.38619,.	0/1:15:.,-12.5793,.	1/1:16:.,.,.	1/1:18:.,.,.	1/1:11:.,.,.	1/1:24:.,.,.	1/1:14:.,.,.	1/1:27:.,.,.	0/1:11:.,-7.96026,.	1/1:18:.,.,.	1/1:21:.,.,.	1/1:19:.,.,.	1/1:12:.,.,.
supercont1.1047	7880	151647	A	G	.	PASS	NS=52;AF=0.712:0.288;EFF=INTERGENIC(MODIFIER||||||||||1)	GT:DP:GL	.:0:.,.,.	.:0:.,.,.	0/0:8:.,.,.	.:0:.,.,.	.:0:.,.,.	1/1:19:.,.,.	0/0:13:.,.,.	0/0:7:.,.,.	1/1:5:.,.,.	.:0:.,.,.	.:0:.,.,.	.:0:.,.,.	1/1:7:.,.,.	1/1:8:.,.,.	0/0:15:.,.,.	0/0:7:.,.,.	0/1:11:.,-10.8951,.	1/1:11:.,.,.	0/1:24:.,-14.8594,.	0/0:11:.,.,.	0/0:21:.,.,.	0/0:10:.,.,.	0/0:16:.,.,.	0/1:11:.,-7.96026,.	0/0:19:.,.,.	0/0:13:.,.,.	0/0:24:.,.,.	0/0:23:.,.,.	0/0:13:.,.,.	0/0:11:.,.,.	0/0:15:.,.,.	1/1:6:.,.,.	.:0:.,.,.	.:0:.,.,.	0/0:6:.,.,.	.:19:.,.,.	0/1:22:.,-8.46679,.	0/1:10:.,-4.94602,.	0/1:29:.,-28.253,.	0/1:17:.,-14.8484,.	0/1:16:.,-4.60291,.	0/1:12:.,-13.1833,.	1/1:8:.,.,.	0/0:24:.,.,.	0/1:21:.,-13.002,.	0/1:17:.,-8.01623,.	1/1:9:.,.,.	0/0:14:.,.,.	0/0:20:.,.,.	0/1:10:.,-8.38619,.	0/1:15:.,-12.5793,.	0/0:16:.,.,.	0/0:18:.,.,.	0/0:11:.,.,.	0/0:24:.,.,.	0/0:14:.,.,.	0/0:27:.,.,.	0/1:11:.,-7.96026,.	0/0:18:.,.,.	0/0:21:.,.,.	0/0:19:.,.,.	0/0:12:.,.,.
supercont1.1047	111462	1972	A	G	.	PASS	NS=54;AF=1.000:0.000;EFF=INTRON(MODIFIER|||||AAEL014240|||AAEL014240-RA|1|1)	GT:DP:GL	0/0:6:.,.,.	0/1:6:.,-6.59167,.	0/0:17:.,.,.	0/0:11:.,.,.	0/0:11:.,.,.	0/0:15:.,.,.	0/0:5:.,.,.	0/0:13:.,.,.	0/0:12:.,.,.	0/0:21:.,.,.	.:14:.,.,.	0/1:7:.,-6.44833,.	0/0:19:.,.,.	0/0:16:.,.,.	0/0:24:.,.,.	0/0:10:.,.,.	0/0:15:.,.,.	.:0:.,.,.	.:0:.,.,.	0/0:7:.,.,.	.:0:.,.,.	.:0:.,.,.	0/0:7:.,.,.	0/0:5:.,.,.	0/0:7:.,.,.	0/0:7:.,.,.	.:0:.,.,.	.:0:.,.,.	0/0:9:.,.,.	0/0:8:.,.,.	0/0:7:.,.,.	0/0:13:.,.,.	0/0:20:.,.,.	0/0:23:.,.,.	0/0:11:.,.,.	0/0:8:.,.,.	.:0:.,.,.	0/0:7:.,.,.	0/0:16:.,.,.	0/0:9:.,.,.	0/0:10:.,.,.	0/0:5:.,.,.	0/0:7:.,.,.	0/0:17:.,.,.	0/0:7:.,.,.	0/0:8:.,.,.	0/0:7:.,.,.	0/0:8:.,.,.	0/0:9:.,.,.	0/0:8:.,.,.	0/0:16:.,.,.	0/0:10:.,.,.	0/0:11:.,.,.	0/0:8:.,.,.	0/0:9:.,.,.	0/0:9:.,.,.	0/0:10:.,.,.	0/0:14:.,.,.	0/0:11:.,.,.	0/0:8:.,.,.	0/0:12:.,.,.	0/0:9:.,.,.
supercont1.1047	111475	1972	A	C	.	PASS	NS=53;AF=0.660:0.340;EFF=INTRON(MODIFIER|||||AAEL014240|||AAEL014240-RA|1|1)	GT:DP:GL	1/1:6:.,.,.	0/0:6:.,.,.	0/0:17:.,.,.	1/1:11:.,.,.	1/1:11:.,.,.	1/1:15:.,.,.	0/0:5:.,.,.	0/1:13:.,-6.81536,.	1/1:12:.,.,.	1/1:21:.,.,.	.:14:.,.,.	.:7:.,.,.	1/1:19:.,.,.	1/1:16:.,.,.	0/0:24:.,.,.	0/1:10:.,-10.9861,.	0/1:15:.,-9.28713,.	.:0:.,.,.	.:0:.,.,.	0/0:7:.,.,.	.:0:.,.,.	.:0:.,.,.	0/0:7:.,.,.	1/1:5:.,.,.	1/1:7:.,.,.	0/0:7:.,.,.	.:0:.,.,.	.:0:.,.,.	0/0:9:.,.,.	1/1:8:.,.,.	1/1:7:.,.,.	0/1:13:.,-10.2875,.	0/0:20:.,.,.	0/0:23:.,.,.	1/1:11:.,.,.	0/1:8:.,-6.08633,.	.:0:.,.,.	0/0:7:.,.,.	0/1:16:.,-15.1299,.	0/0:9:.,.,.	0/0:10:.,.,.	0/0:5:.,.,.	0/1:7:.,-6.44833,.	0/0:17:.,.,.	1/1:7:.,.,.	0/0:8:.,.,.	0/0:7:.,.,.	0/0:8:.,.,.	0/0:9:.,.,.	0/0:8:.,.,.	0/0:16:.,.,.	0/0:10:.,.,.	0/0:11:.,.,.	0/1:8:.,-8.7889,.	0/0:9:.,.,.	0/0:9:.,.,.	0/0:10:.,.,.	0/0:14:.,.,.	0/0:11:.,.,.	0/0:8:.,.,.	0/0:12:.,.,.	0/0:9:.,.,.
supercont1.1047	111587	1973	C	T	.	PASS	NS=58;AF=0.578:0.422;EFF=STOP_GAINED(HIGH|NONSENSE|taT/taA|Y204*||AAEL014240|||AAEL014240-RA|1|1)	GT:DP:GL	0/0:6:.,.,.	0/1:6:.,-6.59167,.	1/1:17:.,.,.	0/0:8:.,.,.	0/0:12:.,.,.	0/0:13:.,.,.	.:0:.,.,.	0/1:12:.,-7.42971,.	0/0:12:.,.,.	0/0:20:.,.,.	0/0:12:.,.,.	0/0:6:.,.,.	0/0:18:.,.,.	0/0:14:.,.,.	1/1:21:.,.,.	0/1:7:.,-6.44833,.	0/1:14:.,-6.13233,.	.:0:.,.,.	0/0:11:.,.,.	0/0:18:.,.,.	0/0:19:.,.,.	0/0:15:.,.,.	0/0:21:.,.,.	0/0:9:.,.,.	0/0:17:.,.,.	0/1:13:.,-13.1063,.	0/0:17:.,.,.	0/0:16:.,.,.	0/0:23:.,.,.	0/0:17:.,.,.	0/0:18:.,.,.	0/0:12:.,.,.	0/1:19:.,-10.5426,.	0/1:21:.,-19.345,.	0/0:11:.,.,.	0/1:8:.,-6.08633,.	.:0:.,.,.	0/1:7:.,-6.44833,.	0/1:16:.,-15.1299,.	.:8:.,.,.	0/1:15:.,-15.3139,.	0/1:12:.,-10.6512,.	0/0:6:.,.,.	1/1:17:.,.,.	0/0:19:.,.,.	0/1:8:.,-6.08633,.	0/1:11:.,-7.96026,.	1/1:7:.,.,.	1/1:8:.,.,.	1/1:8:.,.,.	1/1:15:.,.,.	1/1:10:.,.,.	1/1:10:.,.,.	0/1:7:.,-6.44833,.	1/1:9:.,.,.	1/1:10:.,.,.	1/1:8:.,.,.	1/1:10:.,.,.	1/1:10:.,.,.	1/1:8:.,.,.	1/1:12:.,.,.	1/1:8:.,.,.
supercont1.1048	60109	2007	A	T	.	PASS	NS=51;AF=1.000:0.000;EFF=INTERGENIC(MODIFIER||||||||||1)	GT:DP:GL	0/0:9:.,.,.	0/0:6:.,.,.	0/0:10:.,.,.	0/0:6:.,.,.	0/0:11:.,.,.	0/0:7:.,.,.	0/0:9:.,.,.	.:0:.,.,.	0/0:11:.,.,.	0/0:9:.,.,.	0/0:14:.,.,.	0/0:5:.,.,.	.:0:.,.,.	0/0:14:.,.,.	0/0:8:.,.,.	0/0:5:.,.,.	0/0:8:.,.,.	0/0:8:.,.,.	0/0:7:.,.,.	0/0:10:.,.,.	0/0:7:.,.,.	0/0:7:.,.,.	0/0:11:.,.,.	0/0:8:.,.,.	.:0:.,.,.	0/0:7:.,.,.	0/0:14:.,.,.	0/0:7:.,.,.	0/0:11:.,.,.	0/0:12:.,.,.	0/0:10:.,.,.	0/0:5:.,.,.	0/0:14:.,.,.	0/0:6:.,.,.	0/0:6:.,.,.	0/0:16:.,.,.	.:0:.,.,.	0/0:13:.,.,.	0/0:17:.,.,.	.:0:.,.,.	0/0:6:.,.,.	0/0:10:.,.,.	0/0:5:.,.,.	0/0:10:.,.,.	0/0:9:.,.,.	.:0:.,.,.	.:0:.,.,.	.:9:.,.,.	0/0:12:.,.,.	.:0:.,.,.	0/0:5:.,.,.	0/0:10:.,.,.	0/1:10:.,-4.94602,.	0/0:8:.,.,.	0/0:12:.,.,.	.:6:.,.,.	0/1:11:.,-7.96026,.	0/0:9:.,.,.	0/0:8:.,.,.	0/0:6:.,.,.	0/1:10:.,-4.94602,.	.:0:.,.,.
supercont1.1048	60270	2008	C	G	.	PASS	NS=57;AF=1.000:0.000;EFF=INTERGENIC(MODIFIER||||||||||1)	GT:DP:GL	0/0:14:.,.,.	0/0:8:.,.,.	0/0:10:.,.,.	0/0:6:.,.,.	0/0:11:.,.,.	0/0:7:.,.,.	0/0:8:.,.,.	0/0:5:.,.,.	0/0:12:.,.,.	0/0:10:.,.,.	0/0:14:.,.,.	0/0:5:.,.,.	.:0:.,.,.	0/0:15:.,.,.	0/0:10:.,.,.	0/0:7:.,.,.	0/0:8:.,.,.	0/0:8:.,.,.	0/0:7:.,.,.	0/0:9:.,.,.	0/0:8:.,.,.	0/0:10:.,.,.	0/0:11:.,.,.	0/0:8:.,.,.	.:0:.,.,.	0/0:6:.,.,.	0/0:14:.,.,.	0/0:7:.,.,.	0/0:13:.,.,.	0/0:13:.,.,.	0/0:10:.,.,.	0/0:5:.,.,.	0/0:13:.,.,.	0/0:6:.,.,.	.:6:.,.,.	0/0:17:.,.,.	.:0:.,.,.	0/0:13:.,.,.	0/1:18:.,-19.775,.	0/0:5:.,.,.	0/1:6:.,-6.59167,.	0/0:11:.,.,.	0/1:7:.,-6.44833,.	0/0:10:.,.,.	0/0:10:.,.,.	0/0:5:.,.,.	0/1:5:.,-4.19309,.	0/0:10:.,.,.	0/0:12:.,.,.	.:0:.,.,.	0/0:5:.,.,.	0/0:11:.,.,.	0/0:10:.,.,.	0/0:9:.,.,.	0/0:14:.,.,.	0/0:7:.,.,.	0/0:12:.,.,.	0/0:9:.,.,.	0/0:8:.,.,.	0/0:6:.,.,.	0/0:13:.,.,.	0/0:5:.,.,.
supercont1.1049	233631	2042	C	T	.	PASS	NS=59;AF=1.000:0.000;EFF=SYNONYMOUS_CODING(LOW|SILENT|gcC/gcT|A579||AAEL014249|||AAEL014249-RA|3|1)	GT:DP:GL	0/0:6:.,.,.	0/0:9:.,.,.	0/0:10:.,.,.	0/0:9:.,.,.	0/0:6:.,.,.	0/0:12:.,.,.	0/0:6:.,.,.	0/0:11:.,.,.	0/0:14:.,.,.	0/0:16:.,.,.	0/0:6:.,.,.	0/0:6:.,.,.	0/0:12:.,.,.	0/0:8:.,.,.	0/0:8:.,.,.	0/0:9:.,.,.	0/0:12:.,.,.	0/0:5:.,.,.	0/0:14:.,.,.	0/0:7:.,.,.	0/0:7:.,.,.	0/0:5:.,.,.	0/0:9:.,.,.	0/0:8:.,.,.	0/0:8:.,.,.	0/0:8:.,.,.	0/0:17:.,.,.	0/0:9:.,.,.	0/0:11:.,.,.	0/0:7:.,.,.	0/0:17:.,.,.	0/0:8:.,.,.	0/0:9:.,.,.	0/0:16:.,.,.	0/0:9:.,.,.	0/0:14:.,.,.	0/0:9:.,.,.	0/0:11:.,.,.	0/0:19:.,.,.	0/0:9:.,.,.	0/0:7:.,.,.	0/0:17:.,.,.	0/0:10:.,.,.	0/0:9:.,.,.	0/0:15:.,.,.	0/0:11:.,.,.	0/0:10:.,.,.	0/0:6:.,.,.	0/1:15:.,-9.28713,.	0/0:6:.,.,.	.:0:.,.,.	0/0:8:.,.,.	0/0:10:.,.,.	0/0:6:.,.,.	0/0:13:.,.,.	0/0:10:.,.,.	0/0:5:.,.,.	0/0:6:.,.,.	.:0:.,.,.	.:0:.,.,.	0/0:9:.,.,.	0/0:9:.,.,.
supercont1.1049	233649	2042	A	G	.	PASS	NS=58;AF=0.000:1.000;EFF=SYNONYMOUS_CODING(LOW||cgG|R585||AAEL014249|||AAEL014249-RA|3|1)	GT:DP:GL	1/1:6:.,.,.	1/1:9:.,.,.	1/1:10:.,.,.	1/1:9:.,.,.	1/1:6:.,.,.	1/1:12:.,.,.	1/1:6:.,.,.	1/1:11:.,.,.	1/1:14:.,.,.	1/1:16:.,.,.	1/1:6:.,.,.	1/1:6:.,.,.	1/1:12:.,.,.	1/1:8:.,.,.	1/1:8:.,.,.	1/1:9:.,.,.	1/1:12:.,.,.	1/1:5:.,.,.	1/1:14:.,.,.	1/1:7:.,.,.	1/1:7:.,.,.	1/1:5:.,.,.	1/1:9:.,.,.	1/1:8:.,.,.	1/1:8:.,.,.	1/1:8:.,.,.	1/1:17:.,.,.	1/1:9:.,.,.	1/1:11:.,.,.	1/1:7:.,.,.	1/1:17:.,.,.	1/1:8:.,.,.	1/1:9:.,.,.	1/1:16:.,.,.	1/1:9:.,.,.	1/1:14:.,.,.	1/1:9:.,.,.	1/1:11:.,.,.	1/1:19:.,.,.	0/1:9:.,-8.67756,.	0/1:7:.,-6.44833,.	.:17:.,.,.	1/1:10:.,.,.	1/1:9:.,.,.	0/0:15:.,.,.	1/1:11:.,.,.	1/1:10:.,.,.	1/1:6:.,.,.	1/1:15:.,.,.	1/1:6:.,.,.	.:0:.,.,.	1/1:8:.,.,.	1/1:10:.,.,.	1/1:6:.,.,.	1/1:13:.,.,.	1/1:10:.,.,.	1/1:5:.,.,.	1/1:6:.,.,.	.:0:.,.,.	.:0:.,.,.	1/1:9:.,.,.	1/1:9:.,.,.
supercont1.1049	233664	2042	C	T	.	PASS	NS=52;AF=1.000:0.000;EFF=SYNONYMOUS_CODING(LOW|SILENT|ggC/ggT|G590||AAEL014249|||AAEL014249-RA|3|1)	GT:DP:GL	.:6:.,.,.	0/1:9:.,-4.48446,.	0/1:10:.,-4.94602,.	0/0:9:.,.,.	.:6:.,.,.	.:12:.,.,.	.:6:.,.,.	1/1:11:.,.,.	0/1:14:.,-15.3806,.	0/1:16:.,-8.68018,.	0/0:6:.,.,.	.:6:.,.,.	.:12:.,.,.	0/1:8:.,-8.7889,.	0/0:8:.,.,.	0/0:9:.,.,.	.:12:.,.,.	0/0:5:.,.,.	0/0:14:.,.,.	0/0:7:.,.,.	0/0:7:.,.,.	0/0:5:.,.,.	0/0:9:.,.,.	0/0:8:.,.,.	0/0:8:.,.,.	0/0:8:.,.,.	0/0:17:.,.,.	0/0:9:.,.,.	0/0:11:.,.,.	0/0:7:.,.,.	0/0:17:.,.,.	0/0:8:.,.,.	0/0:9:.,.,.	0/0:16:.,.,.	0/0:9:.,.,.	0/0:14:.,.,.	0/0:9:.,.,.	0/0:11:.,.,.	0/0:19:.,.,.	0/0:9:.,.,.	0/0:7:.,.,.	0/0:17:.,.,.	0/0:10:.,.,.	0/0:9:.,.,.	0/0:15:.,.,.	0/0:11:.,.,.	0/0:10:.,.,.	0/0:6:.,.,.	0/0:15:.,.,.	0/0:6:.,.,.	.:0:.,.,.	0/0:8:.,.,.	0/0:10:.,.,.	0/0:6:.,.,.	0/0:13:.,.,.	0/0:10:.,.,.	0/0:5:.,.,.	0/0:6:.,.,.	.:0:.,.,.	.:0:.,.,.	0/0:9:.,.,.	0/0:9:.,.,.
supercont1.1049	233667	2042	C	G	.	PASS	NS=56;AF=0.000:1.000;EFF=SYNONYMOUS_CODING(LOW||acG|T591||AAEL014249|||AAEL014249-RA|3|1)	GT:DP:GL	.:6:.,.,.	1/1:9:.,.,.	1/1:10:.,.,.	0/1:9:.,-5.57228,.	.:6:.,.,.	1/1:12:.,.,.	1/1:6:.,.,.	1/1:11:.,.,.	1/1:14:.,.,.	1/1:16:.,.,.	1/1:6:.,.,.	1/1:6:.,.,.	1/1:12:.,.,.	1/1:8:.,.,.	.:8:.,.,.	0/1:9:.,-8.67756,.	1/1:12:.,.,.	1/1:5:.,.,.	1/1:14:.,.,.	1/1:7:.,.,.	1/1:7:.,.,.	1/1:5:.,.,.	1/1:9:.,.,.	1/1:8:.,.,.	1/1:8:.,.,.	1/1:8:.,.,.	1/1:17:.,.,.	1/1:9:.,.,.	1/1:11:.,.,.	1/1:7:.,.,.	1/1:17:.,.,.	1/1:8:.,.,.	1/1:9:.,.,.	1/1:16:.,.,.	1/1:9:.,.,.	1/1:14:.,.,.	1/1:9:.,.,.	1/1:11:.,.,.	1/1:19:.,.,.	1/1:9:.,.,.	1/1:7:.,.,.	1/1:17:.,.,.	1/1:10:.,.,.	1/1:9:.,.,.	1/1:15:.,.,.	1/1:11:.,.,.	1/1:10:.,.,.	0/1:6:.,-6.59167,.	1/1:15:.,.,.	1/1:6:.,.,.	.:0:.,.,.	1/1:8:.,.,.	1/1:10:.,.,.	1/1:6:.,.,.	1/1:13:.,.,.	1/1:10:.,.,.	1/1:5:.,.,.	1/1:6:.,.,.	.:0:.,.,.	.:0:.,.,.	1/1:9:.,.,.	1/1:9:.,.,.
supercont1.1049	233864	2043	C	G	.	PASS	NS=57;AF=1.000:0.000;EFF=SYNONYMOUS_CODING(LOW||aGt|S657||AAEL014249|||AAEL014249-RA|3|1)	GT:DP:GL	0/1:8:.,-8.7889,.	0/0:10:.,.,.	0/0:12:.,.,.	0/1:10:.,-8.38619,.	.:6:.,.,.	0/0:12:.,.,.	0/0:6:.,.,.	0/0:11:.,.,.	0/0:18:.,.,.	0/0:17:.,.,.	0/0:9:.,.,.	0/0:6:.,.,.	0/0:13:.,.,.	0/0:9:.,.,.	0/1:14:.,-9.82719,.	.:9:.,.,.	0/0:13:.,.,.	0/0:6:.,.,.	0/0:17:.,.,.	0/0:8:.,.,.	0/0:8:.,.,.	0/0:6:.,.,.	0/0:9:.,.,.	0/0:9:.,.,.	0/0:7:.,.,.	0/0:10:.,.,.	0/0:16:.,.,.	0/0:10:.,.,.	0/0:10:.,.,.	0/0:8:.,.,.	0/0:16:.,.,.	0/0:8:.,.,.	0/0:10:.,.,.	0/0:19:.,.,.	0/0:9:.,.,.	0/0:19:.,.,.	0/1:11:.,-4.23339,.	0/0:12:.,.,.	0/0:21:.,.,.	0/1:9:.,-8.67756,.	0/1:8:.,-8.7889,.	0/1:21:.,-9.19849,.	0/0:12:.,.,.	0/0:10:.,.,.	1/1:17:.,.,.	0/0:17:.,.,.	0/0:10:.,.,.	0/1:8:.,-6.08633,.	0/0:16:.,.,.	0/0:6:.,.,.	.:0:.,.,.	0/0:8:.,.,.	0/0:11:.,.,.	0/0:6:.,.,.	0/0:15:.,.,.	0/0:11:.,.,.	0/0:5:.,.,.	0/0:7:.,.,.	.:0:.,.,.	.:0:.,.,.	0/0:10:.,.,.	0/0:9:.,.,.
supercont1.1049	233859	2043	A	G	.	PASS	NS=56;AF=0.000:1.000;EFF=SYNONYMOUS_CODING(LOW|SILENT|ggC/ggG|G655||AAEL014249|||AAEL014249-RA|3|1)	GT:DP:GL	1/1:8:.,.,.	1/1:10:.,.,.	1/1:12:.,.,.	1/1:10:.,.,.	1/1:6:.,.,.	1/1:12:.,.,.	1/1:6:.,.,.	1/1:11:.,.,.	1/1:18:.,.,.	1/1:17:.,.,.	1/1:9:.,.,.	1/1:6:.,.,.	1/1:13:.,.,.	1/1:9:.,.,.	1/1:14:.,.,.	1/1:9:.,.,.	1/1:13:.,.,.	.:6:.,.,.	0/1:17:.,-14.8484,.	1/1:8:.,.,.	1/1:8:.,.,.	1/1:6:.,.,.	1/1:9:.,.,.	1/1:9:.,.,.	1/1:7:.,.,.	.:10:.,.,.	1/1:16:.,.,.	1/1:10:.,.,.	0/1:10:.,-4.94602,.	0/1:8:.,-6.08633,.	0/1:16:.,-12.1727,.	1/1:8:.,.,.	1/1:10:.,.,.	0/1:19:.,-17.1021,.	1/1:9:.,.,.	1/1:19:.,.,.	1/1:11:.,.,.	1/1:12:.,.,.	1/1:21:.,.,.	1/1:9:.,.,.	1/1:8:.,.,.	1/1:21:.,.,.	1/1:12:.,.,.	1/1:10:.,.,.	1/1:17:.,.,.	1/1:17:.,.,.	1/1:10:.,.,.	1/1:8:.,.,.	1/1:16:.,.,.	1/1:6:.,.,.	.:0:.,.,.	.:8:.,.,.	1/1:11:.,.,.	1/1:6:.,.,.	1/1:15:.,.,.	1/1:11:.,.,.	1/1:5:.,.,.	1/1:7:.,.,.	.:0:.,.,.	.:0:.,.,.	1/1:10:.,.,.	1/1:9:.,.,.
supercont1.1049	233833	2043	C	T	.	PASS	NS=57;AF=0.886:0.114;EFF=NON_SYNONYMOUS_CODING(MODERATE|MISSENSE|Gcc/Tcc|A647S||AAEL014249|||AAEL014249-RA|3|1)	GT:DP:GL	0/0:8:.,.,.	0/0:10:.,.,.	0/0:12:.,.,.	0/0:10:.,.,.	0/0:6:.,.,.	0/0:12:.,.,.	0/0:6:.,.,.	0/0:11:.,.,.	0/0:18:.,.,.	0/0:17:.,.,.	0/0:9:.,.,.	0/0:6:.,.,.	0/0:13:.,.,.	0/0:9:.,.,.	0/0:14:.,.,.	0/0:9:.,.,.	0/0:13:.,.,.	.:6:.,.,.	0/1:17:.,-14.8484,.	0/1:8:.,-6.08633,.	0/0:8:.,.,.	0/0:6:.,.,.	0/0:9:.,.,.	0/0:9:.,.,.	0/0:7:.,.,.	0/0:10:.,.,.	0/0:16:.,.,.	0/0:10:.,.,.	0/0:10:.,.,.	0/1:8:.,-6.08633,.	0/1:16:.,-12.1727,.	.:8:.,.,.	1/1:10:.,.,.	0/0:19:.,.,.	0/0:9:.,.,.	0/0:19:.,.,.	0/0:11:.,.,.	0/1:12:.,-10.6512,.	0/1:21:.,-21.9246,.	0/0:9:.,.,.	0/0:8:.,.,.	0/0:21:.,.,.	1/1:12:.,.,.	0/1:10:.,-8.38619,.	0/0:17:.,.,.	1/1:17:.,.,.	0/0:10:.,.,.	0/0:8:.,.,.	0/0:16:.,.,.	0/0:6:.,.,.	.:0:.,.,.	0/0:8:.,.,.	0/0:11:.,.,.	0/0:6:.,.,.	0/0:15:.,.,.	0/0:11:.,.,.	0/0:5:.,.,.	0/0:7:.,.,.	.:0:.,.,.	.:0:.,.,.	0/0:10:.,.,.	0/0:9:.,.,.
supercont1.104	50170	2216	C	T	.	PASS	NS=58;AF=1.000:0.000;EFF=INTERGENIC(MODIFIER||||||||||1)	GT:DP:GL	0/0:12:.,.,.	.:0:.,.,.	0/0:18:.,.,.	0/0:13:.,.,.	0/0:15:.,.,.	0/0:10:.,.,.	0/0:6:.,.,.	0/0:8:.,.,.	0/0:9:.,.,.	0/0:13:.,.,.	0/0:10:.,.,.	0/0:8:.,.,.	0/0:10:.,.,.	0/0:12:.,.,.	0/0:8:.,.,.	0/0:12:.,.,.	0/0:13:.,.,.	0/0:12:.,.,.	0/0:12:.,.,.	0/0:9:.,.,.	0/0:14:.,.,.	0/0:7:.,.,.	0/0:17:.,.,.	0/0:8:.,.,.	0/0:13:.,.,.	0/0:11:.,.,.	0/0:10:.,.,.	0/0:10:.,.,.	0/0:20:.,.,.	0/0:10:.,.,.	0/0:13:.,.,.	0/0:13:.,.,.	0/0:10:.,.,.	0/0:13:.,.,.	.:7:.,.,.	0/0:16:.,.,.	0/0:8:.,.,.	.:0:.,.,.	0/0:13:.,.,.	0/1:13:.,-13.1063,.	0/1:9:.,-8.67756,.	0/0:13:.,.,.	0/1:16:.,-15.1299,.	0/0:9:.,.,.	0/0:15:.,.,.	0/0:13:.,.,.	0/0:8:.,.,.	0/0:8:.,.,.	0/0:8:.,.,.	.:0:.,.,.	0/0:10:.,.,.	0/0:6:.,.,.	0/0:6:.,.,.	0/1:9:.,-8.67756,.	0/0:10:.,.,.	0/0:9:.,.,.	0/0:11:.,.,.	0/0:11:.,.,.	0/0:8:.,.,.	0/0:7:.,.,.	0/0:12:.,.,.	0/0:8:.,.,.
supercont1.104	50340	2217	C	T	.	PASS	NS=59;AF=0.534:0.466;EFF=INTERGENIC(MODIFIER||||||||||1)	GT:DP:GL	1/1:14:.,.,.	.:0:.,.,.	0/1:16:.,-12.1727,.	0/1:13:.,-10.2875,.	1/1:15:.,.,.	1/1:12:.,.,.	1/1:7:.,.,.	0/1:9:.,-5.57228,.	0/1:11:.,-10.8951,.	0/0:13:.,.,.	1/1:12:.,.,.	1/1:9:.,.,.	1/1:10:.,.,.	1/1:12:.,.,.	0/1:8:.,-6.08633,.	0/1:12:.,-13.1833,.	0/1:13:.,-6.81536,.	0/0:13:.,.,.	0/0:14:.,.,.	0/1:10:.,-4.94602,.	0/0:17:.,.,.	0/0:8:.,.,.	0/0:16:.,.,.	0/1:8:.,-8.7889,.	0/0:12:.,.,.	0/0:13:.,.,.	0/0:14:.,.,.	0/1:10:.,-8.38619,.	0/1:20:.,-16.7724,.	0/0:10:.,.,.	0/0:17:.,.,.	0/0:13:.,.,.	0/0:11:.,.,.	0/0:13:.,.,.	1/1:5:.,.,.	0/0:17:.,.,.	1/1:9:.,.,.	0/1:5:.,-4.19309,.	1/1:15:.,.,.	1/1:6:.,.,.	0/0:5:.,.,.	1/1:13:.,.,.	1/1:8:.,.,.	1/1:10:.,.,.	0/1:17:.,-11.6908,.	1/1:13:.,.,.	0/1:8:.,-8.7889,.	0/0:7:.,.,.	0/1:8:.,-6.08633,.	.:0:.,.,.	1/1:12:.,.,.	0/1:7:.,-6.44833,.	0/1:9:.,-5.57228,.	0/0:5:.,.,.	0/0:10:.,.,.	0/1:11:.,-10.8951,.	0/0:12:.,.,.	0/1:11:.,-10.8951,.	0/0:8:.,.,.	.:8:.,.,.	0/1:14:.,-6.13233,.	0/1:8:.,-6.08633,.
supercont1.104	93079	2258	C	T	.	PASS	NS=53;AF=1.000:0.000;EFF=INTERGENIC(MODIFIER||||||||||1)	GT:DP:GL	0/0:14:.,.,.	0/0:5:.,.,.	0/0:12:.,.,.	0/0:16:.,.,.	0/0:7:.,.,.	0/0:17:.,.,.	0/0:8:.,.,.	0/1:8:.,-6.08633,.	0/0:9:.,.,.	0/1:14:.,-15.3806,.	.:0:.,.,.	0/0:7:.,.,.	.:5:.,.,.	0/0:10:.,.,.	0/0:8:.,.,.	0/0:6:.,.,.	0/0:12:.,.,.	0/0:12:.,.,.	0/0:10:.,.,.	0/0:14:.,.,.	0/0:10:.,.,.	0/0:12:.,.,.	0/0:9:.,.,.	0/0:6:.,.,.	0/0:10:.,.,.	0/0:9:.,.,.	0/0:10:.,.,.	0/0:14:.,.,.	0/0:5:.,.,.	.:0:.,.,.	0/0:13:.,.,.	0/0:16:.,.,.	0/0:8:.,.,.	0/0:6:.,.,.	.:0:.,.,.	0/0:11:.,.,.	0/0:8:.,.,.	.:0:.,.,.	.:0:.,.,.	0/0:8:.,.,.	.:0:.,.,.	0/0:7:.,.,.	0/0:6:.,.,.	0/0:11:.,.,.	0/0:14:.,.,.	0/0:10:.,.,.	0/0:7:.,.,.	.:0:.,.,.	0/0:6:.,.,.	0/0:5:.,.,.	0/0:9:.,.,.	0/0:5:.,.,.	0/0:7:.,.,.	0/0:8:.,.,.	0/0:8:.,.,.	0/0:7:.,.,.	0/0:6:.,.,.	.:0:.,.,.	0/0:5:.,.,.	0/0:10:.,.,.	0/0:11:.,.,.	0/0:6:.,.,.
supercont1.104	93082	2258	A	T	.	PASS	NS=51;AF=0.794:0.206;EFF=INTERGENIC(MODIFIER||||||||||1)	GT:DP:GL	0/1:14:.,-12.8967,.	1/1:5:.,.,.	0/0:12:.,.,.	0/1:16:.,-15.1299,.	0/0:7:.,.,.	0/1:17:.,-14.8484,.	0/0:8:.,.,.	0/0:8:.,.,.	0/0:9:.,.,.	0/0:14:.,.,.	.:0:.,.,.	1/1:7:.,.,.	0/0:5:.,.,.	0/1:10:.,-8.38619,.	1/1:8:.,.,.	0/0:6:.,.,.	0/0:12:.,.,.	0/0:12:.,.,.	0/1:10:.,-4.94602,.	0/1:14:.,-6.13233,.	0/0:10:.,.,.	0/1:12:.,-13.1833,.	0/0:9:.,.,.	.:6:.,.,.	0/1:10:.,-4.94602,.	0/1:9:.,-5.57228,.	0/1:10:.,-10.9861,.	0/0:14:.,.,.	0/0:5:.,.,.	.:0:.,.,.	0/0:13:.,.,.	0/0:16:.,.,.	0/0:8:.,.,.	0/0:6:.,.,.	.:0:.,.,.	0/1:11:.,-4.23339,.	0/0:8:.,.,.	.:0:.,.,.	.:0:.,.,.	0/0:8:.,.,.	.:0:.,.,.	0/0:7:.,.,.	0/0:6:.,.,.	0/0:11:.,.,.	0/1:14:.,-15.3806,.	0/0:10:.,.,.	0/0:7:.,.,.	.:0:.,.,.	.:6:.,.,.	0/1:5:.,-4.19309,.	0/1:9:.,-8.67756,.	0/1:5:.,-4.19309,.	.:7:.,.,.	0/0:8:.,.,.	0/0:8:.,.,.	0/0:7:.,.,.	0/0:6:.,.,.	.:0:.,.,.	0/0:5:.,.,.	0/0:10:.,.,.	0/0:11:.,.,.	0/0:6:.,.,.
supercont1.104	93095	2258	A	T	.	PASS	NS=52;AF=1.000:0.000;EFF=INTERGENIC(MODIFIER||||||||||1)	GT:DP:GL	0/0:14:.,.,.	0/0:5:.,.,.	0/0:12:.,.,.	0/0:16:.,.,.	0/0:7:.,.,.	0/0:17:.,.,.	0/0:8:.,.,.	0/0:8:.,.,.	0/0:9:.,.,.	0/0:14:.,.,.	.:0:.,.,.	0/0:7:.,.,.	0/0:5:.,.,.	0/0:10:.,.,.	0/0:8:.,.,.	0/0:6:.,.,.	0/0:12:.,.,.	0/1:12:.,-7.42971,.	0/0:10:.,.,.	0/0:14:.,.,.	0/0:10:.,.,.	0/0:12:.,.,.	0/1:9:.,-8.67756,.	0/0:6:.,.,.	0/0:10:.,.,.	0/0:9:.,.,.	0/0:10:.,.,.	0/0:14:.,.,.	0/1:5:.,-4.19309,.	.:0:.,.,.	0/0:13:.,.,.	0/1:16:.,-15.1299,.	0/0:8:.,.,.	.:6:.,.,.	.:0:.,.,.	0/0:11:.,.,.	0/0:8:.,.,.	.:0:.,.,.	.:0:.,.,.	0/0:8:.,.,.	.:0:.,.,.	0/0:7:.,.,.	0/0:6:.,.,.	0/0:11:.,.,.	0/0:14:.,.,.	0/0:10:.,.,.	0/0:7:.,.,.	.:0:.,.,.	0/0:6:.,.,.	0/0:5:.,.,.	0/0:9:.,.,.	0/0:5:.,.,.	0/0:7:.,.,.	0/0:8:.,.,.	.:8:.,.,.	0/0:7:.,.,.	0/0:6:.,.,.	.:0:.,.,.	0/0:5:.,.,.	0/1:10:.,-8.38619,.	0/0:11:.,.,.	0/0:6:.,.,.
supercont1.104	93117	2258	A	C	.	PASS	NS=51;AF=0.196:0.804;EFF=INTERGENIC(MODIFIER||||||||||1)	GT:DP:GL	0/1:14:.,-12.8967,.	0/0:5:.,.,.	1/1:12:.,.,.	0/1:16:.,-15.1299,.	1/1:7:.,.,.	1/1:17:.,.,.	1/1:8:.,.,.	1/1:8:.,.,.	1/1:9:.,.,.	1/1:14:.,.,.	.:0:.,.,.	0/0:7:.,.,.	1/1:5:.,.,.	0/1:10:.,-8.38619,.	0/0:8:.,.,.	1/1:6:.,.,.	1/1:12:.,.,.	1/1:12:.,.,.	0/1:10:.,-4.94602,.	0/1:14:.,-6.13233,.	1/1:10:.,.,.	0/1:12:.,-13.1833,.	1/1:9:.,.,.	.:6:.,.,.	0/1:10:.,-4.94602,.	0/1:9:.,-5.57228,.	0/1:10:.,-10.9861,.	1/1:14:.,.,.	1/1:5:.,.,.	.:0:.,.,.	1/1:13:.,.,.	1/1:16:.,.,.	1/1:8:.,.,.	1/1:6:.,.,.	.:0:.,.,.	0/1:11:.,-4.23339,.	1/1:8:.,.,.	.:0:.,.,.	.:0:.,.,.	1/1:8:.,.,.	.:0:.,.,.	1/1:7:.,.,.	1/1:6:.,.,.	1/1:11:.,.,.	0/1:14:.,-15.3806,.	1/1:10:.,.,.	1/1:7:.,.,.	.:0:.,.,.	.:6:.,.,.	0/1:5:.,-4.19309,.	0/1:9:.,-8.67756,.	0/1:5:.,-4.19309,.	.:7:.,.,.	1/1:8:.,.,.	1/1:8:.,.,.	1/1:7:.,.,.	1/1:6:.,.,.	.:0:.,.,.	1/1:5:.,.,.	1/1:10:.,.,.	1/1:11:.,.,.	1/1:6:.,.,.
supercont1.104	118576	2069	A	G	.	PASS	NS=56;AF=1.000:0.000;EFF=INTERGENIC(MODIFIER||||||||||1),UPSTREAM(MODIFIER||412|||AAEL003989|||AAEL003989-RA||1)	GT:DP:GL	0/0:19:.,.,.	0/0:15:.,.,.	0/0:9:.,.,.	0/0:13:.,.,.	0/0:7:.,.,.	0/0:10:.,.,.	0/0:17:.,.,.	0/0:15:.,.,.	0/0:11:.,.,.	0/0:13:.,.,.	0/0:18:.,.,.	0/0:5:.,.,.	0/0:6:.,.,.	0/0:10:.,.,.	0/0:13:.,.,.	0/0:8:.,.,.	0/0:17:.,.,.	0/1:15:.,-15.3139,.	0/0:16:.,.,.	.:6:.,.,.	0/0:13:.,.,.	0/0:13:.,.,.	0/0:20:.,.,.	0/0:8:.,.,.	0/1:5:.,-4.19309,.	0/1:5:.,-4.19309,.	.:8:.,.,.	0/0:14:.,.,.	0/0:10:.,.,.	1/1:8:.,.,.	1/1:9:.,.,.	0/0:13:.,.,.	.:0:.,.,.	.:0:.,.,.	0/0:6:.,.,.	0/0:18:.,.,.	0/0:8:.,.,.	0/0:10:.,.,.	0/0:26:.,.,.	0/1:20:.,-13.5526,.	0/0:5:.,.,.	0/1:19:.,-17.1021,.	0/0:12:.,.,.	.:14:.,.,.	0/0:24:.,.,.	0/0:14:.,.,.	0/0:10:.,.,.	0/0:14:.,.,.	0/0:10:.,.,.	.:0:.,.,.	0/0:6:.,.,.	0/0:6:.,.,.	0/0:12:.,.,.	0/0:8:.,.,.	0/0:14:.,.,.	0/0:9:.,.,.	0/0:11:.,.,.	0/0:13:.,.,.	0/0:13:.,.,.	0/0:5:.,.,.	0/0:10:.,.,.	0/0:8:.,.,.
supercont1.104	118554	2069	A	G	.	PASS	NS=59;AF=0.000:1.000;EFF=INTERGENIC(MODIFIER||||||||||1),UPSTREAM(MODIFIER||434|||AAEL003989|||AAEL003989-RA||1)	GT:DP:GL	1/1:19:.,.,.	1/1:15:.,.,.	1/1:9:.,.,.	1/1:13:.,.,.	1/1:7:.,.,.	0/1:10:.,-4.94602,.	1/1:17:.,.,.	1/1:15:.,.,.	1/1:11:.,.,.	1/1:13:.,.,.	1/1:18:.,.,.	1/1:5:.,.,.	1/1:6:.,.,.	1/1:10:.,.,.	1/1:13:.,.,.	1/1:8:.,.,.	1/1:17:.,.,.	1/1:15:.,.,.	1/1:16:.,.,.	1/1:6:.,.,.	1/1:13:.,.,.	1/1:13:.,.,.	1/1:20:.,.,.	1/1:8:.,.,.	1/1:5:.,.,.	1/1:5:.,.,.	1/1:8:.,.,.	1/1:14:.,.,.	1/1:10:.,.,.	1/1:8:.,.,.	1/1:9:.,.,.	1/1:13:.,.,.	.:0:.,.,.	.:0:.,.,.	1/1:6:.,.,.	1/1:18:.,.,.	1/1:8:.,.,.	1/1:10:.,.,.	1/1:26:.,.,.	1/1:20:.,.,.	1/1:5:.,.,.	1/1:19:.,.,.	1/1:12:.,.,.	1/1:14:.,.,.	1/1:24:.,.,.	1/1:14:.,.,.	1/1:10:.,.,.	1/1:14:.,.,.	1/1:10:.,.,.	.:0:.,.,.	1/1:6:.,.,.	1/1:6:.,.,.	1/1:12:.,.,.	1/1:8:.,.,.	1/1:14:.,.,.	1/1:9:.,.,.	1/1:11:.,.,.	1/1:13:.,.,.	1/1:13:.,.,.	1/1:5:.,.,.	1/1:10:.,.,.	1/1:8:.,.,.
supercont1.104	201710	2131	C	G	.	PASS	NS=55;AF=1.000:0.000;EFF=INTRON(MODIFIER|||||AAEL003986|||AAEL003986-RA|1|1),INTRON(MODIFIER|||||AAEL003986|||AAEL003986-RB|2|1),INTRON(MODIFIER|||||AAEL003986|||AAEL003986-RC|3|1),INTRON(MODIFIER|||||AAEL003986|||AAEL003986-RD|2|1),INTRON(MODIFIER|||||AAEL003986|||AAEL003986-RE|2|1)	GT:DP:GL	0/0:7:.,.,.	0/0:7:.,.,.	0/0:12:.,.,.	0/0:12:.,.,.	0/0:11:.,.,.	0/0:10:.,.,.	0/0:6:.,.,.	0/0:10:.,.,.	0/0:11:.,.,.	0/0:11:.,.,.	0/0:6:.,.,.	0/0:5:.,.,.	0/0:9:.,.,.	0/0:5:.,.,.	.:0:.,.,.	0/0:8:.,.,.	0/0:18:.,.,.	0/0:11:.,.,.	0/0:14:.,.,.	0/0:9:.,.,.	0/0:14:.,.,.	0/0:9:.,.,.	0/0:10:.,.,.	0/0:6:.,.,.	0/0:8:.,.,.	0/0:8:.,.,.	0/0:6:.,.,.	0/0:11:.,.,.	0/0:6:.,.,.	0/0:5:.,.,.	0/0:16:.,.,.	0/0:13:.,.,.	0/0:8:.,.,.	0/0:16:.,.,.	.:0:.,.,.	0/0:14:.,.,.	0/0:8:.,.,.	0/0:8:.,.,.	0/0:13:.,.,.	0/1:15:.,-15.3139,.	.:0:.,.,.	.:11:.,.,.	0/0:9:.,.,.	0/1:11:.,-10.8951,.	0/0:7:.,.,.	.:0:.,.,.	0/0:14:.,.,.	0/0:11:.,.,.	.:0:.,.,.	0/0:5:.,.,.	0/0:10:.,.,.	0/0:6:.,.,.	0/0:9:.,.,.	0/0:12:.,.,.	0/0:8:.,.,.	0/0:11:.,.,.	0/0:11:.,.,.	0/0:10:.,.,.	0/0:11:.,.,.	.:0:.,.,.	0/0:9:.,.,.	0/0:7:.,.,.
supercont1.104	201691	2131	A	G	.	PASS	NS=47;AF=0.404:0.596;EFF=INTRON(MODIFIER|||||AAEL003986|||AAEL003986-RA|1|1),INTRON(MODIFIER|||||AAEL003986|||AAEL003986-RB|2|1),INTRON(MODIFIER|||||AAEL003986|||AAEL003986-RC|3|1),INTRON(MODIFIER|||||AAEL003986|||AAEL003986-RD|2|1),INTRON(MODIFIER|||||AAEL003986|||AAEL003986-RE|2|1)	GT:DP:GL	0/0:7:.,.,.	1/1:7:.,.,.	0/1:12:.,-10.6512,.	0/0:12:.,.,.	0/1:11:.,-10.8951,.	1/1:10:.,.,.	1/1:6:.,.,.	0/1:10:.,-4.94602,.	1/1:11:.,.,.	0/1:11:.,-4.23339,.	1/1:6:.,.,.	1/1:5:.,.,.	0/0:9:.,.,.	0/0:5:.,.,.	.:0:.,.,.	.:8:.,.,.	0/1:18:.,-14.4842,.	0/1:11:.,-10.8951,.	1/1:14:.,.,.	0/1:9:.,-8.67756,.	0/1:14:.,-9.82719,.	0/1:9:.,-8.67756,.	.:10:.,.,.	.:6:.,.,.	.:8:.,.,.	0/1:8:.,-6.08633,.	.:6:.,.,.	1/1:11:.,.,.	0/1:6:.,-6.59167,.	0/0:5:.,.,.	0/0:16:.,.,.	0/1:13:.,-13.1063,.	.:8:.,.,.	1/1:16:.,.,.	.:0:.,.,.	0/1:14:.,-12.8967,.	.:8:.,.,.	0/1:8:.,-6.08633,.	0/1:13:.,-6.81536,.	1/1:15:.,.,.	.:0:.,.,.	1/1:11:.,.,.	0/0:9:.,.,.	1/1:11:.,.,.	0/1:7:.,-6.44833,.	.:0:.,.,.	0/0:14:.,.,.	0/1:11:.,-10.8951,.	.:0:.,.,.	1/1:5:.,.,.	.:10:.,.,.	0/1:6:.,-6.59167,.	0/1:9:.,-5.57228,.	.:12:.,.,.	0/1:8:.,-8.7889,.	0/1:11:.,-10.8951,.	1/1:11:.,.,.	1/1:10:.,.,.	0/1:11:.,-10.8951,.	.:0:.,.,.	1/1:9:.,.,.	1/1:7:.,.,.
supercont1.104	263175	2187	C	T	.	PASS	NS=61;AF=0.000:1.000;EFF=INTERGENIC(MODIFIER||||||||||1)	GT:DP:GL	1/1:16:.,.,.	1/1:24:.,.,.	1/1:49:.,.,.	1/1:23:.,.,.	1/1:24:.,.,.	1/1:54:.,.,.	1/1:22:.,.,.	1/1:28:.,.,.	1/1:22:.,.,.	1/1:29:.,.,.	1/1:18:.,.,.	1/1:17:.,.,.	1/1:28:.,.,.	1/1:23:.,.,.	1/1:17:.,.,.	1/1:33:.,.,.	1/1:68:.,.,.	1/1:16:.,.,.	1/1:12:.,.,.	1/1:38:.,.,.	1/1:11:.,.,.	1/1:10:.,.,.	1/1:31:.,.,.	1/1:8:.,.,.	1/1:10:.,.,.	1/1:11:.,.,.	1/1:19:.,.,.	1/1:7:.,.,.	1/1:16:.,.,.	1/1:8:.,.,.	1/1:14:.,.,.	1/1:10:.,.,.	1/1:27:.,.,.	1/1:35:.,.,.	1/1:9:.,.,.	1/1:41:.,.,.	1/1:15:.,.,.	0/1:9:.,-5.57228,.	1/1:19:.,.,.	1/1:34:.,.,.	1/1:33:.,.,.	1/1:25:.,.,.	1/1:22:.,.,.	1/1:28:.,.,.	.:0:.,.,.	1/1:15:.,.,.	1/1:17:.,.,.	1/1:26:.,.,.	1/1:24:.,.,.	1/1:16:.,.,.	1/1:20:.,.,.	1/1:18:.,.,.	1/1:12:.,.,.	1/1:10:.,.,.	1/1:33:.,.,.	1/1:26:.,.,.	1/1:38:.,.,.	1/1:10:.,.,.	1/1:12:.,.,.	1/1:7:.,.,.	1/1:8:.,.,.	1/1:5:.,.,.
supercont1.104	263346	2188	C	T	.	PASS	NS=56;AF=1.000:0.000;EFF=INTERGENIC(MODIFIER||||||||||1)	GT:DP:GL	0/0:14:.,.,.	0/0:23:.,.,.	0/0:45:.,.,.	0/0:20:.,.,.	0/0:26:.,.,.	0/0:53:.,.,.	0/0:22:.,.,.	0/0:25:.,.,.	0/0:20:.,.,.	0/0:27:.,.,.	0/0:18:.,.,.	0/0:15:.,.,.	0/0:27:.,.,.	0/0:23:.,.,.	0/0:15:.,.,.	0/0:30:.,.,.	0/0:64:.,.,.	0/0:14:.,.,.	0/0:11:.,.,.	0/0:36:.,.,.	0/0:11:.,.,.	0/0:11:.,.,.	0/0:26:.,.,.	0/0:10:.,.,.	0/0:10:.,.,.	0/0:10:.,.,.	0/0:18:.,.,.	0/0:7:.,.,.	0/0:14:.,.,.	0/0:6:.,.,.	0/0:11:.,.,.	0/0:10:.,.,.	0/0:22:.,.,.	0/0:32:.,.,.	0/0:12:.,.,.	0/0:42:.,.,.	0/1:17:.,-11.6908,.	0/0:8:.,.,.	0/1:28:.,-8.0551,.	0/0:43:.,.,.	0/0:31:.,.,.	0/0:27:.,.,.	0/0:28:.,.,.	0/0:30:.,.,.	0/0:5:.,.,.	0/0:18:.,.,.	0/0:23:.,.,.	0/0:27:.,.,.	0/0:27:.,.,.	.:19:.,.,.	.:25:.,.,.	.:16:.,.,.	.:13:.,.,.	0/0:14:.,.,.	0/0:36:.,.,.	0/0:26:.,.,.	0/0:41:.,.,.	.:12:.,.,.	0/0:12:.,.,.	0/0:7:.,.,.	0/0:8:.,.,.	.:0:.,.,.
supercont1.104	263306	2188	C	T	.	PASS	NS=60;AF=1.000:0.000;EFF=INTERGENIC(MODIFIER||||||||||1)	GT:DP:GL	0/0:14:.,.,.	0/0:23:.,.,.	0/0:45:.,.,.	0/0:20:.,.,.	0/0:26:.,.,.	0/0:53:.,.,.	0/0:22:.,.,.	0/0:25:.,.,.	0/0:20:.,.,.	0/0:27:.,.,.	0/0:18:.,.,.	0/0:15:.,.,.	0/0:27:.,.,.	0/0:23:.,.,.	0/0:15:.,.,.	0/0:30:.,.,.	0/0:64:.,.,.	0/0:14:.,.,.	0/0:11:.,.,.	0/0:36:.,.,.	0/0:11:.,.,.	0/0:11:.,.,.	0/0:26:.,.,.	0/0:10:.,.,.	0/0:10:.,.,.	0/0:10:.,.,.	0/0:18:.,.,.	0/0:7:.,.,.	0/0:14:.,.,.	0/0:6:.,.,.	0/0:11:.,.,.	0/0:10:.,.,.	0/0:22:.,.,.	0/0:32:.,.,.	0/0:12:.,.,.	0/0:42:.,.,.	0/0:17:.,.,.	0/0:8:.,.,.	0/0:28:.,.,.	0/0:43:.,.,.	0/0:31:.,.,.	0/0:27:.,.,.	0/0:28:.,.,.	0/0:30:.,.,.	0/0:5:.,.,.	0/0:18:.,.,.	0/0:23:.,.,.	0/0:27:.,.,.	0/0:27:.,.,.	0/0:19:.,.,.	0/0:25:.,.,.	0/0:16:.,.,.	.:13:.,.,.	0/0:14:.,.,.	0/0:36:.,.,.	0/1:26:.,-23.5516,.	0/0:41:.,.,.	0/0:12:.,.,.	0/0:12:.,.,.	0/0:7:.,.,.	0/0:8:.,.,.	.:0:.,.,.
supercont1.104	263304	2188	C	T	.	PASS	NS=61;AF=1.000:0.000;EFF=INTERGENIC(MODIFIER||||||||||1)	GT:DP:GL	0/0:14:.,.,.	0/0:23:.,.,.	0/0:45:.,.,.	0/0:20:.,.,.	0/0:26:.,.,.	0/0:53:.,.,.	0/0:22:.,.,.	0/0:25:.,.,.	0/0:20:.,.,.	0/0:27:.,.,.	0/0:18:.,.,.	0/0:15:.,.,.	0/0:27:.,.,.	0/0:23:.,.,.	0/0:15:.,.,.	0/0:30:.,.,.	0/0:64:.,.,.	0/0:14:.,.,.	0/0:11:.,.,.	0/0:36:.,.,.	0/0:11:.,.,.	0/0:11:.,.,.	0/0:26:.,.,.	0/0:10:.,.,.	0/0:10:.,.,.	0/0:10:.,.,.	0/0:18:.,.,.	0/0:7:.,.,.	0/0:14:.,.,.	0/0:6:.,.,.	0/0:11:.,.,.	0/0:10:.,.,.	0/0:22:.,.,.	0/0:32:.,.,.	0/0:12:.,.,.	0/0:42:.,.,.	0/0:17:.,.,.	0/1:8:.,-6.08633,.	0/0:28:.,.,.	0/0:43:.,.,.	0/0:31:.,.,.	0/0:27:.,.,.	0/0:28:.,.,.	0/0:30:.,.,.	0/0:5:.,.,.	0/0:18:.,.,.	0/0:23:.,.,.	0/0:27:.,.,.	0/0:27:.,.,.	0/0:19:.,.,.	0/0:25:.,.,.	0/0:16:.,.,.	0/0:13:.,.,.	0/0:14:.,.,.	0/0:36:.,.,.	0/0:26:.,.,.	0/0:41:.,.,.	0/0:12:.,.,.	0/0:12:.,.,.	0/0:7:.,.,.	0/0:8:.,.,.	.:0:.,.,.
supercont1.104	557196	2221	C	T	.	PASS	NS=55;AF=0.491:0.509;EFF=INTERGENIC(MODIFIER||||||||||1)	GT:DP:GL	0/0:15:.,.,.	1/1:8:.,.,.	0/1:12:.,-13.1833,.	0/0:6:.,.,.	0/1:15:.,-15.3139,.	0/1:23:.,-24.126,.	1/1:6:.,.,.	1/1:7:.,.,.	1/1:15:.,.,.	1/1:13:.,.,.	1/1:9:.,.,.	1/1:13:.,.,.	1/1:5:.,.,.	0/0:12:.,.,.	0/0:16:.,.,.	.:7:.,.,.	0/1:13:.,-10.2875,.	0/1:11:.,-10.8951,.	0/1:23:.,-15.4132,.	0/1:14:.,-6.13233,.	0/1:9:.,-5.57228,.	0/1:12:.,-10.6512,.	0/0:8:.,.,.	.:7:.,.,.	0/1:13:.,-13.1063,.	0/1:14:.,-15.3806,.	0/1:10:.,-8.38619,.	1/1:11:.,.,.	0/1:18:.,-14.4842,.	0/0:14:.,.,.	0/0:10:.,.,.	0/1:13:.,-10.2875,.	0/0:7:.,.,.	1/1:10:.,.,.	.:0:.,.,.	0/1:20:.,-13.5526,.	0/0:13:.,.,.	0/0:5:.,.,.	0/0:8:.,.,.	1/1:7:.,.,.	0/0:6:.,.,.	1/1:8:.,.,.	.:0:.,.,.	1/1:7:.,.,.	0/0:9:.,.,.	0/1:19:.,-14.0492,.	.:0:.,.,.	0/1:9:.,-8.67756,.	0/0:13:.,.,.	0/1:8:.,-8.7889,.	0/1:9:.,-5.57228,.	.:0:.,.,.	.:0:.,.,.	0/1:13:.,-10.2875,.	0/1:14:.,-15.3806,.	1/1:5:.,.,.	0/1:17:.,-14.8484,.	0/1:16:.,-4.60291,.	0/1:11:.,-7.96026,.	0/1:13:.,-10.2875,.	1/1:10:.,.,.	0/1:10:.,-4.94602,.
supercont1.104	557415	2222	G	T	.	PASS	NS=55;AF=0.000:1.000;EFF=INTERGENIC(MODIFIER||||||||||1)	GT:DP:GL	1/1:8:.,.,.	1/1:12:.,.,.	1/1:8:.,.,.	1/1:7:.,.,.	1/1:8:.,.,.	1/1:24:.,.,.	1/1:7:.,.,.	0/1:13:.,-13.1063,.	1/1:16:.,.,.	0/1:26:.,-23.5516,.	1/1:9:.,.,.	1/1:13:.,.,.	0/1:17:.,-17.5189,.	1/1:5:.,.,.	1/1:17:.,.,.	.:0:.,.,.	1/1:9:.,.,.	1/1:11:.,.,.	1/1:23:.,.,.	1/1:15:.,.,.	.:0:.,.,.	1/1:7:.,.,.	.:0:.,.,.	1/1:8:.,.,.	1/1:14:.,.,.	1/1:14:.,.,.	1/1:11:.,.,.	1/1:11:.,.,.	1/1:7:.,.,.	1/1:12:.,.,.	1/1:9:.,.,.	1/1:5:.,.,.	1/1:8:.,.,.	1/1:12:.,.,.	1/1:5:.,.,.	1/1:19:.,.,.	1/1:6:.,.,.	1/1:8:.,.,.	1/1:5:.,.,.	1/1:12:.,.,.	.:0:.,.,.	1/1:13:.,.,.	1/1:12:.,.,.	1/1:10:.,.,.	1/1:13:.,.,.	1/1:20:.,.,.	.:0:.,.,.	1/1:5:.,.,.	1/1:15:.,.,.	1/1:8:.,.,.	1/1:7:.,.,.	.:0:.,.,.	1/1:11:.,.,.	1/1:8:.,.,.	1/1:7:.,.,.	1/1:10:.,.,.	1/1:17:.,.,.	1/1:20:.,.,.	.:0:.,.,.	1/1:14:.,.,.	1/1:11:.,.,.	1/1:11:.,.,.
supercont1.104	557400	2222	C	T	.	PASS	NS=55;AF=1.000:0.000;EFF=INTERGENIC(MODIFIER||||||||||1)	GT:DP:GL	0/0:8:.,.,.	0/0:12:.,.,.	0/0:8:.,.,.	0/0:7:.,.,.	0/0:8:.,.,.	0/0:24:.,.,.	0/0:7:.,.,.	0/0:13:.,.,.	0/0:16:.,.,.	0/0:26:.,.,.	0/0:9:.,.,.	0/0:13:.,.,.	0/0:17:.,.,.	0/0:5:.,.,.	0/0:17:.,.,.	.:0:.,.,.	0/0:9:.,.,.	0/0:11:.,.,.	0/0:23:.,.,.	0/0:15:.,.,.	.:0:.,.,.	0/0:7:.,.,.	.:0:.,.,.	0/1:8:.,-6.08633,.	0/0:14:.,.,.	0/0:14:.,.,.	0/0:11:.,.,.	0/0:11:.,.,.	0/0:7:.,.,.	0/0:12:.,.,.	0/0:9:.,.,.	0/0:5:.,.,.	0/0:8:.,.,.	0/0:12:.,.,.	0/0:5:.,.,.	0/0:19:.,.,.	0/0:6:.,.,.	0/0:8:.,.,.	0/0:5:.,.,.	0/0:12:.,.,.	.:0:.,.,.	0/0:13:.,.,.	0/0:12:.,.,.	0/0:10:.,.,.	0/0:13:.,.,.	0/0:20:.,.,.	.:0:.,.,.	0/0:5:.,.,.	0/0:15:.,.,.	0/0:8:.,.,.	0/0:7:.,.,.	.:0:.,.,.	0/0:11:.,.,.	0/0:8:.,.,.	0/0:7:.,.,.	0/0:10:.,.,.	0/0:17:.,.,.	0/0:20:.,.,.	.:0:.,.,.	0/0:14:.,.,.	0/0:11:.,.,.	0/0:11:.,.,.
supercont1.104	557399	2222	A	T	.	PASS	NS=55;AF=0.000:1.000;EFF=INTERGENIC(MODIFIER||||||||||1)	GT:DP:GL	1/1:8:.,.,.	1/1:12:.,.,.	1/1:8:.,.,.	1/1:7:.,.,.	1/1:8:.,.,.	1/1:24:.,.,.	1/1:7:.,.,.	1/1:13:.,.,.	1/1:16:.,.,.	1/1:26:.,.,.	1/1:9:.,.,.	1/1:13:.,.,.	1/1:17:.,.,.	1/1:5:.,.,.	1/1:17:.,.,.	.:0:.,.,.	1/1:9:.,.,.	1/1:11:.,.,.	1/1:23:.,.,.	1/1:15:.,.,.	.:0:.,.,.	1/1:7:.,.,.	.:0:.,.,.	0/1:8:.,-6.08633,.	1/1:14:.,.,.	1/1:14:.,.,.	1/1:11:.,.,.	1/1:11:.,.,.	1/1:7:.,.,.	1/1:12:.,.,.	1/1:9:.,.,.	1/1:5:.,.,.	1/1:8:.,.,.	1/1:12:.,.,.	1/1:5:.,.,.	1/1:19:.,.,.	1/1:6:.,.,.	1/1:8:.,.,.	1/1:5:.,.,.	1/1:12:.,.,.	.:0:.,.,.	1/1:13:.,.,.	1/1:12:.,.,.	1/1:10:.,.,.	1/1:13:.,.,.	1/1:20:.,.,.	.:0:.,.,.	1/1:5:.,.,.	1/1:15:.,.,.	1/1:8:.,.,.	1/1:7:.,.,.	.:0:.,.,.	1/1:11:.,.,.	1/1:8:.,.,.	1/1:7:.,.,.	1/1:10:.,.,.	1/1:17:.,.,.	1/1:20:.,.,.	.:0:.,.,.	1/1:14:.,.,.	1/1:11:.,.,.	1/1:11:.,.,.
supercont1.104	913203	2254	C	T	.	PASS	NS=52;AF=1.000:0.000;EFF=INTERGENIC(MODIFIER||||||||||1)	GT:DP:GL	1/1:8:.,.,.	.:0:.,.,.	0/0:15:.,.,.	0/0:5:.,.,.	0/0:12:.,.,.	0/1:10:.,-8.38619,.	0/0:7:.,.,.	0/0:5:.,.,.	0/0:11:.,.,.	0/0:5:.,.,.	0/0:7:.,.,.	0/0:6:.,.,.	.:0:.,.,.	0/0:7:.,.,.	.:0:.,.,.	.:6:.,.,.	0/0:11:.,.,.	0/0:6:.,.,.	0/0:15:.,.,.	0/0:11:.,.,.	0/0:11:.,.,.	0/0:5:.,.,.	0/0:18:.,.,.	0/0:7:.,.,.	0/0:11:.,.,.	0/0:13:.,.,.	0/0:10:.,.,.	0/0:7:.,.,.	0/0:15:.,.,.	0/0:12:.,.,.	0/0:11:.,.,.	0/0:9:.,.,.	0/0:21:.,.,.	0/0:9:.,.,.	0/0:8:.,.,.	0/0:12:.,.,.	0/0:10:.,.,.	0/0:10:.,.,.	0/0:20:.,.,.	0/0:10:.,.,.	0/0:5:.,.,.	0/0:5:.,.,.	0/0:10:.,.,.	0/0:15:.,.,.	0/0:5:.,.,.	0/0:5:.,.,.	0/0:5:.,.,.	.:0:.,.,.	0/0:13:.,.,.	0/0:5:.,.,.	.:0:.,.,.	0/0:5:.,.,.	0/0:9:.,.,.	0/0:8:.,.,.	0/0:5:.,.,.	.:0:.,.,.	0/0:11:.,.,.	0/0:5:.,.,.	.:0:.,.,.	0/0:8:.,.,.	.:0:.,.,.	.:0:.,.,.
supercont1.104	1657853	2108	A	T	.	PASS	NS=57;AF=0.000:1.000;EFF=INTERGENIC(MODIFIER||||||||||1)	GT:DP:GL	1/1:21:.,.,.	1/1:7:.,.,.	1/1:11:.,.,.	1/1:14:.,.,.	1/1:8:.,.,.	1/1:20:.,.,.	1/1:8:.,.,.	1/1:8:.,.,.	1/1:10:.,.,.	1/1:16:.,.,.	1/1:12:.,.,.	1/1:5:.,.,.	.:0:.,.,.	1/1:5:.,.,.	.:0:.,.,.	1/1:15:.,.,.	1/1:14:.,.,.	1/1:14:.,.,.	1/1:11:.,.,.	1/1:13:.,.,.	1/1:15:.,.,.	1/1:9:.,.,.	1/1:10:.,.,.	1/1:8:.,.,.	1/1:27:.,.,.	1/1:7:.,.,.	1/1:16:.,.,.	1/1:10:.,.,.	1/1:8:.,.,.	1/1:9:.,.,.	1/1:17:.,.,.	1/1:10:.,.,.	1/1:6:.,.,.	1/1:10:.,.,.	1/1:11:.,.,.	0/1:19:.,-10.5426,.	0/1:10:.,-8.38619,.	.:7:.,.,.	1/1:5:.,.,.	1/1:5:.,.,.	1/1:12:.,.,.	0/0:7:.,.,.	1/1:15:.,.,.	1/1:11:.,.,.	1/1:17:.,.,.	0/1:12:.,-13.1833,.	1/1:5:.,.,.	.:0:.,.,.	1/1:12:.,.,.	1/1:8:.,.,.	1/1:6:.,.,.	1/1:5:.,.,.	1/1:8:.,.,.	1/1:7:.,.,.	1/1:11:.,.,.	1/1:7:.,.,.	1/1:12:.,.,.	.:0:.,.,.	1/1:6:.,.,.	1/1:6:.,.,.	1/1:7:.,.,.	1/1:7:.,.,.
supercont1.104	1657878	2108	G	T	.	PASS	NS=57;AF=0.000:1.000;EFF=INTERGENIC(MODIFIER||||||||||1)	GT:DP:GL	1/1:21:.,.,.	1/1:7:.,.,.	1/1:11:.,.,.	1/1:14:.,.,.	0/1:8:.,-7.42971,.	0/1:20:.,-21.5798,.	.:8:.,.,.	0/1:8:.,-8.67756,.	0/0:10:.,.,.	0/1:16:.,-17.5778,.	1/1:12:.,.,.	1/1:5:.,.,.	.:0:.,.,.	1/1:5:.,.,.	.:0:.,.,.	1/1:15:.,.,.	1/1:14:.,.,.	1/1:14:.,.,.	1/1:11:.,.,.	1/1:13:.,.,.	1/1:15:.,.,.	1/1:9:.,.,.	1/1:10:.,.,.	1/1:8:.,.,.	1/1:27:.,.,.	1/1:7:.,.,.	1/1:16:.,.,.	1/1:10:.,.,.	1/1:8:.,.,.	1/1:9:.,.,.	1/1:17:.,.,.	1/1:10:.,.,.	1/1:6:.,.,.	1/1:10:.,.,.	1/1:11:.,.,.	1/1:19:.,.,.	1/1:10:.,.,.	1/1:7:.,.,.	1/1:5:.,.,.	1/1:5:.,.,.	1/1:12:.,.,.	1/1:7:.,.,.	1/1:15:.,.,.	1/1:11:.,.,.	1/1:17:.,.,.	1/1:12:.,.,.	1/1:5:.,.,.	.:0:.,.,.	1/1:12:.,.,.	1/1:8:.,.,.	1/1:6:.,.,.	1/1:5:.,.,.	1/1:8:.,.,.	1/1:7:.,.,.	1/1:11:.,.,.	1/1:7:.,.,.	1/1:12:.,.,.	.:0:.,.,.	1/1:6:.,.,.	1/1:6:.,.,.	1/1:7:.,.,.	1/1:7:.,.,.
supercont1.104	1658062	2109	C	T	.	PASS	NS=55;AF=1.000:0.000;EFF=INTERGENIC(MODIFIER||||||||||1)	GT:DP:GL	0/0:20:.,.,.	0/0:7:.,.,.	0/0:10:.,.,.	0/0:14:.,.,.	0/0:11:.,.,.	0/0:23:.,.,.	0/0:9:.,.,.	0/0:9:.,.,.	0/0:8:.,.,.	0/0:15:.,.,.	0/0:12:.,.,.	0/0:5:.,.,.	.:0:.,.,.	0/0:5:.,.,.	.:0:.,.,.	0/0:15:.,.,.	0/0:14:.,.,.	0/0:14:.,.,.	0/0:11:.,.,.	0/0:11:.,.,.	0/0:14:.,.,.	0/0:9:.,.,.	0/0:8:.,.,.	0/0:8:.,.,.	0/0:26:.,.,.	0/0:7:.,.,.	0/0:16:.,.,.	0/0:9:.,.,.	0/0:7:.,.,.	0/0:9:.,.,.	0/0:16:.,.,.	0/0:9:.,.,.	0/0:6:.,.,.	0/0:11:.,.,.	0/0:11:.,.,.	0/1:15:.,-9.28713,.	0/1:10:.,-8.38619,.	.:6:.,.,.	0/0:5:.,.,.	0/0:5:.,.,.	0/0:10:.,.,.	1/1:8:.,.,.	0/0:16:.,.,.	0/0:9:.,.,.	0/0:17:.,.,.	0/1:12:.,-13.1833,.	.:0:.,.,.	.:0:.,.,.	0/0:12:.,.,.	0/0:6:.,.,.	0/0:5:.,.,.	0/0:6:.,.,.	0/0:6:.,.,.	0/0:6:.,.,.	0/0:12:.,.,.	0/0:8:.,.,.	0/0:12:.,.,.	.:0:.,.,.	.:0:.,.,.	0/0:6:.,.,.	0/0:6:.,.,.	0/0:7:.,.,.
supercont1.104	1658054	2109	C	T	.	PASS	NS=55;AF=1.000:0.000;EFF=INTERGENIC(MODIFIER||||||||||1)	GT:DP:GL	0/0:20:.,.,.	0/0:7:.,.,.	0/0:10:.,.,.	0/0:14:.,.,.	0/0:11:.,.,.	0/0:23:.,.,.	0/0:9:.,.,.	0/1:9:.,-8.67756,.	0/0:8:.,.,.	0/1:15:.,-15.3139,.	0/0:12:.,.,.	0/0:5:.,.,.	.:0:.,.,.	0/0:5:.,.,.	.:0:.,.,.	0/0:15:.,.,.	0/0:14:.,.,.	0/0:14:.,.,.	0/0:11:.,.,.	0/0:11:.,.,.	0/0:14:.,.,.	0/0:9:.,.,.	0/0:8:.,.,.	0/0:8:.,.,.	0/0:26:.,.,.	0/0:7:.,.,.	0/0:16:.,.,.	0/0:9:.,.,.	0/0:7:.,.,.	0/0:9:.,.,.	0/0:16:.,.,.	0/0:9:.,.,.	0/0:6:.,.,.	0/0:11:.,.,.	0/0:11:.,.,.	0/0:15:.,.,.	0/0:10:.,.,.	0/0:6:.,.,.	0/0:5:.,.,.	0/0:5:.,.,.	0/0:10:.,.,.	0/0:8:.,.,.	0/0:16:.,.,.	0/0:9:.,.,.	0/0:17:.,.,.	0/0:12:.,.,.	.:0:.,.,.	.:0:.,.,.	0/0:12:.,.,.	0/0:6:.,.,.	0/0:5:.,.,.	0/0:6:.,.,.	0/0:6:.,.,.	.:6:.,.,.	0/0:12:.,.,.	0/0:8:.,.,.	0/0:12:.,.,.	.:0:.,.,.	.:0:.,.,.	0/0:6:.,.,.	0/0:6:.,.,.	0/0:7:.,.,.
supercont1.104	1658018	2109	C	G	.	PASS	NS=54;AF=1.000:0.000;EFF=INTERGENIC(MODIFIER||||||||||1)	GT:DP:GL	0/0:20:.,.,.	0/0:7:.,.,.	0/1:10:.,-10.9861,.	0/0:14:.,.,.	0/0:11:.,.,.	0/0:23:.,.,.	0/0:9:.,.,.	0/0:9:.,.,.	0/0:8:.,.,.	0/0:15:.,.,.	0/0:12:.,.,.	0/0:5:.,.,.	.:0:.,.,.	0/0:5:.,.,.	.:0:.,.,.	0/1:15:.,-9.28713,.	0/1:14:.,-12.8967,.	0/0:14:.,.,.	0/0:11:.,.,.	0/0:11:.,.,.	0/0:14:.,.,.	0/0:9:.,.,.	0/0:8:.,.,.	0/0:8:.,.,.	0/0:26:.,.,.	0/0:7:.,.,.	0/0:16:.,.,.	0/0:9:.,.,.	.:7:.,.,.	0/0:9:.,.,.	0/0:16:.,.,.	0/1:9:.,-8.67756,.	0/0:6:.,.,.	0/1:11:.,-10.8951,.	0/0:11:.,.,.	0/0:15:.,.,.	0/0:10:.,.,.	0/0:6:.,.,.	0/0:5:.,.,.	0/0:5:.,.,.	0/0:10:.,.,.	0/0:8:.,.,.	0/0:16:.,.,.	0/0:9:.,.,.	0/0:17:.,.,.	0/0:12:.,.,.	.:0:.,.,.	.:0:.,.,.	0/1:12:.,-10.6512,.	0/0:6:.,.,.	0/0:5:.,.,.	0/0:6:.,.,.	0/0:6:.,.,.	0/0:6:.,.,.	0/0:12:.,.,.	0/0:8:.,.,.	0/0:12:.,.,.	.:0:.,.,.	.:0:.,.,.	0/0:6:.,.,.	0/1:6:.,-6.59167,.	.:7:.,.,.
supercont1.104	1658006	2109	G	T	.	PASS	NS=47;AF=0.628:0.372;EFF=INTERGENIC(MODIFIER||||||||||1)	GT:DP:GL	0/0:20:.,.,.	.:7:.,.,.	0/1:10:.,-10.9861,.	0/1:14:.,-12.8967,.	0/1:11:.,-4.23339,.	0/0:23:.,.,.	.:9:.,.,.	0/0:9:.,.,.	0/0:8:.,.,.	0/0:15:.,.,.	0/0:12:.,.,.	0/0:5:.,.,.	.:0:.,.,.	1/1:5:.,.,.	.:0:.,.,.	0/0:15:.,.,.	0/0:14:.,.,.	0/1:14:.,-12.8967,.	0/0:11:.,.,.	0/1:11:.,-10.8951,.	0/1:14:.,-15.3806,.	.:9:.,.,.	1/1:8:.,.,.	0/0:8:.,.,.	0/0:26:.,.,.	.:7:.,.,.	0/1:16:.,-8.68018,.	0/0:9:.,.,.	.:7:.,.,.	0/0:9:.,.,.	0/0:16:.,.,.	0/0:9:.,.,.	0/0:6:.,.,.	0/0:11:.,.,.	0/0:11:.,.,.	0/1:15:.,-9.28713,.	0/1:10:.,-8.38619,.	.:6:.,.,.	0/1:5:.,-4.19309,.	.:5:.,.,.	1/1:10:.,.,.	0/0:8:.,.,.	0/1:16:.,-8.68018,.	.:9:.,.,.	1/1:17:.,.,.	0/0:12:.,.,.	.:0:.,.,.	.:0:.,.,.	0/1:12:.,-10.6512,.	1/1:6:.,.,.	1/1:5:.,.,.	1/1:6:.,.,.	1/1:6:.,.,.	0/0:6:.,.,.	1/1:12:.,.,.	0/1:8:.,-6.08633,.	1/1:12:.,.,.	.:0:.,.,.	.:0:.,.,.	0/1:6:.,-6.59167,.	0/1:6:.,-6.59167,.	.:7:.,.,.
supercont1.104	2122943	2138	A	G	.	PASS	NS=55;AF=1.000:0.000;EFF=INTERGENIC(MODIFIER||||||||||1)	GT:DP:GL	1/1:9:.,.,.	.:0:.,.,.	0/0:9:.,.,.	0/0:11:.,.,.	0/0:7:.,.,.	0/0:5:.,.,.	0/0:5:.,.,.	0/0:6:.,.,.	0/0:9:.,.,.	0/0:8:.,.,.	0/0:6:.,.,.	.:0:.,.,.	0/0:10:.,.,.	0/1:6:.,-6.59167,.	1/1:11:.,.,.	.:0:.,.,.	0/0:7:.,.,.	0/0:9:.,.,.	0/0:14:.,.,.	0/0:7:.,.,.	0/0:6:.,.,.	0/0:8:.,.,.	0/0:8:.,.,.	0/0:11:.,.,.	0/0:11:.,.,.	0/0:7:.,.,.	0/0:9:.,.,.	0/0:9:.,.,.	0/0:6:.,.,.	0/0:6:.,.,.	0/0:7:.,.,.	0/0:10:.,.,.	0/0:6:.,.,.	0/0:5:.,.,.	.:0:.,.,.	0/0:6:.,.,.	0/0:8:.,.,.	.:0:.,.,.	0/0:7:.,.,.	0/0:7:.,.,.	0/0:12:.,.,.	.:0:.,.,.	0/0:9:.,.,.	0/0:7:.,.,.	0/0:12:.,.,.	0/0:6:.,.,.	0/0:5:.,.,.	0/0:12:.,.,.	0/0:6:.,.,.	0/0:5:.,.,.	0/0:9:.,.,.	0/0:7:.,.,.	0/0:13:.,.,.	0/0:9:.,.,.	0/0:10:.,.,.	0/0:7:.,.,.	0/0:10:.,.,.	0/0:5:.,.,.	.:0:.,.,.	0/0:5:.,.,.	0/0:5:.,.,.	0/0:6:.,.,.
supercont1.104	2122944	2138	C	T	.	PASS	NS=55;AF=1.000:0.000;EFF=INTERGENIC(MODIFIER||||||||||1)	GT:DP:GL	1/1:9:.,.,.	.:0:.,.,.	0/0:9:.,.,.	0/0:11:.,.,.	0/0:7:.,.,.	0/0:5:.,.,.	0/0:5:.,.,.	0/0:6:.,.,.	0/0:9:.,.,.	0/0:8:.,.,.	0/0:6:.,.,.	.:0:.,.,.	0/0:10:.,.,.	0/1:6:.,-6.59167,.	1/1:11:.,.,.	.:0:.,.,.	0/0:7:.,.,.	0/0:9:.,.,.	0/0:14:.,.,.	0/0:7:.,.,.	0/0:6:.,.,.	0/0:8:.,.,.	0/0:8:.,.,.	0/0:11:.,.,.	0/0:11:.,.,.	0/0:7:.,.,.	0/0:9:.,.,.	0/0:9:.,.,.	0/0:6:.,.,.	0/0:6:.,.,.	0/0:7:.,.,.	0/0:10:.,.,.	0/0:6:.,.,.	0/0:5:.,.,.	.:0:.,.,.	0/0:6:.,.,.	0/0:8:.,.,.	.:0:.,.,.	0/0:7:.,.,.	0/0:7:.,.,.	0/0:12:.,.,.	.:0:.,.,.	0/0:9:.,.,.	0/0:7:.,.,.	0/0:12:.,.,.	0/0:6:.,.,.	0/0:5:.,.,.	0/0:12:.,.,.	0/0:6:.,.,.	0/0:5:.,.,.	0/0:9:.,.,.	0/0:7:.,.,.	0/0:13:.,.,.	0/0:9:.,.,.	0/0:10:.,.,.	0/0:7:.,.,.	0/0:10:.,.,.	0/0:5:.,.,.	.:0:.,.,.	0/0:5:.,.,.	0/0:5:.,.,.	0/0:6:.,.,.
supercont1.104	2122962	2138	A	T	.	PASS	NS=49;AF=0.694:0.306;EFF=INTERGENIC(MODIFIER||||||||||1)	GT:DP:GL	0/0:9:.,.,.	.:0:.,.,.	0/0:9:.,.,.	0/0:11:.,.,.	1/1:7:.,.,.	1/1:5:.,.,.	.:5:.,.,.	.:6:.,.,.	1/1:9:.,.,.	0/1:8:.,-8.7889,.	0/0:6:.,.,.	.:0:.,.,.	0/0:10:.,.,.	0/0:6:.,.,.	0/0:11:.,.,.	.:0:.,.,.	0/0:7:.,.,.	0/1:9:.,-5.57228,.	0/1:14:.,-15.3806,.	0/1:7:.,-6.44833,.	0/0:6:.,.,.	0/1:8:.,-6.08633,.	0/0:8:.,.,.	0/1:11:.,-7.96026,.	0/0:11:.,.,.	0/1:7:.,-6.44833,.	0/1:9:.,-8.67756,.	0/0:9:.,.,.	.:6:.,.,.	1/1:6:.,.,.	.:7:.,.,.	1/1:10:.,.,.	0/1:6:.,-6.59167,.	1/1:5:.,.,.	.:0:.,.,.	0/0:6:.,.,.	0/0:8:.,.,.	.:0:.,.,.	0/0:7:.,.,.	.:7:.,.,.	0/0:12:.,.,.	.:0:.,.,.	0/1:9:.,-8.67756,.	1/1:7:.,.,.	1/1:12:.,.,.	1/1:6:.,.,.	0/0:5:.,.,.	0/0:12:.,.,.	0/0:6:.,.,.	0/0:5:.,.,.	0/0:9:.,.,.	0/0:7:.,.,.	0/0:13:.,.,.	0/0:9:.,.,.	0/0:10:.,.,.	0/0:7:.,.,.	0/1:10:.,-8.38619,.	0/0:5:.,.,.	.:0:.,.,.	0/0:5:.,.,.	0/1:5:.,-4.19309,.	.:6:.,.,.
supercont1.104	2122976	2138	C	T	.	PASS	NS=55;AF=1.000:0.000;EFF=INTERGENIC(MODIFIER||||||||||1)	GT:DP:GL	0/0:9:.,.,.	.:0:.,.,.	0/0:9:.,.,.	0/0:11:.,.,.	0/0:7:.,.,.	0/0:5:.,.,.	0/0:5:.,.,.	0/0:6:.,.,.	0/0:9:.,.,.	0/0:8:.,.,.	0/0:6:.,.,.	.:0:.,.,.	0/0:10:.,.,.	0/0:6:.,.,.	0/0:11:.,.,.	.:0:.,.,.	0/0:7:.,.,.	0/0:9:.,.,.	0/0:14:.,.,.	0/0:7:.,.,.	0/0:6:.,.,.	0/0:8:.,.,.	0/0:8:.,.,.	0/0:11:.,.,.	0/0:11:.,.,.	0/0:7:.,.,.	0/0:9:.,.,.	0/0:9:.,.,.	0/0:6:.,.,.	0/0:6:.,.,.	0/0:7:.,.,.	0/0:10:.,.,.	0/0:6:.,.,.	0/0:5:.,.,.	.:0:.,.,.	0/0:6:.,.,.	0/0:8:.,.,.	.:0:.,.,.	0/1:7:.,-6.44833,.	0/0:7:.,.,.	0/0:12:.,.,.	.:0:.,.,.	0/0:9:.,.,.	0/0:7:.,.,.	0/0:12:.,.,.	0/0:6:.,.,.	0/0:5:.,.,.	0/0:12:.,.,.	0/0:6:.,.,.	0/0:5:.,.,.	0/0:9:.,.,.	0/0:7:.,.,.	0/0:13:.,.,.	0/0:9:.,.,.	0/0:10:.,.,.	0/0:7:.,.,.	0/0:10:.,.,.	0/0:5:.,.,.	.:0:.,.,.	0/0:5:.,.,.	0/0:5:.,.,.	0/0:6:.,.,.
supercont1.104	2299257	2153	A	G	.	PASS	NS=53;AF=0.000:1.000;EFF=INTERGENIC(MODIFIER||||||||||1)	GT:DP:GL	1/1:7:.,.,.	.:0:.,.,.	1/1:9:.,.,.	1/1:8:.,.,.	1/1:8:.,.,.	1/1:7:.,.,.	1/1:5:.,.,.	1/1:6:.,.,.	1/1:13:.,.,.	1/1:13:.,.,.	.:0:.,.,.	1/1:8:.,.,.	1/1:9:.,.,.	1/1:7:.,.,.	1/1:12:.,.,.	1/1:9:.,.,.	1/1:16:.,.,.	1/1:6:.,.,.	1/1:12:.,.,.	1/1:7:.,.,.	1/1:5:.,.,.	.:0:.,.,.	1/1:5:.,.,.	1/1:12:.,.,.	1/1:7:.,.,.	1/1:7:.,.,.	1/1:6:.,.,.	1/1:15:.,.,.	.:0:.,.,.	1/1:7:.,.,.	1/1:5:.,.,.	1/1:17:.,.,.	1/1:6:.,.,.	1/1:12:.,.,.	1/1:6:.,.,.	1/1:14:.,.,.	1/1:10:.,.,.	.:0:.,.,.	1/1:9:.,.,.	.:0:.,.,.	1/1:5:.,.,.	.:0:.,.,.	1/1:9:.,.,.	1/1:8:.,.,.	1/1:8:.,.,.	1/1:6:.,.,.	0/1:9:.,-8.67756,.	.:0:.,.,.	1/1:9:.,.,.	1/1:5:.,.,.	1/1:5:.,.,.	1/1:6:.,.,.	1/1:6:.,.,.	1/1:7:.,.,.	1/1:9:.,.,.	1/1:5:.,.,.	.:0:.,.,.	1/1:8:.,.,.	1/1:7:.,.,.	1/1:5:.,.,.	1/1:8:.,.,.	1/1:8:.,.,.
supercont1.104	2319127	2155	C	T	.	PASS	NS=51;AF=0.873:0.127;EFF=SYNONYMOUS_CODING(LOW|SILENT|ctG/ctA|L1173||AAEL004000|||AAEL004000-RA|1|1)	GT:DP:GL	0/0:8:.,.,.	0/0:9:.,.,.	0/1:11:.,-10.8951,.	0/0:12:.,.,.	0/0:9:.,.,.	0/0:9:.,.,.	0/0:9:.,.,.	0/0:7:.,.,.	0/0:10:.,.,.	0/0:10:.,.,.	0/0:11:.,.,.	0/0:6:.,.,.	0/0:11:.,.,.	0/0:10:.,.,.	.:0:.,.,.	.:6:.,.,.	.:8:.,.,.	0/0:12:.,.,.	0/0:7:.,.,.	0/0:15:.,.,.	.:6:.,.,.	0/0:5:.,.,.	0/0:12:.,.,.	0/0:16:.,.,.	0/0:18:.,.,.	0/0:14:.,.,.	0/0:17:.,.,.	1/1:15:.,.,.	0/0:9:.,.,.	1/1:10:.,.,.	1/1:9:.,.,.	.:12:.,.,.	0/1:11:.,-10.8951,.	0/0:11:.,.,.	0/0:5:.,.,.	0/0:9:.,.,.	0/0:7:.,.,.	0/0:7:.,.,.	0/0:14:.,.,.	0/0:13:.,.,.	0/0:6:.,.,.	0/0:5:.,.,.	0/0:8:.,.,.	0/0:9:.,.,.	0/0:12:.,.,.	0/0:6:.,.,.	.:0:.,.,.	1/1:8:.,.,.	0/0:8:.,.,.	0/1:9:.,-8.67756,.	0/1:5:.,-4.19309,.	0/0:5:.,.,.	0/0:14:.,.,.	0/0:18:.,.,.	0/0:7:.,.,.	.:0:.,.,.	0/1:9:.,-5.57228,.	0/0:7:.,.,.	.:0:.,.,.	.:0:.,.,.	.:0:.,.,.	.:0:.,.,.
supercont1.104	2319130	2155	C	T	.	PASS	NS=55;AF=0.000:1.000;EFF=SYNONYMOUS_CODING(LOW||gaA|E1172||AAEL004000|||AAEL004000-RA|1|1)	GT:DP:GL	1/1:8:.,.,.	1/1:9:.,.,.	1/1:11:.,.,.	1/1:12:.,.,.	1/1:9:.,.,.	1/1:9:.,.,.	1/1:9:.,.,.	0/1:7:.,-6.44833,.	1/1:10:.,.,.	0/1:10:.,-10.9861,.	1/1:11:.,.,.	1/1:6:.,.,.	0/1:11:.,-4.23339,.	1/1:10:.,.,.	.:0:.,.,.	1/1:6:.,.,.	1/1:8:.,.,.	1/1:12:.,.,.	1/1:7:.,.,.	1/1:15:.,.,.	1/1:6:.,.,.	1/1:5:.,.,.	1/1:12:.,.,.	1/1:16:.,.,.	1/1:18:.,.,.	1/1:14:.,.,.	1/1:17:.,.,.	1/1:15:.,.,.	1/1:9:.,.,.	1/1:10:.,.,.	1/1:9:.,.,.	1/1:12:.,.,.	1/1:11:.,.,.	1/1:11:.,.,.	1/1:5:.,.,.	1/1:9:.,.,.	1/1:7:.,.,.	1/1:7:.,.,.	1/1:14:.,.,.	1/1:13:.,.,.	1/1:6:.,.,.	1/1:5:.,.,.	1/1:8:.,.,.	1/1:9:.,.,.	1/1:12:.,.,.	1/1:6:.,.,.	.:0:.,.,.	1/1:8:.,.,.	1/1:8:.,.,.	1/1:9:.,.,.	1/1:5:.,.,.	1/1:5:.,.,.	1/1:14:.,.,.	1/1:18:.,.,.	1/1:7:.,.,.	.:0:.,.,.	1/1:9:.,.,.	1/1:7:.,.,.	.:0:.,.,.	.:0:.,.,.	.:0:.,.,.	.:0:.,.,.
supercont1.104	2319394	2156	A	T	.	PASS	NS=49;AF=0.633:0.367;EFF=SYNONYMOUS_CODING(LOW||ggA|G1084||AAEL004000|||AAEL004000-RA|1|1)	GT:DP:GL	1/1:8:.,.,.	1/1:8:.,.,.	0/1:10:.,-10.9861,.	0/0:12:.,.,.	0/0:8:.,.,.	0/1:9:.,-8.67756,.	0/0:9:.,.,.	.:8:.,.,.	0/0:10:.,.,.	0/1:10:.,-8.38619,.	1/1:10:.,.,.	1/1:6:.,.,.	1/1:6:.,.,.	0/0:10:.,.,.	.:0:.,.,.	1/1:6:.,.,.	.:8:.,.,.	0/1:12:.,-10.6512,.	0/0:8:.,.,.	.:8:.,.,.	.:6:.,.,.	0/0:5:.,.,.	0/0:10:.,.,.	0/0:16:.,.,.	0/0:17:.,.,.	0/0:13:.,.,.	0/0:17:.,.,.	1/1:12:.,.,.	.:7:.,.,.	1/1:11:.,.,.	1/1:10:.,.,.	1/1:12:.,.,.	0/1:10:.,-10.9861,.	0/1:11:.,-4.23339,.	.:0:.,.,.	0/0:9:.,.,.	0/1:8:.,-8.7889,.	0/0:6:.,.,.	0/0:13:.,.,.	0/0:12:.,.,.	0/1:5:.,-4.19309,.	0/0:5:.,.,.	0/1:8:.,-6.08633,.	0/0:9:.,.,.	0/1:11:.,-7.96026,.	0/0:6:.,.,.	.:5:.,.,.	1/1:7:.,.,.	0/0:8:.,.,.	0/1:9:.,-8.67756,.	1/1:5:.,.,.	0/0:5:.,.,.	0/0:14:.,.,.	0/0:17:.,.,.	0/0:6:.,.,.	.:0:.,.,.	0/1:8:.,-6.08633,.	0/0:7:.,.,.	.:0:.,.,.	.:0:.,.,.	.:0:.,.,.	.:0:.,.,.
supercont1.104	2319336	2156	A	G	.	PASS	NS=55;AF=0.000:1.000;EFF=NON_SYNONYMOUS_CODING(MODERATE|MISSENSE|Gac/Cac|D1104H||AAEL004000|||AAEL004000-RA|1|1)	GT:DP:GL	1/1:8:.,.,.	1/1:8:.,.,.	1/1:10:.,.,.	1/1:12:.,.,.	1/1:8:.,.,.	1/1:9:.,.,.	1/1:9:.,.,.	1/1:8:.,.,.	1/1:10:.,.,.	1/1:10:.,.,.	1/1:10:.,.,.	1/1:6:.,.,.	1/1:6:.,.,.	1/1:10:.,.,.	.:0:.,.,.	1/1:6:.,.,.	1/1:8:.,.,.	1/1:12:.,.,.	1/1:8:.,.,.	1/1:8:.,.,.	1/1:6:.,.,.	1/1:5:.,.,.	1/1:10:.,.,.	1/1:16:.,.,.	1/1:17:.,.,.	1/1:13:.,.,.	1/1:17:.,.,.	1/1:12:.,.,.	1/1:7:.,.,.	1/1:11:.,.,.	1/1:10:.,.,.	1/1:12:.,.,.	0/1:10:.,-10.9861,.	1/1:11:.,.,.	.:0:.,.,.	1/1:9:.,.,.	1/1:8:.,.,.	1/1:6:.,.,.	1/1:13:.,.,.	1/1:12:.,.,.	1/1:5:.,.,.	1/1:5:.,.,.	1/1:8:.,.,.	1/1:9:.,.,.	1/1:11:.,.,.	1/1:6:.,.,.	1/1:5:.,.,.	1/1:7:.,.,.	1/1:8:.,.,.	1/1:9:.,.,.	1/1:5:.,.,.	1/1:5:.,.,.	1/1:14:.,.,.	1/1:17:.,.,.	1/1:6:.,.,.	.:0:.,.,.	1/1:8:.,.,.	1/1:7:.,.,.	.:0:.,.,.	.:0:.,.,.	.:0:.,.,.	.:0:.,.,.
supercont1.104	2319334	2156	C	T	.	PASS	NS=51;AF=0.637:0.363;EFF=NON_SYNONYMOUS_CODING(MODERATE|MISSENSE|gaC/gaA|D1104E||AAEL004000|||AAEL004000-RA|1|1)	GT:DP:GL	1/1:8:.,.,.	0/1:8:.,-8.7889,.	0/1:10:.,-10.9861,.	0/0:12:.,.,.	0/0:8:.,.,.	0/1:9:.,-8.67756,.	0/0:9:.,.,.	0/0:8:.,.,.	0/0:10:.,.,.	0/0:10:.,.,.	0/0:10:.,.,.	0/0:6:.,.,.	0/1:6:.,-4.23339,.	0/0:10:.,.,.	.:0:.,.,.	1/1:6:.,.,.	.:8:.,.,.	0/1:12:.,-10.6512,.	0/0:8:.,.,.	0/1:8:.,-5.39194,.	.:6:.,.,.	0/0:5:.,.,.	0/0:10:.,.,.	0/0:16:.,.,.	0/0:17:.,.,.	0/0:13:.,.,.	0/0:17:.,.,.	1/1:12:.,.,.	.:7:.,.,.	1/1:11:.,.,.	1/1:10:.,.,.	1/1:12:.,.,.	0/1:10:.,-10.9861,.	0/1:11:.,-4.23339,.	.:0:.,.,.	0/1:9:.,-8.67756,.	0/1:8:.,-8.7889,.	0/1:6:.,-6.59167,.	0/0:13:.,.,.	0/0:12:.,.,.	1/1:5:.,.,.	0/0:5:.,.,.	0/1:8:.,-6.08633,.	0/1:9:.,-8.67756,.	1/1:11:.,.,.	1/1:6:.,.,.	.:5:.,.,.	1/1:7:.,.,.	0/0:8:.,.,.	0/1:9:.,-8.67756,.	1/1:5:.,.,.	0/0:5:.,.,.	0/0:14:.,.,.	0/0:17:.,.,.	0/0:6:.,.,.	.:0:.,.,.	0/1:8:.,-6.08633,.	0/0:7:.,.,.	.:0:.,.,.	.:0:.,.,.	.:0:.,.,.	.:0:.,.,.
supercont1.104	2320096	2157	A	C	.	PASS	NS=56;AF=0.000:1.000;EFF=SYNONYMOUS_CODING(LOW||ggG|G850||AAEL004000|||AAEL004000-RA|1|1)	GT:DP:GL	.:6:.,.,.	1/1:5:.,.,.	1/1:16:.,.,.	1/1:6:.,.,.	1/1:16:.,.,.	1/1:17:.,.,.	1/1:16:.,.,.	1/1:9:.,.,.	1/1:7:.,.,.	1/1:13:.,.,.	1/1:9:.,.,.	1/1:7:.,.,.	1/1:12:.,.,.	0/1:8:.,-6.08633,.	0/0:18:.,.,.	1/1:8:.,.,.	1/1:19:.,.,.	.:0:.,.,.	1/1:9:.,.,.	.:0:.,.,.	1/1:5:.,.,.	1/1:7:.,.,.	1/1:8:.,.,.	1/1:5:.,.,.	1/1:5:.,.,.	1/1:8:.,.,.	1/1:10:.,.,.	1/1:7:.,.,.	1/1:5:.,.,.	.:0:.,.,.	1/1:11:.,.,.	1/1:6:.,.,.	1/1:5:.,.,.	.:0:.,.,.	0/0:8:.,.,.	1/1:16:.,.,.	1/1:8:.,.,.	1/1:9:.,.,.	1/1:9:.,.,.	1/1:15:.,.,.	1/1:7:.,.,.	0/0:7:.,.,.	1/1:17:.,.,.	1/1:10:.,.,.	1/1:13:.,.,.	1/1:13:.,.,.	1/1:7:.,.,.	1/1:5:.,.,.	1/1:7:.,.,.	1/1:15:.,.,.	1/1:13:.,.,.	1/1:9:.,.,.	1/1:13:.,.,.	1/1:13:.,.,.	1/1:12:.,.,.	1/1:6:.,.,.	1/1:8:.,.,.	1/1:12:.,.,.	1/1:11:.,.,.	1/1:11:.,.,.	1/1:10:.,.,.	.:8:.,.,.
supercont1.104	2320114	2157	A	G	.	PASS	NS=48;AF=0.760:0.240;EFF=SYNONYMOUS_CODING(LOW|SILENT|caT/caC|H844||AAEL004000|||AAEL004000-RA|1|1)	GT:DP:GL	0/0:6:.,.,.	0/0:5:.,.,.	0/0:16:.,.,.	.:6:.,.,.	0/1:16:.,-4.60291,.	0/0:17:.,.,.	0/1:16:.,-8.68018,.	.:9:.,.,.	0/0:7:.,.,.	0/1:13:.,-6.81536,.	0/0:9:.,.,.	0/0:7:.,.,.	.:12:.,.,.	0/0:8:.,.,.	0/0:18:.,.,.	0/0:8:.,.,.	0/0:19:.,.,.	.:0:.,.,.	0/0:9:.,.,.	.:0:.,.,.	0/0:5:.,.,.	0/0:7:.,.,.	0/1:8:.,-8.7889,.	0/0:5:.,.,.	1/1:5:.,.,.	0/1:8:.,-6.08633,.	0/1:10:.,-8.38619,.	0/0:7:.,.,.	0/0:5:.,.,.	.:0:.,.,.	0/0:11:.,.,.	.:6:.,.,.	0/0:5:.,.,.	.:0:.,.,.	0/0:8:.,.,.	0/0:16:.,.,.	0/1:8:.,-6.08633,.	0/0:9:.,.,.	0/0:9:.,.,.	0/1:15:.,-15.3139,.	0/0:7:.,.,.	0/0:7:.,.,.	0/0:17:.,.,.	0/1:10:.,-10.9861,.	0/0:13:.,.,.	0/0:13:.,.,.	0/0:7:.,.,.	.:5:.,.,.	.:7:.,.,.	0/1:15:.,-9.28713,.	0/0:13:.,.,.	1/1:9:.,.,.	0/0:13:.,.,.	1/1:13:.,.,.	1/1:12:.,.,.	.:6:.,.,.	.:8:.,.,.	1/1:12:.,.,.	.:11:.,.,.	1/1:11:.,.,.	0/1:10:.,-8.38619,.	.:8:.,.,.
supercont1.104	2320307	2158	A	C	.	PASS	NS=57;AF=1.000:0.000;EFF=NON_SYNONYMOUS_CODING(MODERATE|MISSENSE|gAt/gGt|D780G||AAEL004000|||AAEL004000-RA|1|1)	GT:DP:GL	0/0:8:.,.,.	0/0:5:.,.,.	0/0:19:.,.,.	0/0:6:.,.,.	0/0:17:.,.,.	0/0:17:.,.,.	0/0:16:.,.,.	0/0:8:.,.,.	0/0:7:.,.,.	0/0:13:.,.,.	0/0:10:.,.,.	0/0:7:.,.,.	0/0:11:.,.,.	0/0:9:.,.,.	0/0:17:.,.,.	0/0:8:.,.,.	0/0:19:.,.,.	.:0:.,.,.	0/0:9:.,.,.	.:0:.,.,.	0/0:5:.,.,.	0/0:7:.,.,.	0/0:8:.,.,.	0/0:5:.,.,.	0/0:5:.,.,.	0/0:8:.,.,.	0/0:8:.,.,.	0/0:8:.,.,.	0/0:5:.,.,.	0/0:5:.,.,.	0/0:10:.,.,.	0/0:6:.,.,.	0/1:5:.,-4.19309,.	.:0:.,.,.	0/0:8:.,.,.	0/0:16:.,.,.	0/0:8:.,.,.	0/0:9:.,.,.	0/0:9:.,.,.	0/0:15:.,.,.	0/0:7:.,.,.	.:0:.,.,.	0/0:15:.,.,.	0/0:10:.,.,.	0/0:15:.,.,.	0/0:13:.,.,.	0/0:6:.,.,.	0/0:7:.,.,.	0/0:8:.,.,.	0/0:14:.,.,.	0/0:14:.,.,.	.:8:.,.,.	0/0:13:.,.,.	0/0:11:.,.,.	0/0:10:.,.,.	0/0:6:.,.,.	0/0:8:.,.,.	0/0:13:.,.,.	0/0:11:.,.,.	0/0:10:.,.,.	0/0:10:.,.,.	0/0:9:.,.,.
supercont1.104	2320267	2158	C	T	.	PASS	NS=51;AF=0.637:0.363;EFF=SYNONYMOUS_CODING(LOW|SILENT|gcC/gcA|A793||AAEL004000|||AAEL004000-RA|1|1)	GT:DP:GL	0/0:8:.,.,.	0/0:5:.,.,.	0/0:19:.,.,.	.:6:.,.,.	0/1:17:.,-8.01623,.	0/0:17:.,.,.	0/1:16:.,-8.68018,.	.:8:.,.,.	0/0:7:.,.,.	0/1:13:.,-6.81536,.	0/0:10:.,.,.	0/0:7:.,.,.	0/1:11:.,-4.23339,.	0/0:9:.,.,.	0/0:17:.,.,.	0/0:8:.,.,.	0/0:19:.,.,.	.:0:.,.,.	0/0:9:.,.,.	.:0:.,.,.	0/0:5:.,.,.	0/0:7:.,.,.	0/1:8:.,-8.7889,.	0/0:5:.,.,.	1/1:5:.,.,.	0/1:8:.,-6.08633,.	0/1:8:.,-6.08633,.	0/0:8:.,.,.	0/0:5:.,.,.	0/0:5:.,.,.	0/0:10:.,.,.	0/0:6:.,.,.	0/0:5:.,.,.	.:0:.,.,.	1/1:8:.,.,.	0/1:16:.,-17.5778,.	0/1:8:.,-6.08633,.	.:9:.,.,.	0/0:9:.,.,.	0/1:15:.,-15.3139,.	0/1:7:.,-6.44833,.	.:0:.,.,.	0/0:15:.,.,.	1/1:10:.,.,.	0/1:15:.,-15.3139,.	1/1:13:.,.,.	0/0:6:.,.,.	.:7:.,.,.	.:8:.,.,.	0/1:14:.,-9.82719,.	0/0:14:.,.,.	1/1:8:.,.,.	0/1:13:.,-13.1063,.	1/1:11:.,.,.	1/1:10:.,.,.	1/1:6:.,.,.	.:8:.,.,.	1/1:13:.,.,.	.:11:.,.,.	1/1:10:.,.,.	0/1:10:.,-8.38619,.	1/1:9:.,.,.
supercont1.104	2320258	2158	C	T	.	PASS	NS=58;AF=1.000:0.000;EFF=SYNONYMOUS_CODING(LOW|SILENT|acC/acA|T796||AAEL004000|||AAEL004000-RA|1|1)	GT:DP:GL	0/1:8:.,-8.7889,.	0/0:5:.,.,.	0/0:19:.,.,.	0/0:6:.,.,.	0/0:17:.,.,.	0/0:17:.,.,.	0/0:16:.,.,.	0/0:8:.,.,.	0/0:7:.,.,.	0/0:13:.,.,.	0/0:10:.,.,.	0/0:7:.,.,.	0/0:11:.,.,.	0/1:9:.,-8.67756,.	1/1:17:.,.,.	0/0:8:.,.,.	0/0:19:.,.,.	.:0:.,.,.	0/0:9:.,.,.	.:0:.,.,.	0/0:5:.,.,.	0/0:7:.,.,.	0/0:8:.,.,.	0/0:5:.,.,.	0/0:5:.,.,.	0/0:8:.,.,.	0/0:8:.,.,.	0/0:8:.,.,.	0/0:5:.,.,.	0/0:5:.,.,.	0/0:10:.,.,.	0/0:6:.,.,.	0/0:5:.,.,.	.:0:.,.,.	0/0:8:.,.,.	0/0:16:.,.,.	0/0:8:.,.,.	0/0:9:.,.,.	0/0:9:.,.,.	0/0:15:.,.,.	0/0:7:.,.,.	.:0:.,.,.	0/0:15:.,.,.	0/0:10:.,.,.	0/0:15:.,.,.	0/0:13:.,.,.	0/0:6:.,.,.	0/0:7:.,.,.	0/0:8:.,.,.	0/0:14:.,.,.	0/0:14:.,.,.	0/0:8:.,.,.	0/0:13:.,.,.	0/0:11:.,.,.	0/0:10:.,.,.	0/0:6:.,.,.	0/0:8:.,.,.	0/0:13:.,.,.	0/0:11:.,.,.	0/0:10:.,.,.	0/0:10:.,.,.	0/0:9:.,.,.
supercont1.104	2321503	2159	C	T	.	PASS	NS=53;AF=0.292:0.708;EFF=SYNONYMOUS_CODING(LOW|SILENT|atT/atA|I381||AAEL004000|||AAEL004000-RA|1|1)	GT:DP:GL	0/1:11:.,-7.96026,.	1/1:9:.,.,.	1/1:14:.,.,.	0/1:8:.,-6.08633,.	1/1:5:.,.,.	1/1:9:.,.,.	0/1:8:.,-8.7889,.	1/1:10:.,.,.	1/1:10:.,.,.	1/1:12:.,.,.	1/1:5:.,.,.	1/1:5:.,.,.	1/1:11:.,.,.	0/1:12:.,-13.1833,.	0/0:9:.,.,.	1/1:6:.,.,.	1/1:10:.,.,.	0/1:10:.,-4.94602,.	1/1:10:.,.,.	1/1:9:.,.,.	1/1:9:.,.,.	1/1:7:.,.,.	0/1:12:.,-10.6512,.	1/1:13:.,.,.	0/0:6:.,.,.	0/1:11:.,-4.23339,.	.:6:.,.,.	1/1:15:.,.,.	1/1:14:.,.,.	1/1:8:.,.,.	1/1:12:.,.,.	1/1:17:.,.,.	1/1:11:.,.,.	1/1:9:.,.,.	1/1:9:.,.,.	0/1:17:.,-17.5189,.	0/1:5:.,-4.19309,.	.:5:.,.,.	1/1:13:.,.,.	0/1:9:.,-8.67756,.	0/1:5:.,-4.19309,.	1/1:5:.,.,.	1/1:8:.,.,.	0/0:8:.,.,.	.:8:.,.,.	0/0:6:.,.,.	.:0:.,.,.	.:5:.,.,.	0/1:5:.,-4.19309,.	.:0:.,.,.	1/1:11:.,.,.	.:0:.,.,.	1/1:13:.,.,.	0/0:6:.,.,.	0/0:8:.,.,.	.:12:.,.,.	0/1:5:.,-4.19309,.	0/0:11:.,.,.	0/1:8:.,-6.08633,.	0/0:8:.,.,.	.:6:.,.,.	0/1:11:.,-10.8951,.
supercont1.104	2321498	2159	C	T	.	PASS	NS=58;AF=1.000:0.000;EFF=NON_SYNONYMOUS_CODING(MODERATE|MISSENSE|gCt/gAt|A383D||AAEL004000|||AAEL004000-RA|1|1)	GT:DP:GL	0/0:11:.,.,.	0/0:9:.,.,.	0/1:14:.,-13.1063,.	0/1:8:.,-6.08633,.	0/0:5:.,.,.	0/0:9:.,.,.	0/0:8:.,.,.	0/0:10:.,.,.	0/0:10:.,.,.	0/0:12:.,.,.	0/0:5:.,.,.	0/0:5:.,.,.	0/0:11:.,.,.	0/1:12:.,-13.1833,.	0/0:9:.,.,.	0/0:6:.,.,.	0/0:10:.,.,.	0/0:10:.,.,.	0/0:10:.,.,.	0/0:9:.,.,.	0/0:9:.,.,.	0/0:7:.,.,.	0/0:12:.,.,.	0/0:13:.,.,.	0/0:6:.,.,.	0/0:11:.,.,.	0/0:6:.,.,.	0/0:15:.,.,.	0/0:14:.,.,.	0/0:8:.,.,.	0/0:12:.,.,.	0/0:17:.,.,.	0/0:11:.,.,.	0/0:9:.,.,.	0/0:9:.,.,.	0/0:17:.,.,.	0/0:5:.,.,.	0/0:5:.,.,.	0/0:13:.,.,.	0/1:9:.,-8.67756,.	0/0:5:.,.,.	0/0:5:.,.,.	.:8:.,.,.	0/0:8:.,.,.	0/0:8:.,.,.	0/0:6:.,.,.	.:0:.,.,.	0/0:5:.,.,.	0/0:5:.,.,.	.:0:.,.,.	0/0:11:.,.,.	.:0:.,.,.	0/0:13:.,.,.	0/0:6:.,.,.	0/0:8:.,.,.	0/0:12:.,.,.	0/0:5:.,.,.	0/0:11:.,.,.	0/0:8:.,.,.	0/0:8:.,.,.	0/0:6:.,.,.	0/0:11:.,.,.
supercont1.104	2321482	2159	A	T	.	PASS	NS=53;AF=0.745:0.255;EFF=SYNONYMOUS_CODING(LOW|SILENT|gcT/gcA|A388||AAEL004000|||AAEL004000-RA|1|1)	GT:DP:GL	0/0:11:.,.,.	0/0:9:.,.,.	0/0:14:.,.,.	0/1:8:.,-6.08633,.	0/0:5:.,.,.	0/0:9:.,.,.	0/1:8:.,-8.7889,.	0/0:10:.,.,.	0/0:10:.,.,.	0/0:12:.,.,.	0/0:5:.,.,.	0/0:5:.,.,.	0/0:11:.,.,.	0/0:12:.,.,.	0/0:9:.,.,.	0/0:6:.,.,.	0/0:10:.,.,.	0/1:10:.,-4.94602,.	0/0:10:.,.,.	0/0:9:.,.,.	0/0:9:.,.,.	0/0:7:.,.,.	0/1:12:.,-10.6512,.	0/0:13:.,.,.	1/1:6:.,.,.	0/1:11:.,-4.23339,.	.:6:.,.,.	0/0:15:.,.,.	0/0:14:.,.,.	0/0:8:.,.,.	0/0:12:.,.,.	0/0:17:.,.,.	0/0:11:.,.,.	0/0:9:.,.,.	0/0:9:.,.,.	0/1:17:.,-17.5189,.	0/1:5:.,-4.19309,.	.:5:.,.,.	0/0:13:.,.,.	0/1:9:.,-8.67756,.	0/1:5:.,-4.19309,.	0/0:5:.,.,.	0/0:8:.,.,.	1/1:8:.,.,.	.:8:.,.,.	1/1:6:.,.,.	.:0:.,.,.	.:5:.,.,.	0/1:5:.,-4.19309,.	.:0:.,.,.	0/0:11:.,.,.	.:0:.,.,.	0/0:13:.,.,.	1/1:6:.,.,.	1/1:8:.,.,.	.:12:.,.,.	0/1:5:.,-4.19309,.	1/1:11:.,.,.	0/1:8:.,-6.08633,.	1/1:8:.,.,.	.:6:.,.,.	0/1:11:.,-10.8951,.
supercont1.104	2432791	2170	G	T	.	PASS	NS=48;AF=0.448:0.552;EFF=INTERGENIC(MODIFIER||||||||||1)	GT:DP:GL	.:29:.,.,.	.:12:.,.,.	0/1:29:.,-15.4963,.	0/1:17:.,-17.5189,.	0/1:18:.,-14.4842,.	0/1:9:.,-8.67756,.	0/1:14:.,-6.13233,.	0/1:13:.,-10.2875,.	0/1:16:.,-8.68018,.	0/1:29:.,-19.1325,.	0/1:15:.,-15.3139,.	.:9:.,.,.	0/1:23:.,-18.6793,.	0/1:31:.,-10.0061,.	0/0:6:.,.,.	.:14:.,.,.	0/1:8:.,-6.08633,.	0/1:31:.,-17.9827,.	1/1:15:.,.,.	0/1:10:.,-10.9861,.	0/1:11:.,-10.8951,.	.:10:.,.,.	1/1:7:.,.,.	1/1:6:.,.,.	.:8:.,.,.	0/0:12:.,.,.	0/0:5:.,.,.	0/0:6:.,.,.	0/1:16:.,-12.1727,.	.:0:.,.,.	1/1:21:.,.,.	0/1:10:.,-8.38619,.	1/1:9:.,.,.	1/1:9:.,.,.	.:0:.,.,.	0/1:13:.,-6.81536,.	.:14:.,.,.	1/1:8:.,.,.	0/1:17:.,-14.8484,.	0/1:11:.,-7.96026,.	0/1:9:.,-5.57228,.	0/1:15:.,-15.3139,.	1/1:15:.,.,.	0/1:16:.,-4.60291,.	1/1:6:.,.,.	1/1:7:.,.,.	0/1:5:.,-4.19309,.	0/1:14:.,-12.8967,.	0/1:13:.,-6.81536,.	0/1:7:.,-6.44833,.	.:6:.,.,.	0/1:11:.,-4.23339,.	.:0:.,.,.	0/1:10:.,-4.94602,.	.:12:.,.,.	0/1:15:.,-9.28713,.	0/1:17:.,-17.5189,.	0/1:14:.,-9.82719,.	0/0:19:.,.,.	0/1:17:.,-14.8484,.	.:12:.,.,.	.:0:.,.,.
supercont1.104	2433051	2171	C	T	.	PASS	NS=56;AF=1.000:0.000;EFF=INTERGENIC(MODIFIER||||||||||1)	GT:DP:GL	0/0:25:.,.,.	0/0:14:.,.,.	0/0:27:.,.,.	0/0:16:.,.,.	0/0:15:.,.,.	0/0:9:.,.,.	0/0:15:.,.,.	0/0:13:.,.,.	0/0:16:.,.,.	0/0:30:.,.,.	0/0:15:.,.,.	0/0:10:.,.,.	0/0:22:.,.,.	0/0:31:.,.,.	0/0:6:.,.,.	0/0:14:.,.,.	0/0:8:.,.,.	0/0:25:.,.,.	0/0:14:.,.,.	0/1:10:.,-8.38619,.	.:7:.,.,.	0/0:11:.,.,.	0/0:6:.,.,.	0/0:6:.,.,.	0/0:6:.,.,.	0/0:11:.,.,.	0/0:5:.,.,.	0/0:7:.,.,.	0/0:10:.,.,.	.:0:.,.,.	0/0:21:.,.,.	0/0:9:.,.,.	0/0:9:.,.,.	0/0:8:.,.,.	.:0:.,.,.	0/0:6:.,.,.	0/0:7:.,.,.	0/0:7:.,.,.	0/0:10:.,.,.	0/0:9:.,.,.	0/0:8:.,.,.	0/0:12:.,.,.	0/0:13:.,.,.	0/0:12:.,.,.	0/0:9:.,.,.	0/0:8:.,.,.	0/0:6:.,.,.	0/0:12:.,.,.	.:8:.,.,.	0/0:7:.,.,.	0/0:6:.,.,.	0/0:11:.,.,.	.:0:.,.,.	0/0:9:.,.,.	0/0:8:.,.,.	0/0:9:.,.,.	0/0:13:.,.,.	0/0:10:.,.,.	0/0:9:.,.,.	0/0:13:.,.,.	0/0:5:.,.,.	.:0:.,.,.
supercont1.104	2433011	2171	C	T	.	PASS	NS=50;AF=0.310:0.690;EFF=INTERGENIC(MODIFIER||||||||||1)	GT:DP:GL	0/1:25:.,-23.8086,.	0/1:14:.,-12.8967,.	0/1:27:.,-26.0327,.	0/1:16:.,-12.1727,.	0/1:15:.,-12.5793,.	0/1:9:.,-8.67756,.	0/1:15:.,-5.39194,.	0/1:13:.,-10.2875,.	0/1:16:.,-8.68018,.	0/1:30:.,-18.5743,.	0/1:15:.,-15.3139,.	.:10:.,.,.	0/1:22:.,-8.46679,.	0/1:31:.,-10.0061,.	0/1:6:.,-6.59167,.	.:14:.,.,.	0/1:8:.,-6.08633,.	0/1:25:.,-26.3267,.	1/1:14:.,.,.	0/1:10:.,-8.38619,.	.:7:.,.,.	1/1:11:.,.,.	1/1:6:.,.,.	1/1:6:.,.,.	1/1:6:.,.,.	0/1:11:.,-4.23339,.	1/1:5:.,.,.	1/1:7:.,.,.	.:10:.,.,.	.:0:.,.,.	1/1:21:.,.,.	0/1:9:.,-8.67756,.	1/1:9:.,.,.	1/1:8:.,.,.	.:0:.,.,.	0/1:6:.,-6.59167,.	0/1:7:.,-6.44833,.	1/1:7:.,.,.	1/1:10:.,.,.	1/1:9:.,.,.	1/1:8:.,.,.	0/1:12:.,-10.6512,.	1/1:13:.,.,.	1/1:12:.,.,.	1/1:9:.,.,.	1/1:8:.,.,.	.:6:.,.,.	0/1:12:.,-7.42971,.	0/1:8:.,-6.08633,.	0/1:7:.,-6.44833,.	.:6:.,.,.	0/1:11:.,-4.23339,.	.:0:.,.,.	.:9:.,.,.	1/1:8:.,.,.	0/1:9:.,-8.67756,.	0/1:13:.,-10.2875,.	0/1:10:.,-10.9861,.	.:9:.,.,.	0/1:13:.,-13.1063,.	0/1:5:.,-4.19309,.	.:0:.,.,.
supercont1.104	2529883	2179	C	T	.	PASS	NS=52;AF=0.000:1.000;EFF=INTERGENIC(MODIFIER||||||||||1)	GT:DP:GL	1/1:7:.,.,.	1/1:6:.,.,.	.:15:.,.,.	1/1:6:.,.,.	1/1:5:.,.,.	1/1:9:.,.,.	1/1:5:.,.,.	.:0:.,.,.	1/1:10:.,.,.	1/1:12:.,.,.	1/1:5:.,.,.	.:0:.,.,.	0/1:7:.,-6.44833,.	.:0:.,.,.	1/1:5:.,.,.	0/1:8:.,-6.08633,.	0/1:13:.,-13.1063,.	1/1:12:.,.,.	1/1:7:.,.,.	1/1:6:.,.,.	.:0:.,.,.	1/1:6:.,.,.	1/1:7:.,.,.	1/1:7:.,.,.	1/1:8:.,.,.	1/1:13:.,.,.	1/1:8:.,.,.	1/1:9:.,.,.	1/1:7:.,.,.	1/1:8:.,.,.	1/1:6:.,.,.	1/1:14:.,.,.	1/1:7:.,.,.	1/1:9:.,.,.	.:0:.,.,.	1/1:7:.,.,.	1/1:7:.,.,.	1/1:6:.,.,.	1/1:10:.,.,.	1/1:10:.,.,.	1/1:9:.,.,.	1/1:10:.,.,.	1/1:11:.,.,.	1/1:7:.,.,.	1/1:14:.,.,.	1/1:9:.,.,.	.:0:.,.,.	1/1:5:.,.,.	1/1:5:.,.,.	.:0:.,.,.	1/1:8:.,.,.	1/1:8:.,.,.	1/1:9:.,.,.	1/1:6:.,.,.	1/1:6:.,.,.	1/1:6:.,.,.	1/1:5:.,.,.	1/1:5:.,.,.	1/1:9:.,.,.	.:0:.,.,.	1/1:8:.,.,.	.:0:.,.,.
supercont1.104	2529884	2179	C	T	.	PASS	NS=51;AF=1.000:0.000;EFF=INTERGENIC(MODIFIER||||||||||1)	GT:DP:GL	0/0:7:.,.,.	0/0:6:.,.,.	0/0:15:.,.,.	0/1:6:.,-4.19309,.	0/0:5:.,.,.	0/0:9:.,.,.	.:5:.,.,.	.:0:.,.,.	0/0:10:.,.,.	0/0:12:.,.,.	0/0:5:.,.,.	.:0:.,.,.	0/0:7:.,.,.	.:0:.,.,.	0/0:5:.,.,.	0/0:8:.,.,.	0/0:13:.,.,.	0/0:12:.,.,.	0/0:7:.,.,.	0/0:6:.,.,.	.:0:.,.,.	0/0:6:.,.,.	0/0:7:.,.,.	0/0:7:.,.,.	0/0:8:.,.,.	0/0:13:.,.,.	0/0:8:.,.,.	0/0:9:.,.,.	0/0:7:.,.,.	0/0:8:.,.,.	0/0:6:.,.,.	0/0:14:.,.,.	0/0:7:.,.,.	0/0:9:.,.,.	.:0:.,.,.	0/0:7:.,.,.	0/0:7:.,.,.	0/0:6:.,.,.	0/0:10:.,.,.	0/0:10:.,.,.	0/0:9:.,.,.	0/0:10:.,.,.	0/0:11:.,.,.	0/0:7:.,.,.	0/0:14:.,.,.	0/0:9:.,.,.	.:0:.,.,.	0/0:5:.,.,.	0/0:5:.,.,.	.:0:.,.,.	0/0:8:.,.,.	0/0:8:.,.,.	1/1:9:.,.,.	0/0:6:.,.,.	0/0:6:.,.,.	.:6:.,.,.	0/0:5:.,.,.	0/0:5:.,.,.	0/0:9:.,.,.	.:0:.,.,.	0/0:8:.,.,.	.:0:.,.,.
supercont1.104	2529889	2179	A	T	.	PASS	NS=51;AF=1.000:0.000;EFF=INTERGENIC(MODIFIER||||||||||1)	GT:DP:GL	0/0:7:.,.,.	0/0:6:.,.,.	0/0:15:.,.,.	0/1:6:.,-4.19309,.	0/0:5:.,.,.	0/0:9:.,.,.	.:5:.,.,.	.:0:.,.,.	0/0:10:.,.,.	0/0:12:.,.,.	0/0:5:.,.,.	.:0:.,.,.	0/0:7:.,.,.	.:0:.,.,.	0/0:5:.,.,.	0/0:8:.,.,.	0/0:13:.,.,.	0/0:12:.,.,.	0/0:7:.,.,.	0/0:6:.,.,.	.:0:.,.,.	0/0:6:.,.,.	0/0:7:.,.,.	0/0:7:.,.,.	0/0:8:.,.,.	0/0:13:.,.,.	0/0:8:.,.,.	0/0:9:.,.,.	0/0:7:.,.,.	0/0:8:.,.,.	0/0:6:.,.,.	0/0:14:.,.,.	0/0:7:.,.,.	0/0:9:.,.,.	.:0:.,.,.	0/0:7:.,.,.	0/0:7:.,.,.	0/0:6:.,.,.	0/0:10:.,.,.	0/0:10:.,.,.	0/0:9:.,.,.	0/0:10:.,.,.	0/0:11:.,.,.	0/0:7:.,.,.	0/0:14:.,.,.	0/0:9:.,.,.	.:0:.,.,.	0/0:5:.,.,.	0/0:5:.,.,.	.:0:.,.,.	0/0:8:.,.,.	0/0:8:.,.,.	1/1:9:.,.,.	0/0:6:.,.,.	0/0:6:.,.,.	.:6:.,.,.	0/0:5:.,.,.	0/0:5:.,.,.	0/0:9:.,.,.	.:0:.,.,.	0/0:8:.,.,.	.:0:.,.,.
supercont1.104	2529911	2179	A	G	.	PASS	NS=49;AF=0.204:0.796;EFF=INTERGENIC(MODIFIER||||||||||1)	GT:DP:GL	1/1:7:.,.,.	1/1:6:.,.,.	1/1:15:.,.,.	1/1:6:.,.,.	1/1:5:.,.,.	1/1:9:.,.,.	1/1:5:.,.,.	.:0:.,.,.	1/1:10:.,.,.	1/1:12:.,.,.	1/1:5:.,.,.	.:0:.,.,.	1/1:7:.,.,.	.:0:.,.,.	1/1:5:.,.,.	1/1:8:.,.,.	1/1:13:.,.,.	0/1:12:.,-13.1833,.	0/0:7:.,.,.	0/1:6:.,-6.59167,.	.:0:.,.,.	0/0:6:.,.,.	0/0:7:.,.,.	0/0:7:.,.,.	0/1:8:.,-6.08633,.	0/1:13:.,-13.1063,.	0/1:8:.,-6.08633,.	0/1:9:.,-8.67756,.	0/1:7:.,-6.44833,.	1/1:8:.,.,.	1/1:6:.,.,.	1/1:14:.,.,.	1/1:7:.,.,.	0/1:9:.,-5.57228,.	.:0:.,.,.	.:7:.,.,.	1/1:7:.,.,.	0/1:6:.,-6.59167,.	1/1:10:.,.,.	1/1:10:.,.,.	0/1:9:.,-5.57228,.	1/1:10:.,.,.	1/1:11:.,.,.	1/1:7:.,.,.	1/1:14:.,.,.	.:9:.,.,.	.:0:.,.,.	1/1:5:.,.,.	1/1:5:.,.,.	.:0:.,.,.	0/1:8:.,-6.08633,.	0/1:8:.,-6.08633,.	1/1:9:.,.,.	1/1:6:.,.,.	1/1:6:.,.,.	.:6:.,.,.	1/1:5:.,.,.	1/1:5:.,.,.	1/1:9:.,.,.	.:0:.,.,.	.:8:.,.,.	.:0:.,.,.
supercont1.1051	232354	2271	A	G	.	PASS	NS=52;AF=0.000:1.000;EFF=INTERGENIC(MODIFIER||||||||||1)	GT:DP:GL	1/1:14:.,.,.	1/1:9:.,.,.	1/1:10:.,.,.	1/1:13:.,.,.	1/1:12:.,.,.	1/1:27:.,.,.	1/1:7:.,.,.	1/1:11:.,.,.	1/1:22:.,.,.	1/1:16:.,.,.	1/1:10:.,.,.	1/1:9:.,.,.	.:0:.,.,.	1/1:7:.,.,.	1/1:12:.,.,.	1/1:8:.,.,.	1/1:11:.,.,.	.:0:.,.,.	1/1:5:.,.,.	.:0:.,.,.	.:0:.,.,.	1/1:8:.,.,.	1/1:5:.,.,.	.:0:.,.,.	.:0:.,.,.	1/1:5:.,.,.	1/1:5:.,.,.	1/1:5:.,.,.	1/1:7:.,.,.	1/1:6:.,.,.	1/1:16:.,.,.	1/1:6:.,.,.	1/1:6:.,.,.	.:0:.,.,.	.:0:.,.,.	1/1:17:.,.,.	.:0:.,.,.	1/1:13:.,.,.	1/1:13:.,.,.	1/1:15:.,.,.	1/1:8:.,.,.	1/1:17:.,.,.	1/1:15:.,.,.	1/1:6:.,.,.	1/1:12:.,.,.	1/1:5:.,.,.	1/1:8:.,.,.	1/1:10:.,.,.	0/1:9:.,-8.67756,.	1/1:7:.,.,.	0/1:10:.,-8.38619,.	1/1:9:.,.,.	0/1:15:.,-12.5793,.	1/1:12:.,.,.	1/1:14:.,.,.	.:8:.,.,.	1/1:16:.,.,.	1/1:9:.,.,.	1/1:8:.,.,.	1/1:17:.,.,.	1/1:10:.,.,.	0/1:6:.,-6.59167,.
supercont1.1054	191271	2332	A	C	.	PASS	NS=60;AF=1.000:0.000;EFF=INTERGENIC(MODIFIER||||||||||1)	GT:DP:GL	0/0:18:.,.,.	0/0:9:.,.,.	0/0:17:.,.,.	0/0:11:.,.,.	0/0:18:.,.,.	0/0:21:.,.,.	0/0:8:.,.,.	0/0:9:.,.,.	0/0:18:.,.,.	0/0:15:.,.,.	0/0:7:.,.,.	0/0:7:.,.,.	0/0:9:.,.,.	0/0:12:.,.,.	0/0:16:.,.,.	0/0:15:.,.,.	0/0:11:.,.,.	0/0:14:.,.,.	0/0:21:.,.,.	0/1:13:.,-6.81536,.	0/0:11:.,.,.	0/0:15:.,.,.	0/0:24:.,.,.	0/0:14:.,.,.	0/0:18:.,.,.	0/0:10:.,.,.	0/0:18:.,.,.	0/0:10:.,.,.	0/0:16:.,.,.	.:8:.,.,.	0/0:13:.,.,.	0/0:12:.,.,.	0/0:14:.,.,.	0/0:10:.,.,.	0/0:7:.,.,.	0/0:23:.,.,.	0/0:12:.,.,.	0/0:9:.,.,.	0/0:15:.,.,.	0/0:15:.,.,.	0/0:8:.,.,.	0/0:9:.,.,.	0/0:15:.,.,.	0/0:10:.,.,.	0/0:17:.,.,.	0/0:11:.,.,.	0/0:9:.,.,.	0/0:9:.,.,.	0/0:15:.,.,.	.:0:.,.,.	0/0:13:.,.,.	0/0:8:.,.,.	0/0:11:.,.,.	0/0:9:.,.,.	0/0:10:.,.,.	0/0:12:.,.,.	0/0:8:.,.,.	0/0:16:.,.,.	0/0:12:.,.,.	0/0:7:.,.,.	0/0:12:.,.,.	0/0:10:.,.,.
supercont1.1054	191275	2332	A	G	.	PASS	NS=61;AF=0.000:1.000;EFF=INTERGENIC(MODIFIER||||||||||1)	GT:DP:GL	1/1:18:.,.,.	1/1:9:.,.,.	1/1:17:.,.,.	1/1:11:.,.,.	1/1:18:.,.,.	1/1:21:.,.,.	1/1:8:.,.,.	1/1:9:.,.,.	1/1:18:.,.,.	1/1:15:.,.,.	1/1:7:.,.,.	1/1:7:.,.,.	1/1:9:.,.,.	1/1:12:.,.,.	1/1:16:.,.,.	1/1:15:.,.,.	1/1:11:.,.,.	1/1:14:.,.,.	0/0:21:.,.,.	1/1:13:.,.,.	0/1:11:.,-4.23339,.	0/1:15:.,-5.39194,.	0/1:24:.,-21.3025,.	1/1:14:.,.,.	0/1:18:.,-17.3551,.	0/1:10:.,-4.94602,.	1/1:18:.,.,.	1/1:10:.,.,.	1/1:16:.,.,.	1/1:8:.,.,.	1/1:13:.,.,.	1/1:12:.,.,.	1/1:14:.,.,.	1/1:10:.,.,.	1/1:7:.,.,.	1/1:23:.,.,.	1/1:12:.,.,.	1/1:9:.,.,.	1/1:15:.,.,.	1/1:15:.,.,.	1/1:8:.,.,.	1/1:9:.,.,.	1/1:15:.,.,.	1/1:10:.,.,.	1/1:17:.,.,.	1/1:11:.,.,.	1/1:9:.,.,.	1/1:9:.,.,.	1/1:15:.,.,.	.:0:.,.,.	1/1:13:.,.,.	1/1:8:.,.,.	1/1:11:.,.,.	1/1:9:.,.,.	1/1:10:.,.,.	1/1:12:.,.,.	1/1:8:.,.,.	1/1:16:.,.,.	1/1:12:.,.,.	1/1:7:.,.,.	1/1:12:.,.,.	1/1:10:.,.,.
supercont1.1054	191276	2332	C	T	.	PASS	NS=61;AF=1.000:0.000;EFF=INTERGENIC(MODIFIER||||||||||1)	GT:DP:GL	0/1:18:.,-14.4842,.	0/0:9:.,.,.	0/0:17:.,.,.	0/1:11:.,-4.23339,.	1/1:18:.,.,.	0/1:21:.,-21.9246,.	0/0:8:.,.,.	0/0:9:.,.,.	0/1:18:.,-17.3551,.	0/1:15:.,-15.3139,.	0/0:7:.,.,.	0/0:7:.,.,.	0/0:9:.,.,.	0/0:12:.,.,.	0/0:16:.,.,.	0/0:15:.,.,.	0/0:11:.,.,.	0/0:14:.,.,.	0/0:21:.,.,.	0/0:13:.,.,.	0/0:11:.,.,.	0/0:15:.,.,.	0/0:24:.,.,.	0/0:14:.,.,.	0/0:18:.,.,.	0/0:10:.,.,.	0/0:18:.,.,.	0/0:10:.,.,.	0/0:16:.,.,.	0/0:8:.,.,.	0/0:13:.,.,.	0/0:12:.,.,.	0/0:14:.,.,.	0/0:10:.,.,.	0/0:7:.,.,.	0/0:23:.,.,.	0/0:12:.,.,.	0/0:9:.,.,.	0/0:15:.,.,.	0/0:15:.,.,.	0/0:8:.,.,.	0/0:9:.,.,.	0/0:15:.,.,.	0/0:10:.,.,.	0/0:17:.,.,.	0/0:11:.,.,.	0/0:9:.,.,.	0/0:9:.,.,.	0/0:15:.,.,.	.:0:.,.,.	0/0:13:.,.,.	0/0:8:.,.,.	0/0:11:.,.,.	0/0:9:.,.,.	0/0:10:.,.,.	0/0:12:.,.,.	0/0:8:.,.,.	0/0:16:.,.,.	0/0:12:.,.,.	0/0:7:.,.,.	0/0:12:.,.,.	0/0:10:.,.,.
supercont1.1054	191478	2333	A	C	.	PASS	NS=57;AF=0.000:1.000;EFF=INTERGENIC(MODIFIER||||||||||1)	GT:DP:GL	1/1:17:.,.,.	1/1:9:.,.,.	1/1:14:.,.,.	1/1:11:.,.,.	1/1:16:.,.,.	1/1:20:.,.,.	1/1:8:.,.,.	1/1:8:.,.,.	1/1:15:.,.,.	1/1:12:.,.,.	1/1:7:.,.,.	1/1:7:.,.,.	.:7:.,.,.	1/1:11:.,.,.	1/1:13:.,.,.	1/1:13:.,.,.	1/1:10:.,.,.	1/1:13:.,.,.	1/1:19:.,.,.	1/1:13:.,.,.	1/1:11:.,.,.	1/1:11:.,.,.	1/1:20:.,.,.	1/1:14:.,.,.	1/1:16:.,.,.	1/1:9:.,.,.	1/1:16:.,.,.	1/1:10:.,.,.	1/1:14:.,.,.	1/1:8:.,.,.	1/1:10:.,.,.	1/1:11:.,.,.	1/1:13:.,.,.	1/1:9:.,.,.	1/1:7:.,.,.	1/1:21:.,.,.	1/1:12:.,.,.	1/1:8:.,.,.	1/1:14:.,.,.	1/1:14:.,.,.	1/1:9:.,.,.	1/1:8:.,.,.	1/1:13:.,.,.	1/1:9:.,.,.	1/1:16:.,.,.	1/1:10:.,.,.	1/1:9:.,.,.	1/1:9:.,.,.	1/1:14:.,.,.	.:0:.,.,.	1/1:11:.,.,.	1/1:8:.,.,.	0/1:9:.,-8.67756,.	0/0:8:.,.,.	0/1:8:.,-8.7889,.	0/1:12:.,-10.6512,.	.:8:.,.,.	1/1:14:.,.,.	.:11:.,.,.	.:6:.,.,.	1/1:10:.,.,.	1/1:8:.,.,.
supercont1.1054	191470	2333	A	G	.	PASS	NS=58;AF=1.000:0.000;EFF=INTERGENIC(MODIFIER||||||||||1)	GT:DP:GL	0/0:17:.,.,.	0/0:9:.,.,.	0/0:14:.,.,.	0/0:11:.,.,.	0/0:16:.,.,.	0/0:20:.,.,.	0/0:8:.,.,.	0/0:8:.,.,.	0/0:15:.,.,.	0/0:12:.,.,.	0/0:7:.,.,.	0/0:7:.,.,.	0/0:7:.,.,.	0/0:11:.,.,.	0/0:13:.,.,.	0/0:13:.,.,.	0/0:10:.,.,.	0/0:13:.,.,.	0/0:19:.,.,.	0/0:13:.,.,.	0/0:11:.,.,.	0/0:11:.,.,.	0/0:20:.,.,.	0/0:14:.,.,.	0/0:16:.,.,.	0/0:9:.,.,.	0/0:16:.,.,.	0/0:10:.,.,.	0/0:14:.,.,.	0/0:8:.,.,.	0/0:10:.,.,.	0/0:11:.,.,.	0/0:13:.,.,.	0/0:9:.,.,.	0/0:7:.,.,.	0/0:21:.,.,.	0/0:12:.,.,.	0/0:8:.,.,.	0/0:14:.,.,.	0/0:14:.,.,.	0/0:9:.,.,.	0/0:8:.,.,.	0/0:13:.,.,.	0/0:9:.,.,.	0/0:16:.,.,.	0/0:10:.,.,.	0/0:9:.,.,.	0/0:9:.,.,.	0/0:14:.,.,.	.:0:.,.,.	0/0:11:.,.,.	0/0:8:.,.,.	0/1:9:.,-8.67756,.	1/1:8:.,.,.	0/1:8:.,-8.7889,.	0/1:12:.,-10.6512,.	.:8:.,.,.	0/0:14:.,.,.	.:11:.,.,.	.:6:.,.,.	0/0:10:.,.,.	0/0:8:.,.,.
supercont1.1056	244846	2356	A	T	.	PASS	NS=52;AF=0.385:0.615;EFF=INTERGENIC(MODIFIER||||||||||1)	GT:DP:GL	0/1:11:.,-10.8951,.	0/0:7:.,.,.	1/1:14:.,.,.	0/0:6:.,.,.	.:6:.,.,.	0/1:9:.,-8.67756,.	0/0:5:.,.,.	0/0:14:.,.,.	.:5:.,.,.	0/1:11:.,-7.96026,.	.:0:.,.,.	.:0:.,.,.	1/1:7:.,.,.	0/1:14:.,-9.82719,.	1/1:14:.,.,.	0/1:9:.,-8.67756,.	1/1:11:.,.,.	0/1:10:.,-8.38619,.	0/1:9:.,-8.67756,.	0/1:14:.,-12.8967,.	0/0:10:.,.,.	0/0:5:.,.,.	0/0:11:.,.,.	1/1:8:.,.,.	0/1:14:.,-9.82719,.	0/1:9:.,-8.67756,.	0/1:12:.,-13.1833,.	0/1:10:.,-8.38619,.	0/0:8:.,.,.	0/0:6:.,.,.	0/0:19:.,.,.	1/1:7:.,.,.	0/0:11:.,.,.	0/0:8:.,.,.	1/1:6:.,.,.	1/1:6:.,.,.	0/1:11:.,-7.96026,.	.:0:.,.,.	1/1:13:.,.,.	0/0:9:.,.,.	1/1:9:.,.,.	1/1:6:.,.,.	1/1:6:.,.,.	.:10:.,.,.	1/1:19:.,.,.	1/1:5:.,.,.	1/1:8:.,.,.	.:0:.,.,.	1/1:6:.,.,.	.:0:.,.,.	1/1:11:.,.,.	1/1:9:.,.,.	0/1:8:.,-6.08633,.	1/1:11:.,.,.	1/1:9:.,.,.	1/1:6:.,.,.	1/1:8:.,.,.	.:6:.,.,.	1/1:8:.,.,.	1/1:10:.,.,.	1/1:14:.,.,.	.:0:.,.,.
supercont1.1056	244850	2356	A	C	.	PASS	NS=53;AF=1.000:0.000;EFF=INTERGENIC(MODIFIER||||||||||1)	GT:DP:GL	0/0:11:.,.,.	0/0:7:.,.,.	0/0:14:.,.,.	0/0:6:.,.,.	0/0:6:.,.,.	0/0:9:.,.,.	0/0:5:.,.,.	0/0:14:.,.,.	0/0:5:.,.,.	0/0:11:.,.,.	.:0:.,.,.	.:0:.,.,.	0/1:7:.,-6.44833,.	0/1:14:.,-9.82719,.	0/0:14:.,.,.	0/0:9:.,.,.	0/0:11:.,.,.	0/0:10:.,.,.	0/0:9:.,.,.	0/0:14:.,.,.	0/0:10:.,.,.	0/0:5:.,.,.	0/0:11:.,.,.	0/0:8:.,.,.	0/0:14:.,.,.	0/0:9:.,.,.	0/0:12:.,.,.	0/0:10:.,.,.	0/0:8:.,.,.	0/0:6:.,.,.	0/0:19:.,.,.	0/0:7:.,.,.	0/0:11:.,.,.	0/0:8:.,.,.	1/1:6:.,.,.	0/0:6:.,.,.	0/0:11:.,.,.	.:0:.,.,.	0/0:13:.,.,.	0/0:9:.,.,.	0/0:9:.,.,.	0/0:6:.,.,.	0/0:6:.,.,.	0/0:10:.,.,.	0/0:19:.,.,.	0/0:5:.,.,.	0/1:8:.,-8.7889,.	.:0:.,.,.	0/0:6:.,.,.	.:0:.,.,.	0/0:11:.,.,.	0/0:9:.,.,.	0/0:8:.,.,.	0/0:11:.,.,.	0/0:9:.,.,.	0/0:6:.,.,.	0/0:8:.,.,.	.:6:.,.,.	.:8:.,.,.	.:10:.,.,.	0/0:14:.,.,.	.:0:.,.,.
supercont1.1056	244883	2356	C	T	.	PASS	NS=56;AF=1.000:0.000;EFF=INTERGENIC(MODIFIER||||||||||1)	GT:DP:GL	0/0:11:.,.,.	0/0:7:.,.,.	0/0:14:.,.,.	0/0:6:.,.,.	0/0:6:.,.,.	0/0:9:.,.,.	0/0:5:.,.,.	0/0:14:.,.,.	0/0:5:.,.,.	0/0:11:.,.,.	.:0:.,.,.	.:0:.,.,.	0/0:7:.,.,.	0/0:14:.,.,.	0/0:14:.,.,.	0/0:9:.,.,.	0/0:11:.,.,.	0/0:10:.,.,.	0/0:9:.,.,.	0/0:14:.,.,.	0/0:10:.,.,.	0/0:5:.,.,.	0/0:11:.,.,.	0/0:8:.,.,.	0/0:14:.,.,.	0/0:9:.,.,.	0/0:12:.,.,.	0/0:10:.,.,.	0/0:8:.,.,.	0/0:6:.,.,.	0/0:19:.,.,.	0/0:7:.,.,.	0/0:11:.,.,.	0/0:8:.,.,.	0/0:6:.,.,.	0/1:6:.,-4.94602,.	0/0:11:.,.,.	.:0:.,.,.	0/0:13:.,.,.	0/0:9:.,.,.	0/0:9:.,.,.	0/0:6:.,.,.	0/0:6:.,.,.	0/0:10:.,.,.	0/0:19:.,.,.	0/0:5:.,.,.	0/0:8:.,.,.	.:0:.,.,.	0/0:6:.,.,.	.:0:.,.,.	0/0:11:.,.,.	0/0:9:.,.,.	0/0:8:.,.,.	0/0:11:.,.,.	0/0:9:.,.,.	0/0:6:.,.,.	0/0:8:.,.,.	0/0:6:.,.,.	0/0:8:.,.,.	0/0:10:.,.,.	0/1:14:.,-10.6512,.	.:0:.,.,.
supercont1.1056	256297	2359	G	T	.	PASS	NS=51;AF=0.294:0.706;EFF=INTERGENIC(MODIFIER||||||||||1)	GT:DP:GL	0/1:14:.,-15.3806,.	1/1:6:.,.,.	0/0:11:.,.,.	1/1:11:.,.,.	0/1:9:.,-5.57228,.	0/1:13:.,-6.81536,.	1/1:8:.,.,.	1/1:13:.,.,.	.:13:.,.,.	0/1:19:.,-17.1021,.	0/0:7:.,.,.	0/0:12:.,.,.	.:0:.,.,.	.:0:.,.,.	0/0:15:.,.,.	0/1:8:.,-6.08633,.	0/0:13:.,.,.	1/1:12:.,.,.	1/1:6:.,.,.	1/1:10:.,.,.	1/1:13:.,.,.	1/1:10:.,.,.	1/1:8:.,.,.	.:0:.,.,.	1/1:13:.,.,.	1/1:6:.,.,.	1/1:15:.,.,.	1/1:12:.,.,.	1/1:11:.,.,.	1/1:17:.,.,.	1/1:16:.,.,.	1/1:8:.,.,.	1/1:10:.,.,.	1/1:8:.,.,.	1/1:12:.,.,.	1/1:13:.,.,.	.:6:.,.,.	1/1:8:.,.,.	1/1:9:.,.,.	1/1:6:.,.,.	0/0:13:.,.,.	1/1:9:.,.,.	1/1:9:.,.,.	1/1:7:.,.,.	1/1:8:.,.,.	0/1:11:.,-10.8951,.	1/1:7:.,.,.	0/1:11:.,-10.8951,.	.:0:.,.,.	.:0:.,.,.	0/0:13:.,.,.	.:0:.,.,.	1/1:10:.,.,.	0/0:6:.,.,.	0/0:12:.,.,.	0/0:8:.,.,.	0/0:6:.,.,.	1/1:6:.,.,.	.:7:.,.,.	.:8:.,.,.	0/1:9:.,-5.57228,.	.:0:.,.,.
supercont1.1057	74587	2405	C	T	.	PASS	NS=52;AF=0.740:0.260;EFF=DOWNSTREAM(MODIFIER||1049|||AAEL014287|||AAEL014287-RA||1),DOWNSTREAM(MODIFIER||2456|||AAEL014286|||AAEL014286-RA||1),INTRON(MODIFIER|||||AAEL014286|||AAEL014286-RB|6|1)	GT:DP:GL	0/0:16:.,.,.	0/0:7:.,.,.	.:0:.,.,.	0/0:6:.,.,.	0/0:5:.,.,.	0/0:13:.,.,.	0/0:5:.,.,.	0/0:10:.,.,.	0/0:6:.,.,.	0/0:15:.,.,.	.:0:.,.,.	.:0:.,.,.	0/0:5:.,.,.	0/0:7:.,.,.	0/0:14:.,.,.	0/0:15:.,.,.	.:0:.,.,.	0/0:7:.,.,.	0/1:15:.,-9.28713,.	1/1:7:.,.,.	1/1:9:.,.,.	0/0:12:.,.,.	.:0:.,.,.	0/0:5:.,.,.	0/1:11:.,-10.8951,.	1/1:7:.,.,.	1/1:7:.,.,.	1/1:10:.,.,.	0/1:10:.,-8.38619,.	0/0:5:.,.,.	0/0:6:.,.,.	1/1:8:.,.,.	0/1:9:.,-8.67756,.	1/1:7:.,.,.	.:0:.,.,.	0/0:16:.,.,.	0/0:9:.,.,.	0/0:10:.,.,.	0/0:11:.,.,.	0/0:9:.,.,.	0/0:10:.,.,.	0/1:19:.,-10.5426,.	0/0:9:.,.,.	0/0:12:.,.,.	0/0:16:.,.,.	.:0:.,.,.	0/0:5:.,.,.	.:15:.,.,.	0/1:9:.,-8.67756,.	0/0:6:.,.,.	0/1:11:.,-10.8951,.	0/0:7:.,.,.	1/1:9:.,.,.	0/1:6:.,-6.59167,.	0/0:14:.,.,.	1/1:5:.,.,.	0/0:7:.,.,.	0/0:7:.,.,.	.:0:.,.,.	0/1:10:.,-8.38619,.	.:0:.,.,.	0/0:5:.,.,.
supercont1.1057	74590	2405	C	T	.	PASS	NS=52;AF=0.000:1.000;EFF=DOWNSTREAM(MODIFIER||1046|||AAEL014287|||AAEL014287-RA||1),DOWNSTREAM(MODIFIER||2459|||AAEL014286|||AAEL014286-RA||1),INTRON(MODIFIER|||||AAEL014286|||AAEL014286-RB|6|1)	GT:DP:GL	1/1:16:.,.,.	.:7:.,.,.	.:0:.,.,.	1/1:6:.,.,.	1/1:5:.,.,.	1/1:13:.,.,.	1/1:5:.,.,.	0/1:10:.,-8.38619,.	1/1:6:.,.,.	1/1:15:.,.,.	.:0:.,.,.	.:0:.,.,.	1/1:5:.,.,.	1/1:7:.,.,.	1/1:14:.,.,.	1/1:15:.,.,.	.:0:.,.,.	1/1:7:.,.,.	1/1:15:.,.,.	1/1:7:.,.,.	1/1:9:.,.,.	1/1:12:.,.,.	.:0:.,.,.	1/1:5:.,.,.	1/1:11:.,.,.	1/1:7:.,.,.	1/1:7:.,.,.	1/1:10:.,.,.	1/1:10:.,.,.	1/1:5:.,.,.	1/1:6:.,.,.	1/1:8:.,.,.	1/1:9:.,.,.	1/1:7:.,.,.	.:0:.,.,.	1/1:16:.,.,.	1/1:9:.,.,.	1/1:10:.,.,.	1/1:11:.,.,.	1/1:9:.,.,.	1/1:10:.,.,.	1/1:19:.,.,.	1/1:9:.,.,.	1/1:12:.,.,.	1/1:16:.,.,.	.:0:.,.,.	1/1:5:.,.,.	1/1:15:.,.,.	1/1:9:.,.,.	1/1:6:.,.,.	1/1:11:.,.,.	1/1:7:.,.,.	1/1:9:.,.,.	1/1:6:.,.,.	1/1:14:.,.,.	1/1:5:.,.,.	1/1:7:.,.,.	1/1:7:.,.,.	.:0:.,.,.	1/1:10:.,.,.	.:0:.,.,.	1/1:5:.,.,.
supercont1.1057	130696	2374	A	G	.	PASS	NS=58;AF=0.000:1.000;EFF=SYNONYMOUS_CODING(LOW||ctC|L316||AAEL017326|||AAEL017326-RA|1|1)	GT:DP:GL	1/1:11:.,.,.	1/1:10:.,.,.	1/1:15:.,.,.	1/1:18:.,.,.	1/1:12:.,.,.	1/1:15:.,.,.	1/1:10:.,.,.	1/1:6:.,.,.	1/1:19:.,.,.	1/1:21:.,.,.	1/1:10:.,.,.	1/1:9:.,.,.	1/1:12:.,.,.	1/1:17:.,.,.	1/1:14:.,.,.	1/1:13:.,.,.	1/1:18:.,.,.	.:0:.,.,.	1/1:19:.,.,.	1/1:14:.,.,.	1/1:11:.,.,.	1/1:13:.,.,.	1/1:12:.,.,.	1/1:7:.,.,.	1/1:8:.,.,.	.:0:.,.,.	1/1:13:.,.,.	1/1:13:.,.,.	1/1:9:.,.,.	1/1:13:.,.,.	1/1:17:.,.,.	1/1:16:.,.,.	1/1:7:.,.,.	1/1:15:.,.,.	0/0:12:.,.,.	1/1:19:.,.,.	1/1:19:.,.,.	0/1:12:.,-13.1833,.	1/1:11:.,.,.	1/1:10:.,.,.	1/1:11:.,.,.	.:17:.,.,.	1/1:11:.,.,.	1/1:13:.,.,.	1/1:23:.,.,.	1/1:20:.,.,.	1/1:10:.,.,.	1/1:15:.,.,.	1/1:10:.,.,.	1/1:13:.,.,.	1/1:8:.,.,.	0/1:13:.,-13.1063,.	1/1:12:.,.,.	0/1:9:.,-8.67756,.	1/1:15:.,.,.	1/1:13:.,.,.	1/1:14:.,.,.	1/1:14:.,.,.	.:0:.,.,.	1/1:11:.,.,.	1/1:17:.,.,.	1/1:7:.,.,.
supercont1.1057	130702	2374	C	T	.	PASS	NS=58;AF=1.000:0.000;EFF=SYNONYMOUS_CODING(LOW|SILENT|gcG/gcA|A314||AAEL017326|||AAEL017326-RA|1|1)	GT:DP:GL	0/0:11:.,.,.	0/0:10:.,.,.	0/0:15:.,.,.	0/0:18:.,.,.	0/0:12:.,.,.	0/0:15:.,.,.	0/0:10:.,.,.	0/0:6:.,.,.	0/0:19:.,.,.	0/0:21:.,.,.	0/0:10:.,.,.	0/0:9:.,.,.	0/0:12:.,.,.	0/0:17:.,.,.	0/0:14:.,.,.	0/0:13:.,.,.	0/0:18:.,.,.	.:0:.,.,.	0/0:19:.,.,.	0/0:14:.,.,.	0/0:11:.,.,.	0/0:13:.,.,.	0/0:12:.,.,.	0/0:7:.,.,.	0/0:8:.,.,.	.:0:.,.,.	0/0:13:.,.,.	0/0:13:.,.,.	0/0:9:.,.,.	0/0:13:.,.,.	0/0:17:.,.,.	0/0:16:.,.,.	0/0:7:.,.,.	0/0:15:.,.,.	1/1:12:.,.,.	0/0:19:.,.,.	0/0:19:.,.,.	0/1:12:.,-13.1833,.	0/0:11:.,.,.	0/0:10:.,.,.	0/0:11:.,.,.	.:17:.,.,.	0/0:11:.,.,.	0/0:13:.,.,.	0/0:23:.,.,.	0/0:20:.,.,.	0/0:10:.,.,.	0/0:15:.,.,.	0/0:10:.,.,.	0/0:13:.,.,.	0/0:8:.,.,.	0/1:13:.,-13.1063,.	0/0:12:.,.,.	0/1:9:.,-8.67756,.	0/0:15:.,.,.	0/0:13:.,.,.	0/0:14:.,.,.	0/0:14:.,.,.	.:0:.,.,.	0/0:11:.,.,.	0/0:17:.,.,.	0/0:7:.,.,.
supercont1.1057	130900	2375	A	T	.	PASS	NS=58;AF=0.750:0.250;EFF=SYNONYMOUS_CODING(LOW|SILENT|gtT/gtA|V248||AAEL017326|||AAEL017326-RA|1|1)	GT:DP:GL	1/1:12:.,.,.	0/1:10:.,-8.38619,.	0/0:16:.,.,.	0/0:19:.,.,.	0/0:13:.,.,.	0/1:16:.,-15.1299,.	0/0:10:.,.,.	0/0:7:.,.,.	0/0:19:.,.,.	0/0:23:.,.,.	0/1:10:.,-8.38619,.	0/1:10:.,-4.94602,.	0/1:13:.,-6.81536,.	0/1:17:.,-17.5189,.	0/1:15:.,-9.28713,.	0/0:15:.,.,.	0/0:19:.,.,.	.:0:.,.,.	0/1:18:.,-19.775,.	1/1:16:.,.,.	1/1:10:.,.,.	0/0:14:.,.,.	0/1:13:.,-6.81536,.	.:7:.,.,.	0/1:8:.,-6.08633,.	.:0:.,.,.	1/1:16:.,.,.	1/1:12:.,.,.	0/1:9:.,-8.67756,.	0/0:12:.,.,.	0/0:16:.,.,.	1/1:16:.,.,.	1/1:9:.,.,.	1/1:16:.,.,.	0/0:12:.,.,.	0/0:20:.,.,.	0/0:20:.,.,.	0/0:12:.,.,.	0/0:10:.,.,.	0/0:10:.,.,.	0/0:10:.,.,.	0/0:17:.,.,.	0/0:11:.,.,.	0/0:12:.,.,.	0/0:25:.,.,.	0/0:21:.,.,.	0/0:8:.,.,.	0/0:15:.,.,.	0/1:11:.,-10.8951,.	0/0:13:.,.,.	0/0:8:.,.,.	0/0:13:.,.,.	0/0:11:.,.,.	0/0:8:.,.,.	0/0:15:.,.,.	0/0:14:.,.,.	0/0:14:.,.,.	0/0:14:.,.,.	.:0:.,.,.	0/0:13:.,.,.	0/1:17:.,-17.5189,.	0/0:8:.,.,.
supercont1.1057	130894	2375	A	G	.	PASS	NS=57;AF=0.123:0.877;EFF=NON_SYNONYMOUS_CODING(MODERATE|MISSENSE|gaG/gaC|E250D||AAEL017326|||AAEL017326-RA|1|1)	GT:DP:GL	1/1:12:.,.,.	0/1:10:.,-8.38619,.	1/1:16:.,.,.	1/1:19:.,.,.	0/1:13:.,-13.1063,.	1/1:16:.,.,.	1/1:10:.,.,.	.:7:.,.,.	1/1:19:.,.,.	0/1:23:.,-18.6793,.	0/1:10:.,-8.38619,.	0/1:10:.,-4.94602,.	1/1:13:.,.,.	1/1:17:.,.,.	0/1:15:.,-9.28713,.	1/1:15:.,.,.	1/1:19:.,.,.	.:0:.,.,.	0/1:18:.,-19.775,.	1/1:16:.,.,.	1/1:10:.,.,.	1/1:14:.,.,.	1/1:13:.,.,.	1/1:7:.,.,.	0/1:8:.,-6.08633,.	.:0:.,.,.	1/1:16:.,.,.	1/1:12:.,.,.	1/1:9:.,.,.	0/0:12:.,.,.	0/0:16:.,.,.	1/1:16:.,.,.	1/1:9:.,.,.	1/1:16:.,.,.	1/1:12:.,.,.	1/1:20:.,.,.	1/1:20:.,.,.	1/1:12:.,.,.	1/1:10:.,.,.	1/1:10:.,.,.	1/1:10:.,.,.	.:17:.,.,.	1/1:11:.,.,.	1/1:12:.,.,.	1/1:25:.,.,.	1/1:21:.,.,.	1/1:8:.,.,.	0/1:15:.,-15.3139,.	1/1:11:.,.,.	1/1:13:.,.,.	1/1:8:.,.,.	1/1:13:.,.,.	1/1:11:.,.,.	1/1:8:.,.,.	0/1:15:.,-12.5793,.	1/1:14:.,.,.	1/1:14:.,.,.	1/1:14:.,.,.	.:0:.,.,.	1/1:13:.,.,.	1/1:17:.,.,.	1/1:8:.,.,.
supercont1.1057	160550	2382	A	G	.	PASS	NS=53;AF=0.179:0.821;EFF=SYNONYMOUS_CODING(LOW||ccC|P495||AAEL014284|||AAEL014284-RA|2|1)	GT:DP:GL	1/1:14:.,.,.	.:0:.,.,.	1/1:7:.,.,.	0/1:12:.,-10.6512,.	1/1:8:.,.,.	1/1:12:.,.,.	1/1:11:.,.,.	1/1:5:.,.,.	0/1:11:.,-10.8951,.	0/1:9:.,-8.67756,.	1/1:6:.,.,.	1/1:6:.,.,.	1/1:9:.,.,.	1/1:13:.,.,.	1/1:9:.,.,.	0/1:9:.,-8.67756,.	0/1:10:.,-8.38619,.	1/1:7:.,.,.	1/1:11:.,.,.	1/1:14:.,.,.	1/1:10:.,.,.	1/1:11:.,.,.	1/1:12:.,.,.	1/1:12:.,.,.	1/1:12:.,.,.	1/1:10:.,.,.	.:0:.,.,.	1/1:9:.,.,.	1/1:14:.,.,.	1/1:10:.,.,.	1/1:17:.,.,.	.:0:.,.,.	.:0:.,.,.	1/1:15:.,.,.	1/1:8:.,.,.	0/1:13:.,-10.2875,.	0/1:14:.,-12.8967,.	1/1:10:.,.,.	0/1:10:.,-10.9861,.	0/1:8:.,-6.08633,.	1/1:10:.,.,.	1/1:11:.,.,.	0/1:10:.,-8.38619,.	.:7:.,.,.	0/1:11:.,-7.96026,.	0/0:7:.,.,.	.:0:.,.,.	.:0:.,.,.	0/1:8:.,-6.08633,.	1/1:7:.,.,.	.:6:.,.,.	1/1:12:.,.,.	0/0:14:.,.,.	.:0:.,.,.	0/1:13:.,-10.2875,.	0/0:10:.,.,.	1/1:10:.,.,.	1/1:11:.,.,.	1/1:5:.,.,.	1/1:6:.,.,.	1/1:10:.,.,.	1/1:5:.,.,.
supercont1.1057	160555	2382	G	T	.	PASS	NS=52;AF=0.000:1.000;EFF=SYNONYMOUS_CODING(LOW||Aac|N494||AAEL014284|||AAEL014284-RA|2|1)	GT:DP:GL	1/1:14:.,.,.	.:0:.,.,.	1/1:7:.,.,.	1/1:12:.,.,.	0/1:8:.,-8.7889,.	1/1:12:.,.,.	1/1:11:.,.,.	.:5:.,.,.	1/1:11:.,.,.	0/1:9:.,-8.67756,.	.:6:.,.,.	.:6:.,.,.	1/1:9:.,.,.	1/1:13:.,.,.	0/1:9:.,-8.67756,.	1/1:9:.,.,.	1/1:10:.,.,.	1/1:7:.,.,.	1/1:11:.,.,.	1/1:14:.,.,.	1/1:10:.,.,.	1/1:11:.,.,.	1/1:12:.,.,.	1/1:12:.,.,.	1/1:12:.,.,.	1/1:10:.,.,.	.:0:.,.,.	1/1:9:.,.,.	1/1:14:.,.,.	1/1:10:.,.,.	1/1:17:.,.,.	.:0:.,.,.	.:0:.,.,.	1/1:15:.,.,.	1/1:8:.,.,.	1/1:13:.,.,.	1/1:14:.,.,.	1/1:10:.,.,.	1/1:10:.,.,.	1/1:8:.,.,.	1/1:10:.,.,.	0/1:11:.,-7.96026,.	1/1:10:.,.,.	1/1:7:.,.,.	1/1:11:.,.,.	1/1:7:.,.,.	.:0:.,.,.	.:0:.,.,.	1/1:8:.,.,.	1/1:7:.,.,.	1/1:6:.,.,.	1/1:12:.,.,.	1/1:14:.,.,.	.:0:.,.,.	0/1:13:.,-10.2875,.	1/1:10:.,.,.	1/1:10:.,.,.	1/1:11:.,.,.	1/1:5:.,.,.	1/1:6:.,.,.	1/1:10:.,.,.	1/1:5:.,.,.
supercont1.1058	90629	2431	A	G	.	PASS	NS=53;AF=0.142:0.858;EFF=INTERGENIC(MODIFIER||||||||||1)	GT:DP:GL	.:7:.,.,.	.:6:.,.,.	1/1:8:.,.,.	1/1:7:.,.,.	1/1:10:.,.,.	1/1:13:.,.,.	0/1:9:.,-8.67756,.	.:6:.,.,.	.:0:.,.,.	1/1:7:.,.,.	0/0:8:.,.,.	0/1:8:.,-6.08633,.	0/1:16:.,-15.1299,.	.:5:.,.,.	0/1:11:.,-10.8951,.	1/1:14:.,.,.	1/1:11:.,.,.	0/1:9:.,-5.57228,.	1/1:10:.,.,.	0/1:12:.,-13.1833,.	1/1:11:.,.,.	1/1:7:.,.,.	1/1:11:.,.,.	1/1:10:.,.,.	1/1:10:.,.,.	0/1:8:.,-6.08633,.	0/1:10:.,-10.9861,.	0/1:9:.,-5.57228,.	0/1:12:.,-7.42971,.	1/1:9:.,.,.	1/1:15:.,.,.	0/0:12:.,.,.	0/1:9:.,-8.67756,.	1/1:27:.,.,.	1/1:11:.,.,.	1/1:9:.,.,.	.:0:.,.,.	1/1:11:.,.,.	1/1:16:.,.,.	1/1:8:.,.,.	1/1:6:.,.,.	1/1:14:.,.,.	1/1:7:.,.,.	1/1:12:.,.,.	1/1:12:.,.,.	.:0:.,.,.	1/1:7:.,.,.	1/1:7:.,.,.	1/1:10:.,.,.	1/1:6:.,.,.	1/1:11:.,.,.	1/1:6:.,.,.	1/1:10:.,.,.	1/1:9:.,.,.	1/1:12:.,.,.	.:0:.,.,.	1/1:14:.,.,.	1/1:11:.,.,.	1/1:7:.,.,.	.:0:.,.,.	1/1:6:.,.,.	1/1:9:.,.,.
supercont1.1058	160674	2420	A	T	.	PASS	NS=50;AF=1.000:0.000;EFF=INTERGENIC(MODIFIER||||||||||1)	GT:DP:GL	.:8:.,.,.	.:0:.,.,.	0/0:8:.,.,.	.:0:.,.,.	0/0:6:.,.,.	0/0:7:.,.,.	.:0:.,.,.	.:5:.,.,.	0/0:9:.,.,.	0/0:5:.,.,.	.:0:.,.,.	.:5:.,.,.	.:6:.,.,.	0/1:8:.,-6.08633,.	0/1:9:.,-8.67756,.	0/0:6:.,.,.	0/0:9:.,.,.	0/0:12:.,.,.	0/0:9:.,.,.	0/0:11:.,.,.	0/0:5:.,.,.	0/0:6:.,.,.	0/0:11:.,.,.	0/0:7:.,.,.	0/0:8:.,.,.	0/0:7:.,.,.	0/0:8:.,.,.	0/0:14:.,.,.	0/0:12:.,.,.	0/0:12:.,.,.	0/0:10:.,.,.	0/0:12:.,.,.	0/0:10:.,.,.	0/0:9:.,.,.	0/0:6:.,.,.	0/0:12:.,.,.	0/0:8:.,.,.	0/0:9:.,.,.	0/0:14:.,.,.	0/0:9:.,.,.	.:0:.,.,.	0/0:11:.,.,.	0/0:15:.,.,.	0/0:11:.,.,.	0/0:9:.,.,.	0/0:6:.,.,.	0/0:10:.,.,.	0/0:8:.,.,.	0/0:9:.,.,.	.:0:.,.,.	0/0:5:.,.,.	0/0:8:.,.,.	0/0:10:.,.,.	0/0:6:.,.,.	0/0:12:.,.,.	0/0:10:.,.,.	0/0:10:.,.,.	0/0:8:.,.,.	.:0:.,.,.	0/0:13:.,.,.	0/0:6:.,.,.	.:0:.,.,.
supercont1.1058	160668	2420	A	G	.	PASS	NS=52;AF=0.000:1.000;EFF=INTERGENIC(MODIFIER||||||||||1)	GT:DP:GL	1/1:8:.,.,.	.:0:.,.,.	1/1:8:.,.,.	.:0:.,.,.	1/1:6:.,.,.	1/1:7:.,.,.	.:0:.,.,.	1/1:5:.,.,.	1/1:9:.,.,.	1/1:5:.,.,.	.:0:.,.,.	1/1:5:.,.,.	1/1:6:.,.,.	1/1:8:.,.,.	1/1:9:.,.,.	1/1:6:.,.,.	1/1:9:.,.,.	0/1:12:.,-7.42971,.	.:9:.,.,.	0/1:11:.,-7.96026,.	1/1:5:.,.,.	1/1:6:.,.,.	1/1:11:.,.,.	1/1:7:.,.,.	1/1:8:.,.,.	.:7:.,.,.	0/1:8:.,-6.08633,.	0/1:14:.,-15.3806,.	0/1:12:.,-10.6512,.	1/1:12:.,.,.	1/1:10:.,.,.	0/0:12:.,.,.	0/1:10:.,-10.9861,.	1/1:9:.,.,.	1/1:6:.,.,.	1/1:12:.,.,.	1/1:8:.,.,.	1/1:9:.,.,.	1/1:14:.,.,.	1/1:9:.,.,.	.:0:.,.,.	1/1:11:.,.,.	1/1:15:.,.,.	1/1:11:.,.,.	1/1:9:.,.,.	1/1:6:.,.,.	1/1:10:.,.,.	1/1:8:.,.,.	1/1:9:.,.,.	.:0:.,.,.	1/1:5:.,.,.	1/1:8:.,.,.	1/1:10:.,.,.	1/1:6:.,.,.	1/1:12:.,.,.	1/1:10:.,.,.	1/1:10:.,.,.	1/1:8:.,.,.	.:0:.,.,.	1/1:13:.,.,.	1/1:6:.,.,.	.:0:.,.,.
supercont1.1058	160661	2420	A	G	.	PASS	NS=49;AF=0.347:0.653;EFF=INTERGENIC(MODIFIER||||||||||1)	GT:DP:GL	1/1:8:.,.,.	.:0:.,.,.	1/1:8:.,.,.	.:0:.,.,.	1/1:6:.,.,.	1/1:7:.,.,.	.:0:.,.,.	1/1:5:.,.,.	1/1:9:.,.,.	1/1:5:.,.,.	.:0:.,.,.	1/1:5:.,.,.	1/1:6:.,.,.	1/1:8:.,.,.	1/1:9:.,.,.	.:6:.,.,.	0/1:9:.,-8.67756,.	1/1:12:.,.,.	1/1:9:.,.,.	1/1:11:.,.,.	.:5:.,.,.	0/1:6:.,-6.59167,.	0/0:11:.,.,.	1/1:7:.,.,.	1/1:8:.,.,.	1/1:7:.,.,.	1/1:8:.,.,.	1/1:14:.,.,.	1/1:12:.,.,.	1/1:12:.,.,.	1/1:10:.,.,.	1/1:12:.,.,.	1/1:10:.,.,.	0/1:9:.,-5.57228,.	0/0:6:.,.,.	0/0:12:.,.,.	0/0:8:.,.,.	1/1:9:.,.,.	.:14:.,.,.	0/1:9:.,-8.67756,.	.:0:.,.,.	0/1:11:.,-10.8951,.	0/0:15:.,.,.	0/0:11:.,.,.	0/0:9:.,.,.	0/0:6:.,.,.	0/0:10:.,.,.	1/1:8:.,.,.	1/1:9:.,.,.	.:0:.,.,.	0/0:5:.,.,.	0/1:8:.,-6.08633,.	0/1:10:.,-8.38619,.	.:6:.,.,.	0/1:12:.,-13.1833,.	0/1:10:.,-8.38619,.	0/1:10:.,-4.94602,.	0/0:8:.,.,.	.:0:.,.,.	0/0:13:.,.,.	.:6:.,.,.	.:0:.,.,.
supercont1.1058	160653	2420	C	T	.	PASS	NS=50;AF=1.000:0.000;EFF=INTERGENIC(MODIFIER||||||||||1)	GT:DP:GL	.:8:.,.,.	.:0:.,.,.	0/0:8:.,.,.	.:0:.,.,.	0/0:6:.,.,.	0/0:7:.,.,.	.:0:.,.,.	.:5:.,.,.	0/0:9:.,.,.	0/0:5:.,.,.	.:0:.,.,.	.:5:.,.,.	.:6:.,.,.	0/1:8:.,-6.08633,.	0/1:9:.,-8.67756,.	0/0:6:.,.,.	0/0:9:.,.,.	0/0:12:.,.,.	0/0:9:.,.,.	0/0:11:.,.,.	0/0:5:.,.,.	0/0:6:.,.,.	0/0:11:.,.,.	0/0:7:.,.,.	0/0:8:.,.,.	0/0:7:.,.,.	0/0:8:.,.,.	0/0:14:.,.,.	0/0:12:.,.,.	0/0:12:.,.,.	0/0:10:.,.,.	0/0:12:.,.,.	0/0:10:.,.,.	0/0:9:.,.,.	0/0:6:.,.,.	0/0:12:.,.,.	0/0:8:.,.,.	0/0:9:.,.,.	0/0:14:.,.,.	0/0:9:.,.,.	.:0:.,.,.	0/0:11:.,.,.	0/0:15:.,.,.	0/0:11:.,.,.	0/0:9:.,.,.	0/0:6:.,.,.	0/0:10:.,.,.	0/0:8:.,.,.	0/0:9:.,.,.	.:0:.,.,.	0/0:5:.,.,.	0/0:8:.,.,.	0/0:10:.,.,.	0/0:6:.,.,.	0/0:12:.,.,.	0/0:10:.,.,.	0/0:10:.,.,.	0/0:8:.,.,.	.:0:.,.,.	0/0:13:.,.,.	0/0:6:.,.,.	.:0:.,.,.
supercont1.105	19298	2602	A	G	.	PASS	NS=58;AF=0.000:1.000;EFF=INTERGENIC(MODIFIER||||||||||1)	GT:DP:GL	1/1:8:.,.,.	1/1:9:.,.,.	1/1:11:.,.,.	1/1:16:.,.,.	1/1:19:.,.,.	1/1:8:.,.,.	1/1:9:.,.,.	1/1:13:.,.,.	1/1:18:.,.,.	1/1:21:.,.,.	1/1:10:.,.,.	1/1:13:.,.,.	.:0:.,.,.	.:0:.,.,.	.:0:.,.,.	1/1:13:.,.,.	1/1:11:.,.,.	1/1:14:.,.,.	1/1:20:.,.,.	1/1:12:.,.,.	1/1:11:.,.,.	1/1:9:.,.,.	1/1:19:.,.,.	1/1:11:.,.,.	1/1:14:.,.,.	1/1:18:.,.,.	1/1:17:.,.,.	1/1:14:.,.,.	1/1:18:.,.,.	1/1:12:.,.,.	1/1:18:.,.,.	1/1:22:.,.,.	1/1:14:.,.,.	1/1:17:.,.,.	.:0:.,.,.	1/1:14:.,.,.	1/1:5:.,.,.	1/1:13:.,.,.	1/1:21:.,.,.	1/1:14:.,.,.	1/1:17:.,.,.	1/1:13:.,.,.	1/1:15:.,.,.	1/1:18:.,.,.	1/1:12:.,.,.	1/1:16:.,.,.	1/1:7:.,.,.	1/1:8:.,.,.	1/1:6:.,.,.	0/1:10:.,-8.38619,.	1/1:7:.,.,.	1/1:8:.,.,.	0/1:12:.,-13.1833,.	1/1:15:.,.,.	1/1:12:.,.,.	1/1:6:.,.,.	1/1:16:.,.,.	1/1:10:.,.,.	1/1:8:.,.,.	1/1:10:.,.,.	1/1:11:.,.,.	1/1:6:.,.,.
supercont1.105	860104	2742	C	G	.	PASS	NS=50;AF=0.720:0.280;EFF=INTERGENIC(MODIFIER||||||||||1)	GT:DP:GL	0/1:11:.,-4.23339,.	.:6:.,.,.	1/1:7:.,.,.	.:9:.,.,.	.:0:.,.,.	1/1:10:.,.,.	.:0:.,.,.	1/1:11:.,.,.	1/1:10:.,.,.	1/1:16:.,.,.	.:0:.,.,.	.:0:.,.,.	1/1:10:.,.,.	.:8:.,.,.	1/1:8:.,.,.	0/1:8:.,-6.08633,.	1/1:8:.,.,.	0/0:6:.,.,.	0/0:12:.,.,.	0/0:8:.,.,.	0/0:5:.,.,.	0/0:6:.,.,.	0/1:9:.,-8.67756,.	0/0:10:.,.,.	0/0:11:.,.,.	0/1:13:.,-6.81536,.	0/1:10:.,-8.38619,.	0/1:15:.,-15.3139,.	.:0:.,.,.	.:5:.,.,.	0/1:15:.,-9.28713,.	0/0:12:.,.,.	0/1:12:.,-13.1833,.	1/1:12:.,.,.	0/0:6:.,.,.	0/0:18:.,.,.	0/1:7:.,-6.44833,.	0/0:10:.,.,.	0/0:8:.,.,.	0/0:9:.,.,.	0/0:8:.,.,.	0/0:16:.,.,.	0/0:20:.,.,.	0/0:11:.,.,.	0/1:7:.,-6.44833,.	0/0:6:.,.,.	0/0:5:.,.,.	.:0:.,.,.	0/0:7:.,.,.	0/0:9:.,.,.	0/0:8:.,.,.	0/0:8:.,.,.	0/0:14:.,.,.	0/0:5:.,.,.	0/0:14:.,.,.	0/0:8:.,.,.	0/0:11:.,.,.	.:0:.,.,.	0/0:11:.,.,.	.:0:.,.,.	0/0:9:.,.,.	0/0:7:.,.,.
supercont1.105	891012	2747	C	T	.	PASS	NS=53;AF=1.000:0.000;EFF=INTERGENIC(MODIFIER||||||||||1)	GT:DP:GL	0/1:10:.,-10.9861,.	.:0:.,.,.	0/0:11:.,.,.	0/0:7:.,.,.	0/0:7:.,.,.	0/0:6:.,.,.	.:0:.,.,.	0/0:6:.,.,.	0/0:7:.,.,.	0/0:5:.,.,.	0/0:8:.,.,.	0/0:10:.,.,.	0/0:6:.,.,.	0/1:9:.,-8.67756,.	1/1:12:.,.,.	0/0:6:.,.,.	.:0:.,.,.	0/0:9:.,.,.	0/0:12:.,.,.	0/0:9:.,.,.	.:0:.,.,.	0/0:8:.,.,.	0/0:8:.,.,.	0/0:6:.,.,.	0/0:7:.,.,.	.:0:.,.,.	0/0:6:.,.,.	0/0:10:.,.,.	0/0:13:.,.,.	0/0:8:.,.,.	0/0:9:.,.,.	0/0:14:.,.,.	0/0:11:.,.,.	0/0:12:.,.,.	.:0:.,.,.	0/0:7:.,.,.	0/0:6:.,.,.	0/0:7:.,.,.	0/0:8:.,.,.	0/0:6:.,.,.	0/0:6:.,.,.	0/0:11:.,.,.	0/0:7:.,.,.	0/0:12:.,.,.	0/0:11:.,.,.	0/0:7:.,.,.	.:0:.,.,.	0/0:5:.,.,.	0/0:5:.,.,.	0/0:9:.,.,.	0/0:9:.,.,.	0/0:7:.,.,.	0/0:6:.,.,.	0/0:13:.,.,.	0/0:8:.,.,.	0/0:8:.,.,.	0/0:13:.,.,.	0/0:6:.,.,.	0/0:11:.,.,.	.:0:.,.,.	0/0:9:.,.,.	.:0:.,.,.
supercont1.105	890975	2747	A	G	.	PASS	NS=50;AF=0.890:0.110;EFF=INTERGENIC(MODIFIER||||||||||1)	GT:DP:GL	0/0:10:.,.,.	.:0:.,.,.	1/1:11:.,.,.	.:7:.,.,.	0/0:7:.,.,.	0/0:6:.,.,.	.:0:.,.,.	0/0:6:.,.,.	0/1:7:.,-6.44833,.	0/1:5:.,-4.19309,.	0/1:8:.,-8.7889,.	0/1:10:.,-4.94602,.	0/0:6:.,.,.	0/0:9:.,.,.	0/0:12:.,.,.	.:6:.,.,.	.:0:.,.,.	0/0:9:.,.,.	0/0:12:.,.,.	0/1:9:.,-5.57228,.	.:0:.,.,.	0/0:8:.,.,.	0/0:8:.,.,.	0/0:6:.,.,.	0/0:7:.,.,.	.:0:.,.,.	0/0:6:.,.,.	0/0:10:.,.,.	0/0:13:.,.,.	0/1:8:.,-6.08633,.	.:9:.,.,.	0/0:14:.,.,.	0/0:11:.,.,.	0/0:12:.,.,.	.:0:.,.,.	0/0:7:.,.,.	0/0:6:.,.,.	0/1:7:.,-6.44833,.	0/0:8:.,.,.	0/1:6:.,-6.59167,.	0/0:6:.,.,.	0/0:11:.,.,.	0/0:7:.,.,.	0/1:12:.,-10.6512,.	0/0:11:.,.,.	0/0:7:.,.,.	.:0:.,.,.	0/0:5:.,.,.	0/0:5:.,.,.	0/0:9:.,.,.	0/0:9:.,.,.	0/0:7:.,.,.	0/0:6:.,.,.	0/0:13:.,.,.	0/0:8:.,.,.	0/0:8:.,.,.	0/0:13:.,.,.	0/0:6:.,.,.	0/0:11:.,.,.	.:0:.,.,.	0/0:9:.,.,.	.:0:.,.,.
supercont1.105	890955	2747	C	T	.	PASS	NS=52;AF=0.000:1.000;EFF=INTERGENIC(MODIFIER||||||||||1)	GT:DP:GL	1/1:10:.,.,.	.:0:.,.,.	1/1:11:.,.,.	1/1:7:.,.,.	1/1:7:.,.,.	1/1:6:.,.,.	.:0:.,.,.	1/1:6:.,.,.	1/1:7:.,.,.	1/1:5:.,.,.	1/1:8:.,.,.	1/1:10:.,.,.	1/1:6:.,.,.	1/1:9:.,.,.	1/1:12:.,.,.	1/1:6:.,.,.	.:0:.,.,.	1/1:9:.,.,.	1/1:12:.,.,.	0/1:9:.,-5.57228,.	.:0:.,.,.	1/1:8:.,.,.	1/1:8:.,.,.	1/1:6:.,.,.	1/1:7:.,.,.	.:0:.,.,.	1/1:6:.,.,.	1/1:10:.,.,.	1/1:13:.,.,.	0/1:8:.,-6.08633,.	.:9:.,.,.	1/1:14:.,.,.	1/1:11:.,.,.	1/1:12:.,.,.	.:0:.,.,.	1/1:7:.,.,.	1/1:6:.,.,.	0/1:7:.,-6.44833,.	1/1:8:.,.,.	0/1:6:.,-6.59167,.	1/1:6:.,.,.	1/1:11:.,.,.	1/1:7:.,.,.	0/1:12:.,-10.6512,.	1/1:11:.,.,.	1/1:7:.,.,.	.:0:.,.,.	1/1:5:.,.,.	1/1:5:.,.,.	1/1:9:.,.,.	1/1:9:.,.,.	1/1:7:.,.,.	1/1:6:.,.,.	1/1:13:.,.,.	1/1:8:.,.,.	1/1:8:.,.,.	1/1:13:.,.,.	1/1:6:.,.,.	1/1:11:.,.,.	.:0:.,.,.	1/1:9:.,.,.	.:0:.,.,.
supercont1.105	1087233	2449	A	T	.	PASS	NS=55;AF=0.000:1.000;EFF=INTRON(MODIFIER|||||AAEL004032|||AAEL004032-RA|2|1)	GT:DP:GL	1/1:12:.,.,.	.:0:.,.,.	0/0:8:.,.,.	0/1:9:.,-8.67756,.	1/1:8:.,.,.	1/1:8:.,.,.	1/1:5:.,.,.	1/1:7:.,.,.	.:7:.,.,.	0/1:7:.,-6.44833,.	.:7:.,.,.	.:0:.,.,.	1/1:8:.,.,.	1/1:5:.,.,.	1/1:8:.,.,.	0/1:9:.,-5.57228,.	0/1:5:.,-4.19309,.	1/1:11:.,.,.	1/1:12:.,.,.	1/1:5:.,.,.	1/1:13:.,.,.	1/1:10:.,.,.	1/1:9:.,.,.	.:0:.,.,.	1/1:11:.,.,.	1/1:9:.,.,.	1/1:7:.,.,.	1/1:7:.,.,.	1/1:9:.,.,.	.:0:.,.,.	1/1:10:.,.,.	1/1:13:.,.,.	1/1:16:.,.,.	1/1:13:.,.,.	1/1:6:.,.,.	1/1:14:.,.,.	1/1:7:.,.,.	1/1:7:.,.,.	1/1:5:.,.,.	.:0:.,.,.	1/1:5:.,.,.	1/1:8:.,.,.	1/1:13:.,.,.	1/1:13:.,.,.	1/1:7:.,.,.	1/1:5:.,.,.	1/1:5:.,.,.	1/1:11:.,.,.	1/1:7:.,.,.	1/1:7:.,.,.	1/1:8:.,.,.	1/1:6:.,.,.	1/1:11:.,.,.	1/1:10:.,.,.	1/1:5:.,.,.	1/1:11:.,.,.	1/1:9:.,.,.	1/1:10:.,.,.	1/1:6:.,.,.	1/1:9:.,.,.	1/1:7:.,.,.	1/1:5:.,.,.
supercont1.105	1087433	2450	C	T	.	PASS	NS=55;AF=0.000:1.000;EFF=INTRON(MODIFIER|||||AAEL004032|||AAEL004032-RA|2|1)	GT:DP:GL	1/1:14:.,.,.	.:0:.,.,.	0/0:8:.,.,.	0/1:9:.,-8.67756,.	1/1:8:.,.,.	1/1:9:.,.,.	1/1:5:.,.,.	1/1:7:.,.,.	.:7:.,.,.	0/1:7:.,-6.44833,.	1/1:6:.,.,.	.:0:.,.,.	1/1:8:.,.,.	1/1:5:.,.,.	1/1:8:.,.,.	0/1:10:.,-4.94602,.	0/1:5:.,-4.19309,.	1/1:11:.,.,.	1/1:12:.,.,.	1/1:6:.,.,.	1/1:13:.,.,.	1/1:10:.,.,.	1/1:9:.,.,.	1/1:5:.,.,.	1/1:11:.,.,.	1/1:9:.,.,.	1/1:7:.,.,.	.:7:.,.,.	1/1:9:.,.,.	.:0:.,.,.	1/1:10:.,.,.	1/1:14:.,.,.	1/1:16:.,.,.	1/1:12:.,.,.	1/1:6:.,.,.	1/1:15:.,.,.	1/1:7:.,.,.	1/1:7:.,.,.	1/1:5:.,.,.	.:0:.,.,.	1/1:5:.,.,.	1/1:8:.,.,.	1/1:13:.,.,.	1/1:13:.,.,.	1/1:7:.,.,.	1/1:6:.,.,.	1/1:5:.,.,.	1/1:11:.,.,.	1/1:7:.,.,.	1/1:7:.,.,.	1/1:8:.,.,.	.:0:.,.,.	1/1:11:.,.,.	1/1:10:.,.,.	1/1:5:.,.,.	1/1:12:.,.,.	1/1:9:.,.,.	1/1:10:.,.,.	1/1:7:.,.,.	1/1:9:.,.,.	1/1:7:.,.,.	1/1:5:.,.,.
supercont1.105	1091058	2452	C	T	.	PASS	NS=58;AF=1.000:0.000;EFF=INTRON(MODIFIER|||||AAEL004032|||AAEL004032-RA|2|1)	GT:DP:GL	0/0:15:.,.,.	0/0:5:.,.,.	1/1:18:.,.,.	0/1:7:.,-6.44833,.	0/0:12:.,.,.	0/0:11:.,.,.	0/0:14:.,.,.	0/0:10:.,.,.	.:14:.,.,.	0/1:22:.,-8.46679,.	0/1:15:.,-12.5793,.	1/1:8:.,.,.	0/0:13:.,.,.	0/0:11:.,.,.	0/0:11:.,.,.	0/1:19:.,-19.7224,.	0/1:14:.,-9.82719,.	0/0:13:.,.,.	0/0:16:.,.,.	0/0:9:.,.,.	0/0:9:.,.,.	0/0:14:.,.,.	0/0:15:.,.,.	0/0:6:.,.,.	0/0:11:.,.,.	0/0:17:.,.,.	0/0:12:.,.,.	0/0:12:.,.,.	0/0:12:.,.,.	0/0:16:.,.,.	0/0:12:.,.,.	0/0:14:.,.,.	0/0:17:.,.,.	0/0:14:.,.,.	0/0:8:.,.,.	0/0:16:.,.,.	0/0:14:.,.,.	.:0:.,.,.	0/0:19:.,.,.	0/0:16:.,.,.	0/0:10:.,.,.	0/0:12:.,.,.	0/0:10:.,.,.	0/0:12:.,.,.	0/0:17:.,.,.	0/0:21:.,.,.	0/0:11:.,.,.	0/0:8:.,.,.	0/0:15:.,.,.	0/0:6:.,.,.	0/0:9:.,.,.	0/0:7:.,.,.	0/0:13:.,.,.	.:0:.,.,.	0/0:18:.,.,.	0/0:14:.,.,.	0/0:6:.,.,.	0/0:9:.,.,.	0/0:8:.,.,.	0/0:16:.,.,.	0/0:9:.,.,.	.:0:.,.,.
supercont1.105	1091079	2452	C	T	.	PASS	NS=57;AF=0.825:0.175;EFF=INTRON(MODIFIER|||||AAEL004032|||AAEL004032-RA|2|1)	GT:DP:GL	0/1:15:.,-15.3139,.	0/0:5:.,.,.	1/1:18:.,.,.	0/1:7:.,-6.44833,.	0/0:12:.,.,.	0/0:11:.,.,.	0/0:14:.,.,.	0/0:10:.,.,.	.:14:.,.,.	0/1:22:.,-8.46679,.	0/1:15:.,-12.5793,.	1/1:8:.,.,.	0/0:13:.,.,.	0/1:11:.,-10.8951,.	1/1:11:.,.,.	0/1:19:.,-19.7224,.	0/1:14:.,-9.82719,.	1/1:13:.,.,.	0/1:16:.,-8.68018,.	0/0:9:.,.,.	0/0:9:.,.,.	0/1:14:.,-9.82719,.	0/0:15:.,.,.	0/0:6:.,.,.	1/1:11:.,.,.	0/0:17:.,.,.	0/0:12:.,.,.	0/0:12:.,.,.	0/0:12:.,.,.	0/0:16:.,.,.	0/0:12:.,.,.	0/0:14:.,.,.	0/0:17:.,.,.	0/0:14:.,.,.	0/0:8:.,.,.	0/0:16:.,.,.	0/0:14:.,.,.	.:0:.,.,.	0/0:19:.,.,.	0/0:16:.,.,.	0/0:10:.,.,.	0/0:12:.,.,.	0/0:10:.,.,.	0/0:12:.,.,.	0/0:17:.,.,.	0/0:21:.,.,.	0/0:11:.,.,.	0/0:8:.,.,.	0/0:15:.,.,.	0/0:6:.,.,.	0/0:9:.,.,.	0/0:7:.,.,.	0/0:13:.,.,.	.:0:.,.,.	0/0:18:.,.,.	0/0:14:.,.,.	0/0:6:.,.,.	.:9:.,.,.	0/0:8:.,.,.	0/1:16:.,-4.60291,.	0/0:9:.,.,.	.:0:.,.,.
supercont1.105	1111420	2461	G	T	.	PASS	NS=55;AF=0.845:0.155;EFF=INTRON(MODIFIER|||||AAEL004032|||AAEL004032-RA|3|1)	GT:DP:GL	0/1:15:.,-5.39194,.	0/0:7:.,.,.	0/0:8:.,.,.	.:0:.,.,.	0/0:12:.,.,.	0/0:11:.,.,.	0/0:5:.,.,.	.:0:.,.,.	0/0:9:.,.,.	0/0:7:.,.,.	0/0:7:.,.,.	0/0:6:.,.,.	0/0:6:.,.,.	0/1:15:.,-15.3139,.	1/1:11:.,.,.	0/0:8:.,.,.	0/0:6:.,.,.	1/1:17:.,.,.	0/1:8:.,-6.08633,.	0/0:6:.,.,.	0/0:8:.,.,.	1/1:9:.,.,.	0/0:8:.,.,.	.:0:.,.,.	1/1:10:.,.,.	0/0:13:.,.,.	0/0:6:.,.,.	0/0:12:.,.,.	0/0:10:.,.,.	0/1:10:.,-8.38619,.	0/1:16:.,-17.5778,.	0/0:9:.,.,.	0/0:9:.,.,.	0/0:10:.,.,.	0/0:6:.,.,.	0/0:12:.,.,.	0/0:14:.,.,.	0/1:6:.,-6.59167,.	0/0:15:.,.,.	0/1:8:.,-8.7889,.	0/0:11:.,.,.	0/0:17:.,.,.	0/0:9:.,.,.	.:15:.,.,.	0/0:17:.,.,.	.:0:.,.,.	0/0:8:.,.,.	.:0:.,.,.	0/0:10:.,.,.	0/0:9:.,.,.	0/0:9:.,.,.	0/0:7:.,.,.	0/0:12:.,.,.	0/0:8:.,.,.	0/0:6:.,.,.	.:0:.,.,.	0/0:7:.,.,.	0/1:9:.,-5.57228,.	0/0:10:.,.,.	0/1:5:.,-4.19309,.	0/0:6:.,.,.	0/0:9:.,.,.
supercont1.105	1111406	2461	A	C	.	PASS	NS=53;AF=0.000:1.000;EFF=INTRON(MODIFIER|||||AAEL004032|||AAEL004032-RA|3|1)	GT:DP:GL	1/1:15:.,.,.	1/1:7:.,.,.	0/0:8:.,.,.	.:0:.,.,.	1/1:12:.,.,.	1/1:11:.,.,.	1/1:5:.,.,.	.:0:.,.,.	0/1:9:.,-5.57228,.	0/1:7:.,-6.44833,.	0/1:7:.,-6.44833,.	.:6:.,.,.	1/1:6:.,.,.	1/1:15:.,.,.	1/1:11:.,.,.	.:8:.,.,.	.:6:.,.,.	1/1:17:.,.,.	1/1:8:.,.,.	1/1:6:.,.,.	1/1:8:.,.,.	1/1:9:.,.,.	1/1:8:.,.,.	.:0:.,.,.	1/1:10:.,.,.	1/1:13:.,.,.	1/1:6:.,.,.	1/1:12:.,.,.	1/1:10:.,.,.	1/1:10:.,.,.	1/1:16:.,.,.	1/1:9:.,.,.	1/1:9:.,.,.	1/1:10:.,.,.	1/1:6:.,.,.	1/1:12:.,.,.	1/1:14:.,.,.	1/1:6:.,.,.	1/1:15:.,.,.	1/1:8:.,.,.	1/1:11:.,.,.	1/1:17:.,.,.	1/1:9:.,.,.	1/1:15:.,.,.	1/1:17:.,.,.	.:0:.,.,.	1/1:8:.,.,.	.:0:.,.,.	1/1:10:.,.,.	1/1:9:.,.,.	1/1:9:.,.,.	1/1:7:.,.,.	1/1:12:.,.,.	1/1:8:.,.,.	1/1:6:.,.,.	.:0:.,.,.	1/1:7:.,.,.	1/1:9:.,.,.	1/1:10:.,.,.	1/1:5:.,.,.	1/1:6:.,.,.	1/1:9:.,.,.
supercont1.105	1111400	2461	A	T	.	PASS	NS=56;AF=0.000:1.000;EFF=INTRON(MODIFIER|||||AAEL004032|||AAEL004032-RA|3|1)	GT:DP:GL	1/1:15:.,.,.	1/1:7:.,.,.	1/1:8:.,.,.	.:0:.,.,.	1/1:12:.,.,.	1/1:11:.,.,.	1/1:5:.,.,.	.:0:.,.,.	1/1:9:.,.,.	1/1:7:.,.,.	1/1:7:.,.,.	1/1:6:.,.,.	1/1:6:.,.,.	1/1:15:.,.,.	1/1:11:.,.,.	1/1:8:.,.,.	1/1:6:.,.,.	1/1:17:.,.,.	1/1:8:.,.,.	1/1:6:.,.,.	1/1:8:.,.,.	1/1:9:.,.,.	1/1:8:.,.,.	.:0:.,.,.	1/1:10:.,.,.	1/1:13:.,.,.	1/1:6:.,.,.	1/1:12:.,.,.	1/1:10:.,.,.	1/1:10:.,.,.	1/1:16:.,.,.	1/1:9:.,.,.	1/1:9:.,.,.	1/1:10:.,.,.	1/1:6:.,.,.	1/1:12:.,.,.	1/1:14:.,.,.	1/1:6:.,.,.	1/1:15:.,.,.	1/1:8:.,.,.	1/1:11:.,.,.	1/1:17:.,.,.	1/1:9:.,.,.	1/1:15:.,.,.	1/1:17:.,.,.	.:0:.,.,.	1/1:8:.,.,.	.:0:.,.,.	1/1:10:.,.,.	1/1:9:.,.,.	1/1:9:.,.,.	0/1:7:.,-6.44833,.	1/1:12:.,.,.	1/1:8:.,.,.	1/1:6:.,.,.	.:0:.,.,.	1/1:7:.,.,.	1/1:9:.,.,.	1/1:10:.,.,.	1/1:5:.,.,.	1/1:6:.,.,.	1/1:9:.,.,.
supercont1.105	1175421	2478	A	C	.	PASS	NS=54;AF=1.000:0.000;EFF=DOWNSTREAM(MODIFIER||4991|||AAEL004032|||AAEL004032-RA||1),INTERGENIC(MODIFIER||||||||||1)	GT:DP:GL	0/0:7:.,.,.	.:0:.,.,.	0/0:6:.,.,.	0/0:11:.,.,.	0/0:9:.,.,.	0/0:8:.,.,.	0/0:5:.,.,.	0/0:11:.,.,.	0/0:7:.,.,.	0/0:12:.,.,.	0/0:14:.,.,.	0/0:6:.,.,.	0/0:11:.,.,.	.:0:.,.,.	.:0:.,.,.	0/0:10:.,.,.	.:0:.,.,.	0/0:6:.,.,.	0/0:14:.,.,.	0/0:6:.,.,.	0/0:6:.,.,.	0/0:12:.,.,.	0/0:5:.,.,.	0/0:8:.,.,.	0/0:15:.,.,.	0/0:15:.,.,.	0/0:6:.,.,.	0/1:7:.,-6.44833,.	0/0:21:.,.,.	0/0:8:.,.,.	0/0:11:.,.,.	0/0:7:.,.,.	0/0:9:.,.,.	0/1:5:.,-4.19309,.	0/0:5:.,.,.	0/0:17:.,.,.	0/0:7:.,.,.	0/0:6:.,.,.	0/0:12:.,.,.	0/0:9:.,.,.	0/0:5:.,.,.	0/0:8:.,.,.	0/0:8:.,.,.	0/0:14:.,.,.	0/0:8:.,.,.	0/0:13:.,.,.	.:0:.,.,.	0/0:8:.,.,.	.:0:.,.,.	0/0:6:.,.,.	0/0:6:.,.,.	.:0:.,.,.	0/0:10:.,.,.	0/0:10:.,.,.	0/0:8:.,.,.	0/0:8:.,.,.	0/0:6:.,.,.	0/0:8:.,.,.	.:0:.,.,.	0/0:5:.,.,.	0/0:9:.,.,.	0/0:5:.,.,.
supercont1.105	1391891	2504	A	G	.	PASS	NS=57;AF=0.754:0.246;EFF=NON_SYNONYMOUS_CODING(MODERATE|MISSENSE|gTt/gCt|V82A||AAEL004023|||AAEL004023-RA|1|1)	GT:DP:GL	0/1:11:.,-7.96026,.	.:6:.,.,.	0/0:6:.,.,.	0/0:9:.,.,.	0/1:7:.,-6.44833,.	0/0:16:.,.,.	0/0:7:.,.,.	0/0:7:.,.,.	0/0:11:.,.,.	0/0:14:.,.,.	0/0:11:.,.,.	0/0:5:.,.,.	0/0:9:.,.,.	0/0:10:.,.,.	0/0:10:.,.,.	0/1:9:.,-5.57228,.	0/0:12:.,.,.	0/1:11:.,-7.96026,.	0/1:13:.,-13.1063,.	0/0:8:.,.,.	1/1:15:.,.,.	0/1:10:.,-4.94602,.	0/1:19:.,-17.1021,.	1/1:14:.,.,.	0/0:10:.,.,.	0/1:10:.,-4.94602,.	0/1:16:.,-15.1299,.	1/1:12:.,.,.	1/1:11:.,.,.	.:0:.,.,.	0/1:15:.,-15.3139,.	1/1:13:.,.,.	0/1:13:.,-10.2875,.	0/1:9:.,-5.57228,.	0/0:9:.,.,.	0/0:12:.,.,.	0/1:9:.,-5.57228,.	0/0:9:.,.,.	0/0:7:.,.,.	0/0:9:.,.,.	0/1:10:.,-10.9861,.	0/0:13:.,.,.	.:6:.,.,.	0/0:11:.,.,.	1/1:9:.,.,.	.:0:.,.,.	0/1:9:.,-8.67756,.	0/0:5:.,.,.	0/0:8:.,.,.	0/1:8:.,-8.7889,.	0/0:13:.,.,.	.:0:.,.,.	0/0:16:.,.,.	0/0:8:.,.,.	0/0:7:.,.,.	0/0:18:.,.,.	0/0:10:.,.,.	0/0:7:.,.,.	0/0:7:.,.,.	0/0:5:.,.,.	0/0:8:.,.,.	0/0:7:.,.,.
supercont1.105	1462169	2516	C	T	.	PASS	NS=57;AF=0.000:1.000;EFF=INTERGENIC(MODIFIER||||||||||1)	GT:DP:GL	1/1:11:.,.,.	1/1:6:.,.,.	1/1:18:.,.,.	1/1:10:.,.,.	1/1:6:.,.,.	1/1:13:.,.,.	1/1:8:.,.,.	1/1:12:.,.,.	1/1:12:.,.,.	1/1:15:.,.,.	.:0:.,.,.	.:0:.,.,.	1/1:7:.,.,.	1/1:12:.,.,.	1/1:9:.,.,.	1/1:15:.,.,.	1/1:12:.,.,.	1/1:7:.,.,.	1/1:6:.,.,.	1/1:7:.,.,.	1/1:7:.,.,.	1/1:6:.,.,.	1/1:10:.,.,.	.:0:.,.,.	1/1:6:.,.,.	0/1:8:.,-8.7889,.	0/1:8:.,-6.08633,.	1/1:6:.,.,.	1/1:8:.,.,.	1/1:5:.,.,.	1/1:14:.,.,.	1/1:8:.,.,.	1/1:7:.,.,.	1/1:6:.,.,.	1/1:11:.,.,.	1/1:12:.,.,.	1/1:9:.,.,.	1/1:13:.,.,.	1/1:17:.,.,.	1/1:18:.,.,.	1/1:10:.,.,.	1/1:14:.,.,.	1/1:14:.,.,.	1/1:6:.,.,.	1/1:15:.,.,.	1/1:12:.,.,.	1/1:12:.,.,.	.:0:.,.,.	1/1:7:.,.,.	1/1:5:.,.,.	1/1:16:.,.,.	1/1:15:.,.,.	1/1:10:.,.,.	.:0:.,.,.	1/1:12:.,.,.	1/1:10:.,.,.	0/1:8:.,-6.08633,.	1/1:9:.,.,.	1/1:6:.,.,.	1/1:10:.,.,.	1/1:13:.,.,.	1/1:5:.,.,.
supercont1.105	1462294	2517	A	G	.	PASS	NS=57;AF=1.000:0.000;EFF=INTERGENIC(MODIFIER||||||||||1)	GT:DP:GL	0/0:11:.,.,.	0/0:6:.,.,.	0/0:16:.,.,.	0/0:11:.,.,.	0/0:6:.,.,.	0/0:13:.,.,.	0/0:8:.,.,.	0/0:11:.,.,.	0/0:13:.,.,.	0/0:15:.,.,.	.:0:.,.,.	.:0:.,.,.	0/0:8:.,.,.	0/0:12:.,.,.	0/0:9:.,.,.	0/0:15:.,.,.	0/0:12:.,.,.	0/0:6:.,.,.	0/0:6:.,.,.	0/0:8:.,.,.	0/0:8:.,.,.	0/0:6:.,.,.	0/0:11:.,.,.	.:0:.,.,.	0/0:6:.,.,.	0/0:7:.,.,.	0/0:11:.,.,.	0/0:6:.,.,.	0/0:8:.,.,.	0/0:5:.,.,.	0/0:15:.,.,.	0/0:8:.,.,.	0/0:8:.,.,.	0/0:6:.,.,.	0/0:12:.,.,.	0/0:12:.,.,.	0/0:8:.,.,.	0/0:12:.,.,.	0/0:18:.,.,.	0/0:20:.,.,.	0/1:10:.,-8.38619,.	0/0:15:.,.,.	0/0:14:.,.,.	0/0:6:.,.,.	0/0:15:.,.,.	0/0:14:.,.,.	0/1:12:.,-10.6512,.	.:0:.,.,.	0/0:7:.,.,.	0/0:5:.,.,.	0/0:15:.,.,.	0/0:16:.,.,.	0/0:10:.,.,.	.:0:.,.,.	0/0:12:.,.,.	0/0:9:.,.,.	0/0:9:.,.,.	0/0:9:.,.,.	0/0:6:.,.,.	0/0:10:.,.,.	0/0:14:.,.,.	0/0:6:.,.,.
supercont1.105	1485445	2522	A	G	.	PASS	NS=50;AF=0.000:1.000;EFF=NON_SYNONYMOUS_CODING(MODERATE|MISSENSE|ttT/ttG|F417L||AAEL004021|||AAEL004021-RA|3|1)	GT:DP:GL	1/1:10:.,.,.	1/1:9:.,.,.	0/0:5:.,.,.	.:0:.,.,.	1/1:8:.,.,.	1/1:10:.,.,.	1/1:8:.,.,.	1/1:13:.,.,.	.:8:.,.,.	.:7:.,.,.	.:6:.,.,.	.:0:.,.,.	1/1:12:.,.,.	1/1:12:.,.,.	.:0:.,.,.	.:0:.,.,.	.:7:.,.,.	1/1:18:.,.,.	1/1:19:.,.,.	1/1:13:.,.,.	1/1:7:.,.,.	1/1:14:.,.,.	1/1:14:.,.,.	1/1:7:.,.,.	1/1:15:.,.,.	1/1:6:.,.,.	.:0:.,.,.	1/1:7:.,.,.	1/1:11:.,.,.	1/1:6:.,.,.	1/1:22:.,.,.	1/1:12:.,.,.	1/1:6:.,.,.	1/1:8:.,.,.	1/1:9:.,.,.	1/1:9:.,.,.	1/1:8:.,.,.	1/1:13:.,.,.	1/1:17:.,.,.	1/1:14:.,.,.	1/1:10:.,.,.	1/1:12:.,.,.	1/1:15:.,.,.	1/1:9:.,.,.	1/1:10:.,.,.	1/1:12:.,.,.	1/1:9:.,.,.	.:0:.,.,.	1/1:12:.,.,.	1/1:6:.,.,.	1/1:20:.,.,.	1/1:7:.,.,.	1/1:20:.,.,.	.:0:.,.,.	1/1:8:.,.,.	1/1:10:.,.,.	.:0:.,.,.	1/1:15:.,.,.	1/1:9:.,.,.	1/1:8:.,.,.	1/1:7:.,.,.	1/1:5:.,.,.
supercont1.105	1494295	2524	C	T	.	PASS	NS=51;AF=0.716:0.284;EFF=DOWNSTREAM(MODIFIER||2017|||AAEL004021|||AAEL004021-RA||1),NON_SYNONYMOUS_CODING(MODERATE|MISSENSE|Ctg/Atg|L580M||AAEL004028|||AAEL004028-RA|2|1)	GT:DP:GL	0/0:13:.,.,.	.:0:.,.,.	0/0:10:.,.,.	0/0:9:.,.,.	0/1:9:.,-8.67756,.	1/1:9:.,.,.	0/1:11:.,-10.8951,.	0/1:7:.,-6.44833,.	0/1:9:.,-8.67756,.	0/1:15:.,-12.5793,.	0/0:7:.,.,.	0/0:5:.,.,.	1/1:9:.,.,.	0/0:15:.,.,.	0/0:9:.,.,.	0/0:11:.,.,.	0/0:7:.,.,.	0/0:13:.,.,.	0/0:9:.,.,.	0/0:5:.,.,.	0/0:9:.,.,.	.:6:.,.,.	0/0:12:.,.,.	0/0:5:.,.,.	.:7:.,.,.	0/0:11:.,.,.	0/0:7:.,.,.	.:0:.,.,.	0/0:12:.,.,.	0/0:5:.,.,.	0/0:19:.,.,.	0/0:13:.,.,.	0/0:11:.,.,.	0/0:11:.,.,.	1/1:5:.,.,.	0/1:15:.,-12.5793,.	0/1:8:.,-6.08633,.	.:5:.,.,.	1/1:14:.,.,.	0/1:13:.,-10.2875,.	0/0:13:.,.,.	0/1:17:.,-11.6908,.	0/1:10:.,-4.94602,.	0/1:8:.,-6.08633,.	0/0:12:.,.,.	1/1:7:.,.,.	0/0:5:.,.,.	0/0:8:.,.,.	0/0:11:.,.,.	0/0:7:.,.,.	.:0:.,.,.	.:8:.,.,.	0/1:8:.,-8.7889,.	1/1:5:.,.,.	.:0:.,.,.	1/1:9:.,.,.	0/0:10:.,.,.	.:6:.,.,.	1/1:8:.,.,.	.:0:.,.,.	0/1:13:.,-10.2875,.	.:0:.,.,.
supercont1.105	1494242	2524	A	T	.	PASS	NS=56;AF=1.000:0.000;EFF=DOWNSTREAM(MODIFIER||1964|||AAEL004021|||AAEL004021-RA||1),SYNONYMOUS_CODING(LOW||ccA|P597||AAEL004028|||AAEL004028-RA|2|1)	GT:DP:GL	0/0:13:.,.,.	.:0:.,.,.	0/0:10:.,.,.	0/0:9:.,.,.	0/0:9:.,.,.	0/0:9:.,.,.	0/0:11:.,.,.	0/0:7:.,.,.	0/0:9:.,.,.	0/0:15:.,.,.	0/0:7:.,.,.	0/0:5:.,.,.	0/0:9:.,.,.	0/0:15:.,.,.	0/0:9:.,.,.	0/0:11:.,.,.	0/0:7:.,.,.	0/0:13:.,.,.	0/0:9:.,.,.	0/0:5:.,.,.	0/0:9:.,.,.	0/0:6:.,.,.	0/0:12:.,.,.	0/0:5:.,.,.	0/0:7:.,.,.	0/0:11:.,.,.	0/0:7:.,.,.	.:0:.,.,.	0/0:12:.,.,.	0/0:5:.,.,.	0/0:19:.,.,.	0/0:13:.,.,.	0/0:11:.,.,.	0/0:11:.,.,.	0/0:5:.,.,.	0/0:15:.,.,.	0/0:8:.,.,.	0/0:5:.,.,.	0/0:14:.,.,.	0/0:13:.,.,.	0/0:13:.,.,.	0/0:17:.,.,.	0/0:10:.,.,.	0/0:8:.,.,.	0/1:12:.,-10.6512,.	0/0:7:.,.,.	0/0:5:.,.,.	0/0:8:.,.,.	0/0:11:.,.,.	0/0:7:.,.,.	.:0:.,.,.	0/0:8:.,.,.	0/0:8:.,.,.	0/0:5:.,.,.	.:0:.,.,.	0/0:9:.,.,.	0/0:10:.,.,.	0/0:6:.,.,.	0/0:8:.,.,.	.:0:.,.,.	0/0:13:.,.,.	.:0:.,.,.
supercont1.105	1511267	2527	A	C	.	PASS	NS=57;AF=0.895:0.105;EFF=INTERGENIC(MODIFIER||||||||||1)	GT:DP:GL	0/1:12:.,-10.6512,.	0/0:6:.,.,.	1/1:15:.,.,.	0/1:10:.,-8.38619,.	0/0:8:.,.,.	0/0:13:.,.,.	0/0:10:.,.,.	0/0:9:.,.,.	0/1:26:.,-26.2127,.	0/1:11:.,-10.8951,.	0/1:9:.,-8.67756,.	0/1:5:.,-4.19309,.	0/0:10:.,.,.	0/1:13:.,-13.1063,.	1/1:19:.,.,.	0/1:11:.,-10.8951,.	.:12:.,.,.	.:0:.,.,.	0/0:8:.,.,.	.:0:.,.,.	0/0:7:.,.,.	.:0:.,.,.	0/0:9:.,.,.	0/0:11:.,.,.	0/0:5:.,.,.	0/0:9:.,.,.	0/0:9:.,.,.	0/0:8:.,.,.	0/0:6:.,.,.	.:0:.,.,.	0/0:10:.,.,.	0/0:8:.,.,.	0/0:11:.,.,.	0/0:10:.,.,.	0/0:14:.,.,.	0/0:13:.,.,.	0/0:14:.,.,.	0/0:11:.,.,.	0/0:18:.,.,.	0/0:12:.,.,.	0/0:13:.,.,.	0/0:13:.,.,.	0/0:13:.,.,.	0/0:5:.,.,.	0/0:17:.,.,.	0/0:8:.,.,.	0/0:9:.,.,.	0/0:7:.,.,.	0/0:15:.,.,.	0/0:7:.,.,.	0/0:8:.,.,.	0/0:10:.,.,.	0/0:18:.,.,.	0/0:8:.,.,.	0/0:15:.,.,.	0/0:11:.,.,.	0/0:12:.,.,.	0/0:15:.,.,.	0/0:14:.,.,.	0/0:7:.,.,.	0/0:14:.,.,.	0/0:8:.,.,.
supercont1.105	1511502	2528	A	C	.	PASS	NS=57;AF=0.561:0.439;EFF=INTERGENIC(MODIFIER||||||||||1)	GT:DP:GL	0/1:12:.,-10.6512,.	0/0:6:.,.,.	1/1:14:.,.,.	0/1:13:.,-13.1063,.	0/1:8:.,-6.08633,.	1/1:13:.,.,.	0/1:11:.,-10.8951,.	0/1:10:.,-8.38619,.	1/1:25:.,.,.	1/1:12:.,.,.	0/1:10:.,-8.38619,.	0/1:5:.,-4.19309,.	1/1:9:.,.,.	0/1:15:.,-15.3139,.	1/1:18:.,.,.	0/1:10:.,-8.38619,.	.:13:.,.,.	.:0:.,.,.	0/0:8:.,.,.	.:0:.,.,.	0/0:9:.,.,.	.:7:.,.,.	0/0:9:.,.,.	0/0:11:.,.,.	0/1:6:.,-6.59167,.	0/0:12:.,.,.	0/0:11:.,.,.	0/0:8:.,.,.	0/0:6:.,.,.	.:0:.,.,.	0/0:13:.,.,.	0/0:7:.,.,.	0/0:11:.,.,.	0/0:10:.,.,.	1/1:14:.,.,.	0/1:13:.,-13.1063,.	0/1:15:.,-12.5793,.	0/1:12:.,-10.6512,.	1/1:19:.,.,.	0/1:11:.,-4.23339,.	0/0:12:.,.,.	0/1:15:.,-12.5793,.	0/1:13:.,-13.1063,.	0/1:5:.,-4.19309,.	0/0:17:.,.,.	1/1:8:.,.,.	0/0:10:.,.,.	0/0:7:.,.,.	0/0:16:.,.,.	0/0:7:.,.,.	1/1:8:.,.,.	1/1:10:.,.,.	0/1:18:.,-17.3551,.	1/1:8:.,.,.	0/0:15:.,.,.	1/1:11:.,.,.	0/0:12:.,.,.	0/1:15:.,-12.5793,.	1/1:15:.,.,.	0/1:8:.,-8.7889,.	0/1:14:.,-12.8967,.	0/1:8:.,-6.08633,.
supercont1.105	1511495	2528	A	G	.	PASS	NS=56;AF=0.571:0.429;EFF=INTERGENIC(MODIFIER||||||||||1)	GT:DP:GL	0/1:12:.,-10.6512,.	0/0:6:.,.,.	1/1:14:.,.,.	0/1:13:.,-13.1063,.	0/1:8:.,-6.08633,.	1/1:13:.,.,.	0/1:11:.,-10.8951,.	0/1:10:.,-8.38619,.	1/1:25:.,.,.	1/1:12:.,.,.	0/1:10:.,-8.38619,.	0/1:5:.,-4.19309,.	1/1:9:.,.,.	0/1:15:.,-15.3139,.	1/1:18:.,.,.	0/1:10:.,-8.38619,.	.:13:.,.,.	.:0:.,.,.	0/0:8:.,.,.	.:0:.,.,.	0/0:9:.,.,.	.:7:.,.,.	0/0:9:.,.,.	0/0:11:.,.,.	0/1:6:.,-6.59167,.	0/0:12:.,.,.	0/0:11:.,.,.	0/0:8:.,.,.	0/0:6:.,.,.	.:0:.,.,.	0/0:13:.,.,.	0/0:7:.,.,.	0/0:11:.,.,.	0/0:10:.,.,.	1/1:14:.,.,.	0/1:13:.,-13.1063,.	0/1:15:.,-12.5793,.	0/1:12:.,-10.6512,.	1/1:19:.,.,.	0/1:11:.,-4.23339,.	0/0:12:.,.,.	0/1:15:.,-12.5793,.	0/1:13:.,-13.1063,.	0/1:5:.,-4.19309,.	0/0:17:.,.,.	1/1:8:.,.,.	0/0:10:.,.,.	0/0:7:.,.,.	0/0:16:.,.,.	0/0:7:.,.,.	.:8:.,.,.	1/1:10:.,.,.	0/1:18:.,-17.3551,.	1/1:8:.,.,.	0/0:15:.,.,.	1/1:11:.,.,.	0/0:12:.,.,.	0/1:15:.,-12.5793,.	1/1:15:.,.,.	0/1:8:.,-8.7889,.	0/1:14:.,-12.8967,.	0/1:8:.,-6.08633,.
supercont1.105	1554608	2542	A	G	.	PASS	NS=52;AF=0.856:0.144;EFF=INTERGENIC(MODIFIER||||||||||1)	GT:DP:GL	0/1:8:.,-6.08633,.	0/0:7:.,.,.	1/1:10:.,.,.	0/1:9:.,-5.57228,.	0/0:11:.,.,.	0/0:12:.,.,.	0/0:7:.,.,.	0/0:9:.,.,.	0/1:11:.,-7.96026,.	0/1:7:.,-6.44833,.	.:6:.,.,.	.:0:.,.,.	0/0:10:.,.,.	0/1:18:.,-17.3551,.	1/1:9:.,.,.	0/1:11:.,-10.8951,.	0/1:9:.,-5.57228,.	0/0:7:.,.,.	0/0:9:.,.,.	0/0:10:.,.,.	0/0:14:.,.,.	0/0:9:.,.,.	0/0:9:.,.,.	.:0:.,.,.	.:5:.,.,.	0/0:10:.,.,.	0/0:8:.,.,.	0/0:15:.,.,.	0/0:12:.,.,.	0/0:8:.,.,.	0/0:13:.,.,.	0/0:7:.,.,.	0/0:14:.,.,.	0/0:7:.,.,.	.:0:.,.,.	0/0:11:.,.,.	.:0:.,.,.	0/1:13:.,-13.1063,.	0/0:17:.,.,.	0/0:12:.,.,.	0/0:6:.,.,.	0/0:9:.,.,.	0/1:11:.,-7.96026,.	0/0:9:.,.,.	0/0:13:.,.,.	1/1:6:.,.,.	0/0:10:.,.,.	0/0:6:.,.,.	0/0:8:.,.,.	.:0:.,.,.	0/0:6:.,.,.	.:0:.,.,.	0/0:12:.,.,.	0/0:10:.,.,.	0/0:6:.,.,.	0/0:13:.,.,.	0/0:10:.,.,.	.:0:.,.,.	0/0:8:.,.,.	.:0:.,.,.	0/0:9:.,.,.	0/0:6:.,.,.
supercont1.105	1660973	2559	C	T	.	PASS	NS=54;AF=0.000:1.000;EFF=INTERGENIC(MODIFIER||||||||||1)	GT:DP:GL	1/1:5:.,.,.	1/1:6:.,.,.	0/0:12:.,.,.	0/1:11:.,-10.8951,.	1/1:10:.,.,.	1/1:14:.,.,.	1/1:11:.,.,.	.:0:.,.,.	0/1:15:.,-15.3139,.	0/1:21:.,-16.3758,.	.:11:.,.,.	0/1:7:.,-6.44833,.	1/1:7:.,.,.	1/1:14:.,.,.	.:0:.,.,.	0/1:13:.,-13.1063,.	0/0:9:.,.,.	1/1:7:.,.,.	1/1:12:.,.,.	1/1:5:.,.,.	1/1:10:.,.,.	1/1:7:.,.,.	1/1:11:.,.,.	1/1:6:.,.,.	1/1:5:.,.,.	.:0:.,.,.	1/1:9:.,.,.	1/1:7:.,.,.	1/1:11:.,.,.	1/1:7:.,.,.	1/1:5:.,.,.	1/1:15:.,.,.	1/1:26:.,.,.	1/1:13:.,.,.	1/1:8:.,.,.	1/1:13:.,.,.	1/1:6:.,.,.	1/1:5:.,.,.	1/1:14:.,.,.	.:0:.,.,.	.:0:.,.,.	1/1:14:.,.,.	1/1:9:.,.,.	1/1:6:.,.,.	1/1:11:.,.,.	1/1:6:.,.,.	1/1:8:.,.,.	1/1:6:.,.,.	1/1:14:.,.,.	.:0:.,.,.	1/1:7:.,.,.	1/1:14:.,.,.	1/1:7:.,.,.	1/1:9:.,.,.	.:0:.,.,.	1/1:16:.,.,.	1/1:12:.,.,.	1/1:16:.,.,.	1/1:15:.,.,.	1/1:11:.,.,.	1/1:6:.,.,.	1/1:10:.,.,.
supercont1.105	1660997	2559	A	G	.	PASS	NS=50;AF=0.000:1.000;EFF=INTERGENIC(MODIFIER||||||||||1)	GT:DP:GL	1/1:5:.,.,.	1/1:6:.,.,.	1/1:12:.,.,.	1/1:11:.,.,.	1/1:10:.,.,.	1/1:14:.,.,.	1/1:11:.,.,.	.:0:.,.,.	1/1:15:.,.,.	1/1:21:.,.,.	1/1:11:.,.,.	1/1:7:.,.,.	1/1:7:.,.,.	1/1:14:.,.,.	.:0:.,.,.	1/1:13:.,.,.	1/1:9:.,.,.	1/1:7:.,.,.	1/1:12:.,.,.	1/1:5:.,.,.	1/1:10:.,.,.	1/1:7:.,.,.	1/1:11:.,.,.	1/1:6:.,.,.	.:5:.,.,.	.:0:.,.,.	1/1:9:.,.,.	1/1:7:.,.,.	1/1:11:.,.,.	.:7:.,.,.	0/1:5:.,-4.19309,.	1/1:15:.,.,.	1/1:26:.,.,.	1/1:13:.,.,.	1/1:8:.,.,.	1/1:13:.,.,.	1/1:6:.,.,.	.:5:.,.,.	1/1:14:.,.,.	.:0:.,.,.	.:0:.,.,.	1/1:14:.,.,.	1/1:9:.,.,.	.:6:.,.,.	1/1:11:.,.,.	1/1:6:.,.,.	1/1:8:.,.,.	1/1:6:.,.,.	1/1:14:.,.,.	.:0:.,.,.	1/1:7:.,.,.	1/1:14:.,.,.	.:7:.,.,.	1/1:9:.,.,.	.:0:.,.,.	1/1:16:.,.,.	1/1:12:.,.,.	1/1:16:.,.,.	1/1:15:.,.,.	1/1:11:.,.,.	1/1:6:.,.,.	1/1:10:.,.,.
supercont1.105	1661005	2559	C	T	.	PASS	NS=50;AF=1.000:0.000;EFF=INTERGENIC(MODIFIER||||||||||1)	GT:DP:GL	0/0:5:.,.,.	0/0:6:.,.,.	0/0:12:.,.,.	0/0:11:.,.,.	0/0:10:.,.,.	0/0:14:.,.,.	0/0:11:.,.,.	.:0:.,.,.	0/0:15:.,.,.	0/0:21:.,.,.	0/0:11:.,.,.	0/0:7:.,.,.	0/0:7:.,.,.	0/0:14:.,.,.	.:0:.,.,.	0/0:13:.,.,.	0/0:9:.,.,.	0/0:7:.,.,.	0/0:12:.,.,.	0/0:5:.,.,.	0/0:10:.,.,.	0/0:7:.,.,.	0/0:11:.,.,.	0/0:6:.,.,.	.:5:.,.,.	.:0:.,.,.	0/0:9:.,.,.	0/0:7:.,.,.	0/0:11:.,.,.	.:7:.,.,.	0/1:5:.,-4.19309,.	0/0:15:.,.,.	0/0:26:.,.,.	0/0:13:.,.,.	0/0:8:.,.,.	0/0:13:.,.,.	0/0:6:.,.,.	.:5:.,.,.	0/0:14:.,.,.	.:0:.,.,.	.:0:.,.,.	0/0:14:.,.,.	0/0:9:.,.,.	.:6:.,.,.	0/0:11:.,.,.	0/0:6:.,.,.	0/0:8:.,.,.	0/0:6:.,.,.	0/0:14:.,.,.	.:0:.,.,.	0/0:7:.,.,.	0/0:14:.,.,.	.:7:.,.,.	0/0:9:.,.,.	.:0:.,.,.	0/0:16:.,.,.	0/0:12:.,.,.	0/0:16:.,.,.	0/0:15:.,.,.	0/0:11:.,.,.	0/0:6:.,.,.	0/0:10:.,.,.
supercont1.105	1669568	2562	A	T	.	PASS	NS=54;AF=0.000:1.000;EFF=INTERGENIC(MODIFIER||||||||||1)	GT:DP:GL	1/1:13:.,.,.	1/1:18:.,.,.	1/1:10:.,.,.	1/1:15:.,.,.	1/1:19:.,.,.	1/1:11:.,.,.	1/1:10:.,.,.	1/1:12:.,.,.	1/1:19:.,.,.	1/1:16:.,.,.	1/1:16:.,.,.	1/1:9:.,.,.	1/1:18:.,.,.	1/1:11:.,.,.	1/1:10:.,.,.	1/1:16:.,.,.	1/1:9:.,.,.	1/1:6:.,.,.	1/1:10:.,.,.	1/1:9:.,.,.	.:8:.,.,.	1/1:15:.,.,.	1/1:23:.,.,.	1/1:8:.,.,.	1/1:11:.,.,.	1/1:13:.,.,.	1/1:14:.,.,.	1/1:14:.,.,.	1/1:9:.,.,.	1/1:16:.,.,.	1/1:14:.,.,.	1/1:9:.,.,.	1/1:8:.,.,.	1/1:12:.,.,.	1/1:11:.,.,.	0/1:17:.,-17.5189,.	1/1:6:.,.,.	1/1:8:.,.,.	1/1:26:.,.,.	1/1:13:.,.,.	.:0:.,.,.	1/1:15:.,.,.	1/1:8:.,.,.	1/1:14:.,.,.	.:0:.,.,.	1/1:7:.,.,.	.:0:.,.,.	.:0:.,.,.	1/1:10:.,.,.	.:0:.,.,.	1/1:13:.,.,.	1/1:5:.,.,.	1/1:17:.,.,.	1/1:6:.,.,.	1/1:5:.,.,.	.:0:.,.,.	1/1:10:.,.,.	1/1:13:.,.,.	.:0:.,.,.	1/1:17:.,.,.	1/1:8:.,.,.	1/1:11:.,.,.
supercont1.105	1669629	2562	A	G	.	PASS	NS=54;AF=0.324:0.676;EFF=INTERGENIC(MODIFIER||||||||||1)	GT:DP:GL	1/1:13:.,.,.	1/1:18:.,.,.	1/1:10:.,.,.	1/1:15:.,.,.	1/1:19:.,.,.	1/1:11:.,.,.	1/1:10:.,.,.	1/1:12:.,.,.	1/1:19:.,.,.	1/1:16:.,.,.	1/1:16:.,.,.	1/1:9:.,.,.	1/1:18:.,.,.	1/1:11:.,.,.	1/1:10:.,.,.	1/1:16:.,.,.	1/1:9:.,.,.	0/0:6:.,.,.	1/1:10:.,.,.	0/1:9:.,-5.57228,.	1/1:8:.,.,.	1/1:15:.,.,.	1/1:23:.,.,.	1/1:8:.,.,.	0/1:11:.,-10.8951,.	0/1:13:.,-10.2875,.	0/1:14:.,-12.8967,.	0/1:14:.,-12.8967,.	1/1:9:.,.,.	0/1:16:.,-17.5778,.	0/1:14:.,-15.3806,.	1/1:9:.,.,.	1/1:8:.,.,.	0/1:12:.,-13.1833,.	0/0:11:.,.,.	0/1:17:.,-17.5189,.	1/1:6:.,.,.	0/1:8:.,-6.08633,.	0/0:26:.,.,.	0/0:13:.,.,.	.:0:.,.,.	0/1:15:.,-5.39194,.	1/1:8:.,.,.	0/0:14:.,.,.	.:0:.,.,.	1/1:7:.,.,.	.:0:.,.,.	.:0:.,.,.	1/1:10:.,.,.	.:0:.,.,.	0/0:13:.,.,.	0/0:5:.,.,.	0/0:17:.,.,.	0/0:6:.,.,.	0/0:5:.,.,.	.:0:.,.,.	0/1:10:.,-4.94602,.	0/1:13:.,-10.2875,.	.:0:.,.,.	0/1:17:.,-14.8484,.	.:8:.,.,.	0/1:11:.,-7.96026,.
supercont1.105	1669811	2563	C	T	.	PASS	NS=57;AF=1.000:0.000;EFF=INTERGENIC(MODIFIER||||||||||1)	GT:DP:GL	0/0:13:.,.,.	0/0:18:.,.,.	0/0:12:.,.,.	0/0:16:.,.,.	0/0:19:.,.,.	0/0:10:.,.,.	0/0:10:.,.,.	0/0:12:.,.,.	0/0:18:.,.,.	0/0:16:.,.,.	0/0:17:.,.,.	0/0:9:.,.,.	0/0:19:.,.,.	0/0:11:.,.,.	0/0:10:.,.,.	0/0:17:.,.,.	0/0:9:.,.,.	0/0:6:.,.,.	0/0:11:.,.,.	0/0:9:.,.,.	0/0:8:.,.,.	0/1:15:.,-5.39194,.	0/0:24:.,.,.	0/0:10:.,.,.	0/1:13:.,-13.1063,.	0/0:14:.,.,.	0/0:14:.,.,.	0/0:14:.,.,.	0/0:9:.,.,.	0/0:16:.,.,.	0/0:13:.,.,.	0/0:14:.,.,.	0/0:16:.,.,.	0/0:13:.,.,.	0/0:10:.,.,.	0/0:17:.,.,.	0/0:17:.,.,.	0/0:8:.,.,.	0/0:28:.,.,.	0/0:14:.,.,.	0/0:5:.,.,.	0/0:15:.,.,.	0/0:8:.,.,.	0/0:15:.,.,.	0/0:23:.,.,.	0/0:7:.,.,.	.:0:.,.,.	.:0:.,.,.	0/0:11:.,.,.	.:0:.,.,.	0/0:14:.,.,.	0/0:6:.,.,.	0/0:19:.,.,.	0/0:6:.,.,.	0/0:5:.,.,.	.:0:.,.,.	0/0:10:.,.,.	0/0:13:.,.,.	.:8:.,.,.	0/0:17:.,.,.	0/0:7:.,.,.	0/0:11:.,.,.
supercont1.105	1669802	2563	A	G	.	PASS	NS=58;AF=0.000:1.000;EFF=INTERGENIC(MODIFIER||||||||||1)	GT:DP:GL	0/1:13:.,-13.1063,.	1/1:18:.,.,.	1/1:12:.,.,.	1/1:16:.,.,.	1/1:19:.,.,.	1/1:10:.,.,.	1/1:10:.,.,.	1/1:12:.,.,.	1/1:18:.,.,.	1/1:16:.,.,.	1/1:17:.,.,.	1/1:9:.,.,.	1/1:19:.,.,.	0/1:11:.,-7.96026,.	0/0:10:.,.,.	1/1:17:.,.,.	1/1:9:.,.,.	1/1:6:.,.,.	1/1:11:.,.,.	1/1:9:.,.,.	1/1:8:.,.,.	1/1:15:.,.,.	1/1:24:.,.,.	1/1:10:.,.,.	1/1:13:.,.,.	1/1:14:.,.,.	1/1:14:.,.,.	1/1:14:.,.,.	1/1:9:.,.,.	1/1:16:.,.,.	1/1:13:.,.,.	1/1:14:.,.,.	1/1:16:.,.,.	1/1:13:.,.,.	1/1:10:.,.,.	1/1:17:.,.,.	1/1:17:.,.,.	1/1:8:.,.,.	1/1:28:.,.,.	1/1:14:.,.,.	1/1:5:.,.,.	1/1:15:.,.,.	1/1:8:.,.,.	1/1:15:.,.,.	1/1:23:.,.,.	1/1:7:.,.,.	.:0:.,.,.	.:0:.,.,.	1/1:11:.,.,.	.:0:.,.,.	1/1:14:.,.,.	1/1:6:.,.,.	1/1:19:.,.,.	1/1:6:.,.,.	1/1:5:.,.,.	.:0:.,.,.	1/1:10:.,.,.	1/1:13:.,.,.	1/1:8:.,.,.	1/1:17:.,.,.	1/1:7:.,.,.	1/1:11:.,.,.
supercont1.105	1669799	2563	C	G	.	PASS	NS=56;AF=1.000:0.000;EFF=INTERGENIC(MODIFIER||||||||||1)	GT:DP:GL	0/0:13:.,.,.	0/0:18:.,.,.	1/1:12:.,.,.	0/1:16:.,-12.1727,.	0/0:19:.,.,.	0/0:10:.,.,.	0/0:10:.,.,.	0/0:12:.,.,.	0/1:18:.,-14.4842,.	0/1:16:.,-15.1299,.	0/1:17:.,-17.5189,.	.:9:.,.,.	0/0:19:.,.,.	0/0:11:.,.,.	0/0:10:.,.,.	0/1:17:.,-17.5189,.	0/1:9:.,-8.67756,.	0/0:6:.,.,.	0/0:11:.,.,.	0/0:9:.,.,.	0/0:8:.,.,.	0/0:15:.,.,.	0/0:24:.,.,.	0/0:10:.,.,.	0/0:13:.,.,.	0/0:14:.,.,.	0/0:14:.,.,.	0/0:14:.,.,.	0/0:9:.,.,.	0/0:16:.,.,.	0/0:13:.,.,.	0/0:14:.,.,.	0/0:16:.,.,.	0/0:13:.,.,.	0/0:10:.,.,.	0/0:17:.,.,.	0/0:17:.,.,.	0/0:8:.,.,.	0/0:28:.,.,.	0/0:14:.,.,.	0/0:5:.,.,.	0/0:15:.,.,.	0/0:8:.,.,.	0/0:15:.,.,.	0/0:23:.,.,.	0/0:7:.,.,.	.:0:.,.,.	.:0:.,.,.	0/0:11:.,.,.	.:0:.,.,.	0/0:14:.,.,.	0/0:6:.,.,.	0/0:19:.,.,.	0/0:6:.,.,.	0/0:5:.,.,.	.:0:.,.,.	0/0:10:.,.,.	0/0:13:.,.,.	.:8:.,.,.	0/0:17:.,.,.	0/0:7:.,.,.	0/0:11:.,.,.
supercont1.105	1669792	2563	A	T	.	PASS	NS=58;AF=0.897:0.103;EFF=INTERGENIC(MODIFIER||||||||||1)	GT:DP:GL	0/0:13:.,.,.	0/0:18:.,.,.	0/0:12:.,.,.	0/0:16:.,.,.	0/0:19:.,.,.	0/0:10:.,.,.	0/0:10:.,.,.	0/0:12:.,.,.	0/0:18:.,.,.	0/0:16:.,.,.	0/0:17:.,.,.	0/0:9:.,.,.	0/0:19:.,.,.	0/0:11:.,.,.	0/0:10:.,.,.	0/0:17:.,.,.	0/0:9:.,.,.	1/1:6:.,.,.	0/0:11:.,.,.	0/1:9:.,-5.57228,.	0/0:8:.,.,.	0/0:15:.,.,.	0/0:24:.,.,.	0/0:10:.,.,.	0/1:13:.,-13.1063,.	0/0:14:.,.,.	0/0:14:.,.,.	0/0:14:.,.,.	0/0:9:.,.,.	0/1:16:.,-17.5778,.	0/1:13:.,-13.1063,.	0/0:14:.,.,.	0/0:16:.,.,.	0/0:13:.,.,.	0/0:10:.,.,.	0/0:17:.,.,.	0/0:17:.,.,.	0/1:8:.,-6.08633,.	0/0:28:.,.,.	0/1:14:.,-15.3806,.	0/0:5:.,.,.	0/0:15:.,.,.	0/0:8:.,.,.	0/1:15:.,-15.3139,.	0/0:23:.,.,.	0/0:7:.,.,.	.:0:.,.,.	.:0:.,.,.	0/0:11:.,.,.	.:0:.,.,.	0/0:14:.,.,.	0/0:6:.,.,.	0/1:19:.,-10.5426,.	0/0:6:.,.,.	1/1:5:.,.,.	.:0:.,.,.	0/0:10:.,.,.	0/0:13:.,.,.	0/0:8:.,.,.	0/0:17:.,.,.	0/0:7:.,.,.	0/0:11:.,.,.
supercont1.105	1669791	2563	A	G	.	PASS	NS=58;AF=0.000:1.000;EFF=INTERGENIC(MODIFIER||||||||||1)	GT:DP:GL	0/1:13:.,-13.1063,.	1/1:18:.,.,.	1/1:12:.,.,.	1/1:16:.,.,.	1/1:19:.,.,.	1/1:10:.,.,.	1/1:10:.,.,.	1/1:12:.,.,.	1/1:18:.,.,.	1/1:16:.,.,.	1/1:17:.,.,.	1/1:9:.,.,.	1/1:19:.,.,.	0/1:11:.,-7.96026,.	0/0:10:.,.,.	1/1:17:.,.,.	1/1:9:.,.,.	1/1:6:.,.,.	1/1:11:.,.,.	1/1:9:.,.,.	1/1:8:.,.,.	1/1:15:.,.,.	1/1:24:.,.,.	1/1:10:.,.,.	1/1:13:.,.,.	1/1:14:.,.,.	1/1:14:.,.,.	1/1:14:.,.,.	1/1:9:.,.,.	1/1:16:.,.,.	1/1:13:.,.,.	1/1:14:.,.,.	1/1:16:.,.,.	1/1:13:.,.,.	1/1:10:.,.,.	1/1:17:.,.,.	1/1:17:.,.,.	1/1:8:.,.,.	1/1:28:.,.,.	1/1:14:.,.,.	1/1:5:.,.,.	1/1:15:.,.,.	1/1:8:.,.,.	1/1:15:.,.,.	1/1:23:.,.,.	1/1:7:.,.,.	.:0:.,.,.	.:0:.,.,.	1/1:11:.,.,.	.:0:.,.,.	1/1:14:.,.,.	1/1:6:.,.,.	1/1:19:.,.,.	1/1:6:.,.,.	1/1:5:.,.,.	.:0:.,.,.	1/1:10:.,.,.	1/1:13:.,.,.	1/1:8:.,.,.	1/1:17:.,.,.	1/1:7:.,.,.	1/1:11:.,.,.
supercont1.105	1705304	2565	A	G	.	PASS	NS=51;AF=0.000:1.000;EFF=INTERGENIC(MODIFIER||||||||||1)	GT:DP:GL	1/1:5:.,.,.	1/1:8:.,.,.	.:0:.,.,.	.:0:.,.,.	0/1:7:.,-6.44833,.	0/0:6:.,.,.	0/1:7:.,-6.44833,.	.:8:.,.,.	.:0:.,.,.	0/0:9:.,.,.	1/1:5:.,.,.	.:0:.,.,.	0/0:9:.,.,.	1/1:8:.,.,.	1/1:9:.,.,.	.:0:.,.,.	1/1:7:.,.,.	1/1:9:.,.,.	1/1:7:.,.,.	1/1:8:.,.,.	1/1:10:.,.,.	.:0:.,.,.	1/1:8:.,.,.	1/1:10:.,.,.	.:0:.,.,.	1/1:5:.,.,.	1/1:10:.,.,.	1/1:7:.,.,.	1/1:13:.,.,.	1/1:6:.,.,.	1/1:13:.,.,.	1/1:6:.,.,.	1/1:9:.,.,.	1/1:21:.,.,.	1/1:6:.,.,.	1/1:10:.,.,.	0/1:18:.,-14.4842,.	1/1:8:.,.,.	1/1:9:.,.,.	1/1:12:.,.,.	1/1:9:.,.,.	1/1:8:.,.,.	1/1:9:.,.,.	1/1:10:.,.,.	1/1:11:.,.,.	.:6:.,.,.	1/1:10:.,.,.	1/1:8:.,.,.	1/1:7:.,.,.	.:0:.,.,.	1/1:10:.,.,.	1/1:10:.,.,.	1/1:14:.,.,.	1/1:8:.,.,.	1/1:9:.,.,.	1/1:19:.,.,.	1/1:11:.,.,.	.:7:.,.,.	1/1:5:.,.,.	1/1:6:.,.,.	1/1:8:.,.,.	1/1:11:.,.,.
supercont1.105	1705256	2565	A	C	.	PASS	NS=54;AF=0.000:1.000;EFF=INTERGENIC(MODIFIER||||||||||1)	GT:DP:GL	1/1:5:.,.,.	1/1:8:.,.,.	.:0:.,.,.	.:0:.,.,.	1/1:7:.,.,.	1/1:6:.,.,.	1/1:7:.,.,.	1/1:8:.,.,.	.:0:.,.,.	1/1:9:.,.,.	1/1:5:.,.,.	.:0:.,.,.	1/1:9:.,.,.	1/1:8:.,.,.	1/1:9:.,.,.	.:0:.,.,.	1/1:7:.,.,.	1/1:9:.,.,.	1/1:7:.,.,.	1/1:8:.,.,.	1/1:10:.,.,.	.:0:.,.,.	1/1:8:.,.,.	1/1:10:.,.,.	.:0:.,.,.	1/1:5:.,.,.	1/1:10:.,.,.	1/1:7:.,.,.	1/1:13:.,.,.	1/1:6:.,.,.	1/1:13:.,.,.	1/1:6:.,.,.	1/1:9:.,.,.	1/1:21:.,.,.	1/1:6:.,.,.	1/1:10:.,.,.	1/1:18:.,.,.	0/1:8:.,-6.08633,.	1/1:9:.,.,.	1/1:12:.,.,.	1/1:9:.,.,.	1/1:8:.,.,.	0/0:9:.,.,.	1/1:10:.,.,.	1/1:11:.,.,.	1/1:6:.,.,.	0/1:10:.,-8.38619,.	1/1:8:.,.,.	1/1:7:.,.,.	.:0:.,.,.	1/1:10:.,.,.	1/1:10:.,.,.	1/1:14:.,.,.	1/1:8:.,.,.	1/1:9:.,.,.	1/1:19:.,.,.	1/1:11:.,.,.	1/1:7:.,.,.	1/1:5:.,.,.	1/1:6:.,.,.	1/1:8:.,.,.	1/1:11:.,.,.
supercont1.105	1802038	2581	C	T	.	PASS	NS=52;AF=0.269:0.731;EFF=INTERGENIC(MODIFIER||||||||||1),UPSTREAM(MODIFIER||1|||AAEL004002|||AAEL004002-RA||1)	GT:DP:GL	0/1:18:.,-14.4842,.	0/1:18:.,-11.1446,.	1/1:14:.,.,.	0/1:11:.,-10.8951,.	0/1:15:.,-12.5793,.	0/1:12:.,-10.6512,.	.:7:.,.,.	1/1:7:.,.,.	1/1:17:.,.,.	1/1:16:.,.,.	0/1:10:.,-8.38619,.	0/1:6:.,-6.59167,.	0/0:11:.,.,.	0/1:14:.,-12.8967,.	1/1:10:.,.,.	0/1:8:.,-6.08633,.	1/1:13:.,.,.	.:0:.,.,.	0/1:6:.,-6.59167,.	.:0:.,.,.	0/1:9:.,-5.57228,.	0/0:9:.,.,.	0/0:11:.,.,.	.:0:.,.,.	0/1:5:.,-4.19309,.	1/1:5:.,.,.	.:6:.,.,.	0/1:8:.,-6.08633,.	0/1:11:.,-10.8951,.	0/0:8:.,.,.	.:0:.,.,.	.:8:.,.,.	.:0:.,.,.	0/1:7:.,-6.44833,.	1/1:18:.,.,.	1/1:19:.,.,.	0/1:19:.,-17.1021,.	0/1:14:.,-12.8967,.	0/1:14:.,-6.13233,.	1/1:12:.,.,.	1/1:14:.,.,.	1/1:17:.,.,.	1/1:14:.,.,.	1/1:8:.,.,.	1/1:12:.,.,.	0/0:9:.,.,.	.:0:.,.,.	1/1:8:.,.,.	1/1:15:.,.,.	.:12:.,.,.	1/1:19:.,.,.	1/1:11:.,.,.	1/1:13:.,.,.	1/1:12:.,.,.	1/1:16:.,.,.	1/1:11:.,.,.	1/1:13:.,.,.	1/1:8:.,.,.	1/1:6:.,.,.	1/1:6:.,.,.	1/1:11:.,.,.	1/1:7:.,.,.
supercont1.105	1900720	2594	C	T	.	PASS	NS=53;AF=1.000:0.000;EFF=INTERGENIC(MODIFIER||||||||||1)	GT:DP:GL	0/0:10:.,.,.	0/0:6:.,.,.	0/0:8:.,.,.	0/0:11:.,.,.	0/0:19:.,.,.	0/0:18:.,.,.	0/0:9:.,.,.	0/0:13:.,.,.	0/0:10:.,.,.	0/0:20:.,.,.	0/0:8:.,.,.	0/0:7:.,.,.	0/0:13:.,.,.	0/0:12:.,.,.	0/0:18:.,.,.	0/0:13:.,.,.	0/0:9:.,.,.	0/0:5:.,.,.	0/0:7:.,.,.	.:0:.,.,.	0/0:9:.,.,.	.:9:.,.,.	0/0:12:.,.,.	0/0:5:.,.,.	.:0:.,.,.	.:0:.,.,.	.:0:.,.,.	0/0:12:.,.,.	0/0:6:.,.,.	.:0:.,.,.	0/0:5:.,.,.	.:0:.,.,.	0/0:5:.,.,.	.:0:.,.,.	0/0:10:.,.,.	0/0:18:.,.,.	.:6:.,.,.	0/0:17:.,.,.	0/0:12:.,.,.	0/0:8:.,.,.	0/0:6:.,.,.	0/0:8:.,.,.	0/0:22:.,.,.	0/0:10:.,.,.	0/0:14:.,.,.	0/1:15:.,-15.3139,.	0/0:16:.,.,.	0/0:5:.,.,.	0/0:17:.,.,.	0/0:13:.,.,.	0/0:14:.,.,.	0/0:15:.,.,.	0/0:13:.,.,.	0/0:15:.,.,.	0/0:12:.,.,.	0/0:10:.,.,.	0/0:16:.,.,.	0/0:9:.,.,.	0/0:12:.,.,.	0/0:13:.,.,.	0/0:9:.,.,.	0/0:5:.,.,.
supercont1.105	1919923	2601	A	G	.	PASS	NS=51;AF=0.216:0.784;EFF=INTERGENIC(MODIFIER||||||||||1)	GT:DP:GL	1/1:11:.,.,.	1/1:6:.,.,.	1/1:12:.,.,.	1/1:11:.,.,.	1/1:10:.,.,.	1/1:13:.,.,.	1/1:9:.,.,.	1/1:5:.,.,.	1/1:11:.,.,.	1/1:18:.,.,.	1/1:9:.,.,.	.:0:.,.,.	1/1:9:.,.,.	1/1:16:.,.,.	1/1:10:.,.,.	1/1:11:.,.,.	1/1:12:.,.,.	1/1:11:.,.,.	1/1:20:.,.,.	1/1:12:.,.,.	0/1:11:.,-10.8951,.	0/0:10:.,.,.	0/1:17:.,-11.6908,.	1/1:7:.,.,.	0/1:12:.,-10.6512,.	.:12:.,.,.	0/1:16:.,-17.5778,.	1/1:5:.,.,.	0/1:11:.,-4.23339,.	1/1:8:.,.,.	1/1:17:.,.,.	0/1:13:.,-13.1063,.	1/1:11:.,.,.	1/1:8:.,.,.	.:0:.,.,.	0/1:12:.,-10.6512,.	1/1:8:.,.,.	.:0:.,.,.	0/0:14:.,.,.	0/1:13:.,-13.1063,.	.:0:.,.,.	0/1:10:.,-10.9861,.	0/1:11:.,-7.96026,.	0/1:9:.,-8.67756,.	0/1:23:.,-24.126,.	.:0:.,.,.	1/1:7:.,.,.	1/1:12:.,.,.	1/1:5:.,.,.	1/1:8:.,.,.	0/0:14:.,.,.	.:0:.,.,.	.:5:.,.,.	0/0:9:.,.,.	1/1:10:.,.,.	0/1:13:.,-10.2875,.	1/1:8:.,.,.	.:7:.,.,.	.:8:.,.,.	.:12:.,.,.	1/1:9:.,.,.	0/1:5:.,-4.19309,.
supercont1.105	1919915	2601	C	T	.	PASS	NS=50;AF=0.660:0.340;EFF=INTERGENIC(MODIFIER||||||||||1)	GT:DP:GL	0/0:11:.,.,.	0/0:6:.,.,.	0/0:12:.,.,.	0/1:11:.,-4.23339,.	.:10:.,.,.	1/1:13:.,.,.	1/1:9:.,.,.	.:5:.,.,.	0/0:11:.,.,.	0/0:18:.,.,.	1/1:9:.,.,.	.:0:.,.,.	1/1:9:.,.,.	0/1:16:.,-4.60291,.	0/0:10:.,.,.	0/0:11:.,.,.	0/0:12:.,.,.	0/0:11:.,.,.	0/1:20:.,-5.75364,.	1/1:12:.,.,.	0/0:11:.,.,.	0/0:10:.,.,.	0/1:17:.,-11.6908,.	1/1:7:.,.,.	0/0:12:.,.,.	.:12:.,.,.	0/1:16:.,-17.5778,.	.:5:.,.,.	0/0:11:.,.,.	1/1:8:.,.,.	1/1:17:.,.,.	0/1:13:.,-13.1063,.	1/1:11:.,.,.	1/1:8:.,.,.	.:0:.,.,.	0/0:12:.,.,.	0/0:8:.,.,.	.:0:.,.,.	0/0:14:.,.,.	0/0:13:.,.,.	.:0:.,.,.	0/0:10:.,.,.	0/0:11:.,.,.	0/0:9:.,.,.	0/0:23:.,.,.	.:0:.,.,.	0/0:7:.,.,.	1/1:12:.,.,.	0/0:5:.,.,.	.:8:.,.,.	0/0:14:.,.,.	.:0:.,.,.	.:5:.,.,.	0/0:9:.,.,.	0/1:10:.,-10.9861,.	0/0:13:.,.,.	1/1:8:.,.,.	0/0:7:.,.,.	0/0:8:.,.,.	0/0:12:.,.,.	1/1:9:.,.,.	0/1:5:.,-4.19309,.
supercont1.105	1940311	2606	A	G	.	PASS	NS=55;AF=1.000:0.000;EFF=INTERGENIC(MODIFIER||||||||||1)	GT:DP:GL	0/0:13:.,.,.	0/0:5:.,.,.	1/1:15:.,.,.	0/1:19:.,-17.1021,.	0/0:18:.,.,.	0/0:11:.,.,.	0/0:8:.,.,.	0/0:12:.,.,.	0/1:16:.,-15.1299,.	0/1:16:.,-15.1299,.	.:6:.,.,.	.:0:.,.,.	0/0:9:.,.,.	0/0:10:.,.,.	0/0:11:.,.,.	0/1:12:.,-13.1833,.	0/1:16:.,-17.5778,.	0/0:8:.,.,.	0/0:7:.,.,.	0/0:8:.,.,.	0/0:6:.,.,.	.:0:.,.,.	0/0:9:.,.,.	0/0:10:.,.,.	0/0:12:.,.,.	0/0:8:.,.,.	0/0:8:.,.,.	0/0:13:.,.,.	0/0:14:.,.,.	.:0:.,.,.	0/0:9:.,.,.	0/0:9:.,.,.	.:0:.,.,.	0/0:12:.,.,.	0/0:9:.,.,.	0/0:11:.,.,.	0/0:8:.,.,.	0/0:10:.,.,.	0/0:11:.,.,.	0/0:8:.,.,.	0/0:10:.,.,.	0/0:14:.,.,.	.:0:.,.,.	0/0:5:.,.,.	0/0:18:.,.,.	0/0:11:.,.,.	0/0:11:.,.,.	0/0:9:.,.,.	0/0:11:.,.,.	0/0:10:.,.,.	0/0:6:.,.,.	0/0:8:.,.,.	0/0:10:.,.,.	0/0:8:.,.,.	0/0:15:.,.,.	0/0:9:.,.,.	0/0:9:.,.,.	0/0:13:.,.,.	0/0:15:.,.,.	.:0:.,.,.	0/0:9:.,.,.	0/0:6:.,.,.
supercont1.105	1940301	2606	A	G	.	PASS	NS=56;AF=1.000:0.000;EFF=INTERGENIC(MODIFIER||||||||||1)	GT:DP:GL	0/0:13:.,.,.	1/1:5:.,.,.	0/0:15:.,.,.	0/0:19:.,.,.	0/0:18:.,.,.	0/0:11:.,.,.	0/0:8:.,.,.	0/1:12:.,-13.1833,.	0/0:16:.,.,.	0/0:16:.,.,.	0/0:6:.,.,.	.:0:.,.,.	0/0:9:.,.,.	0/0:10:.,.,.	0/0:11:.,.,.	0/0:12:.,.,.	0/1:16:.,-17.5778,.	0/0:8:.,.,.	0/0:7:.,.,.	0/0:8:.,.,.	0/0:6:.,.,.	.:0:.,.,.	0/0:9:.,.,.	0/0:10:.,.,.	0/0:12:.,.,.	0/0:8:.,.,.	0/0:8:.,.,.	0/0:13:.,.,.	0/0:14:.,.,.	.:0:.,.,.	0/0:9:.,.,.	0/0:9:.,.,.	.:0:.,.,.	0/0:12:.,.,.	0/0:9:.,.,.	0/0:11:.,.,.	0/0:8:.,.,.	0/0:10:.,.,.	0/0:11:.,.,.	0/0:8:.,.,.	0/0:10:.,.,.	0/0:14:.,.,.	.:0:.,.,.	0/0:5:.,.,.	0/0:18:.,.,.	0/0:11:.,.,.	0/0:11:.,.,.	0/0:9:.,.,.	0/0:11:.,.,.	0/0:10:.,.,.	0/0:6:.,.,.	0/0:8:.,.,.	0/0:10:.,.,.	0/0:8:.,.,.	0/0:15:.,.,.	0/0:9:.,.,.	0/0:9:.,.,.	0/0:13:.,.,.	0/0:15:.,.,.	.:0:.,.,.	0/0:9:.,.,.	0/0:6:.,.,.
supercont1.105	2003868	2616	A	C	.	PASS	NS=56;AF=0.000:1.000;EFF=NON_SYNONYMOUS_CODING(MODERATE|MISSENSE|aAg/aCg|K90T||AAEL004014|||AAEL004014-RA|4|1)	GT:DP:GL	1/1:10:.,.,.	0/0:12:.,.,.	1/1:9:.,.,.	1/1:8:.,.,.	1/1:13:.,.,.	1/1:13:.,.,.	1/1:7:.,.,.	0/1:7:.,-6.44833,.	1/1:14:.,.,.	1/1:14:.,.,.	1/1:8:.,.,.	1/1:8:.,.,.	1/1:8:.,.,.	1/1:9:.,.,.	1/1:10:.,.,.	1/1:7:.,.,.	.:14:.,.,.	1/1:12:.,.,.	1/1:9:.,.,.	.:0:.,.,.	1/1:7:.,.,.	1/1:10:.,.,.	1/1:10:.,.,.	1/1:7:.,.,.	1/1:11:.,.,.	1/1:13:.,.,.	1/1:17:.,.,.	1/1:17:.,.,.	1/1:18:.,.,.	1/1:11:.,.,.	1/1:11:.,.,.	1/1:12:.,.,.	1/1:20:.,.,.	1/1:12:.,.,.	1/1:6:.,.,.	1/1:7:.,.,.	0/0:9:.,.,.	1/1:12:.,.,.	1/1:12:.,.,.	1/1:8:.,.,.	1/1:5:.,.,.	1/1:8:.,.,.	1/1:14:.,.,.	1/1:11:.,.,.	1/1:6:.,.,.	0/1:14:.,-9.82719,.	1/1:6:.,.,.	1/1:8:.,.,.	1/1:5:.,.,.	1/1:7:.,.,.	.:0:.,.,.	.:0:.,.,.	1/1:8:.,.,.	1/1:12:.,.,.	.:12:.,.,.	1/1:10:.,.,.	1/1:11:.,.,.	0/1:6:.,-6.59167,.	1/1:13:.,.,.	.:7:.,.,.	1/1:10:.,.,.	1/1:8:.,.,.
supercont1.105	2003882	2616	C	T	.	PASS	NS=57;AF=0.167:0.833;EFF=NON_SYNONYMOUS_CODING(MODERATE|MISSENSE|Ctt/Ttt|L95F||AAEL004014|||AAEL004014-RA|4|1)	GT:DP:GL	0/1:10:.,-8.38619,.	0/0:12:.,.,.	1/1:9:.,.,.	1/1:8:.,.,.	1/1:13:.,.,.	1/1:13:.,.,.	1/1:7:.,.,.	0/1:7:.,-6.44833,.	1/1:14:.,.,.	1/1:14:.,.,.	1/1:8:.,.,.	1/1:8:.,.,.	1/1:8:.,.,.	0/1:9:.,-8.67756,.	0/0:10:.,.,.	1/1:7:.,.,.	0/1:14:.,-9.82719,.	0/1:12:.,-7.42971,.	1/1:9:.,.,.	.:0:.,.,.	1/1:7:.,.,.	1/1:10:.,.,.	1/1:10:.,.,.	1/1:7:.,.,.	0/1:11:.,-7.96026,.	1/1:13:.,.,.	1/1:17:.,.,.	1/1:17:.,.,.	1/1:18:.,.,.	1/1:11:.,.,.	1/1:11:.,.,.	1/1:12:.,.,.	1/1:20:.,.,.	1/1:12:.,.,.	1/1:6:.,.,.	1/1:7:.,.,.	0/0:9:.,.,.	1/1:12:.,.,.	1/1:12:.,.,.	1/1:8:.,.,.	1/1:5:.,.,.	1/1:8:.,.,.	0/1:14:.,-12.8967,.	1/1:11:.,.,.	1/1:6:.,.,.	0/1:14:.,-9.82719,.	1/1:6:.,.,.	0/1:8:.,-8.7889,.	0/0:5:.,.,.	1/1:7:.,.,.	.:0:.,.,.	.:0:.,.,.	1/1:8:.,.,.	1/1:12:.,.,.	.:12:.,.,.	1/1:10:.,.,.	0/1:11:.,-7.96026,.	0/1:6:.,-6.59167,.	1/1:13:.,.,.	.:7:.,.,.	1/1:10:.,.,.	1/1:8:.,.,.
supercont1.105	2003906	2616	G	T	.	PASS	NS=59;AF=0.000:1.000;EFF=SYNONYMOUS_CODING(LOW||Tgc|C103||AAEL004014|||AAEL004014-RA|4|1)	GT:DP:GL	0/1:10:.,-8.38619,.	1/1:12:.,.,.	1/1:9:.,.,.	1/1:8:.,.,.	1/1:13:.,.,.	1/1:13:.,.,.	1/1:7:.,.,.	1/1:7:.,.,.	1/1:14:.,.,.	1/1:14:.,.,.	1/1:8:.,.,.	1/1:8:.,.,.	1/1:8:.,.,.	0/1:9:.,-8.67756,.	0/0:10:.,.,.	1/1:7:.,.,.	1/1:14:.,.,.	0/1:12:.,-7.42971,.	1/1:9:.,.,.	.:0:.,.,.	1/1:7:.,.,.	1/1:10:.,.,.	1/1:10:.,.,.	1/1:7:.,.,.	0/1:11:.,-7.96026,.	1/1:13:.,.,.	1/1:17:.,.,.	1/1:17:.,.,.	1/1:18:.,.,.	1/1:11:.,.,.	1/1:11:.,.,.	1/1:12:.,.,.	1/1:20:.,.,.	1/1:12:.,.,.	1/1:6:.,.,.	1/1:7:.,.,.	1/1:9:.,.,.	1/1:12:.,.,.	1/1:12:.,.,.	1/1:8:.,.,.	1/1:5:.,.,.	1/1:8:.,.,.	0/1:14:.,-12.8967,.	1/1:11:.,.,.	1/1:6:.,.,.	1/1:14:.,.,.	1/1:6:.,.,.	0/1:8:.,-8.7889,.	0/0:5:.,.,.	1/1:7:.,.,.	.:0:.,.,.	.:0:.,.,.	1/1:8:.,.,.	1/1:12:.,.,.	1/1:12:.,.,.	1/1:10:.,.,.	0/1:11:.,-7.96026,.	1/1:6:.,.,.	1/1:13:.,.,.	1/1:7:.,.,.	1/1:10:.,.,.	1/1:8:.,.,.
supercont1.105	2004068	2617	G	T	.	PASS	NS=56;AF=0.000:1.000;EFF=STOP_GAINED(HIGH|NONSENSE|Cga/Tga|R157*||AAEL004014|||AAEL004014-RA|4|1)	GT:DP:GL	1/1:11:.,.,.	0/0:12:.,.,.	1/1:8:.,.,.	1/1:8:.,.,.	1/1:12:.,.,.	1/1:12:.,.,.	1/1:7:.,.,.	.:0:.,.,.	1/1:12:.,.,.	1/1:12:.,.,.	1/1:7:.,.,.	1/1:7:.,.,.	1/1:7:.,.,.	1/1:10:.,.,.	1/1:9:.,.,.	1/1:6:.,.,.	0/1:13:.,-6.81536,.	1/1:14:.,.,.	1/1:9:.,.,.	1/1:5:.,.,.	1/1:6:.,.,.	1/1:11:.,.,.	1/1:9:.,.,.	1/1:8:.,.,.	1/1:11:.,.,.	1/1:12:.,.,.	1/1:14:.,.,.	1/1:19:.,.,.	1/1:16:.,.,.	1/1:11:.,.,.	1/1:9:.,.,.	1/1:12:.,.,.	1/1:20:.,.,.	1/1:13:.,.,.	1/1:6:.,.,.	1/1:7:.,.,.	0/1:15:.,-15.3139,.	1/1:12:.,.,.	1/1:11:.,.,.	1/1:8:.,.,.	.:0:.,.,.	1/1:8:.,.,.	1/1:13:.,.,.	1/1:10:.,.,.	1/1:13:.,.,.	0/1:13:.,-6.81536,.	1/1:6:.,.,.	1/1:8:.,.,.	1/1:5:.,.,.	1/1:6:.,.,.	.:0:.,.,.	.:0:.,.,.	1/1:8:.,.,.	1/1:12:.,.,.	.:12:.,.,.	1/1:9:.,.,.	1/1:11:.,.,.	0/1:6:.,-6.59167,.	1/1:13:.,.,.	.:7:.,.,.	1/1:11:.,.,.	1/1:6:.,.,.
supercont1.105	2043216	2619	C	G	.	PASS	NS=57;AF=1.000:0.000;EFF=INTERGENIC(MODIFIER||||||||||1),UPSTREAM(MODIFIER||738|||AAEL004013|||AAEL004013-RA||1)	GT:DP:GL	0/0:10:.,.,.	0/0:7:.,.,.	1/1:8:.,.,.	0/1:12:.,-10.6512,.	0/0:6:.,.,.	0/0:23:.,.,.	0/0:8:.,.,.	0/0:12:.,.,.	.:7:.,.,.	0/1:15:.,-15.3139,.	.:8:.,.,.	0/1:9:.,-8.67756,.	0/0:13:.,.,.	0/0:13:.,.,.	0/0:19:.,.,.	0/1:12:.,-10.6512,.	0/1:12:.,-13.1833,.	0/0:7:.,.,.	0/0:7:.,.,.	0/0:7:.,.,.	0/0:6:.,.,.	0/0:7:.,.,.	0/0:10:.,.,.	.:0:.,.,.	0/0:12:.,.,.	0/0:5:.,.,.	0/0:5:.,.,.	0/0:8:.,.,.	0/0:19:.,.,.	0/0:11:.,.,.	0/0:10:.,.,.	0/0:13:.,.,.	0/0:14:.,.,.	0/0:12:.,.,.	.:0:.,.,.	0/0:17:.,.,.	0/0:5:.,.,.	0/0:8:.,.,.	0/0:17:.,.,.	0/0:12:.,.,.	0/0:16:.,.,.	0/0:15:.,.,.	0/0:11:.,.,.	0/0:11:.,.,.	0/0:18:.,.,.	.:0:.,.,.	0/0:5:.,.,.	0/0:7:.,.,.	0/0:8:.,.,.	0/0:5:.,.,.	0/0:8:.,.,.	0/0:6:.,.,.	0/0:12:.,.,.	0/0:10:.,.,.	0/0:12:.,.,.	0/0:5:.,.,.	0/0:11:.,.,.	0/0:9:.,.,.	0/0:7:.,.,.	0/0:9:.,.,.	0/0:11:.,.,.	0/0:5:.,.,.
supercont1.105	2043217	2619	A	T	.	PASS	NS=58;AF=1.000:0.000;EFF=INTERGENIC(MODIFIER||||||||||1),UPSTREAM(MODIFIER||737|||AAEL004013|||AAEL004013-RA||1)	GT:DP:GL	0/0:10:.,.,.	0/0:7:.,.,.	0/0:8:.,.,.	0/0:12:.,.,.	0/0:6:.,.,.	0/0:23:.,.,.	0/0:8:.,.,.	0/0:12:.,.,.	.:7:.,.,.	0/1:15:.,-15.3139,.	0/0:8:.,.,.	0/0:9:.,.,.	0/0:13:.,.,.	0/0:13:.,.,.	0/0:19:.,.,.	0/0:12:.,.,.	0/0:12:.,.,.	0/0:7:.,.,.	0/0:7:.,.,.	0/0:7:.,.,.	0/0:6:.,.,.	0/0:7:.,.,.	0/0:10:.,.,.	.:0:.,.,.	0/0:12:.,.,.	0/0:5:.,.,.	0/0:5:.,.,.	0/0:8:.,.,.	0/0:19:.,.,.	0/0:11:.,.,.	0/0:10:.,.,.	0/0:13:.,.,.	0/0:14:.,.,.	0/0:12:.,.,.	.:0:.,.,.	0/0:17:.,.,.	0/0:5:.,.,.	0/0:8:.,.,.	0/0:17:.,.,.	0/0:12:.,.,.	0/0:16:.,.,.	0/0:15:.,.,.	0/0:11:.,.,.	0/0:11:.,.,.	0/0:18:.,.,.	.:0:.,.,.	0/0:5:.,.,.	0/0:7:.,.,.	0/0:8:.,.,.	0/0:5:.,.,.	0/0:8:.,.,.	0/0:6:.,.,.	0/0:12:.,.,.	0/0:10:.,.,.	0/0:12:.,.,.	0/0:5:.,.,.	0/0:11:.,.,.	0/0:9:.,.,.	0/0:7:.,.,.	0/0:9:.,.,.	0/0:11:.,.,.	0/0:5:.,.,.
supercont1.105	2043224	2619	A	T	.	PASS	NS=58;AF=1.000:0.000;EFF=INTERGENIC(MODIFIER||||||||||1),UPSTREAM(MODIFIER||730|||AAEL004013|||AAEL004013-RA||1)	GT:DP:GL	0/0:10:.,.,.	0/0:7:.,.,.	0/0:8:.,.,.	0/0:12:.,.,.	0/0:6:.,.,.	0/0:23:.,.,.	0/0:8:.,.,.	0/0:12:.,.,.	.:7:.,.,.	0/1:15:.,-15.3139,.	0/0:8:.,.,.	0/0:9:.,.,.	0/0:13:.,.,.	0/0:13:.,.,.	0/0:19:.,.,.	0/0:12:.,.,.	0/0:12:.,.,.	0/0:7:.,.,.	0/0:7:.,.,.	0/0:7:.,.,.	0/0:6:.,.,.	0/0:7:.,.,.	0/0:10:.,.,.	.:0:.,.,.	0/0:12:.,.,.	0/0:5:.,.,.	0/0:5:.,.,.	0/0:8:.,.,.	0/0:19:.,.,.	0/0:11:.,.,.	0/0:10:.,.,.	0/0:13:.,.,.	0/0:14:.,.,.	0/0:12:.,.,.	.:0:.,.,.	0/0:17:.,.,.	0/0:5:.,.,.	0/0:8:.,.,.	0/0:17:.,.,.	0/0:12:.,.,.	0/0:16:.,.,.	0/0:15:.,.,.	0/0:11:.,.,.	0/0:11:.,.,.	0/0:18:.,.,.	.:0:.,.,.	0/0:5:.,.,.	0/0:7:.,.,.	0/0:8:.,.,.	0/0:5:.,.,.	0/0:8:.,.,.	0/0:6:.,.,.	0/0:12:.,.,.	0/0:10:.,.,.	0/0:12:.,.,.	0/0:5:.,.,.	0/0:11:.,.,.	0/0:9:.,.,.	0/0:7:.,.,.	0/0:9:.,.,.	0/0:11:.,.,.	0/0:5:.,.,.
supercont1.105	2365796	2658	A	T	.	PASS	NS=53;AF=0.651:0.349;EFF=INTERGENIC(MODIFIER||||||||||1)	GT:DP:GL	0/0:9:.,.,.	0/0:9:.,.,.	1/1:6:.,.,.	0/1:5:.,-4.19309,.	0/0:11:.,.,.	0/0:6:.,.,.	0/0:7:.,.,.	0/0:5:.,.,.	1/1:13:.,.,.	1/1:14:.,.,.	0/1:7:.,-6.44833,.	0/1:5:.,-4.19309,.	0/0:7:.,.,.	0/0:9:.,.,.	0/0:8:.,.,.	.:6:.,.,.	0/1:9:.,-8.67756,.	0/0:6:.,.,.	0/0:6:.,.,.	.:0:.,.,.	0/0:7:.,.,.	0/0:6:.,.,.	0/1:13:.,-13.1063,.	0/0:6:.,.,.	0/0:11:.,.,.	.:0:.,.,.	.:7:.,.,.	0/1:10:.,-4.94602,.	0/0:7:.,.,.	0/0:5:.,.,.	0/0:8:.,.,.	.:7:.,.,.	1/1:6:.,.,.	1/1:11:.,.,.	.:0:.,.,.	0/0:11:.,.,.	1/1:8:.,.,.	0/1:11:.,-4.23339,.	.:6:.,.,.	0/0:8:.,.,.	0/0:8:.,.,.	0/0:9:.,.,.	0/1:8:.,-6.08633,.	.:0:.,.,.	0/0:11:.,.,.	0/1:10:.,-4.94602,.	0/0:5:.,.,.	1/1:5:.,.,.	1/1:11:.,.,.	0/1:10:.,-4.94602,.	0/1:7:.,-6.44833,.	1/1:10:.,.,.	0/1:10:.,-4.94602,.	0/0:6:.,.,.	0/1:6:.,-6.59167,.	0/1:8:.,-6.08633,.	.:6:.,.,.	0/0:6:.,.,.	0/1:8:.,-6.08633,.	0/0:7:.,.,.	1/1:9:.,.,.	1/1:5:.,.,.
supercont1.105	2365826	2658	A	G	.	PASS	NS=53;AF=0.840:0.160;EFF=INTERGENIC(MODIFIER||||||||||1)	GT:DP:GL	0/0:9:.,.,.	0/0:9:.,.,.	0/0:6:.,.,.	0/0:5:.,.,.	0/0:11:.,.,.	0/0:6:.,.,.	0/0:7:.,.,.	0/0:5:.,.,.	0/1:13:.,-13.1063,.	0/1:14:.,-12.8967,.	0/0:7:.,.,.	0/0:5:.,.,.	0/0:7:.,.,.	0/0:9:.,.,.	0/0:8:.,.,.	0/0:6:.,.,.	0/0:9:.,.,.	0/0:6:.,.,.	0/0:6:.,.,.	.:0:.,.,.	0/0:7:.,.,.	0/0:6:.,.,.	0/1:13:.,-13.1063,.	0/0:6:.,.,.	0/0:11:.,.,.	.:0:.,.,.	.:7:.,.,.	0/1:10:.,-4.94602,.	0/0:7:.,.,.	0/0:5:.,.,.	0/0:8:.,.,.	.:7:.,.,.	1/1:6:.,.,.	1/1:11:.,.,.	.:0:.,.,.	0/0:11:.,.,.	1/1:8:.,.,.	0/1:11:.,-4.23339,.	.:6:.,.,.	0/0:8:.,.,.	0/0:8:.,.,.	0/0:9:.,.,.	0/1:8:.,-6.08633,.	.:0:.,.,.	0/0:11:.,.,.	0/1:10:.,-4.94602,.	0/0:5:.,.,.	.:5:.,.,.	1/1:11:.,.,.	0/1:10:.,-4.94602,.	0/0:7:.,.,.	0/1:10:.,-8.38619,.	0/0:10:.,.,.	0/0:6:.,.,.	0/0:6:.,.,.	0/0:8:.,.,.	.:6:.,.,.	0/0:6:.,.,.	0/0:8:.,.,.	0/0:7:.,.,.	0/0:9:.,.,.	0/0:5:.,.,.
supercont1.105	2365840	2658	A	G	.	PASS	NS=58;AF=0.000:1.000;EFF=INTERGENIC(MODIFIER||||||||||1)	GT:DP:GL	1/1:9:.,.,.	1/1:9:.,.,.	1/1:6:.,.,.	1/1:5:.,.,.	1/1:11:.,.,.	1/1:6:.,.,.	1/1:7:.,.,.	1/1:5:.,.,.	1/1:13:.,.,.	1/1:14:.,.,.	1/1:7:.,.,.	1/1:5:.,.,.	1/1:7:.,.,.	1/1:9:.,.,.	1/1:8:.,.,.	1/1:6:.,.,.	1/1:9:.,.,.	1/1:6:.,.,.	1/1:6:.,.,.	.:0:.,.,.	1/1:7:.,.,.	1/1:6:.,.,.	1/1:13:.,.,.	1/1:6:.,.,.	1/1:11:.,.,.	.:0:.,.,.	1/1:7:.,.,.	1/1:10:.,.,.	1/1:7:.,.,.	1/1:5:.,.,.	1/1:8:.,.,.	1/1:7:.,.,.	1/1:6:.,.,.	1/1:11:.,.,.	.:0:.,.,.	1/1:11:.,.,.	1/1:8:.,.,.	1/1:11:.,.,.	1/1:6:.,.,.	1/1:8:.,.,.	1/1:8:.,.,.	1/1:9:.,.,.	1/1:8:.,.,.	.:0:.,.,.	0/1:11:.,-10.8951,.	1/1:10:.,.,.	1/1:5:.,.,.	1/1:5:.,.,.	1/1:11:.,.,.	0/1:10:.,-4.94602,.	1/1:7:.,.,.	1/1:10:.,.,.	0/1:10:.,-4.94602,.	1/1:6:.,.,.	1/1:6:.,.,.	1/1:8:.,.,.	1/1:6:.,.,.	1/1:6:.,.,.	1/1:8:.,.,.	1/1:7:.,.,.	1/1:9:.,.,.	1/1:5:.,.,.
supercont1.105	2366045	2659	G	T	.	PASS	NS=54;AF=0.000:1.000;EFF=INTERGENIC(MODIFIER||||||||||1)	GT:DP:GL	.:9:.,.,.	1/1:9:.,.,.	1/1:7:.,.,.	1/1:6:.,.,.	1/1:9:.,.,.	1/1:5:.,.,.	1/1:7:.,.,.	1/1:5:.,.,.	1/1:11:.,.,.	1/1:14:.,.,.	1/1:6:.,.,.	.:0:.,.,.	1/1:7:.,.,.	0/1:9:.,-8.67756,.	0/0:8:.,.,.	1/1:6:.,.,.	1/1:8:.,.,.	1/1:5:.,.,.	1/1:6:.,.,.	.:0:.,.,.	1/1:7:.,.,.	1/1:6:.,.,.	1/1:13:.,.,.	1/1:5:.,.,.	1/1:9:.,.,.	.:0:.,.,.	1/1:6:.,.,.	1/1:10:.,.,.	1/1:7:.,.,.	.:0:.,.,.	1/1:8:.,.,.	1/1:7:.,.,.	1/1:6:.,.,.	1/1:10:.,.,.	.:0:.,.,.	1/1:11:.,.,.	1/1:8:.,.,.	1/1:11:.,.,.	1/1:6:.,.,.	1/1:7:.,.,.	1/1:7:.,.,.	1/1:9:.,.,.	1/1:8:.,.,.	.:0:.,.,.	1/1:11:.,.,.	1/1:8:.,.,.	1/1:5:.,.,.	.:0:.,.,.	1/1:11:.,.,.	1/1:10:.,.,.	1/1:6:.,.,.	1/1:8:.,.,.	1/1:14:.,.,.	1/1:5:.,.,.	1/1:6:.,.,.	1/1:10:.,.,.	1/1:6:.,.,.	1/1:6:.,.,.	1/1:8:.,.,.	1/1:6:.,.,.	1/1:9:.,.,.	1/1:5:.,.,.
supercont1.105	2366041	2659	A	G	.	PASS	NS=51;AF=0.167:0.833;EFF=INTERGENIC(MODIFIER||||||||||1)	GT:DP:GL	1/1:9:.,.,.	1/1:9:.,.,.	1/1:7:.,.,.	1/1:6:.,.,.	1/1:9:.,.,.	1/1:5:.,.,.	1/1:7:.,.,.	1/1:5:.,.,.	0/1:11:.,-7.96026,.	0/1:14:.,-12.8967,.	1/1:6:.,.,.	.:0:.,.,.	1/1:7:.,.,.	1/1:9:.,.,.	1/1:8:.,.,.	1/1:6:.,.,.	1/1:8:.,.,.	1/1:5:.,.,.	1/1:6:.,.,.	.:0:.,.,.	1/1:7:.,.,.	1/1:6:.,.,.	0/1:13:.,-13.1063,.	1/1:5:.,.,.	1/1:9:.,.,.	.:0:.,.,.	.:6:.,.,.	0/1:10:.,-8.38619,.	1/1:7:.,.,.	.:0:.,.,.	1/1:8:.,.,.	.:7:.,.,.	0/0:6:.,.,.	0/0:10:.,.,.	.:0:.,.,.	1/1:11:.,.,.	0/0:8:.,.,.	0/1:11:.,-4.23339,.	.:6:.,.,.	1/1:7:.,.,.	1/1:7:.,.,.	1/1:9:.,.,.	0/1:8:.,-6.08633,.	.:0:.,.,.	1/1:11:.,.,.	0/1:8:.,-6.08633,.	1/1:5:.,.,.	.:0:.,.,.	0/0:11:.,.,.	0/1:10:.,-4.94602,.	1/1:6:.,.,.	0/1:8:.,-6.08633,.	1/1:14:.,.,.	1/1:5:.,.,.	1/1:6:.,.,.	1/1:10:.,.,.	.:6:.,.,.	1/1:6:.,.,.	1/1:8:.,.,.	1/1:6:.,.,.	1/1:9:.,.,.	1/1:5:.,.,.
supercont1.105	2366011	2659	A	T	.	PASS	NS=50;AF=0.340:0.660;EFF=INTERGENIC(MODIFIER||||||||||1)	GT:DP:GL	1/1:9:.,.,.	1/1:9:.,.,.	0/0:7:.,.,.	0/1:6:.,-4.19309,.	1/1:9:.,.,.	1/1:5:.,.,.	1/1:7:.,.,.	1/1:5:.,.,.	0/0:11:.,.,.	0/0:14:.,.,.	0/1:6:.,-6.44833,.	.:0:.,.,.	1/1:7:.,.,.	1/1:9:.,.,.	1/1:8:.,.,.	.:6:.,.,.	0/1:8:.,-8.67756,.	1/1:5:.,.,.	1/1:6:.,.,.	.:0:.,.,.	1/1:7:.,.,.	1/1:6:.,.,.	0/1:13:.,-13.1063,.	1/1:5:.,.,.	1/1:9:.,.,.	.:0:.,.,.	.:6:.,.,.	0/1:10:.,-8.38619,.	1/1:7:.,.,.	.:0:.,.,.	1/1:8:.,.,.	.:7:.,.,.	0/0:6:.,.,.	0/0:10:.,.,.	.:0:.,.,.	1/1:11:.,.,.	0/0:8:.,.,.	0/1:11:.,-4.23339,.	.:6:.,.,.	1/1:7:.,.,.	1/1:7:.,.,.	1/1:9:.,.,.	0/1:8:.,-6.08633,.	.:0:.,.,.	1/1:11:.,.,.	0/1:8:.,-6.08633,.	1/1:5:.,.,.	.:0:.,.,.	0/0:11:.,.,.	0/1:10:.,-4.94602,.	0/1:6:.,-6.44833,.	0/0:8:.,.,.	0/1:14:.,-4.94602,.	1/1:5:.,.,.	0/1:6:.,-6.44833,.	0/1:10:.,-6.08633,.	.:6:.,.,.	1/1:6:.,.,.	0/1:8:.,-6.44833,.	1/1:6:.,.,.	0/0:9:.,.,.	0/0:5:.,.,.
supercont1.1064	274212	2869	A	G	.	PASS	NS=56;AF=0.000:1.000;EFF=INTRON(MODIFIER|||||AAEL014301|||AAEL014301-RA|9|1)	GT:DP:GL	0/1:18:.,-17.3551,.	1/1:7:.,.,.	.:0:.,.,.	.:0:.,.,.	1/1:13:.,.,.	1/1:18:.,.,.	1/1:12:.,.,.	1/1:13:.,.,.	0/1:20:.,-16.7724,.	.:17:.,.,.	.:0:.,.,.	.:0:.,.,.	1/1:14:.,.,.	1/1:11:.,.,.	1/1:24:.,.,.	1/1:11:.,.,.	.:0:.,.,.	1/1:12:.,.,.	1/1:20:.,.,.	1/1:11:.,.,.	1/1:21:.,.,.	1/1:22:.,.,.	1/1:16:.,.,.	1/1:14:.,.,.	1/1:23:.,.,.	1/1:12:.,.,.	1/1:17:.,.,.	1/1:14:.,.,.	1/1:33:.,.,.	1/1:18:.,.,.	1/1:23:.,.,.	1/1:16:.,.,.	1/1:20:.,.,.	1/1:16:.,.,.	1/1:13:.,.,.	1/1:21:.,.,.	1/1:20:.,.,.	1/1:20:.,.,.	1/1:21:.,.,.	1/1:16:.,.,.	1/1:15:.,.,.	1/1:14:.,.,.	1/1:18:.,.,.	1/1:18:.,.,.	1/1:22:.,.,.	1/1:19:.,.,.	1/1:19:.,.,.	1/1:19:.,.,.	1/1:8:.,.,.	1/1:15:.,.,.	1/1:15:.,.,.	1/1:18:.,.,.	1/1:14:.,.,.	1/1:16:.,.,.	1/1:12:.,.,.	1/1:18:.,.,.	1/1:16:.,.,.	1/1:17:.,.,.	1/1:20:.,.,.	1/1:12:.,.,.	1/1:25:.,.,.	1/1:8:.,.,.
supercont1.1064	274247	2869	A	T	.	PASS	NS=56;AF=1.000:0.000;EFF=INTRON(MODIFIER|||||AAEL014301|||AAEL014301-RA|9|1)	GT:DP:GL	0/1:18:.,-17.3551,.	0/0:7:.,.,.	.:0:.,.,.	.:0:.,.,.	0/0:13:.,.,.	0/0:18:.,.,.	0/0:12:.,.,.	0/0:13:.,.,.	0/1:20:.,-16.7724,.	.:17:.,.,.	.:0:.,.,.	.:0:.,.,.	0/0:14:.,.,.	0/0:11:.,.,.	0/0:24:.,.,.	0/0:11:.,.,.	.:0:.,.,.	0/0:12:.,.,.	0/0:20:.,.,.	0/0:11:.,.,.	0/0:21:.,.,.	0/0:22:.,.,.	0/0:16:.,.,.	0/0:14:.,.,.	0/0:23:.,.,.	0/0:12:.,.,.	0/0:17:.,.,.	0/0:14:.,.,.	0/0:33:.,.,.	0/0:18:.,.,.	0/0:23:.,.,.	0/0:16:.,.,.	0/0:20:.,.,.	0/0:16:.,.,.	0/0:13:.,.,.	0/0:21:.,.,.	0/0:20:.,.,.	0/0:20:.,.,.	0/0:21:.,.,.	0/0:16:.,.,.	0/0:15:.,.,.	0/0:14:.,.,.	0/0:18:.,.,.	0/0:18:.,.,.	0/0:22:.,.,.	0/0:19:.,.,.	0/0:19:.,.,.	0/0:19:.,.,.	0/0:8:.,.,.	0/0:15:.,.,.	0/0:15:.,.,.	0/0:18:.,.,.	0/0:14:.,.,.	0/0:16:.,.,.	0/0:12:.,.,.	0/0:18:.,.,.	0/0:16:.,.,.	0/0:17:.,.,.	0/0:20:.,.,.	0/0:12:.,.,.	0/0:25:.,.,.	0/0:8:.,.,.
supercont1.1064	274444	2870	C	T	.	PASS	NS=54;AF=0.546:0.454;EFF=INTRON(MODIFIER|||||AAEL014301|||AAEL014301-RA|9|1)	GT:DP:GL	0/0:10:.,.,.	0/0:7:.,.,.	.:0:.,.,.	.:0:.,.,.	0/0:10:.,.,.	0/0:14:.,.,.	1/1:10:.,.,.	1/1:13:.,.,.	1/1:11:.,.,.	0/0:12:.,.,.	.:0:.,.,.	.:0:.,.,.	1/1:14:.,.,.	1/1:11:.,.,.	1/1:26:.,.,.	1/1:12:.,.,.	.:0:.,.,.	0/1:10:.,-8.38619,.	0/1:18:.,-19.775,.	1/1:11:.,.,.	0/1:18:.,-11.1446,.	1/1:20:.,.,.	0/1:15:.,-15.3139,.	0/0:13:.,.,.	1/1:21:.,.,.	0/0:13:.,.,.	0/0:13:.,.,.	0/0:10:.,.,.	0/1:28:.,-19.6544,.	0/1:17:.,-14.8484,.	0/1:23:.,-24.126,.	0/0:14:.,.,.	0/0:17:.,.,.	0/0:15:.,.,.	1/1:7:.,.,.	0/0:18:.,.,.	1/1:21:.,.,.	0/1:18:.,-17.3551,.	0/1:19:.,-14.0492,.	0/1:15:.,-15.3139,.	0/1:13:.,-6.81536,.	.:13:.,.,.	0/1:18:.,-11.1446,.	0/1:17:.,-11.6908,.	0/1:19:.,-14.0492,.	0/1:18:.,-14.4842,.	0/0:18:.,.,.	0/1:17:.,-11.6908,.	.:7:.,.,.	0/1:15:.,-15.3139,.	0/1:13:.,-10.2875,.	0/0:17:.,.,.	0/0:14:.,.,.	0/1:14:.,-12.8967,.	0/1:11:.,-10.8951,.	0/0:18:.,.,.	0/1:15:.,-15.3139,.	0/1:15:.,-15.3139,.	0/0:18:.,.,.	1/1:10:.,.,.	0/1:22:.,-12.4037,.	.:9:.,.,.
supercont1.1064	274393	2870	A	G	.	PASS	NS=57;AF=0.000:1.000;EFF=INTRON(MODIFIER|||||AAEL014301|||AAEL014301-RA|9|1)	GT:DP:GL	1/1:10:.,.,.	1/1:7:.,.,.	.:0:.,.,.	.:0:.,.,.	1/1:10:.,.,.	0/0:14:.,.,.	1/1:10:.,.,.	1/1:13:.,.,.	1/1:11:.,.,.	1/1:12:.,.,.	.:0:.,.,.	.:0:.,.,.	1/1:14:.,.,.	1/1:11:.,.,.	1/1:26:.,.,.	1/1:12:.,.,.	.:0:.,.,.	1/1:10:.,.,.	1/1:18:.,.,.	1/1:11:.,.,.	1/1:18:.,.,.	1/1:20:.,.,.	1/1:15:.,.,.	1/1:13:.,.,.	1/1:21:.,.,.	1/1:13:.,.,.	1/1:13:.,.,.	1/1:10:.,.,.	1/1:28:.,.,.	1/1:17:.,.,.	1/1:23:.,.,.	1/1:14:.,.,.	1/1:17:.,.,.	1/1:15:.,.,.	1/1:7:.,.,.	1/1:18:.,.,.	1/1:21:.,.,.	1/1:18:.,.,.	1/1:19:.,.,.	1/1:15:.,.,.	1/1:13:.,.,.	1/1:13:.,.,.	1/1:18:.,.,.	1/1:17:.,.,.	1/1:19:.,.,.	1/1:18:.,.,.	1/1:18:.,.,.	1/1:17:.,.,.	1/1:7:.,.,.	1/1:15:.,.,.	1/1:13:.,.,.	1/1:17:.,.,.	1/1:14:.,.,.	1/1:14:.,.,.	1/1:11:.,.,.	1/1:18:.,.,.	1/1:15:.,.,.	1/1:15:.,.,.	1/1:18:.,.,.	1/1:10:.,.,.	1/1:22:.,.,.	1/1:9:.,.,.
supercont1.1065	34564	2900	C	T	.	PASS	NS=59;AF=1.000:0.000;EFF=INTERGENIC(MODIFIER||||||||||1)	GT:DP:GL	0/1:13:.,-13.1063,.	0/0:6:.,.,.	0/0:5:.,.,.	0/0:10:.,.,.	0/0:18:.,.,.	0/0:16:.,.,.	0/0:9:.,.,.	0/0:11:.,.,.	0/0:12:.,.,.	0/0:12:.,.,.	.:0:.,.,.	0/0:6:.,.,.	0/0:18:.,.,.	0/1:12:.,-13.1833,.	1/1:10:.,.,.	0/0:12:.,.,.	0/0:12:.,.,.	0/0:8:.,.,.	.:0:.,.,.	0/0:5:.,.,.	0/0:10:.,.,.	0/0:7:.,.,.	0/0:6:.,.,.	0/0:11:.,.,.	0/0:9:.,.,.	0/0:10:.,.,.	0/0:15:.,.,.	0/0:13:.,.,.	0/0:14:.,.,.	0/0:7:.,.,.	0/0:12:.,.,.	0/0:6:.,.,.	0/0:11:.,.,.	0/0:10:.,.,.	0/0:9:.,.,.	0/0:18:.,.,.	0/0:6:.,.,.	0/0:20:.,.,.	0/0:8:.,.,.	0/0:19:.,.,.	0/0:8:.,.,.	0/0:12:.,.,.	0/0:16:.,.,.	0/0:13:.,.,.	0/0:18:.,.,.	0/0:10:.,.,.	0/0:10:.,.,.	0/0:7:.,.,.	0/0:12:.,.,.	.:0:.,.,.	0/0:12:.,.,.	0/0:5:.,.,.	0/0:6:.,.,.	0/0:9:.,.,.	0/0:10:.,.,.	0/0:5:.,.,.	0/0:6:.,.,.	0/0:9:.,.,.	0/0:11:.,.,.	0/0:7:.,.,.	0/0:7:.,.,.	0/0:6:.,.,.
supercont1.1065	34714	2902	C	G	.	PASS	NS=54;AF=0.824:0.176;EFF=INTERGENIC(MODIFIER||||||||||1)	GT:DP:GL	0/1:13:.,-13.1063,.	.:6:.,.,.	0/0:6:.,.,.	0/0:10:.,.,.	0/1:18:.,-7.30315,.	1/1:17:.,.,.	0/0:11:.,.,.	0/1:11:.,-7.96026,.	0/0:12:.,.,.	0/0:12:.,.,.	.:0:.,.,.	0/0:6:.,.,.	0/0:18:.,.,.	0/0:12:.,.,.	0/0:11:.,.,.	0/1:13:.,-13.1063,.	0/0:13:.,.,.	0/0:8:.,.,.	.:0:.,.,.	0/0:5:.,.,.	0/0:10:.,.,.	0/0:7:.,.,.	0/0:6:.,.,.	0/0:11:.,.,.	0/1:11:.,-10.8951,.	0/0:11:.,.,.	0/0:15:.,.,.	0/0:13:.,.,.	0/0:17:.,.,.	0/0:8:.,.,.	0/0:13:.,.,.	0/0:10:.,.,.	1/1:11:.,.,.	0/0:10:.,.,.	0/0:10:.,.,.	0/0:20:.,.,.	0/0:6:.,.,.	0/0:21:.,.,.	0/0:10:.,.,.	1/1:20:.,.,.	0/0:10:.,.,.	0/0:13:.,.,.	0/0:17:.,.,.	0/1:14:.,-6.13233,.	.:18:.,.,.	0/1:9:.,-5.57228,.	0/0:10:.,.,.	.:7:.,.,.	0/0:12:.,.,.	0/0:5:.,.,.	0/1:12:.,-10.6512,.	0/0:6:.,.,.	0/0:6:.,.,.	1/1:9:.,.,.	0/1:11:.,-10.8951,.	.:5:.,.,.	0/1:6:.,-6.59167,.	0/0:9:.,.,.	0/1:11:.,-10.8951,.	.:7:.,.,.	.:8:.,.,.	0/0:7:.,.,.
supercont1.1065	34710	2902	A	C	.	PASS	NS=60;AF=0.000:1.000;EFF=INTERGENIC(MODIFIER||||||||||1)	GT:DP:GL	0/1:13:.,-13.1063,.	1/1:6:.,.,.	1/1:6:.,.,.	1/1:10:.,.,.	1/1:18:.,.,.	1/1:17:.,.,.	1/1:11:.,.,.	1/1:11:.,.,.	1/1:12:.,.,.	1/1:12:.,.,.	.:0:.,.,.	1/1:6:.,.,.	1/1:18:.,.,.	0/1:12:.,-13.1833,.	0/0:11:.,.,.	1/1:13:.,.,.	1/1:13:.,.,.	1/1:8:.,.,.	.:0:.,.,.	1/1:5:.,.,.	1/1:10:.,.,.	1/1:7:.,.,.	1/1:6:.,.,.	1/1:11:.,.,.	1/1:11:.,.,.	1/1:11:.,.,.	1/1:15:.,.,.	1/1:13:.,.,.	1/1:17:.,.,.	1/1:8:.,.,.	1/1:13:.,.,.	1/1:10:.,.,.	1/1:11:.,.,.	1/1:10:.,.,.	1/1:10:.,.,.	1/1:20:.,.,.	1/1:6:.,.,.	1/1:21:.,.,.	1/1:10:.,.,.	1/1:20:.,.,.	1/1:10:.,.,.	1/1:13:.,.,.	1/1:17:.,.,.	1/1:14:.,.,.	1/1:18:.,.,.	1/1:9:.,.,.	1/1:10:.,.,.	1/1:7:.,.,.	1/1:12:.,.,.	1/1:5:.,.,.	1/1:12:.,.,.	1/1:6:.,.,.	1/1:6:.,.,.	1/1:9:.,.,.	1/1:11:.,.,.	1/1:5:.,.,.	1/1:6:.,.,.	1/1:9:.,.,.	1/1:11:.,.,.	1/1:7:.,.,.	1/1:8:.,.,.	1/1:7:.,.,.
supercont1.1066	161443	2913	C	T	.	PASS	NS=55;AF=0.900:0.100;EFF=INTERGENIC(MODIFIER||||||||||1)	GT:DP:GL	0/0:15:.,.,.	0/0:12:.,.,.	0/0:9:.,.,.	0/0:9:.,.,.	0/0:14:.,.,.	0/0:13:.,.,.	.:0:.,.,.	0/0:7:.,.,.	0/0:13:.,.,.	0/0:16:.,.,.	0/0:8:.,.,.	0/0:7:.,.,.	0/0:10:.,.,.	0/0:11:.,.,.	0/0:12:.,.,.	0/0:9:.,.,.	0/0:13:.,.,.	.:0:.,.,.	0/0:14:.,.,.	0/1:15:.,-15.3139,.	1/1:12:.,.,.	0/1:13:.,-6.81536,.	1/1:9:.,.,.	0/1:10:.,-8.38619,.	1/1:5:.,.,.	0/0:5:.,.,.	0/0:12:.,.,.	0/0:12:.,.,.	0/0:10:.,.,.	0/0:6:.,.,.	0/0:5:.,.,.	1/1:6:.,.,.	0/0:7:.,.,.	0/0:7:.,.,.	0/0:6:.,.,.	0/0:14:.,.,.	0/0:12:.,.,.	0/0:20:.,.,.	0/0:18:.,.,.	0/0:8:.,.,.	0/0:10:.,.,.	0/0:7:.,.,.	0/0:11:.,.,.	0/0:11:.,.,.	0/0:11:.,.,.	0/0:9:.,.,.	0/0:8:.,.,.	0/0:9:.,.,.	0/0:5:.,.,.	0/0:7:.,.,.	0/0:10:.,.,.	.:0:.,.,.	.:0:.,.,.	.:0:.,.,.	0/0:14:.,.,.	0/0:10:.,.,.	.:0:.,.,.	0/0:6:.,.,.	0/0:6:.,.,.	.:0:.,.,.	0/0:16:.,.,.	0/0:5:.,.,.
supercont1.1066	161684	2914	A	T	.	PASS	NS=51;AF=0.647:0.353;EFF=INTERGENIC(MODIFIER||||||||||1)	GT:DP:GL	0/1:14:.,-15.3806,.	0/1:12:.,-13.1833,.	0/1:8:.,-8.7889,.	0/1:9:.,-8.67756,.	1/1:11:.,.,.	0/1:12:.,-10.6512,.	.:0:.,.,.	.:6:.,.,.	1/1:12:.,.,.	0/1:16:.,-15.1299,.	1/1:9:.,.,.	0/1:8:.,-8.7889,.	0/0:11:.,.,.	0/0:12:.,.,.	1/1:12:.,.,.	.:9:.,.,.	0/1:13:.,-13.1063,.	.:0:.,.,.	0/0:14:.,.,.	0/0:14:.,.,.	0/0:12:.,.,.	0/0:14:.,.,.	0/0:10:.,.,.	0/0:9:.,.,.	0/0:5:.,.,.	1/1:5:.,.,.	0/0:13:.,.,.	0/0:13:.,.,.	1/1:10:.,.,.	0/0:6:.,.,.	0/0:5:.,.,.	0/0:5:.,.,.	0/0:7:.,.,.	0/0:6:.,.,.	1/1:5:.,.,.	.:13:.,.,.	1/1:14:.,.,.	1/1:20:.,.,.	1/1:18:.,.,.	0/0:7:.,.,.	0/1:10:.,-10.9861,.	0/1:7:.,-6.44833,.	0/0:12:.,.,.	1/1:10:.,.,.	.:10:.,.,.	0/0:9:.,.,.	1/1:8:.,.,.	0/1:9:.,-8.67756,.	0/0:5:.,.,.	0/0:7:.,.,.	0/0:10:.,.,.	.:0:.,.,.	.:0:.,.,.	.:0:.,.,.	0/1:15:.,-5.39194,.	0/0:10:.,.,.	0/0:5:.,.,.	.:6:.,.,.	0/0:6:.,.,.	.:0:.,.,.	0/0:15:.,.,.	0/0:7:.,.,.
supercont1.1066	161627	2914	A	T	.	PASS	NS=56;AF=0.000:1.000;EFF=INTERGENIC(MODIFIER||||||||||1)	GT:DP:GL	1/1:14:.,.,.	1/1:12:.,.,.	1/1:8:.,.,.	1/1:9:.,.,.	1/1:11:.,.,.	1/1:12:.,.,.	.:0:.,.,.	1/1:6:.,.,.	1/1:12:.,.,.	1/1:16:.,.,.	1/1:9:.,.,.	1/1:8:.,.,.	1/1:11:.,.,.	1/1:12:.,.,.	1/1:12:.,.,.	1/1:9:.,.,.	1/1:13:.,.,.	.:0:.,.,.	1/1:14:.,.,.	1/1:14:.,.,.	1/1:12:.,.,.	1/1:14:.,.,.	1/1:10:.,.,.	1/1:9:.,.,.	1/1:5:.,.,.	1/1:5:.,.,.	1/1:13:.,.,.	1/1:13:.,.,.	1/1:10:.,.,.	1/1:6:.,.,.	1/1:5:.,.,.	1/1:5:.,.,.	1/1:7:.,.,.	1/1:6:.,.,.	1/1:5:.,.,.	1/1:13:.,.,.	1/1:14:.,.,.	1/1:20:.,.,.	1/1:18:.,.,.	1/1:7:.,.,.	1/1:10:.,.,.	1/1:7:.,.,.	1/1:12:.,.,.	1/1:10:.,.,.	1/1:10:.,.,.	1/1:9:.,.,.	1/1:8:.,.,.	1/1:9:.,.,.	1/1:5:.,.,.	1/1:7:.,.,.	1/1:10:.,.,.	.:0:.,.,.	.:0:.,.,.	.:0:.,.,.	0/1:15:.,-5.39194,.	1/1:10:.,.,.	1/1:5:.,.,.	1/1:6:.,.,.	1/1:6:.,.,.	.:0:.,.,.	1/1:15:.,.,.	1/1:7:.,.,.
supercont1.1068	17265	2951	A	C	.	PASS	NS=53;AF=0.000:1.000;EFF=INTRON(MODIFIER|||||AAEL014318|||AAEL014318-RA|1|1)	GT:DP:GL	1/1:14:.,.,.	1/1:7:.,.,.	1/1:5:.,.,.	1/1:12:.,.,.	1/1:10:.,.,.	.:0:.,.,.	1/1:8:.,.,.	1/1:9:.,.,.	1/1:6:.,.,.	1/1:12:.,.,.	1/1:5:.,.,.	1/1:5:.,.,.	1/1:16:.,.,.	1/1:6:.,.,.	1/1:13:.,.,.	1/1:13:.,.,.	1/1:9:.,.,.	1/1:10:.,.,.	1/1:12:.,.,.	1/1:9:.,.,.	1/1:8:.,.,.	1/1:7:.,.,.	1/1:13:.,.,.	1/1:6:.,.,.	.:0:.,.,.	1/1:6:.,.,.	1/1:18:.,.,.	1/1:9:.,.,.	1/1:5:.,.,.	1/1:7:.,.,.	1/1:19:.,.,.	.:0:.,.,.	1/1:13:.,.,.	1/1:10:.,.,.	.:0:.,.,.	1/1:9:.,.,.	1/1:10:.,.,.	1/1:5:.,.,.	1/1:15:.,.,.	.:0:.,.,.	1/1:11:.,.,.	1/1:6:.,.,.	1/1:17:.,.,.	1/1:12:.,.,.	1/1:14:.,.,.	1/1:12:.,.,.	1/1:9:.,.,.	1/1:7:.,.,.	1/1:6:.,.,.	1/1:7:.,.,.	1/1:7:.,.,.	1/1:9:.,.,.	1/1:10:.,.,.	1/1:11:.,.,.	.:0:.,.,.	1/1:6:.,.,.	0/1:9:.,-8.67756,.	1/1:11:.,.,.	.:0:.,.,.	.:0:.,.,.	.:0:.,.,.	1/1:11:.,.,.
supercont1.1068	17286	2951	C	G	.	PASS	NS=53;AF=1.000:0.000;EFF=INTRON(MODIFIER|||||AAEL014318|||AAEL014318-RA|1|1)	GT:DP:GL	0/0:14:.,.,.	0/0:7:.,.,.	0/0:5:.,.,.	0/0:12:.,.,.	0/0:10:.,.,.	.:0:.,.,.	0/0:8:.,.,.	0/0:9:.,.,.	0/0:6:.,.,.	0/0:12:.,.,.	0/0:5:.,.,.	0/0:5:.,.,.	0/0:16:.,.,.	0/0:6:.,.,.	0/0:13:.,.,.	0/0:13:.,.,.	0/0:9:.,.,.	0/0:10:.,.,.	0/0:12:.,.,.	0/0:9:.,.,.	0/0:8:.,.,.	0/0:7:.,.,.	0/0:13:.,.,.	0/0:6:.,.,.	.:0:.,.,.	0/0:6:.,.,.	0/0:18:.,.,.	0/0:9:.,.,.	0/0:5:.,.,.	0/0:7:.,.,.	0/0:19:.,.,.	.:0:.,.,.	0/0:13:.,.,.	0/0:10:.,.,.	.:0:.,.,.	0/0:9:.,.,.	0/0:10:.,.,.	0/0:5:.,.,.	0/0:15:.,.,.	.:0:.,.,.	0/0:11:.,.,.	0/0:6:.,.,.	0/0:17:.,.,.	0/0:12:.,.,.	0/0:14:.,.,.	0/0:12:.,.,.	0/0:9:.,.,.	0/0:7:.,.,.	0/0:6:.,.,.	0/0:7:.,.,.	0/0:7:.,.,.	0/0:9:.,.,.	0/0:10:.,.,.	0/0:11:.,.,.	.:0:.,.,.	0/0:6:.,.,.	0/1:9:.,-8.67756,.	0/0:11:.,.,.	.:0:.,.,.	.:0:.,.,.	.:0:.,.,.	0/0:11:.,.,.
supercont1.1068	17485	2952	A	T	.	PASS	NS=54;AF=1.000:0.000;EFF=INTRON(MODIFIER|||||AAEL014318|||AAEL014318-RA|1|1)	GT:DP:GL	0/0:14:.,.,.	0/0:8:.,.,.	.:0:.,.,.	0/0:12:.,.,.	0/0:15:.,.,.	0/1:15:.,-9.28713,.	0/0:8:.,.,.	0/0:9:.,.,.	0/0:6:.,.,.	0/0:13:.,.,.	0/0:5:.,.,.	0/0:5:.,.,.	0/0:17:.,.,.	0/0:6:.,.,.	0/0:13:.,.,.	0/0:14:.,.,.	0/0:9:.,.,.	0/0:13:.,.,.	0/0:12:.,.,.	0/0:10:.,.,.	0/0:9:.,.,.	0/0:11:.,.,.	0/0:13:.,.,.	0/0:7:.,.,.	0/0:11:.,.,.	0/0:6:.,.,.	0/0:19:.,.,.	0/0:10:.,.,.	0/0:8:.,.,.	0/0:7:.,.,.	0/0:20:.,.,.	.:0:.,.,.	0/0:13:.,.,.	0/0:11:.,.,.	.:0:.,.,.	0/0:9:.,.,.	0/0:11:.,.,.	0/0:6:.,.,.	0/0:17:.,.,.	.:0:.,.,.	0/0:12:.,.,.	0/0:8:.,.,.	0/0:16:.,.,.	0/0:12:.,.,.	0/0:15:.,.,.	0/0:12:.,.,.	0/0:9:.,.,.	0/0:7:.,.,.	0/0:7:.,.,.	0/0:7:.,.,.	0/0:6:.,.,.	0/0:9:.,.,.	0/0:10:.,.,.	0/0:11:.,.,.	.:0:.,.,.	0/0:6:.,.,.	0/0:5:.,.,.	0/0:10:.,.,.	.:0:.,.,.	.:0:.,.,.	.:0:.,.,.	0/0:11:.,.,.
supercont1.1068	17450	2952	C	T	.	PASS	NS=54;AF=0.000:1.000;EFF=INTRON(MODIFIER|||||AAEL014318|||AAEL014318-RA|1|1)	GT:DP:GL	1/1:14:.,.,.	1/1:8:.,.,.	.:0:.,.,.	1/1:12:.,.,.	0/1:15:.,-9.28713,.	0/1:15:.,-9.28713,.	1/1:8:.,.,.	1/1:9:.,.,.	1/1:6:.,.,.	1/1:13:.,.,.	1/1:5:.,.,.	1/1:5:.,.,.	1/1:17:.,.,.	1/1:6:.,.,.	1/1:13:.,.,.	1/1:14:.,.,.	1/1:9:.,.,.	1/1:13:.,.,.	1/1:12:.,.,.	1/1:10:.,.,.	1/1:9:.,.,.	0/1:11:.,-4.23339,.	1/1:13:.,.,.	1/1:7:.,.,.	0/1:11:.,-7.96026,.	1/1:6:.,.,.	1/1:19:.,.,.	1/1:10:.,.,.	0/1:8:.,-6.08633,.	1/1:7:.,.,.	1/1:20:.,.,.	.:0:.,.,.	1/1:13:.,.,.	1/1:11:.,.,.	.:0:.,.,.	1/1:9:.,.,.	1/1:11:.,.,.	1/1:6:.,.,.	1/1:17:.,.,.	.:0:.,.,.	1/1:12:.,.,.	1/1:8:.,.,.	1/1:16:.,.,.	1/1:12:.,.,.	1/1:15:.,.,.	1/1:12:.,.,.	1/1:9:.,.,.	1/1:7:.,.,.	1/1:7:.,.,.	1/1:7:.,.,.	1/1:6:.,.,.	1/1:9:.,.,.	1/1:10:.,.,.	1/1:11:.,.,.	.:0:.,.,.	1/1:6:.,.,.	1/1:5:.,.,.	1/1:10:.,.,.	.:0:.,.,.	.:0:.,.,.	.:0:.,.,.	1/1:11:.,.,.
supercont1.1068	49521	2971	C	G	.	PASS	NS=56;AF=0.143:0.857;EFF=INTRON(MODIFIER|||||AAEL014318|||AAEL014318-RA|1|1)	GT:DP:GL	1/1:20:.,.,.	1/1:6:.,.,.	1/1:13:.,.,.	1/1:10:.,.,.	1/1:12:.,.,.	1/1:10:.,.,.	1/1:15:.,.,.	1/1:10:.,.,.	1/1:11:.,.,.	1/1:17:.,.,.	1/1:8:.,.,.	1/1:6:.,.,.	1/1:13:.,.,.	1/1:10:.,.,.	1/1:10:.,.,.	1/1:15:.,.,.	1/1:11:.,.,.	0/1:11:.,-10.8951,.	0/0:20:.,.,.	1/1:9:.,.,.	0/1:7:.,-6.44833,.	1/1:11:.,.,.	1/1:8:.,.,.	.:5:.,.,.	1/1:10:.,.,.	0/0:15:.,.,.	.:6:.,.,.	1/1:11:.,.,.	.:15:.,.,.	0/1:18:.,-14.4842,.	0/1:14:.,-6.13233,.	1/1:22:.,.,.	0/1:15:.,-15.3139,.	.:15:.,.,.	1/1:8:.,.,.	0/1:9:.,-8.67756,.	1/1:10:.,.,.	1/1:14:.,.,.	1/1:18:.,.,.	0/1:10:.,-4.94602,.	1/1:10:.,.,.	1/1:16:.,.,.	1/1:14:.,.,.	0/1:12:.,-13.1833,.	1/1:10:.,.,.	1/1:10:.,.,.	1/1:16:.,.,.	1/1:10:.,.,.	1/1:11:.,.,.	1/1:6:.,.,.	0/1:10:.,-10.9861,.	1/1:11:.,.,.	1/1:10:.,.,.	0/1:11:.,-7.96026,.	0/0:13:.,.,.	1/1:6:.,.,.	.:12:.,.,.	.:0:.,.,.	1/1:8:.,.,.	1/1:14:.,.,.	1/1:6:.,.,.	1/1:9:.,.,.
supercont1.1068	49527	2971	A	G	.	PASS	NS=57;AF=0.526:0.474;EFF=INTRON(MODIFIER|||||AAEL014318|||AAEL014318-RA|1|1)	GT:DP:GL	0/0:20:.,.,.	0/0:6:.,.,.	0/0:13:.,.,.	0/0:10:.,.,.	0/0:12:.,.,.	0/0:10:.,.,.	0/0:15:.,.,.	0/0:10:.,.,.	0/0:11:.,.,.	0/0:17:.,.,.	0/0:8:.,.,.	0/0:6:.,.,.	0/0:13:.,.,.	0/0:10:.,.,.	0/0:10:.,.,.	0/0:15:.,.,.	0/0:11:.,.,.	0/1:11:.,-10.8951,.	1/1:20:.,.,.	0/0:9:.,.,.	1/1:7:.,.,.	1/1:11:.,.,.	0/1:8:.,-8.38619,.	.:5:.,.,.	0/1:10:.,-10.2875,.	1/1:15:.,.,.	.:6:.,.,.	0/0:11:.,.,.	1/1:15:.,.,.	0/1:18:.,-14.4842,.	0/1:14:.,-6.13233,.	1/1:22:.,.,.	0/1:15:.,-15.3139,.	.:15:.,.,.	1/1:8:.,.,.	1/1:9:.,.,.	1/1:10:.,.,.	0/1:14:.,-13.1063,.	1/1:18:.,.,.	1/1:10:.,.,.	0/1:10:.,-6.08633,.	1/1:16:.,.,.	0/1:14:.,-7.96026,.	1/1:12:.,.,.	0/1:10:.,-10.9861,.	1/1:10:.,.,.	0/1:16:.,-12.8967,.	0/1:10:.,-10.6512,.	0/0:11:.,.,.	0/1:6:.,-6.59167,.	1/1:10:.,.,.	1/1:11:.,.,.	0/1:10:.,-10.8951,.	1/1:11:.,.,.	1/1:13:.,.,.	0/0:6:.,.,.	1/1:12:.,.,.	.:0:.,.,.	0/0:8:.,.,.	0/1:14:.,-15.3139,.	0/1:6:.,-6.44833,.	.:9:.,.,.
supercont1.1068	49566	2971	A	G	.	PASS	NS=57;AF=0.474:0.526;EFF=INTRON(MODIFIER|||||AAEL014318|||AAEL014318-RA|1|1)	GT:DP:GL	1/1:20:.,.,.	1/1:6:.,.,.	1/1:13:.,.,.	1/1:10:.,.,.	1/1:12:.,.,.	1/1:10:.,.,.	1/1:15:.,.,.	1/1:10:.,.,.	1/1:11:.,.,.	1/1:17:.,.,.	1/1:8:.,.,.	1/1:6:.,.,.	1/1:13:.,.,.	1/1:10:.,.,.	1/1:10:.,.,.	1/1:15:.,.,.	1/1:11:.,.,.	0/1:11:.,-10.8951,.	0/0:20:.,.,.	1/1:9:.,.,.	0/0:7:.,.,.	0/0:11:.,.,.	0/1:8:.,-8.38619,.	.:5:.,.,.	0/1:10:.,-10.2875,.	0/0:15:.,.,.	.:6:.,.,.	1/1:11:.,.,.	0/0:15:.,.,.	0/1:18:.,-14.4842,.	0/1:14:.,-6.13233,.	0/0:22:.,.,.	0/1:15:.,-15.3139,.	.:15:.,.,.	0/0:8:.,.,.	0/0:9:.,.,.	0/0:10:.,.,.	0/1:14:.,-13.1063,.	0/0:18:.,.,.	0/0:10:.,.,.	0/1:10:.,-6.08633,.	0/0:16:.,.,.	0/1:14:.,-7.96026,.	0/0:12:.,.,.	0/1:10:.,-10.9861,.	0/0:10:.,.,.	0/1:16:.,-12.8967,.	0/1:10:.,-10.6512,.	1/1:11:.,.,.	0/1:6:.,-6.59167,.	0/0:10:.,.,.	0/0:11:.,.,.	0/1:10:.,-10.8951,.	0/0:11:.,.,.	0/0:13:.,.,.	1/1:6:.,.,.	0/0:12:.,.,.	.:0:.,.,.	1/1:8:.,.,.	0/1:14:.,-15.3139,.	0/1:6:.,-6.44833,.	.:9:.,.,.
supercont1.1068	49774	2972	C	T	.	PASS	NS=57;AF=0.526:0.474;EFF=INTRON(MODIFIER|||||AAEL014318|||AAEL014318-RA|1|1)	GT:DP:GL	0/0:20:.,.,.	0/0:5:.,.,.	0/0:11:.,.,.	0/0:9:.,.,.	0/0:11:.,.,.	0/0:9:.,.,.	0/0:15:.,.,.	0/0:9:.,.,.	0/0:10:.,.,.	0/0:16:.,.,.	0/0:7:.,.,.	0/0:5:.,.,.	0/0:12:.,.,.	0/0:9:.,.,.	0/0:9:.,.,.	0/0:16:.,.,.	0/0:10:.,.,.	0/1:9:.,-8.67756,.	1/1:20:.,.,.	0/0:9:.,.,.	1/1:7:.,.,.	1/1:10:.,.,.	0/1:11:.,-10.8951,.	.:0:.,.,.	0/1:13:.,-10.2875,.	1/1:14:.,.,.	.:5:.,.,.	0/0:11:.,.,.	1/1:15:.,.,.	0/1:18:.,-14.4842,.	0/1:14:.,-6.13233,.	1/1:22:.,.,.	0/1:15:.,-15.3139,.	.:14:.,.,.	1/1:7:.,.,.	1/1:10:.,.,.	1/1:11:.,.,.	0/1:13:.,-13.1063,.	1/1:18:.,.,.	1/1:11:.,.,.	0/1:8:.,-6.08633,.	1/1:16:.,.,.	0/1:11:.,-7.96026,.	1/1:13:.,.,.	0/1:9:.,-8.67756,.	1/1:12:.,.,.	0/1:14:.,-12.8967,.	0/1:12:.,-13.1833,.	0/0:10:.,.,.	0/1:6:.,-6.59167,.	1/1:10:.,.,.	1/1:9:.,.,.	0/1:11:.,-10.8951,.	1/1:11:.,.,.	1/1:12:.,.,.	.:0:.,.,.	1/1:12:.,.,.	0/0:6:.,.,.	0/0:6:.,.,.	0/1:13:.,-10.2875,.	.:6:.,.,.	0/1:10:.,-4.94602,.
supercont1.1068	49768	2972	A	G	.	PASS	NS=56;AF=0.143:0.857;EFF=INTRON(MODIFIER|||||AAEL014318|||AAEL014318-RA|1|1)	GT:DP:GL	1/1:20:.,.,.	1/1:5:.,.,.	1/1:11:.,.,.	1/1:9:.,.,.	1/1:11:.,.,.	1/1:9:.,.,.	1/1:15:.,.,.	1/1:9:.,.,.	1/1:10:.,.,.	1/1:16:.,.,.	1/1:7:.,.,.	1/1:5:.,.,.	1/1:12:.,.,.	1/1:9:.,.,.	1/1:9:.,.,.	1/1:16:.,.,.	1/1:10:.,.,.	0/1:9:.,-8.67756,.	0/0:20:.,.,.	1/1:9:.,.,.	0/1:7:.,-6.44833,.	1/1:10:.,.,.	1/1:11:.,.,.	.:0:.,.,.	1/1:13:.,.,.	0/0:14:.,.,.	.:5:.,.,.	1/1:11:.,.,.	.:15:.,.,.	0/1:18:.,-14.4842,.	0/1:14:.,-6.13233,.	1/1:22:.,.,.	0/1:15:.,-15.3139,.	.:14:.,.,.	1/1:7:.,.,.	0/1:10:.,-8.38619,.	1/1:11:.,.,.	1/1:13:.,.,.	1/1:18:.,.,.	0/1:11:.,-7.96026,.	1/1:8:.,.,.	1/1:16:.,.,.	1/1:11:.,.,.	0/1:13:.,-13.1063,.	1/1:9:.,.,.	1/1:12:.,.,.	1/1:14:.,.,.	1/1:12:.,.,.	1/1:10:.,.,.	1/1:6:.,.,.	0/1:10:.,-10.9861,.	1/1:9:.,.,.	1/1:11:.,.,.	0/1:11:.,-7.96026,.	0/0:12:.,.,.	.:0:.,.,.	.:12:.,.,.	1/1:6:.,.,.	1/1:6:.,.,.	1/1:13:.,.,.	1/1:6:.,.,.	1/1:10:.,.,.
supercont1.1068	169154	2950	C	T	.	PASS	NS=48;AF=0.188:0.812;EFF=INTRON(MODIFIER|||||AAEL014315|||AAEL014315-RA|7|1)	GT:DP:GL	1/1:16:.,.,.	1/1:13:.,.,.	1/1:15:.,.,.	1/1:8:.,.,.	1/1:14:.,.,.	0/1:13:.,-10.2875,.	1/1:11:.,.,.	1/1:8:.,.,.	1/1:9:.,.,.	1/1:13:.,.,.	1/1:6:.,.,.	1/1:10:.,.,.	1/1:12:.,.,.	1/1:14:.,.,.	1/1:7:.,.,.	1/1:21:.,.,.	1/1:9:.,.,.	0/1:10:.,-4.94602,.	.:0:.,.,.	.:0:.,.,.	0/1:13:.,-10.2875,.	1/1:6:.,.,.	1/1:10:.,.,.	0/1:8:.,-6.08633,.	1/1:12:.,.,.	0/0:8:.,.,.	0/1:8:.,-6.08633,.	1/1:14:.,.,.	0/1:9:.,-8.67756,.	.:7:.,.,.	0/1:10:.,-4.94602,.	.:0:.,.,.	.:6:.,.,.	0/1:12:.,-13.1833,.	1/1:6:.,.,.	0/1:9:.,-5.57228,.	1/1:6:.,.,.	.:5:.,.,.	1/1:17:.,.,.	1/1:9:.,.,.	1/1:6:.,.,.	1/1:15:.,.,.	0/1:9:.,-8.67756,.	0/1:5:.,-4.19309,.	1/1:10:.,.,.	1/1:10:.,.,.	.:0:.,.,.	.:0:.,.,.	1/1:8:.,.,.	.:0:.,.,.	0/1:6:.,-6.59167,.	.:7:.,.,.	1/1:17:.,.,.	0/1:7:.,-6.44833,.	0/0:15:.,.,.	1/1:11:.,.,.	.:7:.,.,.	1/1:12:.,.,.	0/1:8:.,-6.08633,.	.:0:.,.,.	.:6:.,.,.	.:6:.,.,.
supercont1.1068	169129	2950	A	G	.	PASS	NS=54;AF=0.000:1.000;EFF=NON_SYNONYMOUS_CODING(MODERATE|MISSENSE|Cgc/Ggc|R713G||AAEL014315|||AAEL014315-RA|7|1)	GT:DP:GL	1/1:16:.,.,.	1/1:13:.,.,.	1/1:15:.,.,.	1/1:8:.,.,.	1/1:14:.,.,.	1/1:13:.,.,.	1/1:11:.,.,.	1/1:8:.,.,.	1/1:9:.,.,.	1/1:13:.,.,.	1/1:6:.,.,.	1/1:10:.,.,.	1/1:12:.,.,.	1/1:14:.,.,.	1/1:7:.,.,.	1/1:21:.,.,.	1/1:9:.,.,.	1/1:10:.,.,.	.:0:.,.,.	.:0:.,.,.	1/1:13:.,.,.	1/1:6:.,.,.	1/1:10:.,.,.	1/1:8:.,.,.	1/1:12:.,.,.	1/1:8:.,.,.	1/1:8:.,.,.	1/1:14:.,.,.	1/1:9:.,.,.	1/1:7:.,.,.	1/1:10:.,.,.	.:0:.,.,.	1/1:6:.,.,.	1/1:12:.,.,.	1/1:6:.,.,.	0/1:9:.,-5.57228,.	1/1:6:.,.,.	1/1:5:.,.,.	0/0:17:.,.,.	1/1:9:.,.,.	.:6:.,.,.	0/0:15:.,.,.	1/1:9:.,.,.	0/1:5:.,-4.19309,.	1/1:10:.,.,.	1/1:10:.,.,.	.:0:.,.,.	.:0:.,.,.	1/1:8:.,.,.	.:0:.,.,.	1/1:6:.,.,.	1/1:7:.,.,.	1/1:17:.,.,.	1/1:7:.,.,.	1/1:15:.,.,.	1/1:11:.,.,.	1/1:7:.,.,.	1/1:12:.,.,.	1/1:8:.,.,.	.:0:.,.,.	1/1:6:.,.,.	1/1:6:.,.,.
supercont1.1068	169104	2950	C	T	.	PASS	NS=55;AF=1.000:0.000;EFF=SYNONYMOUS_CODING(LOW|SILENT|ccG/ccT|P704||AAEL014315|||AAEL014315-RA|7|1)	GT:DP:GL	0/0:16:.,.,.	0/0:13:.,.,.	0/0:15:.,.,.	0/0:8:.,.,.	0/0:14:.,.,.	0/1:13:.,-10.2875,.	0/0:11:.,.,.	0/0:8:.,.,.	0/0:9:.,.,.	0/0:13:.,.,.	0/0:6:.,.,.	0/0:10:.,.,.	0/0:12:.,.,.	0/0:14:.,.,.	0/0:7:.,.,.	0/0:21:.,.,.	0/0:9:.,.,.	0/0:10:.,.,.	.:0:.,.,.	.:0:.,.,.	0/0:13:.,.,.	0/0:6:.,.,.	0/0:10:.,.,.	0/0:8:.,.,.	0/0:12:.,.,.	0/0:8:.,.,.	0/0:8:.,.,.	0/0:14:.,.,.	0/0:9:.,.,.	0/0:7:.,.,.	0/0:10:.,.,.	.:0:.,.,.	0/0:6:.,.,.	0/0:12:.,.,.	0/0:6:.,.,.	0/0:9:.,.,.	0/0:6:.,.,.	0/0:5:.,.,.	0/0:17:.,.,.	0/0:9:.,.,.	0/0:6:.,.,.	0/0:15:.,.,.	0/0:9:.,.,.	0/0:5:.,.,.	0/0:10:.,.,.	0/0:10:.,.,.	.:0:.,.,.	.:0:.,.,.	0/0:8:.,.,.	.:0:.,.,.	0/0:6:.,.,.	0/0:7:.,.,.	0/0:17:.,.,.	0/0:7:.,.,.	0/0:15:.,.,.	0/0:11:.,.,.	0/0:7:.,.,.	0/0:12:.,.,.	0/0:8:.,.,.	.:0:.,.,.	0/0:6:.,.,.	0/0:6:.,.,.
supercont1.106	272795	3157	A	G	.	PASS	NS=56;AF=0.000:1.000;EFF=INTERGENIC(MODIFIER||||||||||1)	GT:DP:GL	1/1:9:.,.,.	1/1:14:.,.,.	1/1:6:.,.,.	1/1:6:.,.,.	.:0:.,.,.	1/1:15:.,.,.	1/1:10:.,.,.	1/1:6:.,.,.	1/1:13:.,.,.	1/1:14:.,.,.	1/1:9:.,.,.	1/1:5:.,.,.	.:0:.,.,.	1/1:11:.,.,.	1/1:7:.,.,.	1/1:12:.,.,.	1/1:8:.,.,.	1/1:12:.,.,.	1/1:16:.,.,.	1/1:8:.,.,.	1/1:12:.,.,.	1/1:11:.,.,.	1/1:11:.,.,.	.:0:.,.,.	1/1:14:.,.,.	1/1:7:.,.,.	1/1:7:.,.,.	1/1:15:.,.,.	1/1:7:.,.,.	1/1:10:.,.,.	1/1:10:.,.,.	1/1:13:.,.,.	1/1:10:.,.,.	1/1:17:.,.,.	1/1:8:.,.,.	1/1:11:.,.,.	1/1:10:.,.,.	1/1:7:.,.,.	1/1:22:.,.,.	0/1:12:.,-10.6512,.	1/1:7:.,.,.	1/1:10:.,.,.	1/1:15:.,.,.	1/1:9:.,.,.	1/1:13:.,.,.	1/1:5:.,.,.	1/1:14:.,.,.	.:0:.,.,.	1/1:11:.,.,.	0/1:5:.,-4.19309,.	1/1:11:.,.,.	1/1:5:.,.,.	.:0:.,.,.	1/1:9:.,.,.	1/1:6:.,.,.	1/1:8:.,.,.	1/1:13:.,.,.	1/1:14:.,.,.	1/1:10:.,.,.	1/1:7:.,.,.	1/1:13:.,.,.	.:0:.,.,.
supercont1.106	272806	3157	A	G	.	PASS	NS=56;AF=0.000:1.000;EFF=INTERGENIC(MODIFIER||||||||||1)	GT:DP:GL	1/1:9:.,.,.	1/1:14:.,.,.	1/1:6:.,.,.	1/1:6:.,.,.	.:0:.,.,.	1/1:15:.,.,.	1/1:10:.,.,.	1/1:6:.,.,.	1/1:13:.,.,.	1/1:14:.,.,.	1/1:9:.,.,.	1/1:5:.,.,.	.:0:.,.,.	1/1:11:.,.,.	1/1:7:.,.,.	1/1:12:.,.,.	1/1:8:.,.,.	1/1:12:.,.,.	1/1:16:.,.,.	1/1:8:.,.,.	1/1:12:.,.,.	1/1:11:.,.,.	1/1:11:.,.,.	.:0:.,.,.	1/1:14:.,.,.	1/1:7:.,.,.	1/1:7:.,.,.	1/1:15:.,.,.	1/1:7:.,.,.	1/1:10:.,.,.	1/1:10:.,.,.	1/1:13:.,.,.	1/1:10:.,.,.	1/1:17:.,.,.	1/1:8:.,.,.	1/1:11:.,.,.	1/1:10:.,.,.	1/1:7:.,.,.	1/1:22:.,.,.	0/1:12:.,-10.6512,.	1/1:7:.,.,.	1/1:10:.,.,.	1/1:15:.,.,.	1/1:9:.,.,.	1/1:13:.,.,.	1/1:5:.,.,.	1/1:14:.,.,.	.:0:.,.,.	1/1:11:.,.,.	0/1:5:.,-4.19309,.	1/1:11:.,.,.	1/1:5:.,.,.	.:0:.,.,.	1/1:9:.,.,.	1/1:6:.,.,.	1/1:8:.,.,.	1/1:13:.,.,.	1/1:14:.,.,.	1/1:10:.,.,.	1/1:7:.,.,.	1/1:13:.,.,.	.:0:.,.,.
supercont1.106	376302	3174	A	C	.	PASS	NS=62;AF=0.000:1.000;EFF=INTRON(MODIFIER|||||AAEL004075|||AAEL004075-RA|2|1)	GT:DP:GL	1/1:41:.,.,.	1/1:21:.,.,.	1/1:50:.,.,.	1/1:39:.,.,.	1/1:34:.,.,.	1/1:45:.,.,.	1/1:52:.,.,.	1/1:40:.,.,.	0/1:50:.,-12.16,.	1/1:69:.,.,.	1/1:47:.,.,.	1/1:38:.,.,.	1/1:28:.,.,.	1/1:47:.,.,.	1/1:61:.,.,.	1/1:57:.,.,.	1/1:63:.,.,.	1/1:34:.,.,.	1/1:45:.,.,.	1/1:22:.,.,.	1/1:29:.,.,.	1/1:51:.,.,.	1/1:47:.,.,.	1/1:18:.,.,.	1/1:42:.,.,.	1/1:51:.,.,.	1/1:41:.,.,.	1/1:43:.,.,.	1/1:57:.,.,.	1/1:26:.,.,.	1/1:42:.,.,.	1/1:47:.,.,.	1/1:40:.,.,.	1/1:35:.,.,.	1/1:26:.,.,.	1/1:39:.,.,.	1/1:35:.,.,.	1/1:42:.,.,.	1/1:38:.,.,.	1/1:60:.,.,.	1/1:49:.,.,.	1/1:63:.,.,.	1/1:47:.,.,.	1/1:55:.,.,.	1/1:57:.,.,.	1/1:25:.,.,.	1/1:27:.,.,.	1/1:45:.,.,.	1/1:28:.,.,.	1/1:19:.,.,.	1/1:25:.,.,.	1/1:35:.,.,.	1/1:54:.,.,.	1/1:22:.,.,.	1/1:39:.,.,.	1/1:30:.,.,.	1/1:39:.,.,.	1/1:40:.,.,.	1/1:36:.,.,.	1/1:40:.,.,.	1/1:41:.,.,.	1/1:37:.,.,.
supercont1.106	376449	3175	C	T	.	PASS	NS=62;AF=1.000:0.000;EFF=INTRON(MODIFIER|||||AAEL004075|||AAEL004075-RA|2|1)	GT:DP:GL	0/0:41:.,.,.	0/0:21:.,.,.	0/0:50:.,.,.	0/0:39:.,.,.	0/0:34:.,.,.	0/0:45:.,.,.	0/0:52:.,.,.	0/0:40:.,.,.	0/0:50:.,.,.	0/0:69:.,.,.	0/0:47:.,.,.	0/0:38:.,.,.	0/0:28:.,.,.	0/0:47:.,.,.	0/0:61:.,.,.	0/0:57:.,.,.	0/0:63:.,.,.	0/1:33:.,-7.00945,.	0/0:45:.,.,.	0/0:23:.,.,.	0/0:29:.,.,.	0/0:51:.,.,.	0/0:47:.,.,.	0/0:18:.,.,.	0/0:42:.,.,.	0/0:51:.,.,.	0/0:41:.,.,.	0/0:43:.,.,.	0/0:57:.,.,.	0/0:26:.,.,.	0/0:42:.,.,.	0/0:47:.,.,.	0/0:40:.,.,.	0/0:35:.,.,.	0/0:26:.,.,.	0/0:39:.,.,.	0/0:35:.,.,.	0/0:42:.,.,.	0/0:38:.,.,.	0/0:60:.,.,.	0/0:49:.,.,.	0/0:63:.,.,.	0/0:47:.,.,.	0/0:55:.,.,.	0/0:57:.,.,.	0/0:25:.,.,.	0/0:27:.,.,.	0/0:45:.,.,.	0/0:28:.,.,.	0/0:19:.,.,.	0/0:25:.,.,.	0/0:35:.,.,.	0/0:54:.,.,.	0/0:22:.,.,.	0/0:39:.,.,.	0/0:30:.,.,.	0/0:39:.,.,.	0/0:40:.,.,.	0/0:36:.,.,.	0/0:40:.,.,.	0/0:41:.,.,.	0/0:37:.,.,.
supercont1.106	379974	3179	C	T	.	PASS	NS=60;AF=1.000:0.000;EFF=INTRON(MODIFIER|||||AAEL004075|||AAEL004075-RA|2|1)	GT:DP:GL	0/1:33:.,-16.7096,.	0/0:15:.,.,.	0/0:33:.,.,.	0/0:48:.,.,.	0/0:30:.,.,.	0/0:42:.,.,.	0/1:29:.,-7.23258,.	0/0:31:.,.,.	0/0:41:.,.,.	0/0:53:.,.,.	0/0:55:.,.,.	0/1:16:.,-4.60291,.	0/1:26:.,-26.2127,.	.:25:.,.,.	0/0:23:.,.,.	0/0:44:.,.,.	0/0:43:.,.,.	0/0:36:.,.,.	0/0:44:.,.,.	0/0:7:.,.,.	0/0:31:.,.,.	0/0:42:.,.,.	0/0:31:.,.,.	0/0:26:.,.,.	0/0:47:.,.,.	0/0:40:.,.,.	0/0:41:.,.,.	0/0:39:.,.,.	0/0:50:.,.,.	0/0:12:.,.,.	0/0:37:.,.,.	0/0:37:.,.,.	0/0:27:.,.,.	0/0:43:.,.,.	0/0:25:.,.,.	0/0:44:.,.,.	0/0:32:.,.,.	0/0:32:.,.,.	0/0:36:.,.,.	0/0:38:.,.,.	0/0:31:.,.,.	0/0:49:.,.,.	0/0:44:.,.,.	0/0:37:.,.,.	0/0:41:.,.,.	0/0:13:.,.,.	0/0:30:.,.,.	0/0:31:.,.,.	0/0:10:.,.,.	.:0:.,.,.	0/0:21:.,.,.	0/0:20:.,.,.	0/0:23:.,.,.	0/0:9:.,.,.	0/0:27:.,.,.	0/0:8:.,.,.	0/0:20:.,.,.	0/0:15:.,.,.	0/0:20:.,.,.	0/0:23:.,.,.	0/0:34:.,.,.	0/0:24:.,.,.
supercont1.106	395278	3186	C	T	.	PASS	NS=51;AF=0.873:0.127;EFF=DOWNSTREAM(MODIFIER||1941|||AAEL004071|||AAEL004071-RA||1),INTERGENIC(MODIFIER||||||||||1)	GT:DP:GL	0/0:9:.,.,.	.:0:.,.,.	0/0:11:.,.,.	0/0:6:.,.,.	0/0:5:.,.,.	0/0:13:.,.,.	.:0:.,.,.	0/0:8:.,.,.	0/0:10:.,.,.	0/0:13:.,.,.	0/0:7:.,.,.	.:0:.,.,.	0/0:15:.,.,.	.:0:.,.,.	0/0:17:.,.,.	0/0:16:.,.,.	0/0:11:.,.,.	0/0:5:.,.,.	0/1:11:.,-10.8951,.	0/0:11:.,.,.	0/0:8:.,.,.	0/0:8:.,.,.	0/0:10:.,.,.	0/0:9:.,.,.	0/1:13:.,-10.2875,.	0/1:13:.,-6.81536,.	.:7:.,.,.	0/1:9:.,-8.67756,.	0/1:10:.,-4.94602,.	0/1:11:.,-7.96026,.	0/1:16:.,-17.5778,.	0/0:11:.,.,.	0/1:8:.,-8.7889,.	1/1:15:.,.,.	.:6:.,.,.	0/0:5:.,.,.	0/0:7:.,.,.	0/0:5:.,.,.	0/0:11:.,.,.	0/0:13:.,.,.	0/0:9:.,.,.	0/0:13:.,.,.	0/0:14:.,.,.	0/0:7:.,.,.	0/0:14:.,.,.	.:0:.,.,.	0/0:5:.,.,.	0/0:8:.,.,.	0/1:10:.,-8.38619,.	.:0:.,.,.	1/1:13:.,.,.	.:7:.,.,.	0/0:9:.,.,.	0/0:6:.,.,.	0/0:12:.,.,.	0/0:14:.,.,.	.:8:.,.,.	0/0:6:.,.,.	0/0:5:.,.,.	.:0:.,.,.	0/0:10:.,.,.	0/0:8:.,.,.
supercont1.106	395232	3186	C	G	.	PASS	NS=54;AF=0.000:1.000;EFF=DOWNSTREAM(MODIFIER||1895|||AAEL004071|||AAEL004071-RA||1),INTERGENIC(MODIFIER||||||||||1)	GT:DP:GL	1/1:9:.,.,.	.:0:.,.,.	1/1:11:.,.,.	1/1:6:.,.,.	1/1:5:.,.,.	1/1:13:.,.,.	.:0:.,.,.	1/1:8:.,.,.	1/1:10:.,.,.	1/1:13:.,.,.	1/1:7:.,.,.	.:0:.,.,.	1/1:15:.,.,.	.:0:.,.,.	1/1:17:.,.,.	1/1:16:.,.,.	1/1:11:.,.,.	1/1:5:.,.,.	1/1:11:.,.,.	1/1:11:.,.,.	1/1:8:.,.,.	1/1:8:.,.,.	1/1:10:.,.,.	1/1:9:.,.,.	1/1:13:.,.,.	1/1:13:.,.,.	1/1:7:.,.,.	1/1:9:.,.,.	1/1:10:.,.,.	1/1:11:.,.,.	1/1:16:.,.,.	1/1:11:.,.,.	1/1:8:.,.,.	1/1:15:.,.,.	1/1:6:.,.,.	1/1:5:.,.,.	1/1:7:.,.,.	1/1:5:.,.,.	1/1:11:.,.,.	1/1:13:.,.,.	1/1:9:.,.,.	1/1:13:.,.,.	1/1:14:.,.,.	1/1:7:.,.,.	1/1:14:.,.,.	.:0:.,.,.	1/1:5:.,.,.	1/1:8:.,.,.	1/1:10:.,.,.	.:0:.,.,.	1/1:13:.,.,.	1/1:7:.,.,.	1/1:9:.,.,.	.:6:.,.,.	0/1:12:.,-13.1833,.	1/1:14:.,.,.	1/1:8:.,.,.	1/1:6:.,.,.	1/1:5:.,.,.	.:0:.,.,.	1/1:10:.,.,.	1/1:8:.,.,.
supercont1.106	430556	3191	A	G	.	PASS	NS=57;AF=0.000:1.000;EFF=DOWNSTREAM(MODIFIER||4073|||AAEL004057|||AAEL004057-RA||1),DOWNSTREAM(MODIFIER||4973|||AAEL004067|||AAEL004067-RA||1),INTERGENIC(MODIFIER||||||||||1)	GT:DP:GL	1/1:14:.,.,.	1/1:8:.,.,.	1/1:13:.,.,.	1/1:13:.,.,.	1/1:14:.,.,.	1/1:19:.,.,.	1/1:12:.,.,.	1/1:7:.,.,.	1/1:11:.,.,.	1/1:11:.,.,.	1/1:9:.,.,.	1/1:10:.,.,.	1/1:13:.,.,.	1/1:6:.,.,.	.:0:.,.,.	1/1:5:.,.,.	1/1:5:.,.,.	1/1:10:.,.,.	1/1:8:.,.,.	1/1:12:.,.,.	1/1:5:.,.,.	1/1:10:.,.,.	1/1:15:.,.,.	.:0:.,.,.	1/1:7:.,.,.	1/1:9:.,.,.	1/1:7:.,.,.	1/1:8:.,.,.	0/1:16:.,-8.68018,.	1/1:5:.,.,.	1/1:15:.,.,.	1/1:11:.,.,.	1/1:10:.,.,.	1/1:14:.,.,.	1/1:11:.,.,.	1/1:14:.,.,.	.:0:.,.,.	1/1:9:.,.,.	1/1:18:.,.,.	1/1:15:.,.,.	1/1:6:.,.,.	1/1:18:.,.,.	1/1:11:.,.,.	1/1:14:.,.,.	1/1:19:.,.,.	1/1:11:.,.,.	1/1:15:.,.,.	1/1:6:.,.,.	1/1:15:.,.,.	1/1:5:.,.,.	1/1:11:.,.,.	.:0:.,.,.	1/1:7:.,.,.	1/1:12:.,.,.	1/1:8:.,.,.	1/1:9:.,.,.	1/1:8:.,.,.	1/1:5:.,.,.	1/1:5:.,.,.	1/1:11:.,.,.	1/1:8:.,.,.	.:0:.,.,.
supercont1.106	433374	3193	G	T	.	PASS	NS=53;AF=1.000:0.000;EFF=DOWNSTREAM(MODIFIER||1255|||AAEL004057|||AAEL004057-RA||1),INTERGENIC(MODIFIER||||||||||1),UPSTREAM(MODIFIER||3600|||AAEL004063|||AAEL004063-RA||1)	GT:DP:GL	0/0:13:.,.,.	.:0:.,.,.	0/0:10:.,.,.	0/0:11:.,.,.	0/0:13:.,.,.	0/0:15:.,.,.	0/0:6:.,.,.	0/0:18:.,.,.	0/0:18:.,.,.	0/0:24:.,.,.	0/0:9:.,.,.	0/0:6:.,.,.	0/0:13:.,.,.	0/0:17:.,.,.	0/0:23:.,.,.	0/0:12:.,.,.	0/0:23:.,.,.	0/0:14:.,.,.	0/0:15:.,.,.	.:0:.,.,.	0/0:5:.,.,.	.:0:.,.,.	.:0:.,.,.	0/0:8:.,.,.	.:0:.,.,.	0/0:18:.,.,.	.:0:.,.,.	0/0:10:.,.,.	0/0:17:.,.,.	0/0:12:.,.,.	0/0:17:.,.,.	0/0:11:.,.,.	0/0:9:.,.,.	0/0:14:.,.,.	0/0:6:.,.,.	0/0:7:.,.,.	0/0:8:.,.,.	0/0:6:.,.,.	0/0:16:.,.,.	.:0:.,.,.	0/0:6:.,.,.	0/0:14:.,.,.	0/0:11:.,.,.	0/0:9:.,.,.	0/0:13:.,.,.	0/0:8:.,.,.	0/0:10:.,.,.	0/0:6:.,.,.	.:0:.,.,.	.:0:.,.,.	0/0:9:.,.,.	0/0:8:.,.,.	0/0:15:.,.,.	0/1:6:.,-6.59167,.	0/1:7:.,-6.44833,.	0/0:12:.,.,.	0/0:5:.,.,.	0/0:9:.,.,.	0/0:12:.,.,.	0/0:11:.,.,.	0/0:14:.,.,.	0/0:5:.,.,.
supercont1.106	434003	3195	G	T	.	PASS	NS=54;AF=1.000:0.000;EFF=DOWNSTREAM(MODIFIER||626|||AAEL004057|||AAEL004057-RA||1),INTERGENIC(MODIFIER||||||||||1),UPSTREAM(MODIFIER||2971|||AAEL004063|||AAEL004063-RA||1)	GT:DP:GL	0/0:12:.,.,.	0/0:6:.,.,.	0/0:14:.,.,.	0/0:13:.,.,.	0/0:13:.,.,.	0/0:20:.,.,.	0/0:8:.,.,.	0/0:11:.,.,.	0/0:13:.,.,.	0/0:19:.,.,.	0/0:13:.,.,.	.:0:.,.,.	0/0:15:.,.,.	0/0:11:.,.,.	0/0:7:.,.,.	0/0:21:.,.,.	.:0:.,.,.	0/0:11:.,.,.	0/0:11:.,.,.	0/0:8:.,.,.	0/0:11:.,.,.	.:0:.,.,.	.:0:.,.,.	0/0:8:.,.,.	0/0:10:.,.,.	0/0:8:.,.,.	.:0:.,.,.	0/0:6:.,.,.	0/0:13:.,.,.	0/0:8:.,.,.	0/0:11:.,.,.	0/0:8:.,.,.	0/0:9:.,.,.	0/0:13:.,.,.	0/0:9:.,.,.	0/0:7:.,.,.	0/0:10:.,.,.	0/0:10:.,.,.	0/0:15:.,.,.	0/1:10:.,-8.38619,.	0/0:7:.,.,.	0/0:11:.,.,.	0/0:8:.,.,.	0/0:8:.,.,.	0/0:12:.,.,.	0/0:13:.,.,.	0/0:8:.,.,.	0/0:6:.,.,.	0/0:8:.,.,.	.:0:.,.,.	0/0:10:.,.,.	0/0:6:.,.,.	0/0:15:.,.,.	0/0:9:.,.,.	.:0:.,.,.	0/0:5:.,.,.	0/0:5:.,.,.	0/0:7:.,.,.	0/0:6:.,.,.	.:0:.,.,.	0/0:9:.,.,.	0/0:6:.,.,.
supercont1.106	565130	3211	C	T	.	PASS	NS=55;AF=0.000:1.000;EFF=DOWNSTREAM(MODIFIER||1412|||AAEL004064|||AAEL004064-RA||1),INTRON(MODIFIER|||||AAEL004043|||AAEL004043-RA|1|1)	GT:DP:GL	1/1:9:.,.,.	1/1:6:.,.,.	1/1:8:.,.,.	1/1:12:.,.,.	1/1:13:.,.,.	1/1:8:.,.,.	.:0:.,.,.	1/1:10:.,.,.	1/1:10:.,.,.	1/1:14:.,.,.	1/1:9:.,.,.	.:0:.,.,.	1/1:6:.,.,.	1/1:13:.,.,.	1/1:10:.,.,.	1/1:14:.,.,.	1/1:12:.,.,.	1/1:7:.,.,.	1/1:16:.,.,.	1/1:10:.,.,.	0/1:14:.,-6.13233,.	1/1:10:.,.,.	1/1:12:.,.,.	1/1:12:.,.,.	1/1:10:.,.,.	1/1:5:.,.,.	1/1:7:.,.,.	1/1:4:.,.,.	1/1:4:.,.,.	1/1:6:.,.,.	1/1:10:.,.,.	.:0:.,.,.	1/1:7:.,.,.	1/1:7:.,.,.	1/1:8:.,.,.	1/1:8:.,.,.	1/1:10:.,.,.	1/1:13:.,.,.	1/1:9:.,.,.	1/1:8:.,.,.	1/1:8:.,.,.	1/1:8:.,.,.	1/1:7:.,.,.	1/1:6:.,.,.	1/1:13:.,.,.	1/1:11:.,.,.	1/1:10:.,.,.	.:0:.,.,.	1/1:14:.,.,.	.:0:.,.,.	1/1:14:.,.,.	1/1:5:.,.,.	1/1:7:.,.,.	1/1:9:.,.,.	1/1:8:.,.,.	1/1:5:.,.,.	1/1:12:.,.,.	1/1:8:.,.,.	1/1:8:.,.,.	1/1:6:.,.,.	.:0:.,.,.	.:0:.,.,.
supercont1.106	565106	3211	A	T	.	PASS	NS=53;AF=0.142:0.858;EFF=DOWNSTREAM(MODIFIER||1388|||AAEL004064|||AAEL004064-RA||1),INTRON(MODIFIER|||||AAEL004043|||AAEL004043-RA|1|1)	GT:DP:GL	1/1:9:.,.,.	0/1:6:.,-6.08633,.	0/1:8:.,-6.44833,.	1/1:12:.,.,.	1/1:13:.,.,.	1/1:8:.,.,.	.:0:.,.,.	0/1:10:.,-10.8951,.	1/1:10:.,.,.	1/1:14:.,.,.	1/1:9:.,.,.	.:0:.,.,.	1/1:6:.,.,.	1/1:13:.,.,.	1/1:10:.,.,.	1/1:14:.,.,.	1/1:12:.,.,.	1/1:7:.,.,.	0/1:16:.,-15.3139,.	1/1:10:.,.,.	1/1:14:.,.,.	1/1:10:.,.,.	1/1:12:.,.,.	0/1:12:.,-13.1063,.	1/1:10:.,.,.	.:5:.,.,.	.:7:.,.,.	0/1:4:.,-4.19309,.	0/1:4:.,-4.19309,.	0/1:6:.,-4.19309,.	0/1:10:.,-9.28713,.	.:0:.,.,.	0/0:7:.,.,.	0/0:7:.,.,.	1/1:8:.,.,.	1/1:8:.,.,.	1/1:10:.,.,.	1/1:13:.,.,.	1/1:9:.,.,.	1/1:8:.,.,.	1/1:8:.,.,.	1/1:8:.,.,.	1/1:7:.,.,.	1/1:6:.,.,.	1/1:13:.,.,.	1/1:11:.,.,.	0/1:10:.,-6.08633,.	.:0:.,.,.	1/1:14:.,.,.	.:0:.,.,.	0/1:14:.,-7.96026,.	1/1:5:.,.,.	1/1:7:.,.,.	1/1:9:.,.,.	1/1:8:.,.,.	1/1:5:.,.,.	1/1:12:.,.,.	1/1:8:.,.,.	1/1:8:.,.,.	1/1:6:.,.,.	.:0:.,.,.	.:0:.,.,.
supercont1.106	565229	3212	C	T	.	PASS	NS=50;AF=0.730:0.270;EFF=DOWNSTREAM(MODIFIER||1511|||AAEL004064|||AAEL004064-RA||1),NON_SYNONYMOUS_CODING(MODERATE|MISSENSE|gGc/gAc|G139D||AAEL004043|||AAEL004043-RA|1|1)	GT:DP:GL	0/0:12:.,.,.	0/0:6:.,.,.	0/0:9:.,.,.	0/0:9:.,.,.	0/0:8:.,.,.	0/0:9:.,.,.	0/0:9:.,.,.	0/0:10:.,.,.	0/0:10:.,.,.	0/0:12:.,.,.	.:0:.,.,.	.:0:.,.,.	.:8:.,.,.	0/0:7:.,.,.	0/0:15:.,.,.	0/0:12:.,.,.	0/0:11:.,.,.	0/1:6:.,-6.59167,.	0/0:11:.,.,.	0/0:7:.,.,.	0/0:5:.,.,.	0/0:12:.,.,.	0/0:11:.,.,.	0/1:8:.,-8.7889,.	0/0:13:.,.,.	0/1:10:.,-10.9861,.	0/0:8:.,.,.	0/0:13:.,.,.	0/1:8:.,-6.08633,.	0/0:7:.,.,.	0/0:13:.,.,.	0/1:11:.,-10.8951,.	0/0:8:.,.,.	0/0:13:.,.,.	.:6:.,.,.	.:6:.,.,.	1/1:5:.,.,.	0/0:11:.,.,.	1/1:10:.,.,.	.:0:.,.,.	.:6:.,.,.	0/1:9:.,-5.57228,.	.:9:.,.,.	0/1:7:.,-6.44833,.	0/0:8:.,.,.	0/0:5:.,.,.	0/1:13:.,-13.1063,.	.:0:.,.,.	0/1:16:.,-8.68018,.	.:0:.,.,.	0/0:14:.,.,.	0/0:18:.,.,.	1/1:5:.,.,.	.:6:.,.,.	1/1:6:.,.,.	1/1:7:.,.,.	0/1:13:.,-6.81536,.	.:0:.,.,.	1/1:9:.,.,.	1/1:11:.,.,.	0/1:9:.,-8.67756,.	1/1:7:.,.,.
supercont1.106	565461	3213	A	G	.	PASS	NS=55;AF=0.000:1.000;EFF=DOWNSTREAM(MODIFIER||1743|||AAEL004064|||AAEL004064-RA||1),NON_SYNONYMOUS_CODING(MODERATE|MISSENSE|Gcg/Ccg|A62P||AAEL004043|||AAEL004043-RA|1|1)	GT:DP:GL	1/1:12:.,.,.	1/1:7:.,.,.	1/1:8:.,.,.	1/1:11:.,.,.	1/1:13:.,.,.	1/1:12:.,.,.	1/1:10:.,.,.	1/1:10:.,.,.	0/1:12:.,-10.6512,.	1/1:16:.,.,.	.:0:.,.,.	.:0:.,.,.	1/1:6:.,.,.	1/1:9:.,.,.	0/1:19:.,-19.7224,.	0/1:13:.,-10.2875,.	0/1:11:.,-7.96026,.	1/1:6:.,.,.	1/1:12:.,.,.	1/1:7:.,.,.	1/1:6:.,.,.	1/1:12:.,.,.	1/1:11:.,.,.	1/1:7:.,.,.	1/1:14:.,.,.	1/1:11:.,.,.	1/1:10:.,.,.	1/1:15:.,.,.	.:0:.,.,.	1/1:8:.,.,.	1/1:14:.,.,.	1/1:10:.,.,.	1/1:8:.,.,.	1/1:13:.,.,.	1/1:6:.,.,.	1/1:8:.,.,.	1/1:9:.,.,.	.:14:.,.,.	1/1:11:.,.,.	.:0:.,.,.	1/1:7:.,.,.	1/1:11:.,.,.	1/1:9:.,.,.	1/1:8:.,.,.	1/1:9:.,.,.	0/1:8:.,-6.08633,.	1/1:16:.,.,.	.:0:.,.,.	0/1:17:.,-8.01623,.	.:0:.,.,.	0/1:14:.,-15.3806,.	0/1:19:.,-10.5426,.	1/1:6:.,.,.	1/1:8:.,.,.	1/1:6:.,.,.	1/1:8:.,.,.	0/1:14:.,-9.82719,.	1/1:5:.,.,.	1/1:9:.,.,.	1/1:12:.,.,.	1/1:11:.,.,.	1/1:8:.,.,.
supercont1.106	699084	3235	A	C	.	PASS	NS=51;AF=1.000:0.000;EFF=UTR_3_PRIME(MODIFIER|||||AAEL004053|||AAEL004053-RA|3|1|WARNING_REF_DOES_NOT_MATCH_GENOME)	GT:DP:GL	0/0:8:.,.,.	0/0:5:.,.,.	0/1:13:.,-13.1063,.	.:0:.,.,.	.:0:.,.,.	0/0:13:.,.,.	0/0:6:.,.,.	.:0:.,.,.	0/0:10:.,.,.	0/0:7:.,.,.	0/0:9:.,.,.	.:5:.,.,.	.:8:.,.,.	0/0:13:.,.,.	0/0:5:.,.,.	0/1:9:.,-5.57228,.	.:0:.,.,.	0/0:8:.,.,.	0/0:13:.,.,.	0/0:10:.,.,.	0/0:10:.,.,.	0/0:9:.,.,.	0/0:8:.,.,.	0/0:11:.,.,.	0/0:19:.,.,.	0/0:11:.,.,.	0/0:7:.,.,.	0/0:9:.,.,.	0/1:12:.,-10.6512,.	0/0:13:.,.,.	0/0:9:.,.,.	0/0:6:.,.,.	0/0:8:.,.,.	0/0:18:.,.,.	.:0:.,.,.	0/0:6:.,.,.	0/0:12:.,.,.	0/0:5:.,.,.	0/0:7:.,.,.	0/0:11:.,.,.	.:0:.,.,.	0/0:6:.,.,.	0/0:11:.,.,.	0/0:10:.,.,.	0/0:8:.,.,.	0/0:6:.,.,.	0/0:5:.,.,.	0/0:6:.,.,.	0/0:12:.,.,.	0/1:5:.,-4.19309,.	0/0:10:.,.,.	0/0:6:.,.,.	0/0:11:.,.,.	0/0:10:.,.,.	0/0:9:.,.,.	.:0:.,.,.	0/0:6:.,.,.	0/0:7:.,.,.	.:0:.,.,.	.:0:.,.,.	0/0:7:.,.,.	0/0:10:.,.,.
supercont1.106	923090	3280	C	T	.	PASS	NS=57;AF=1.000:0.000;EFF=INTERGENIC(MODIFIER||||||||||1)	GT:DP:GL	0/0:12:.,.,.	0/0:5:.,.,.	0/0:12:.,.,.	0/0:7:.,.,.	0/0:10:.,.,.	0/0:6:.,.,.	0/0:7:.,.,.	0/0:9:.,.,.	0/1:8:.,-8.7889,.	0/0:13:.,.,.	0/0:6:.,.,.	0/0:6:.,.,.	0/0:7:.,.,.	0/0:9:.,.,.	0/1:12:.,-7.42971,.	.:15:.,.,.	0/0:8:.,.,.	0/0:6:.,.,.	0/0:14:.,.,.	0/0:5:.,.,.	0/0:7:.,.,.	0/0:10:.,.,.	0/0:10:.,.,.	0/0:8:.,.,.	0/0:11:.,.,.	0/0:11:.,.,.	0/0:7:.,.,.	0/0:14:.,.,.	0/0:9:.,.,.	.:0:.,.,.	0/0:12:.,.,.	0/0:14:.,.,.	0/0:9:.,.,.	0/0:17:.,.,.	0/0:7:.,.,.	0/0:8:.,.,.	0/0:8:.,.,.	0/0:6:.,.,.	0/0:18:.,.,.	0/0:9:.,.,.	0/0:15:.,.,.	0/0:14:.,.,.	0/0:14:.,.,.	0/0:7:.,.,.	0/0:13:.,.,.	0/0:8:.,.,.	.:0:.,.,.	0/0:11:.,.,.	0/0:8:.,.,.	0/0:6:.,.,.	0/0:10:.,.,.	0/0:5:.,.,.	0/0:6:.,.,.	0/0:9:.,.,.	0/0:10:.,.,.	0/0:8:.,.,.	0/0:6:.,.,.	0/0:5:.,.,.	.:0:.,.,.	0/0:7:.,.,.	0/0:5:.,.,.	.:0:.,.,.
supercont1.106	923092	3280	C	G	.	PASS	NS=54;AF=0.778:0.222;EFF=INTERGENIC(MODIFIER||||||||||1)	GT:DP:GL	0/0:12:.,.,.	1/1:5:.,.,.	1/1:12:.,.,.	1/1:7:.,.,.	0/0:10:.,.,.	0/0:6:.,.,.	0/0:7:.,.,.	0/1:9:.,-5.57228,.	0/0:8:.,.,.	0/0:13:.,.,.	0/0:6:.,.,.	.:6:.,.,.	0/0:7:.,.,.	0/0:9:.,.,.	0/0:12:.,.,.	.:15:.,.,.	0/0:8:.,.,.	0/0:6:.,.,.	0/0:14:.,.,.	0/0:5:.,.,.	0/0:7:.,.,.	0/0:10:.,.,.	0/0:10:.,.,.	0/0:8:.,.,.	0/0:11:.,.,.	0/0:11:.,.,.	0/0:7:.,.,.	0/0:14:.,.,.	0/0:9:.,.,.	.:0:.,.,.	0/0:12:.,.,.	0/0:14:.,.,.	0/0:9:.,.,.	0/0:17:.,.,.	0/0:7:.,.,.	0/0:8:.,.,.	0/0:8:.,.,.	0/0:6:.,.,.	0/1:18:.,-17.3551,.	0/0:9:.,.,.	0/1:15:.,-15.3139,.	0/1:14:.,-12.8967,.	0/1:14:.,-6.13233,.	0/1:7:.,-6.44833,.	0/0:13:.,.,.	0/0:8:.,.,.	.:0:.,.,.	0/0:11:.,.,.	.:8:.,.,.	0/0:6:.,.,.	0/0:10:.,.,.	0/0:5:.,.,.	1/1:6:.,.,.	.:9:.,.,.	1/1:10:.,.,.	1/1:8:.,.,.	0/1:6:.,-6.59167,.	1/1:5:.,.,.	.:0:.,.,.	1/1:7:.,.,.	0/1:5:.,-4.19309,.	.:0:.,.,.
supercont1.106	923116	3280	C	T	.	PASS	NS=58;AF=1.000:0.000;EFF=INTERGENIC(MODIFIER||||||||||1)	GT:DP:GL	0/1:12:.,-10.6512,.	0/0:5:.,.,.	0/0:12:.,.,.	0/0:7:.,.,.	0/1:10:.,-8.38619,.	0/0:6:.,.,.	0/0:7:.,.,.	0/0:9:.,.,.	0/0:8:.,.,.	0/0:13:.,.,.	0/0:6:.,.,.	0/0:6:.,.,.	0/0:7:.,.,.	0/0:9:.,.,.	0/0:12:.,.,.	0/0:15:.,.,.	0/0:8:.,.,.	0/0:6:.,.,.	0/0:14:.,.,.	0/0:5:.,.,.	0/0:7:.,.,.	0/0:10:.,.,.	0/0:10:.,.,.	0/0:8:.,.,.	0/0:11:.,.,.	0/0:11:.,.,.	0/0:7:.,.,.	0/0:14:.,.,.	0/0:9:.,.,.	.:0:.,.,.	0/0:12:.,.,.	0/0:14:.,.,.	0/0:9:.,.,.	0/0:17:.,.,.	0/0:7:.,.,.	0/0:8:.,.,.	0/0:8:.,.,.	0/0:6:.,.,.	0/0:18:.,.,.	0/1:9:.,-8.67756,.	0/0:15:.,.,.	0/0:14:.,.,.	0/0:14:.,.,.	0/0:7:.,.,.	0/0:13:.,.,.	0/0:8:.,.,.	.:0:.,.,.	0/0:11:.,.,.	0/0:8:.,.,.	0/1:6:.,-6.59167,.	0/1:10:.,-8.38619,.	0/0:5:.,.,.	0/0:6:.,.,.	0/0:9:.,.,.	0/0:10:.,.,.	0/0:8:.,.,.	0/0:6:.,.,.	0/0:5:.,.,.	.:0:.,.,.	0/0:7:.,.,.	0/0:5:.,.,.	.:0:.,.,.
supercont1.106	923137	3280	C	T	.	PASS	NS=57;AF=1.000:0.000;EFF=INTERGENIC(MODIFIER||||||||||1)	GT:DP:GL	0/0:12:.,.,.	0/0:5:.,.,.	0/0:12:.,.,.	0/0:7:.,.,.	0/0:10:.,.,.	0/0:6:.,.,.	0/0:7:.,.,.	0/0:9:.,.,.	0/0:8:.,.,.	0/0:13:.,.,.	0/0:6:.,.,.	0/0:6:.,.,.	0/0:7:.,.,.	0/0:9:.,.,.	0/0:12:.,.,.	0/0:15:.,.,.	0/0:8:.,.,.	0/0:6:.,.,.	0/0:14:.,.,.	0/0:5:.,.,.	0/0:7:.,.,.	0/0:10:.,.,.	0/0:10:.,.,.	0/0:8:.,.,.	0/0:11:.,.,.	0/0:11:.,.,.	0/0:7:.,.,.	0/0:14:.,.,.	0/0:9:.,.,.	.:0:.,.,.	0/0:12:.,.,.	0/0:14:.,.,.	0/0:9:.,.,.	0/0:17:.,.,.	0/0:7:.,.,.	0/0:8:.,.,.	0/0:8:.,.,.	0/0:6:.,.,.	0/0:18:.,.,.	0/0:9:.,.,.	0/0:15:.,.,.	0/0:14:.,.,.	0/0:14:.,.,.	0/1:7:.,-6.44833,.	0/0:13:.,.,.	0/0:8:.,.,.	.:0:.,.,.	0/0:11:.,.,.	.:8:.,.,.	0/0:6:.,.,.	0/0:10:.,.,.	0/0:5:.,.,.	0/0:6:.,.,.	0/0:9:.,.,.	0/0:10:.,.,.	0/0:8:.,.,.	0/0:6:.,.,.	0/0:5:.,.,.	.:0:.,.,.	0/0:7:.,.,.	0/0:5:.,.,.	.:0:.,.,.
supercont1.106	1001951	2996	A	C	.	PASS	NS=51;AF=0.000:1.000;EFF=INTRON(MODIFIER|||||AAEL004068|||AAEL004068-RA|1|1)	GT:DP:GL	1/1:20:.,.,.	.:0:.,.,.	1/1:17:.,.,.	1/1:13:.,.,.	1/1:10:.,.,.	1/1:8:.,.,.	.:0:.,.,.	1/1:10:.,.,.	.:12:.,.,.	1/1:17:.,.,.	1/1:12:.,.,.	.:0:.,.,.	1/1:11:.,.,.	1/1:9:.,.,.	.:7:.,.,.	0/1:13:.,-13.1063,.	0/1:16:.,-8.68018,.	1/1:11:.,.,.	1/1:17:.,.,.	1/1:8:.,.,.	.:0:.,.,.	1/1:9:.,.,.	1/1:13:.,.,.	1/1:21:.,.,.	1/1:12:.,.,.	1/1:9:.,.,.	1/1:5:.,.,.	1/1:10:.,.,.	1/1:8:.,.,.	1/1:9:.,.,.	1/1:14:.,.,.	1/1:9:.,.,.	1/1:9:.,.,.	1/1:11:.,.,.	.:0:.,.,.	1/1:13:.,.,.	1/1:9:.,.,.	1/1:12:.,.,.	1/1:12:.,.,.	1/1:11:.,.,.	.:0:.,.,.	1/1:15:.,.,.	1/1:12:.,.,.	1/1:6:.,.,.	1/1:15:.,.,.	1/1:6:.,.,.	1/1:10:.,.,.	.:0:.,.,.	.:0:.,.,.	1/1:5:.,.,.	1/1:8:.,.,.	1/1:5:.,.,.	1/1:14:.,.,.	1/1:5:.,.,.	1/1:7:.,.,.	1/1:6:.,.,.	1/1:8:.,.,.	1/1:7:.,.,.	1/1:9:.,.,.	1/1:6:.,.,.	1/1:6:.,.,.	.:0:.,.,.
supercont1.106	1001942	2996	C	T	.	PASS	NS=51;AF=0.000:1.000;EFF=INTRON(MODIFIER|||||AAEL004068|||AAEL004068-RA|1|1)	GT:DP:GL	1/1:20:.,.,.	.:0:.,.,.	1/1:17:.,.,.	1/1:13:.,.,.	1/1:10:.,.,.	1/1:8:.,.,.	.:0:.,.,.	1/1:10:.,.,.	.:12:.,.,.	1/1:17:.,.,.	1/1:12:.,.,.	.:0:.,.,.	1/1:11:.,.,.	1/1:9:.,.,.	.:7:.,.,.	0/1:13:.,-13.1063,.	0/1:16:.,-8.68018,.	1/1:11:.,.,.	1/1:17:.,.,.	1/1:8:.,.,.	.:0:.,.,.	1/1:9:.,.,.	1/1:13:.,.,.	1/1:21:.,.,.	1/1:12:.,.,.	1/1:9:.,.,.	1/1:5:.,.,.	1/1:10:.,.,.	1/1:8:.,.,.	1/1:9:.,.,.	1/1:14:.,.,.	1/1:9:.,.,.	1/1:9:.,.,.	1/1:11:.,.,.	.:0:.,.,.	1/1:13:.,.,.	1/1:9:.,.,.	1/1:12:.,.,.	1/1:12:.,.,.	1/1:11:.,.,.	.:0:.,.,.	1/1:15:.,.,.	1/1:12:.,.,.	1/1:6:.,.,.	1/1:15:.,.,.	1/1:6:.,.,.	1/1:10:.,.,.	.:0:.,.,.	.:0:.,.,.	1/1:5:.,.,.	1/1:8:.,.,.	1/1:5:.,.,.	1/1:14:.,.,.	1/1:5:.,.,.	1/1:7:.,.,.	1/1:6:.,.,.	1/1:8:.,.,.	1/1:7:.,.,.	1/1:9:.,.,.	1/1:6:.,.,.	1/1:6:.,.,.	.:0:.,.,.
supercont1.106	1215893	3026	C	T	.	PASS	NS=52;AF=0.663:0.337;EFF=INTERGENIC(MODIFIER||||||||||1)	GT:DP:GL	0/1:14:.,-9.82719,.	0/1:5:.,-4.19309,.	0/1:13:.,-10.2875,.	0/0:5:.,.,.	0/1:12:.,-10.6512,.	0/1:10:.,-8.38619,.	0/0:6:.,.,.	0/1:12:.,-10.6512,.	0/1:12:.,-10.6512,.	1/1:9:.,.,.	.:6:.,.,.	.:0:.,.,.	0/0:10:.,.,.	0/1:8:.,-6.08633,.	0/1:8:.,-8.7889,.	0/0:15:.,.,.	0/1:19:.,-14.0492,.	0/1:7:.,-6.44833,.	0/1:11:.,-4.23339,.	0/0:6:.,.,.	.:0:.,.,.	0/0:14:.,.,.	0/0:8:.,.,.	0/1:5:.,-4.19309,.	0/1:7:.,-6.44833,.	.:0:.,.,.	0/1:10:.,-8.38619,.	.:0:.,.,.	1/1:7:.,.,.	.:0:.,.,.	0/1:8:.,-8.7889,.	.:0:.,.,.	1/1:8:.,.,.	.:0:.,.,.	0/0:6:.,.,.	0/0:12:.,.,.	1/1:8:.,.,.	1/1:5:.,.,.	0/1:13:.,-13.1063,.	0/1:11:.,-4.23339,.	0/0:6:.,.,.	0/0:9:.,.,.	0/0:17:.,.,.	0/0:9:.,.,.	0/1:12:.,-7.42971,.	0/1:7:.,-6.44833,.	0/0:5:.,.,.	0/1:6:.,-6.59167,.	0/0:10:.,.,.	.:8:.,.,.	0/1:10:.,-4.94602,.	1/1:5:.,.,.	0/0:12:.,.,.	0/0:15:.,.,.	0/0:11:.,.,.	.:0:.,.,.	0/1:8:.,-6.08633,.	0/0:9:.,.,.	0/0:8:.,.,.	0/0:13:.,.,.	0/0:5:.,.,.	0/0:5:.,.,.
supercont1.106	1216076	3027	A	G	.	PASS	NS=50;AF=0.350:0.650;EFF=INTERGENIC(MODIFIER||||||||||1)	GT:DP:GL	0/1:12:.,-7.42971,.	0/1:5:.,-4.19309,.	0/1:12:.,-10.6512,.	1/1:5:.,.,.	0/1:12:.,-10.6512,.	0/1:9:.,-5.57228,.	1/1:5:.,.,.	0/1:11:.,-10.8951,.	0/1:12:.,-7.42971,.	0/0:9:.,.,.	0/0:5:.,.,.	.:0:.,.,.	1/1:10:.,.,.	.:7:.,.,.	0/1:8:.,-8.7889,.	1/1:15:.,.,.	0/1:17:.,-11.6908,.	0/1:7:.,-6.44833,.	0/1:8:.,-6.08633,.	1/1:5:.,.,.	.:0:.,.,.	1/1:12:.,.,.	1/1:9:.,.,.	0/1:5:.,-4.19309,.	0/1:7:.,-6.44833,.	.:0:.,.,.	0/1:10:.,-8.38619,.	.:0:.,.,.	0/0:7:.,.,.	.:0:.,.,.	0/1:7:.,-6.44833,.	.:0:.,.,.	0/0:6:.,.,.	.:0:.,.,.	1/1:6:.,.,.	1/1:12:.,.,.	0/0:7:.,.,.	0/0:5:.,.,.	0/1:13:.,-13.1063,.	0/1:11:.,-4.23339,.	1/1:5:.,.,.	1/1:9:.,.,.	1/1:17:.,.,.	1/1:8:.,.,.	0/1:11:.,-7.96026,.	.:6:.,.,.	1/1:5:.,.,.	0/1:6:.,-6.59167,.	.:8:.,.,.	.:7:.,.,.	0/1:9:.,-5.57228,.	0/0:5:.,.,.	1/1:9:.,.,.	1/1:15:.,.,.	1/1:10:.,.,.	.:0:.,.,.	0/1:9:.,-5.57228,.	1/1:7:.,.,.	1/1:8:.,.,.	1/1:12:.,.,.	1/1:5:.,.,.	1/1:5:.,.,.
supercont1.106	1404722	3058	G	T	.	PASS	NS=48;AF=0.750:0.250;EFF=INTERGENIC(MODIFIER||||||||||1)	GT:DP:GL	0/1:8:.,-6.08633,.	.:0:.,.,.	0/0:6:.,.,.	0/0:12:.,.,.	0/0:10:.,.,.	0/1:7:.,-6.44833,.	.:0:.,.,.	0/1:5:.,-4.19309,.	0/0:10:.,.,.	0/0:10:.,.,.	0/0:5:.,.,.	0/0:7:.,.,.	.:0:.,.,.	0/0:8:.,.,.	0/1:12:.,-10.6512,.	0/0:14:.,.,.	0/0:7:.,.,.	.:6:.,.,.	0/1:8:.,-8.7889,.	.:0:.,.,.	0/1:9:.,-5.57228,.	1/1:5:.,.,.	1/1:6:.,.,.	1/1:7:.,.,.	0/1:9:.,-5.57228,.	.:0:.,.,.	.:8:.,.,.	0/1:10:.,-10.9861,.	.:7:.,.,.	0/0:9:.,.,.	0/0:14:.,.,.	0/1:5:.,-4.19309,.	0/1:10:.,-4.94602,.	0/0:9:.,.,.	1/1:5:.,.,.	0/1:7:.,-6.44833,.	0/0:5:.,.,.	.:6:.,.,.	0/0:8:.,.,.	0/0:5:.,.,.	.:0:.,.,.	.:13:.,.,.	0/1:9:.,-8.67756,.	1/1:6:.,.,.	0/1:5:.,-4.19309,.	.:7:.,.,.	0/0:7:.,.,.	0/0:6:.,.,.	0/0:6:.,.,.	.:0:.,.,.	0/0:5:.,.,.	0/0:10:.,.,.	0/0:10:.,.,.	.:0:.,.,.	0/0:11:.,.,.	0/0:8:.,.,.	0/0:9:.,.,.	0/0:7:.,.,.	0/0:6:.,.,.	0/0:7:.,.,.	0/1:5:.,-4.19309,.	0/0:10:.,.,.
supercont1.106	2092162	3112	A	G	.	PASS	NS=52;AF=0.817:0.183;EFF=DOWNSTREAM(MODIFIER||4953|||AAEL004070|||AAEL004070-RA||1),NON_SYNONYMOUS_CODING(MODERATE|MISSENSE|Tcg/Gcg|S2071A||AAEL004044|||AAEL004044-RA|19|1|WARNING_TRANSCRIPT_NO_START_CODON)	GT:DP:GL	1/1:6:.,.,.	0/1:6:.,-6.59167,.	0/1:17:.,-8.01623,.	1/1:11:.,.,.	0/1:9:.,-5.57228,.	0/0:5:.,.,.	.:0:.,.,.	0/0:6:.,.,.	0/1:9:.,-8.67756,.	0/0:13:.,.,.	.:9:.,.,.	1/1:15:.,.,.	0/0:10:.,.,.	0/1:15:.,-5.39194,.	1/1:16:.,.,.	1/1:9:.,.,.	0/1:11:.,-10.8951,.	0/0:20:.,.,.	0/0:13:.,.,.	.:0:.,.,.	0/0:7:.,.,.	.:0:.,.,.	.:0:.,.,.	0/0:9:.,.,.	0/0:10:.,.,.	0/0:6:.,.,.	.:0:.,.,.	.:0:.,.,.	.:0:.,.,.	0/0:13:.,.,.	0/0:12:.,.,.	0/0:12:.,.,.	0/0:7:.,.,.	0/0:5:.,.,.	0/0:9:.,.,.	0/0:12:.,.,.	0/0:18:.,.,.	0/0:12:.,.,.	0/0:9:.,.,.	0/1:20:.,-19.5747,.	0/0:6:.,.,.	0/0:13:.,.,.	0/0:11:.,.,.	0/0:10:.,.,.	0/0:14:.,.,.	0/0:10:.,.,.	0/0:9:.,.,.	0/1:8:.,-6.08633,.	0/1:9:.,-8.67756,.	.:0:.,.,.	.:0:.,.,.	0/0:9:.,.,.	0/0:7:.,.,.	0/0:5:.,.,.	0/0:15:.,.,.	0/0:7:.,.,.	0/0:14:.,.,.	0/0:8:.,.,.	0/0:5:.,.,.	0/0:5:.,.,.	0/0:9:.,.,.	0/0:6:.,.,.
supercont1.106	2253041	130559	A	G	.	PASS	NS=52;AF=0.538:0.462;EFF=INTERGENIC(MODIFIER||||||||||1)	GT:DP:GL	.:0:.,.,.	0/1:8:.,-8.7889,.	0/1:16:.,-12.1727,.	1/1:8:.,.,.	0/0:7:.,.,.	0/1:12:.,-13.1833,.	1/1:8:.,.,.	0/1:18:.,-17.3551,.	.:7:.,.,.	0/0:13:.,.,.	0/1:11:.,-4.23339,.	.:0:.,.,.	1/1:8:.,.,.	.:0:.,.,.	1/1:8:.,.,.	1/1:11:.,.,.	0/1:8:.,-8.7889,.	.:9:.,.,.	0/1:18:.,-11.1446,.	0/1:7:.,-6.44833,.	0/1:7:.,-6.44833,.	1/1:8:.,.,.	1/1:12:.,.,.	0/1:9:.,-8.67756,.	1/1:13:.,.,.	.:8:.,.,.	1/1:11:.,.,.	1/1:8:.,.,.	1/1:12:.,.,.	0/1:10:.,-4.94602,.	0/1:11:.,-7.96026,.	0/1:15:.,-12.5793,.	0/1:8:.,-6.08633,.	1/1:11:.,.,.	1/1:7:.,.,.	1/1:18:.,.,.	0/1:15:.,-9.28713,.	0/0:18:.,.,.	0/0:17:.,.,.	0/0:8:.,.,.	0/0:5:.,.,.	0/0:16:.,.,.	0/0:11:.,.,.	0/1:8:.,-6.08633,.	0/0:11:.,.,.	0/0:12:.,.,.	0/0:9:.,.,.	.:0:.,.,.	0/0:7:.,.,.	0/0:5:.,.,.	1/1:5:.,.,.	0/0:5:.,.,.	0/1:9:.,-5.57228,.	0/0:12:.,.,.	0/0:11:.,.,.	.:8:.,.,.	0/1:9:.,-5.57228,.	0/0:7:.,.,.	0/0:8:.,.,.	0/0:7:.,.,.	.:0:.,.,.	.:0:.,.,.
supercont1.106	2377541	3134	C	T	.	PASS	NS=57;AF=1.000:0.000;EFF=SYNONYMOUS_CODING(LOW|SILENT|gtC/gtT|V382||AAEL004058|||AAEL004058-RA|2|1)	GT:DP:GL	0/0:13:.,.,.	0/0:9:.,.,.	0/0:14:.,.,.	0/0:16:.,.,.	0/0:12:.,.,.	0/1:17:.,-17.5189,.	0/0:7:.,.,.	0/1:14:.,-15.3806,.	0/0:18:.,.,.	0/0:13:.,.,.	0/0:9:.,.,.	.:8:.,.,.	0/1:14:.,-12.8967,.	0/0:14:.,.,.	0/0:15:.,.,.	0/0:15:.,.,.	0/0:13:.,.,.	0/0:18:.,.,.	0/0:14:.,.,.	0/0:16:.,.,.	0/0:9:.,.,.	0/1:10:.,-10.9861,.	0/0:22:.,.,.	0/0:11:.,.,.	0/0:15:.,.,.	0/1:13:.,-13.1063,.	0/1:14:.,-12.8967,.	0/1:15:.,-15.3139,.	0/1:19:.,-19.7224,.	.:0:.,.,.	0/0:14:.,.,.	0/0:14:.,.,.	0/0:14:.,.,.	0/0:15:.,.,.	0/0:14:.,.,.	0/0:19:.,.,.	0/0:18:.,.,.	0/0:11:.,.,.	0/0:19:.,.,.	0/0:20:.,.,.	0/0:9:.,.,.	0/0:7:.,.,.	0/0:19:.,.,.	0/0:16:.,.,.	0/0:26:.,.,.	0/0:11:.,.,.	0/0:12:.,.,.	0/0:11:.,.,.	0/0:8:.,.,.	0/0:12:.,.,.	0/0:8:.,.,.	0/0:10:.,.,.	0/0:12:.,.,.	0/0:7:.,.,.	0/0:13:.,.,.	0/0:7:.,.,.	0/0:11:.,.,.	0/0:10:.,.,.	.:0:.,.,.	.:0:.,.,.	.:0:.,.,.	0/0:8:.,.,.
supercont1.106	2377680	3135	C	T	.	PASS	NS=58;AF=0.000:1.000;EFF=NON_SYNONYMOUS_CODING(MODERATE|MISSENSE|Agc/Tgc|S429C||AAEL004058|||AAEL004058-RA|2|1)	GT:DP:GL	1/1:11:.,.,.	1/1:9:.,.,.	1/1:15:.,.,.	1/1:16:.,.,.	1/1:10:.,.,.	0/1:18:.,-17.3551,.	1/1:8:.,.,.	0/1:14:.,-15.3806,.	1/1:18:.,.,.	1/1:13:.,.,.	1/1:9:.,.,.	.:7:.,.,.	0/1:14:.,-12.8967,.	1/1:13:.,.,.	1/1:13:.,.,.	1/1:14:.,.,.	1/1:14:.,.,.	1/1:17:.,.,.	1/1:13:.,.,.	1/1:15:.,.,.	1/1:10:.,.,.	0/1:10:.,-10.9861,.	1/1:21:.,.,.	1/1:11:.,.,.	1/1:15:.,.,.	0/1:14:.,-15.3806,.	0/1:14:.,-12.8967,.	0/1:16:.,-12.1727,.	0/1:23:.,-24.126,.	1/1:5:.,.,.	1/1:12:.,.,.	1/1:13:.,.,.	1/1:13:.,.,.	1/1:15:.,.,.	1/1:14:.,.,.	1/1:18:.,.,.	1/1:18:.,.,.	1/1:11:.,.,.	1/1:23:.,.,.	1/1:22:.,.,.	1/1:8:.,.,.	1/1:7:.,.,.	1/1:20:.,.,.	1/1:15:.,.,.	1/1:27:.,.,.	1/1:11:.,.,.	1/1:13:.,.,.	1/1:11:.,.,.	1/1:8:.,.,.	1/1:12:.,.,.	1/1:8:.,.,.	1/1:9:.,.,.	1/1:13:.,.,.	1/1:8:.,.,.	1/1:12:.,.,.	1/1:7:.,.,.	1/1:9:.,.,.	1/1:10:.,.,.	.:0:.,.,.	.:0:.,.,.	.:0:.,.,.	1/1:9:.,.,.
supercont1.106	2541983	3143	C	T	.	PASS	NS=52;AF=0.721:0.279;EFF=INTRON(MODIFIER|||||AAEL004066|||AAEL004066-RA|1|1)	GT:DP:GL	0/0:13:.,.,.	0/0:8:.,.,.	0/1:13:.,-13.1063,.	1/1:11:.,.,.	0/1:8:.,-6.08633,.	0/1:8:.,-8.7889,.	.:8:.,.,.	.:0:.,.,.	1/1:10:.,.,.	1/1:17:.,.,.	0/0:14:.,.,.	0/0:7:.,.,.	0/1:9:.,-8.67756,.	0/1:16:.,-17.5778,.	.:6:.,.,.	0/1:15:.,-15.3139,.	0/1:12:.,-10.6512,.	.:7:.,.,.	0/1:12:.,-10.6512,.	.:0:.,.,.	1/1:5:.,.,.	0/0:13:.,.,.	0/0:7:.,.,.	0/1:12:.,-13.1833,.	0/0:5:.,.,.	0/0:7:.,.,.	0/0:12:.,.,.	0/0:17:.,.,.	0/1:16:.,-15.1299,.	0/1:11:.,-10.8951,.	0/1:12:.,-13.1833,.	0/1:9:.,-5.57228,.	1/1:6:.,.,.	0/0:15:.,.,.	.:0:.,.,.	1/1:7:.,.,.	0/0:9:.,.,.	0/0:12:.,.,.	0/0:7:.,.,.	1/1:10:.,.,.	0/0:5:.,.,.	0/0:11:.,.,.	.:0:.,.,.	.:0:.,.,.	0/0:10:.,.,.	.:0:.,.,.	1/1:6:.,.,.	0/0:5:.,.,.	0/0:11:.,.,.	0/0:9:.,.,.	0/0:11:.,.,.	.:0:.,.,.	0/0:12:.,.,.	0/0:13:.,.,.	0/0:7:.,.,.	0/0:11:.,.,.	0/0:12:.,.,.	0/0:8:.,.,.	0/0:9:.,.,.	0/0:6:.,.,.	0/0:7:.,.,.	0/0:8:.,.,.
supercont1.1071	153253	3314	G	T	.	PASS	NS=54;AF=0.000:1.000;EFF=INTERGENIC(MODIFIER||||||||||1)	GT:DP:GL	1/1:18:.,.,.	1/1:18:.,.,.	1/1:33:.,.,.	1/1:16:.,.,.	1/1:22:.,.,.	1/1:34:.,.,.	1/1:17:.,.,.	1/1:16:.,.,.	1/1:26:.,.,.	1/1:55:.,.,.	1/1:44:.,.,.	1/1:17:.,.,.	1/1:31:.,.,.	1/1:15:.,.,.	1/1:14:.,.,.	1/1:20:.,.,.	1/1:30:.,.,.	1/1:18:.,.,.	1/1:16:.,.,.	1/1:8:.,.,.	1/1:25:.,.,.	1/1:22:.,.,.	1/1:29:.,.,.	1/1:12:.,.,.	1/1:11:.,.,.	0/1:20:.,-9.89203,.	0/1:32:.,-32.8333,.	1/1:21:.,.,.	.:33:.,.,.	1/1:16:.,.,.	1/1:28:.,.,.	1/1:23:.,.,.	1/1:31:.,.,.	.:19:.,.,.	1/1:39:.,.,.	0/1:42:.,-18.397,.	1/1:29:.,.,.	1/1:19:.,.,.	0/1:36:.,-31.9537,.	1/1:54:.,.,.	.:7:.,.,.	0/1:39:.,-12.3097,.	.:19:.,.,.	0/1:50:.,-12.16,.	0/1:30:.,-18.5743,.	1/1:28:.,.,.	.:15:.,.,.	1/1:6:.,.,.	0/1:17:.,-14.8484,.	.:0:.,.,.	.:14:.,.,.	.:0:.,.,.	1/1:13:.,.,.	0/1:19:.,-14.0492,.	1/1:20:.,.,.	1/1:7:.,.,.	1/1:5:.,.,.	1/1:9:.,.,.	1/1:19:.,.,.	1/1:11:.,.,.	1/1:17:.,.,.	1/1:23:.,.,.
supercont1.1071	153258	3314	G	T	.	PASS	NS=56;AF=1.000:0.000;EFF=INTERGENIC(MODIFIER||||||||||1)	GT:DP:GL	0/0:18:.,.,.	0/0:18:.,.,.	0/0:33:.,.,.	0/0:16:.,.,.	0/0:22:.,.,.	0/0:34:.,.,.	0/0:17:.,.,.	0/0:16:.,.,.	0/0:26:.,.,.	0/0:55:.,.,.	0/0:44:.,.,.	0/0:17:.,.,.	0/0:31:.,.,.	0/0:15:.,.,.	0/0:14:.,.,.	0/0:20:.,.,.	0/0:30:.,.,.	0/0:18:.,.,.	0/0:16:.,.,.	.:8:.,.,.	0/0:25:.,.,.	0/0:22:.,.,.	0/0:29:.,.,.	0/0:12:.,.,.	.:11:.,.,.	0/0:20:.,.,.	0/0:32:.,.,.	0/0:21:.,.,.	0/0:33:.,.,.	0/0:16:.,.,.	0/0:28:.,.,.	0/0:23:.,.,.	0/0:31:.,.,.	0/0:19:.,.,.	0/0:39:.,.,.	0/0:42:.,.,.	0/0:29:.,.,.	0/0:19:.,.,.	0/0:36:.,.,.	0/0:54:.,.,.	.:7:.,.,.	0/0:39:.,.,.	.:19:.,.,.	0/0:50:.,.,.	0/0:30:.,.,.	0/0:28:.,.,.	0/0:15:.,.,.	0/1:6:.,-4.23339,.	0/0:17:.,.,.	.:0:.,.,.	0/1:14:.,-4.94602,.	.:0:.,.,.	0/0:13:.,.,.	0/0:19:.,.,.	0/0:20:.,.,.	0/0:7:.,.,.	0/0:5:.,.,.	0/0:9:.,.,.	0/0:19:.,.,.	0/0:11:.,.,.	0/0:17:.,.,.	0/0:23:.,.,.
supercont1.1071	153278	3314	G	T	.	PASS	NS=54;AF=1.000:0.000;EFF=INTERGENIC(MODIFIER||||||||||1)	GT:DP:GL	0/0:18:.,.,.	0/0:18:.,.,.	0/0:33:.,.,.	0/0:16:.,.,.	0/0:22:.,.,.	0/0:34:.,.,.	0/0:17:.,.,.	0/0:16:.,.,.	0/0:26:.,.,.	0/0:55:.,.,.	0/0:44:.,.,.	0/0:17:.,.,.	0/0:31:.,.,.	0/0:15:.,.,.	0/0:14:.,.,.	0/0:20:.,.,.	0/0:30:.,.,.	0/0:18:.,.,.	0/0:16:.,.,.	0/0:8:.,.,.	0/0:25:.,.,.	0/0:22:.,.,.	0/0:29:.,.,.	0/0:12:.,.,.	0/0:11:.,.,.	0/1:20:.,-9.89203,.	0/1:32:.,-32.8333,.	0/0:21:.,.,.	.:33:.,.,.	0/0:16:.,.,.	0/0:28:.,.,.	0/0:23:.,.,.	0/0:31:.,.,.	.:19:.,.,.	0/0:39:.,.,.	0/1:42:.,-18.397,.	0/0:29:.,.,.	0/0:19:.,.,.	0/1:36:.,-31.9537,.	0/0:54:.,.,.	.:7:.,.,.	0/1:39:.,-12.3097,.	.:19:.,.,.	0/1:50:.,-12.16,.	0/1:30:.,-18.5743,.	0/0:28:.,.,.	.:15:.,.,.	0/0:6:.,.,.	0/1:17:.,-14.8484,.	.:0:.,.,.	.:14:.,.,.	.:0:.,.,.	0/0:13:.,.,.	0/1:19:.,-14.0492,.	0/0:20:.,.,.	0/0:7:.,.,.	0/0:5:.,.,.	0/0:9:.,.,.	0/0:19:.,.,.	0/0:11:.,.,.	0/0:17:.,.,.	0/0:23:.,.,.
supercont1.1071	153291	3314	A	T	.	PASS	NS=56;AF=1.000:0.000;EFF=INTERGENIC(MODIFIER||||||||||1)	GT:DP:GL	0/0:18:.,.,.	0/0:18:.,.,.	0/0:33:.,.,.	0/0:16:.,.,.	0/0:22:.,.,.	0/0:34:.,.,.	0/0:17:.,.,.	0/0:16:.,.,.	0/0:26:.,.,.	0/0:55:.,.,.	0/0:44:.,.,.	0/0:17:.,.,.	0/0:31:.,.,.	0/0:15:.,.,.	0/0:14:.,.,.	0/0:20:.,.,.	0/0:30:.,.,.	0/0:18:.,.,.	0/0:16:.,.,.	.:8:.,.,.	0/0:25:.,.,.	0/0:22:.,.,.	0/0:29:.,.,.	0/0:12:.,.,.	.:11:.,.,.	0/0:20:.,.,.	0/0:32:.,.,.	0/0:21:.,.,.	0/0:33:.,.,.	0/0:16:.,.,.	0/0:28:.,.,.	0/0:23:.,.,.	0/0:31:.,.,.	0/0:19:.,.,.	0/0:39:.,.,.	0/0:42:.,.,.	0/0:29:.,.,.	0/0:19:.,.,.	0/0:36:.,.,.	0/0:54:.,.,.	.:7:.,.,.	0/0:39:.,.,.	.:19:.,.,.	0/0:50:.,.,.	0/0:30:.,.,.	0/0:28:.,.,.	0/0:15:.,.,.	0/1:6:.,-4.23339,.	0/0:17:.,.,.	.:0:.,.,.	0/1:14:.,-4.94602,.	.:0:.,.,.	0/0:13:.,.,.	0/0:19:.,.,.	0/0:20:.,.,.	0/0:7:.,.,.	0/0:5:.,.,.	0/0:9:.,.,.	0/0:19:.,.,.	0/0:11:.,.,.	0/0:17:.,.,.	0/0:23:.,.,.
supercont1.1071	218715	3326	C	T	.	PASS	NS=58;AF=1.000:0.000;EFF=UTR_3_PRIME(MODIFIER|||||AAEL014325|||AAEL014325-RA|4|1|WARNING_REF_DOES_NOT_MATCH_GENOME)	GT:DP:GL	0/0:8:.,.,.	0/0:11:.,.,.	0/0:9:.,.,.	0/0:20:.,.,.	0/0:11:.,.,.	0/0:9:.,.,.	0/0:9:.,.,.	0/0:12:.,.,.	0/0:11:.,.,.	0/0:12:.,.,.	0/0:11:.,.,.	0/0:10:.,.,.	0/0:14:.,.,.	0/0:18:.,.,.	0/0:13:.,.,.	0/0:16:.,.,.	0/0:22:.,.,.	0/0:10:.,.,.	0/0:10:.,.,.	0/0:5:.,.,.	.:0:.,.,.	0/0:15:.,.,.	0/0:16:.,.,.	0/0:13:.,.,.	0/0:14:.,.,.	0/0:6:.,.,.	0/0:11:.,.,.	0/0:7:.,.,.	0/0:12:.,.,.	0/0:9:.,.,.	0/0:22:.,.,.	0/0:10:.,.,.	0/0:16:.,.,.	0/0:13:.,.,.	0/0:7:.,.,.	0/0:11:.,.,.	0/0:15:.,.,.	0/0:12:.,.,.	0/0:17:.,.,.	0/0:10:.,.,.	0/0:18:.,.,.	0/0:17:.,.,.	0/0:15:.,.,.	0/0:11:.,.,.	0/0:12:.,.,.	0/0:12:.,.,.	.:0:.,.,.	0/0:12:.,.,.	0/0:7:.,.,.	0/0:5:.,.,.	0/1:10:.,-8.38619,.	0/1:11:.,-7.96026,.	0/0:12:.,.,.	0/0:10:.,.,.	0/1:12:.,-10.6512,.	0/0:9:.,.,.	0/0:7:.,.,.	.:0:.,.,.	0/0:9:.,.,.	0/0:8:.,.,.	0/0:6:.,.,.	.:0:.,.,.
supercont1.1071	218705	3326	A	T	.	PASS	NS=58;AF=1.000:0.000;EFF=SYNONYMOUS_STOP(LOW||Tag|*460||AAEL014325|||AAEL014325-RA|4|1)	GT:DP:GL	0/0:8:.,.,.	0/1:11:.,-7.96026,.	0/0:9:.,.,.	0/0:20:.,.,.	0/0:11:.,.,.	0/1:9:.,-8.67756,.	0/0:9:.,.,.	0/0:12:.,.,.	0/0:11:.,.,.	0/0:12:.,.,.	0/0:11:.,.,.	0/0:10:.,.,.	0/0:14:.,.,.	0/0:18:.,.,.	0/1:13:.,-6.81536,.	0/0:16:.,.,.	0/0:22:.,.,.	0/0:10:.,.,.	0/0:10:.,.,.	0/0:5:.,.,.	.:0:.,.,.	0/0:15:.,.,.	0/0:16:.,.,.	0/0:13:.,.,.	0/0:14:.,.,.	0/0:6:.,.,.	0/0:11:.,.,.	0/0:7:.,.,.	0/0:12:.,.,.	0/0:9:.,.,.	0/0:22:.,.,.	0/0:10:.,.,.	0/0:16:.,.,.	0/0:13:.,.,.	0/0:7:.,.,.	0/0:11:.,.,.	0/0:15:.,.,.	0/0:12:.,.,.	0/0:17:.,.,.	0/0:10:.,.,.	0/0:18:.,.,.	0/0:17:.,.,.	0/0:15:.,.,.	0/0:11:.,.,.	0/0:12:.,.,.	0/0:12:.,.,.	.:0:.,.,.	0/0:12:.,.,.	0/0:7:.,.,.	0/0:5:.,.,.	0/0:10:.,.,.	0/0:11:.,.,.	0/0:12:.,.,.	0/0:10:.,.,.	0/0:12:.,.,.	0/0:9:.,.,.	0/0:7:.,.,.	.:0:.,.,.	0/0:9:.,.,.	0/0:8:.,.,.	0/0:6:.,.,.	.:0:.,.,.
supercont1.1071	218692	3326	A	G	.	PASS	NS=57;AF=0.000:1.000;EFF=NON_SYNONYMOUS_CODING(MODERATE|MISSENSE|agC/agG|S455R||AAEL014325|||AAEL014325-RA|4|1)	GT:DP:GL	1/1:8:.,.,.	0/1:11:.,-7.96026,.	1/1:9:.,.,.	1/1:20:.,.,.	.:11:.,.,.	0/1:9:.,-8.67756,.	1/1:9:.,.,.	1/1:12:.,.,.	1/1:11:.,.,.	0/1:12:.,-13.1833,.	1/1:11:.,.,.	1/1:10:.,.,.	1/1:14:.,.,.	1/1:18:.,.,.	1/1:13:.,.,.	1/1:16:.,.,.	1/1:22:.,.,.	1/1:10:.,.,.	1/1:10:.,.,.	1/1:5:.,.,.	.:0:.,.,.	0/1:15:.,-15.3139,.	1/1:16:.,.,.	0/1:13:.,-6.81536,.	0/1:14:.,-9.82719,.	1/1:6:.,.,.	1/1:11:.,.,.	1/1:7:.,.,.	1/1:12:.,.,.	1/1:9:.,.,.	1/1:22:.,.,.	1/1:10:.,.,.	1/1:16:.,.,.	1/1:13:.,.,.	1/1:7:.,.,.	1/1:11:.,.,.	1/1:15:.,.,.	0/1:12:.,-7.42971,.	1/1:17:.,.,.	1/1:10:.,.,.	1/1:18:.,.,.	1/1:17:.,.,.	1/1:15:.,.,.	1/1:11:.,.,.	0/1:12:.,-10.6512,.	1/1:12:.,.,.	.:0:.,.,.	1/1:12:.,.,.	1/1:7:.,.,.	1/1:5:.,.,.	1/1:10:.,.,.	1/1:11:.,.,.	1/1:12:.,.,.	1/1:10:.,.,.	1/1:12:.,.,.	1/1:9:.,.,.	1/1:7:.,.,.	.:0:.,.,.	1/1:9:.,.,.	1/1:8:.,.,.	1/1:6:.,.,.	.:0:.,.,.
supercont1.1071	218665	3326	A	G	.	PASS	NS=57;AF=0.000:1.000;EFF=NON_SYNONYMOUS_CODING(MODERATE|MISSENSE|tgC/tgG|C446W||AAEL014325|||AAEL014325-RA|4|1)	GT:DP:GL	1/1:8:.,.,.	0/1:11:.,-7.96026,.	1/1:9:.,.,.	1/1:20:.,.,.	.:11:.,.,.	0/1:9:.,-8.67756,.	1/1:9:.,.,.	1/1:12:.,.,.	1/1:11:.,.,.	0/1:12:.,-13.1833,.	1/1:11:.,.,.	1/1:10:.,.,.	1/1:14:.,.,.	1/1:18:.,.,.	1/1:13:.,.,.	1/1:16:.,.,.	1/1:22:.,.,.	1/1:10:.,.,.	1/1:10:.,.,.	1/1:5:.,.,.	.:0:.,.,.	0/1:15:.,-15.3139,.	1/1:16:.,.,.	0/1:13:.,-6.81536,.	0/1:14:.,-9.82719,.	1/1:6:.,.,.	1/1:11:.,.,.	1/1:7:.,.,.	1/1:12:.,.,.	1/1:9:.,.,.	1/1:22:.,.,.	1/1:10:.,.,.	1/1:16:.,.,.	1/1:13:.,.,.	1/1:7:.,.,.	1/1:11:.,.,.	1/1:15:.,.,.	0/1:12:.,-7.42971,.	1/1:17:.,.,.	1/1:10:.,.,.	1/1:18:.,.,.	1/1:17:.,.,.	1/1:15:.,.,.	1/1:11:.,.,.	0/1:12:.,-10.6512,.	1/1:12:.,.,.	.:0:.,.,.	1/1:12:.,.,.	1/1:7:.,.,.	1/1:5:.,.,.	1/1:10:.,.,.	1/1:11:.,.,.	1/1:12:.,.,.	1/1:10:.,.,.	1/1:12:.,.,.	1/1:9:.,.,.	1/1:7:.,.,.	.:0:.,.,.	1/1:9:.,.,.	1/1:8:.,.,.	1/1:6:.,.,.	.:0:.,.,.
supercont1.1075	21510	3368	A	G	.	PASS	NS=57;AF=0.000:1.000;EFF=SYNONYMOUS_CODING(LOW||caG|Q8||AAEL014329|||AAEL014329-RA|1|1)	GT:DP:GL	1/1:14:.,.,.	1/1:7:.,.,.	1/1:12:.,.,.	1/1:13:.,.,.	1/1:11:.,.,.	1/1:13:.,.,.	1/1:12:.,.,.	1/1:8:.,.,.	1/1:15:.,.,.	1/1:21:.,.,.	1/1:8:.,.,.	1/1:7:.,.,.	1/1:22:.,.,.	1/1:17:.,.,.	1/1:19:.,.,.	1/1:15:.,.,.	1/1:17:.,.,.	1/1:11:.,.,.	1/1:20:.,.,.	1/1:12:.,.,.	1/1:12:.,.,.	1/1:9:.,.,.	1/1:11:.,.,.	1/1:6:.,.,.	1/1:19:.,.,.	1/1:10:.,.,.	.:0:.,.,.	1/1:11:.,.,.	1/1:22:.,.,.	1/1:11:.,.,.	1/1:17:.,.,.	1/1:9:.,.,.	1/1:14:.,.,.	1/1:6:.,.,.	1/1:11:.,.,.	1/1:17:.,.,.	1/1:9:.,.,.	1/1:10:.,.,.	1/1:9:.,.,.	1/1:13:.,.,.	1/1:6:.,.,.	1/1:13:.,.,.	1/1:7:.,.,.	1/1:16:.,.,.	1/1:20:.,.,.	1/1:7:.,.,.	1/1:10:.,.,.	.:0:.,.,.	0/1:9:.,-8.67756,.	1/1:7:.,.,.	1/1:8:.,.,.	.:0:.,.,.	1/1:5:.,.,.	0/1:8:.,-6.08633,.	1/1:5:.,.,.	1/1:11:.,.,.	0/1:8:.,-6.08633,.	1/1:9:.,.,.	1/1:6:.,.,.	1/1:8:.,.,.	.:7:.,.,.	.:0:.,.,.
supercont1.1075	27530	3371	A	G	.	PASS	NS=56;AF=1.000:0.000;EFF=INTRON(MODIFIER|||||AAEL014329|||AAEL014329-RA|1|1)	GT:DP:GL	0/0:12:.,.,.	.:0:.,.,.	1/1:10:.,.,.	1/1:9:.,.,.	0/0:12:.,.,.	0/0:14:.,.,.	0/1:14:.,-9.82719,.	0/1:10:.,-10.9861,.	0/0:14:.,.,.	0/1:18:.,-19.775,.	0/1:5:.,-4.19309,.	.:0:.,.,.	0/1:14:.,-6.13233,.	0/1:11:.,-7.96026,.	0/0:15:.,.,.	.:0:.,.,.	.:9:.,.,.	0/0:13:.,.,.	0/0:15:.,.,.	0/0:17:.,.,.	0/0:20:.,.,.	0/0:10:.,.,.	0/0:17:.,.,.	0/0:7:.,.,.	0/0:13:.,.,.	0/0:14:.,.,.	0/0:8:.,.,.	0/0:13:.,.,.	0/0:16:.,.,.	0/0:17:.,.,.	0/0:9:.,.,.	0/0:9:.,.,.	0/0:10:.,.,.	0/0:14:.,.,.	0/0:7:.,.,.	0/0:18:.,.,.	0/0:9:.,.,.	0/0:15:.,.,.	0/0:14:.,.,.	0/0:8:.,.,.	0/0:9:.,.,.	0/0:18:.,.,.	0/0:14:.,.,.	0/0:8:.,.,.	0/0:16:.,.,.	0/0:7:.,.,.	0/0:6:.,.,.	0/0:6:.,.,.	0/0:17:.,.,.	.:0:.,.,.	0/0:6:.,.,.	0/0:9:.,.,.	0/0:8:.,.,.	0/0:12:.,.,.	0/0:7:.,.,.	0/0:9:.,.,.	0/0:9:.,.,.	0/0:9:.,.,.	.:0:.,.,.	0/0:7:.,.,.	0/0:9:.,.,.	0/0:7:.,.,.
supercont1.1075	27520	3371	A	G	.	PASS	NS=50;AF=0.310:0.690;EFF=INTRON(MODIFIER|||||AAEL014329|||AAEL014329-RA|1|1)	GT:DP:GL	1/1:12:.,.,.	.:0:.,.,.	0/0:10:.,.,.	0/0:9:.,.,.	1/1:12:.,.,.	1/1:14:.,.,.	0/1:14:.,-9.82719,.	0/1:10:.,-10.9861,.	0/1:14:.,-12.8967,.	0/0:18:.,.,.	0/0:5:.,.,.	.:0:.,.,.	.:14:.,.,.	0/1:11:.,-7.96026,.	0/1:15:.,-15.3139,.	.:0:.,.,.	.:9:.,.,.	0/1:13:.,-6.81536,.	.:15:.,.,.	1/1:17:.,.,.	0/1:20:.,-16.7724,.	0/1:10:.,-8.38619,.	0/1:17:.,-14.8484,.	1/1:7:.,.,.	0/1:13:.,-13.1063,.	0/1:14:.,-15.3806,.	.:8:.,.,.	0/1:13:.,-10.2875,.	0/1:16:.,-17.5778,.	0/1:17:.,-14.8484,.	0/1:9:.,-8.67756,.	1/1:9:.,.,.	1/1:10:.,.,.	0/1:14:.,-6.13233,.	0/1:7:.,-6.44833,.	1/1:18:.,.,.	0/1:9:.,-5.57228,.	1/1:15:.,.,.	1/1:14:.,.,.	0/1:8:.,-6.08633,.	0/0:9:.,.,.	1/1:18:.,.,.	1/1:14:.,.,.	0/1:8:.,-6.08633,.	1/1:16:.,.,.	.:7:.,.,.	1/1:6:.,.,.	1/1:6:.,.,.	1/1:17:.,.,.	.:0:.,.,.	.:6:.,.,.	1/1:9:.,.,.	1/1:8:.,.,.	1/1:12:.,.,.	1/1:7:.,.,.	1/1:9:.,.,.	1/1:9:.,.,.	0/1:9:.,-8.67756,.	.:0:.,.,.	.:7:.,.,.	1/1:9:.,.,.	1/1:7:.,.,.
supercont1.1075	162323	3365	C	G	.	PASS	NS=58;AF=0.121:0.879;EFF=INTERGENIC(MODIFIER||||||||||1)	GT:DP:GL	1/1:10:.,.,.	1/1:7:.,.,.	1/1:19:.,.,.	1/1:10:.,.,.	1/1:13:.,.,.	1/1:12:.,.,.	1/1:11:.,.,.	1/1:12:.,.,.	1/1:20:.,.,.	1/1:10:.,.,.	1/1:11:.,.,.	.:0:.,.,.	1/1:19:.,.,.	1/1:15:.,.,.	1/1:20:.,.,.	1/1:19:.,.,.	1/1:22:.,.,.	1/1:9:.,.,.	1/1:15:.,.,.	0/1:7:.,-6.44833,.	.:0:.,.,.	1/1:14:.,.,.	1/1:12:.,.,.	1/1:5:.,.,.	1/1:8:.,.,.	.:7:.,.,.	1/1:14:.,.,.	1/1:8:.,.,.	1/1:15:.,.,.	1/1:10:.,.,.	1/1:13:.,.,.	0/1:19:.,-17.1021,.	1/1:7:.,.,.	0/1:20:.,-19.5747,.	0/1:11:.,-10.8951,.	0/1:13:.,-6.81536,.	0/1:10:.,-10.9861,.	1/1:21:.,.,.	0/1:22:.,-21.7902,.	1/1:12:.,.,.	.:14:.,.,.	1/1:20:.,.,.	1/1:21:.,.,.	1/1:12:.,.,.	1/1:17:.,.,.	1/1:8:.,.,.	1/1:6:.,.,.	0/1:6:.,-6.59167,.	1/1:15:.,.,.	1/1:6:.,.,.	0/1:14:.,-9.82719,.	1/1:11:.,.,.	0/1:13:.,-10.2875,.	1/1:9:.,.,.	1/1:10:.,.,.	0/1:7:.,-6.44833,.	1/1:12:.,.,.	0/1:15:.,-9.28713,.	0/1:10:.,-4.94602,.	0/1:14:.,-15.3806,.	1/1:6:.,.,.	1/1:7:.,.,.
supercont1.1075	162330	3365	C	T	.	PASS	NS=60;AF=1.000:0.000;EFF=INTERGENIC(MODIFIER||||||||||1)	GT:DP:GL	0/0:10:.,.,.	0/0:7:.,.,.	0/0:19:.,.,.	0/0:10:.,.,.	0/0:13:.,.,.	0/0:12:.,.,.	0/0:11:.,.,.	0/0:12:.,.,.	0/1:20:.,-19.5747,.	0/1:10:.,-4.94602,.	0/0:11:.,.,.	.:0:.,.,.	0/0:19:.,.,.	0/0:15:.,.,.	0/0:20:.,.,.	0/0:19:.,.,.	0/0:22:.,.,.	0/0:9:.,.,.	0/0:15:.,.,.	0/0:7:.,.,.	.:0:.,.,.	0/0:14:.,.,.	0/0:12:.,.,.	0/0:5:.,.,.	0/0:8:.,.,.	0/0:7:.,.,.	0/0:14:.,.,.	0/0:8:.,.,.	0/0:15:.,.,.	0/0:10:.,.,.	0/0:13:.,.,.	0/0:19:.,.,.	0/0:7:.,.,.	0/0:20:.,.,.	0/0:11:.,.,.	0/0:13:.,.,.	0/0:10:.,.,.	0/0:21:.,.,.	0/0:22:.,.,.	0/0:12:.,.,.	0/0:14:.,.,.	0/0:20:.,.,.	0/0:21:.,.,.	0/0:12:.,.,.	0/0:17:.,.,.	0/0:8:.,.,.	0/0:6:.,.,.	0/0:6:.,.,.	0/0:15:.,.,.	0/0:6:.,.,.	0/0:14:.,.,.	0/0:11:.,.,.	0/0:13:.,.,.	0/0:9:.,.,.	0/0:10:.,.,.	0/0:7:.,.,.	0/0:12:.,.,.	0/0:15:.,.,.	0/0:10:.,.,.	0/0:14:.,.,.	0/0:6:.,.,.	0/0:7:.,.,.
supercont1.1075	162519	3366	C	T	.	PASS	NS=55;AF=0.118:0.882;EFF=INTERGENIC(MODIFIER||||||||||1)	GT:DP:GL	1/1:9:.,.,.	.:8:.,.,.	1/1:20:.,.,.	1/1:10:.,.,.	1/1:12:.,.,.	1/1:13:.,.,.	1/1:10:.,.,.	1/1:12:.,.,.	1/1:11:.,.,.	1/1:5:.,.,.	1/1:9:.,.,.	.:0:.,.,.	1/1:16:.,.,.	1/1:13:.,.,.	1/1:19:.,.,.	1/1:19:.,.,.	1/1:24:.,.,.	1/1:9:.,.,.	1/1:14:.,.,.	0/1:8:.,-8.7889,.	.:0:.,.,.	1/1:12:.,.,.	1/1:10:.,.,.	1/1:5:.,.,.	.:8:.,.,.	.:5:.,.,.	1/1:16:.,.,.	1/1:8:.,.,.	1/1:14:.,.,.	1/1:11:.,.,.	1/1:11:.,.,.	0/1:18:.,-14.4842,.	1/1:7:.,.,.	0/1:21:.,-19.345,.	0/1:11:.,-10.8951,.	0/1:12:.,-7.42971,.	0/1:11:.,-10.8951,.	1/1:16:.,.,.	0/1:23:.,-21.5798,.	1/1:14:.,.,.	.:14:.,.,.	1/1:19:.,.,.	1/1:22:.,.,.	1/1:13:.,.,.	1/1:16:.,.,.	1/1:7:.,.,.	1/1:8:.,.,.	0/1:5:.,-4.19309,.	1/1:13:.,.,.	1/1:6:.,.,.	0/1:14:.,-5.23138,.	1/1:10:.,.,.	0/1:13:.,-10.2875,.	1/1:8:.,.,.	1/1:10:.,.,.	0/1:8:.,-8.7889,.	1/1:13:.,.,.	0/1:15:.,-9.28713,.	.:7:.,.,.	0/1:13:.,-13.1063,.	1/1:5:.,.,.	1/1:7:.,.,.
supercont1.1076	14371	3379	A	G	.	PASS	NS=56;AF=0.000:1.000;EFF=INTERGENIC(MODIFIER||||||||||1)	GT:DP:GL	1/1:16:.,.,.	1/1:13:.,.,.	1/1:21:.,.,.	1/1:14:.,.,.	1/1:12:.,.,.	1/1:16:.,.,.	1/1:10:.,.,.	1/1:11:.,.,.	1/1:21:.,.,.	1/1:15:.,.,.	1/1:10:.,.,.	1/1:11:.,.,.	1/1:22:.,.,.	1/1:18:.,.,.	1/1:20:.,.,.	1/1:25:.,.,.	1/1:22:.,.,.	1/1:13:.,.,.	1/1:7:.,.,.	1/1:19:.,.,.	1/1:10:.,.,.	1/1:15:.,.,.	1/1:14:.,.,.	1/1:14:.,.,.	1/1:12:.,.,.	1/1:20:.,.,.	1/1:5:.,.,.	1/1:10:.,.,.	.:0:.,.,.	1/1:15:.,.,.	1/1:26:.,.,.	1/1:16:.,.,.	1/1:19:.,.,.	1/1:11:.,.,.	1/1:16:.,.,.	1/1:20:.,.,.	0/1:23:.,-24.126,.	1/1:18:.,.,.	1/1:17:.,.,.	1/1:7:.,.,.	1/1:19:.,.,.	1/1:18:.,.,.	0/1:18:.,-7.30315,.	1/1:14:.,.,.	1/1:18:.,.,.	1/1:17:.,.,.	1/1:10:.,.,.	.:0:.,.,.	1/1:6:.,.,.	1/1:6:.,.,.	0/1:14:.,-12.8967,.	.:0:.,.,.	1/1:12:.,.,.	1/1:12:.,.,.	.:0:.,.,.	.:0:.,.,.	1/1:9:.,.,.	1/1:6:.,.,.	1/1:9:.,.,.	1/1:5:.,.,.	1/1:13:.,.,.	.:0:.,.,.
supercont1.1076	14379	3379	A	C	.	PASS	NS=56;AF=0.000:1.000;EFF=INTERGENIC(MODIFIER||||||||||1)	GT:DP:GL	0/1:16:.,-15.1299,.	1/1:13:.,.,.	1/1:21:.,.,.	1/1:14:.,.,.	1/1:12:.,.,.	1/1:16:.,.,.	0/1:10:.,-8.38619,.	0/1:11:.,-7.96026,.	1/1:21:.,.,.	1/1:15:.,.,.	0/1:10:.,-10.9861,.	1/1:11:.,.,.	1/1:22:.,.,.	1/1:18:.,.,.	1/1:20:.,.,.	1/1:25:.,.,.	1/1:22:.,.,.	0/1:13:.,-10.2875,.	1/1:7:.,.,.	1/1:19:.,.,.	0/1:10:.,-4.94602,.	0/1:15:.,-12.5793,.	1/1:14:.,.,.	1/1:14:.,.,.	1/1:12:.,.,.	1/1:20:.,.,.	1/1:5:.,.,.	1/1:10:.,.,.	.:0:.,.,.	1/1:15:.,.,.	1/1:26:.,.,.	1/1:16:.,.,.	1/1:19:.,.,.	1/1:11:.,.,.	1/1:16:.,.,.	1/1:20:.,.,.	1/1:23:.,.,.	1/1:18:.,.,.	0/1:17:.,-17.5189,.	1/1:7:.,.,.	1/1:19:.,.,.	0/1:18:.,-19.775,.	1/1:18:.,.,.	1/1:14:.,.,.	1/1:18:.,.,.	1/1:17:.,.,.	1/1:10:.,.,.	.:0:.,.,.	1/1:6:.,.,.	1/1:6:.,.,.	1/1:14:.,.,.	.:0:.,.,.	1/1:12:.,.,.	1/1:12:.,.,.	.:0:.,.,.	.:0:.,.,.	1/1:9:.,.,.	1/1:6:.,.,.	1/1:9:.,.,.	1/1:5:.,.,.	1/1:13:.,.,.	.:0:.,.,.
supercont1.1076	14391	3379	C	T	.	PASS	NS=55;AF=0.309:0.691;EFF=INTERGENIC(MODIFIER||||||||||1)	GT:DP:GL	0/1:16:.,-15.1299,.	1/1:13:.,.,.	1/1:21:.,.,.	.:14:.,.,.	0/0:12:.,.,.	0/0:16:.,.,.	0/1:10:.,-8.38619,.	0/1:11:.,-7.96026,.	1/1:21:.,.,.	1/1:15:.,.,.	0/1:10:.,-10.9861,.	1/1:11:.,.,.	1/1:22:.,.,.	0/1:18:.,-14.4842,.	0/0:20:.,.,.	0/1:25:.,-20.9655,.	0/1:22:.,-8.46679,.	0/0:13:.,.,.	1/1:7:.,.,.	1/1:19:.,.,.	0/0:10:.,.,.	0/0:15:.,.,.	1/1:14:.,.,.	0/1:14:.,-15.3806,.	0/0:12:.,.,.	1/1:20:.,.,.	1/1:5:.,.,.	1/1:10:.,.,.	.:0:.,.,.	1/1:15:.,.,.	1/1:26:.,.,.	0/1:16:.,-15.1299,.	1/1:19:.,.,.	1/1:11:.,.,.	1/1:16:.,.,.	1/1:20:.,.,.	0/1:23:.,-24.126,.	1/1:18:.,.,.	0/1:17:.,-17.5189,.	0/0:7:.,.,.	1/1:19:.,.,.	0/0:18:.,.,.	0/1:18:.,-7.30315,.	0/1:14:.,-15.3806,.	0/1:18:.,-14.4842,.	0/1:17:.,-17.5189,.	1/1:10:.,.,.	.:0:.,.,.	1/1:6:.,.,.	1/1:6:.,.,.	0/1:14:.,-12.8967,.	.:0:.,.,.	1/1:12:.,.,.	1/1:12:.,.,.	.:0:.,.,.	.:0:.,.,.	1/1:9:.,.,.	1/1:6:.,.,.	1/1:9:.,.,.	1/1:5:.,.,.	1/1:13:.,.,.	.:0:.,.,.
supercont1.1076	14444	3379	C	T	.	PASS	NS=55;AF=0.273:0.727;EFF=INTERGENIC(MODIFIER||||||||||1)	GT:DP:GL	0/1:16:.,-15.1299,.	1/1:13:.,.,.	1/1:21:.,.,.	.:14:.,.,.	0/0:12:.,.,.	0/0:16:.,.,.	0/1:10:.,-8.38619,.	0/1:11:.,-7.96026,.	1/1:21:.,.,.	1/1:15:.,.,.	0/1:10:.,-10.9861,.	1/1:11:.,.,.	1/1:22:.,.,.	0/1:18:.,-14.4842,.	0/0:20:.,.,.	0/1:25:.,-20.9655,.	0/1:22:.,-8.46679,.	0/0:13:.,.,.	1/1:7:.,.,.	1/1:19:.,.,.	0/0:10:.,.,.	0/0:15:.,.,.	1/1:14:.,.,.	0/1:14:.,-15.3806,.	0/0:12:.,.,.	1/1:20:.,.,.	1/1:5:.,.,.	1/1:10:.,.,.	.:0:.,.,.	1/1:15:.,.,.	1/1:26:.,.,.	0/1:16:.,-15.1299,.	1/1:19:.,.,.	1/1:11:.,.,.	1/1:16:.,.,.	1/1:20:.,.,.	0/1:23:.,-24.126,.	1/1:18:.,.,.	0/1:17:.,-17.5189,.	1/1:7:.,.,.	1/1:19:.,.,.	0/1:18:.,-19.775,.	0/1:18:.,-7.30315,.	0/1:14:.,-15.3806,.	1/1:18:.,.,.	0/1:17:.,-17.5189,.	1/1:10:.,.,.	.:0:.,.,.	1/1:6:.,.,.	1/1:6:.,.,.	0/1:14:.,-12.8967,.	.:0:.,.,.	1/1:12:.,.,.	1/1:12:.,.,.	.:0:.,.,.	.:0:.,.,.	1/1:9:.,.,.	1/1:6:.,.,.	1/1:9:.,.,.	1/1:5:.,.,.	1/1:13:.,.,.	.:0:.,.,.
supercont1.107	5648	3700	C	T	.	PASS	NS=57;AF=0.000:1.000;EFF=INTERGENIC(MODIFIER||||||||||1),UPSTREAM(MODIFIER||3997|||AAEL004084|||AAEL004084-RA||1),UPSTREAM(MODIFIER||3997|||AAEL004084|||AAEL004084-RB||1)	GT:DP:GL	1/1:10:.,.,.	1/1:9:.,.,.	1/1:21:.,.,.	1/1:9:.,.,.	1/1:5:.,.,.	1/1:12:.,.,.	1/1:10:.,.,.	1/1:6:.,.,.	1/1:14:.,.,.	1/1:12:.,.,.	.:0:.,.,.	.:0:.,.,.	1/1:9:.,.,.	1/1:12:.,.,.	1/1:10:.,.,.	1/1:7:.,.,.	1/1:18:.,.,.	1/1:8:.,.,.	1/1:8:.,.,.	1/1:9:.,.,.	1/1:11:.,.,.	1/1:6:.,.,.	1/1:9:.,.,.	1/1:14:.,.,.	1/1:13:.,.,.	1/1:18:.,.,.	1/1:12:.,.,.	1/1:12:.,.,.	1/1:15:.,.,.	1/1:9:.,.,.	1/1:17:.,.,.	1/1:9:.,.,.	1/1:14:.,.,.	1/1:12:.,.,.	1/1:10:.,.,.	1/1:18:.,.,.	1/1:19:.,.,.	.:0:.,.,.	1/1:17:.,.,.	1/1:17:.,.,.	0/1:12:.,-10.6512,.	1/1:5:.,.,.	.:0:.,.,.	1/1:6:.,.,.	1/1:8:.,.,.	0/0:7:.,.,.	1/1:9:.,.,.	1/1:15:.,.,.	1/1:9:.,.,.	.:0:.,.,.	1/1:10:.,.,.	0/1:12:.,-10.6512,.	1/1:16:.,.,.	1/1:9:.,.,.	1/1:13:.,.,.	1/1:9:.,.,.	1/1:7:.,.,.	1/1:7:.,.,.	1/1:9:.,.,.	1/1:6:.,.,.	1/1:10:.,.,.	1/1:8:.,.,.
supercont1.107	5698	3700	C	T	.	PASS	NS=57;AF=1.000:0.000;EFF=INTERGENIC(MODIFIER||||||||||1),UPSTREAM(MODIFIER||3947|||AAEL004084|||AAEL004084-RA||1),UPSTREAM(MODIFIER||3947|||AAEL004084|||AAEL004084-RB||1)	GT:DP:GL	0/0:10:.,.,.	0/0:9:.,.,.	0/0:21:.,.,.	0/0:9:.,.,.	0/0:5:.,.,.	0/0:12:.,.,.	0/0:10:.,.,.	0/0:6:.,.,.	0/0:14:.,.,.	0/0:12:.,.,.	.:0:.,.,.	.:0:.,.,.	0/0:9:.,.,.	0/0:12:.,.,.	0/0:10:.,.,.	0/0:7:.,.,.	0/0:18:.,.,.	0/0:8:.,.,.	0/0:8:.,.,.	0/0:9:.,.,.	0/0:11:.,.,.	0/0:6:.,.,.	0/0:9:.,.,.	0/0:14:.,.,.	0/0:13:.,.,.	0/0:18:.,.,.	0/0:12:.,.,.	0/0:12:.,.,.	0/0:15:.,.,.	0/0:9:.,.,.	0/0:17:.,.,.	0/0:9:.,.,.	0/0:14:.,.,.	0/0:12:.,.,.	0/0:10:.,.,.	0/0:18:.,.,.	0/0:19:.,.,.	.:0:.,.,.	0/0:17:.,.,.	0/0:17:.,.,.	0/0:12:.,.,.	0/0:5:.,.,.	.:0:.,.,.	0/0:6:.,.,.	0/0:8:.,.,.	0/0:7:.,.,.	0/0:9:.,.,.	0/0:15:.,.,.	0/0:9:.,.,.	.:0:.,.,.	0/0:10:.,.,.	0/1:12:.,-10.6512,.	0/0:16:.,.,.	0/0:9:.,.,.	0/0:13:.,.,.	0/0:9:.,.,.	0/0:7:.,.,.	0/0:7:.,.,.	0/0:9:.,.,.	0/0:6:.,.,.	0/0:10:.,.,.	0/0:8:.,.,.
supercont1.107	5859	3701	C	T	.	PASS	NS=55;AF=1.000:0.000;EFF=INTERGENIC(MODIFIER||||||||||1),UPSTREAM(MODIFIER||3786|||AAEL004084|||AAEL004084-RA||1),UPSTREAM(MODIFIER||3786|||AAEL004084|||AAEL004084-RB||1)	GT:DP:GL	0/0:10:.,.,.	0/0:8:.,.,.	0/0:21:.,.,.	0/0:9:.,.,.	0/0:5:.,.,.	0/0:12:.,.,.	0/0:10:.,.,.	0/0:6:.,.,.	0/0:14:.,.,.	0/0:12:.,.,.	.:0:.,.,.	.:0:.,.,.	0/0:9:.,.,.	0/0:12:.,.,.	0/0:9:.,.,.	0/0:7:.,.,.	0/0:18:.,.,.	0/0:8:.,.,.	0/0:8:.,.,.	0/0:9:.,.,.	0/0:11:.,.,.	0/0:6:.,.,.	0/0:9:.,.,.	0/0:14:.,.,.	0/0:13:.,.,.	0/0:18:.,.,.	0/0:12:.,.,.	0/0:12:.,.,.	0/0:15:.,.,.	0/0:9:.,.,.	0/0:17:.,.,.	0/0:9:.,.,.	0/0:14:.,.,.	0/0:11:.,.,.	0/0:10:.,.,.	0/0:18:.,.,.	0/0:18:.,.,.	.:0:.,.,.	0/0:17:.,.,.	0/0:17:.,.,.	0/0:12:.,.,.	0/0:5:.,.,.	.:0:.,.,.	0/0:6:.,.,.	0/0:8:.,.,.	0/0:7:.,.,.	0/0:9:.,.,.	0/1:15:.,-12.5793,.	0/0:9:.,.,.	.:0:.,.,.	0/0:10:.,.,.	0/1:12:.,-13.1833,.	0/0:16:.,.,.	0/0:9:.,.,.	.:13:.,.,.	0/0:8:.,.,.	0/0:7:.,.,.	0/0:7:.,.,.	0/0:9:.,.,.	0/0:6:.,.,.	0/1:11:.,-10.8951,.	.:8:.,.,.
supercont1.107	47633	3683	C	G	.	PASS	NS=54;AF=1.000:0.000;EFF=INTERGENIC(MODIFIER||||||||||1)	GT:DP:GL	0/0:12:.,.,.	0/0:7:.,.,.	0/0:18:.,.,.	0/0:12:.,.,.	0/0:8:.,.,.	0/0:16:.,.,.	0/0:9:.,.,.	0/0:16:.,.,.	0/0:12:.,.,.	0/0:16:.,.,.	0/0:9:.,.,.	0/0:5:.,.,.	0/0:10:.,.,.	0/0:11:.,.,.	0/0:7:.,.,.	0/0:13:.,.,.	0/0:8:.,.,.	0/0:13:.,.,.	0/0:14:.,.,.	0/0:10:.,.,.	1/1:9:.,.,.	.:5:.,.,.	0/1:19:.,-14.0492,.	0/0:9:.,.,.	.:6:.,.,.	0/0:11:.,.,.	0/0:10:.,.,.	0/0:12:.,.,.	0/0:11:.,.,.	0/0:6:.,.,.	0/0:19:.,.,.	.:8:.,.,.	0/0:12:.,.,.	0/0:10:.,.,.	0/0:5:.,.,.	0/0:14:.,.,.	0/0:8:.,.,.	.:0:.,.,.	0/0:11:.,.,.	.:0:.,.,.	0/0:11:.,.,.	0/0:13:.,.,.	.:0:.,.,.	0/0:9:.,.,.	0/0:6:.,.,.	0/0:11:.,.,.	0/0:6:.,.,.	0/0:8:.,.,.	0/0:10:.,.,.	0/1:7:.,-6.44833,.	0/0:10:.,.,.	0/0:8:.,.,.	0/0:12:.,.,.	.:6:.,.,.	0/0:14:.,.,.	0/0:7:.,.,.	.:0:.,.,.	0/0:12:.,.,.	0/0:9:.,.,.	0/1:10:.,-10.9861,.	0/0:7:.,.,.	0/0:7:.,.,.
supercont1.107	140984	3498	C	T	.	PASS	NS=56;AF=0.000:1.000;EFF=INTERGENIC(MODIFIER||||||||||1)	GT:DP:GL	1/1:10:.,.,.	1/1:7:.,.,.	1/1:13:.,.,.	1/1:5:.,.,.	.:0:.,.,.	1/1:10:.,.,.	1/1:5:.,.,.	.:0:.,.,.	1/1:6:.,.,.	1/1:10:.,.,.	1/1:8:.,.,.	1/1:5:.,.,.	1/1:14:.,.,.	0/1:9:.,-5.57228,.	1/1:8:.,.,.	1/1:5:.,.,.	1/1:9:.,.,.	1/1:11:.,.,.	1/1:14:.,.,.	.:0:.,.,.	.:0:.,.,.	1/1:7:.,.,.	1/1:16:.,.,.	1/1:8:.,.,.	1/1:13:.,.,.	1/1:8:.,.,.	1/1:15:.,.,.	1/1:15:.,.,.	1/1:11:.,.,.	1/1:10:.,.,.	1/1:11:.,.,.	1/1:11:.,.,.	1/1:14:.,.,.	1/1:9:.,.,.	1/1:7:.,.,.	1/1:12:.,.,.	1/1:8:.,.,.	1/1:9:.,.,.	1/1:17:.,.,.	1/1:12:.,.,.	1/1:7:.,.,.	1/1:8:.,.,.	1/1:12:.,.,.	1/1:10:.,.,.	1/1:11:.,.,.	1/1:11:.,.,.	1/1:12:.,.,.	1/1:7:.,.,.	1/1:9:.,.,.	.:0:.,.,.	1/1:6:.,.,.	.:0:.,.,.	1/1:13:.,.,.	1/1:9:.,.,.	1/1:8:.,.,.	1/1:7:.,.,.	1/1:7:.,.,.	1/1:5:.,.,.	1/1:12:.,.,.	1/1:8:.,.,.	1/1:10:.,.,.	1/1:5:.,.,.
supercont1.107	140995	3498	A	G	.	PASS	NS=53;AF=0.764:0.236;EFF=INTERGENIC(MODIFIER||||||||||1)	GT:DP:GL	0/0:10:.,.,.	0/0:7:.,.,.	0/0:13:.,.,.	0/0:5:.,.,.	.:0:.,.,.	0/0:10:.,.,.	0/0:5:.,.,.	.:0:.,.,.	0/0:6:.,.,.	0/0:10:.,.,.	0/0:8:.,.,.	0/0:5:.,.,.	0/0:14:.,.,.	0/1:9:.,-5.57228,.	0/1:8:.,-6.08633,.	0/0:5:.,.,.	0/0:9:.,.,.	.:11:.,.,.	0/0:14:.,.,.	.:0:.,.,.	.:0:.,.,.	1/1:7:.,.,.	1/1:16:.,.,.	0/1:8:.,-6.08633,.	0/1:13:.,-6.81536,.	0/0:8:.,.,.	0/0:15:.,.,.	1/1:15:.,.,.	0/0:11:.,.,.	0/0:10:.,.,.	0/0:11:.,.,.	0/1:11:.,-10.8951,.	0/0:14:.,.,.	0/1:9:.,-5.57228,.	0/0:7:.,.,.	0/0:12:.,.,.	0/0:8:.,.,.	0/0:9:.,.,.	0/0:17:.,.,.	0/0:12:.,.,.	0/0:7:.,.,.	1/1:8:.,.,.	0/1:12:.,-13.1833,.	0/1:10:.,-10.9861,.	0/1:11:.,-10.8951,.	0/1:11:.,-10.8951,.	0/0:12:.,.,.	0/0:7:.,.,.	0/0:9:.,.,.	.:0:.,.,.	0/0:6:.,.,.	.:0:.,.,.	0/1:13:.,-10.2875,.	0/0:9:.,.,.	.:8:.,.,.	0/1:7:.,-6.44833,.	0/1:7:.,-6.44833,.	0/1:5:.,-4.19309,.	.:12:.,.,.	0/1:8:.,-6.08633,.	0/1:10:.,-8.38619,.	0/1:5:.,-4.19309,.
supercont1.107	141024	3498	A	C	.	PASS	NS=56;AF=0.848:0.152;EFF=INTERGENIC(MODIFIER||||||||||1)	GT:DP:GL	0/1:10:.,-10.9861,.	1/1:7:.,.,.	1/1:13:.,.,.	0/1:5:.,-4.19309,.	.:0:.,.,.	0/0:10:.,.,.	0/1:5:.,-4.19309,.	.:0:.,.,.	0/1:6:.,-6.59167,.	0/1:10:.,-10.9861,.	1/1:8:.,.,.	0/1:5:.,-4.19309,.	0/1:14:.,-9.82719,.	0/1:9:.,-5.57228,.	0/0:8:.,.,.	0/1:5:.,-4.19309,.	0/1:9:.,-5.57228,.	0/0:11:.,.,.	0/0:14:.,.,.	.:0:.,.,.	.:0:.,.,.	0/0:7:.,.,.	0/0:16:.,.,.	0/0:8:.,.,.	0/0:13:.,.,.	0/0:8:.,.,.	0/0:15:.,.,.	0/0:15:.,.,.	0/0:11:.,.,.	0/0:10:.,.,.	0/0:11:.,.,.	0/0:11:.,.,.	0/0:14:.,.,.	0/0:9:.,.,.	0/0:7:.,.,.	0/0:12:.,.,.	0/0:8:.,.,.	0/0:9:.,.,.	0/1:17:.,-14.8484,.	0/0:12:.,.,.	0/0:7:.,.,.	0/0:8:.,.,.	0/0:12:.,.,.	0/0:10:.,.,.	0/0:11:.,.,.	0/0:11:.,.,.	0/0:12:.,.,.	0/0:7:.,.,.	0/0:9:.,.,.	.:0:.,.,.	0/0:6:.,.,.	.:0:.,.,.	0/0:13:.,.,.	0/0:9:.,.,.	0/0:8:.,.,.	0/0:7:.,.,.	0/0:7:.,.,.	0/0:5:.,.,.	0/0:12:.,.,.	0/0:8:.,.,.	0/0:10:.,.,.	0/0:5:.,.,.
supercont1.107	164058	3528	C	G	.	PASS	NS=54;AF=0.713:0.287;EFF=INTERGENIC(MODIFIER||||||||||1)	GT:DP:GL	0/1:12:.,-10.6512,.	1/1:9:.,.,.	1/1:15:.,.,.	.:0:.,.,.	0/0:11:.,.,.	0/0:15:.,.,.	0/1:7:.,-6.44833,.	0/1:11:.,-7.96026,.	0/1:18:.,-14.4842,.	0/1:18:.,-11.1446,.	1/1:12:.,.,.	.:0:.,.,.	0/1:6:.,-6.59167,.	.:6:.,.,.	0/0:5:.,.,.	0/1:10:.,-10.9861,.	0/1:17:.,-14.8484,.	.:0:.,.,.	0/0:16:.,.,.	0/0:6:.,.,.	0/0:9:.,.,.	0/0:11:.,.,.	0/0:13:.,.,.	0/1:10:.,-10.9861,.	0/0:5:.,.,.	0/0:5:.,.,.	0/0:8:.,.,.	0/0:10:.,.,.	0/1:10:.,-8.38619,.	0/0:9:.,.,.	0/0:18:.,.,.	0/0:11:.,.,.	0/0:14:.,.,.	0/0:8:.,.,.	0/0:5:.,.,.	0/1:12:.,-13.1833,.	.:0:.,.,.	0/0:5:.,.,.	0/1:22:.,-8.46679,.	0/0:9:.,.,.	0/0:5:.,.,.	1/1:8:.,.,.	0/0:9:.,.,.	0/1:11:.,-10.8951,.	0/0:17:.,.,.	.:0:.,.,.	0/0:9:.,.,.	0/0:10:.,.,.	0/1:9:.,-5.57228,.	0/1:5:.,-4.19309,.	0/0:8:.,.,.	0/0:9:.,.,.	0/1:10:.,-8.38619,.	.:0:.,.,.	0/1:14:.,-12.8967,.	0/1:12:.,-7.42971,.	0/1:9:.,-8.67756,.	0/1:10:.,-10.9861,.	0/1:9:.,-8.67756,.	0/1:8:.,-6.08633,.	0/1:7:.,-6.44833,.	.:7:.,.,.
supercont1.107	164112	3528	A	T	.	PASS	NS=54;AF=0.000:1.000;EFF=INTERGENIC(MODIFIER||||||||||1)	GT:DP:GL	1/1:12:.,.,.	1/1:9:.,.,.	1/1:15:.,.,.	.:0:.,.,.	1/1:11:.,.,.	1/1:15:.,.,.	1/1:7:.,.,.	1/1:11:.,.,.	1/1:18:.,.,.	1/1:18:.,.,.	1/1:12:.,.,.	.:0:.,.,.	1/1:6:.,.,.	1/1:6:.,.,.	1/1:5:.,.,.	1/1:10:.,.,.	1/1:17:.,.,.	.:0:.,.,.	1/1:16:.,.,.	1/1:6:.,.,.	1/1:9:.,.,.	1/1:11:.,.,.	1/1:13:.,.,.	0/1:10:.,-10.9861,.	.:5:.,.,.	1/1:5:.,.,.	1/1:8:.,.,.	1/1:10:.,.,.	.:10:.,.,.	1/1:9:.,.,.	1/1:18:.,.,.	1/1:11:.,.,.	1/1:14:.,.,.	1/1:8:.,.,.	1/1:5:.,.,.	1/1:12:.,.,.	.:0:.,.,.	1/1:5:.,.,.	1/1:22:.,.,.	1/1:9:.,.,.	1/1:5:.,.,.	1/1:8:.,.,.	1/1:9:.,.,.	1/1:11:.,.,.	1/1:17:.,.,.	.:0:.,.,.	1/1:9:.,.,.	1/1:10:.,.,.	1/1:9:.,.,.	1/1:5:.,.,.	1/1:8:.,.,.	1/1:9:.,.,.	1/1:10:.,.,.	.:0:.,.,.	1/1:14:.,.,.	1/1:12:.,.,.	1/1:9:.,.,.	1/1:10:.,.,.	1/1:9:.,.,.	1/1:8:.,.,.	1/1:7:.,.,.	1/1:7:.,.,.
supercont1.107	220106	3619	A	C	.	PASS	NS=54;AF=0.898:0.102;EFF=INTERGENIC(MODIFIER||||||||||1)	GT:DP:GL	0/1:16:.,-15.1299,.	1/1:8:.,.,.	1/1:12:.,.,.	0/1:15:.,-15.3139,.	0/0:10:.,.,.	0/0:20:.,.,.	0/1:5:.,-4.19309,.	0/1:13:.,-10.2875,.	0/0:15:.,.,.	0/0:12:.,.,.	0/0:11:.,.,.	0/0:10:.,.,.	0/1:13:.,-10.2875,.	0/1:12:.,-7.42971,.	0/0:8:.,.,.	.:12:.,.,.	0/1:7:.,-6.44833,.	0/0:5:.,.,.	0/0:7:.,.,.	.:0:.,.,.	.:0:.,.,.	0/0:13:.,.,.	0/0:16:.,.,.	0/0:8:.,.,.	0/0:11:.,.,.	0/0:7:.,.,.	.:0:.,.,.	0/0:8:.,.,.	0/0:15:.,.,.	0/0:6:.,.,.	0/0:7:.,.,.	0/0:7:.,.,.	0/0:11:.,.,.	0/0:7:.,.,.	.:0:.,.,.	0/0:11:.,.,.	0/0:7:.,.,.	0/0:13:.,.,.	0/0:13:.,.,.	0/0:13:.,.,.	0/0:7:.,.,.	0/0:8:.,.,.	0/0:16:.,.,.	0/0:10:.,.,.	0/0:16:.,.,.	0/0:13:.,.,.	0/0:13:.,.,.	0/0:12:.,.,.	0/0:8:.,.,.	.:0:.,.,.	0/0:12:.,.,.	.:0:.,.,.	0/0:16:.,.,.	0/0:11:.,.,.	0/0:13:.,.,.	0/0:9:.,.,.	0/0:12:.,.,.	0/0:10:.,.,.	0/0:10:.,.,.	0/0:8:.,.,.	0/0:9:.,.,.	.:0:.,.,.
supercont1.107	323644	3668	C	T	.	PASS	NS=50;AF=0.000:1.000;EFF=NON_SYNONYMOUS_CODING(MODERATE|MISSENSE|gaA/gaT|E508D||AAEL004093|||AAEL004093-RA|4|1)	GT:DP:GL	1/1:12:.,.,.	1/1:6:.,.,.	1/1:13:.,.,.	1/1:7:.,.,.	1/1:9:.,.,.	1/1:11:.,.,.	1/1:8:.,.,.	1/1:8:.,.,.	1/1:9:.,.,.	.:7:.,.,.	1/1:8:.,.,.	1/1:9:.,.,.	1/1:17:.,.,.	1/1:6:.,.,.	.:9:.,.,.	1/1:11:.,.,.	1/1:11:.,.,.	1/1:9:.,.,.	1/1:14:.,.,.	.:0:.,.,.	1/1:7:.,.,.	.:0:.,.,.	1/1:9:.,.,.	1/1:10:.,.,.	1/1:9:.,.,.	1/1:10:.,.,.	1/1:6:.,.,.	1/1:9:.,.,.	1/1:9:.,.,.	1/1:6:.,.,.	1/1:12:.,.,.	1/1:7:.,.,.	1/1:5:.,.,.	1/1:9:.,.,.	1/1:6:.,.,.	1/1:12:.,.,.	.:0:.,.,.	.:0:.,.,.	1/1:11:.,.,.	1/1:7:.,.,.	1/1:7:.,.,.	0/1:8:.,-6.08633,.	1/1:6:.,.,.	.:0:.,.,.	1/1:11:.,.,.	1/1:8:.,.,.	1/1:6:.,.,.	.:0:.,.,.	1/1:14:.,.,.	1/1:6:.,.,.	1/1:10:.,.,.	.:0:.,.,.	1/1:10:.,.,.	1/1:9:.,.,.	.:0:.,.,.	1/1:6:.,.,.	.:8:.,.,.	1/1:11:.,.,.	1/1:7:.,.,.	.:0:.,.,.	1/1:7:.,.,.	1/1:6:.,.,.
supercont1.107	555012	3696	A	T	.	PASS	NS=52;AF=1.000:0.000;EFF=SYNONYMOUS_CODING(LOW|SILENT|ggA/ggT|G248||AAEL004100|||AAEL004100-RA|4|1)	GT:DP:GL	0/0:12:.,.,.	0/0:8:.,.,.	0/0:9:.,.,.	0/0:14:.,.,.	0/0:12:.,.,.	0/0:11:.,.,.	0/0:8:.,.,.	0/0:6:.,.,.	0/0:16:.,.,.	0/0:15:.,.,.	0/0:10:.,.,.	0/0:5:.,.,.	0/0:6:.,.,.	0/0:9:.,.,.	0/0:11:.,.,.	0/0:11:.,.,.	0/0:14:.,.,.	.:0:.,.,.	0/0:7:.,.,.	0/0:8:.,.,.	.:0:.,.,.	0/0:5:.,.,.	.:0:.,.,.	0/0:5:.,.,.	.:0:.,.,.	0/0:7:.,.,.	0/0:5:.,.,.	0/0:5:.,.,.	.:0:.,.,.	0/0:5:.,.,.	.:0:.,.,.	.:0:.,.,.	.:0:.,.,.	.:0:.,.,.	0/0:5:.,.,.	0/0:16:.,.,.	0/0:11:.,.,.	0/0:13:.,.,.	0/0:10:.,.,.	0/0:11:.,.,.	0/0:5:.,.,.	0/0:15:.,.,.	0/0:11:.,.,.	0/0:10:.,.,.	0/0:12:.,.,.	0/0:12:.,.,.	0/0:9:.,.,.	0/0:11:.,.,.	0/0:15:.,.,.	0/0:9:.,.,.	0/0:13:.,.,.	0/0:5:.,.,.	0/1:12:.,-10.6512,.	0/0:10:.,.,.	.:10:.,.,.	0/1:14:.,-6.13233,.	0/0:15:.,.,.	0/0:9:.,.,.	0/0:7:.,.,.	0/0:6:.,.,.	0/0:10:.,.,.	0/0:7:.,.,.
supercont1.107	555065	3696	C	T	.	PASS	NS=48;AF=0.240:0.760;EFF=NON_SYNONYMOUS_CODING(MODERATE|MISSENSE|gCa/gTa|A266V||AAEL004100|||AAEL004100-RA|4|1)	GT:DP:GL	1/1:12:.,.,.	1/1:8:.,.,.	1/1:9:.,.,.	1/1:14:.,.,.	1/1:12:.,.,.	1/1:11:.,.,.	1/1:8:.,.,.	1/1:6:.,.,.	1/1:16:.,.,.	1/1:15:.,.,.	1/1:10:.,.,.	1/1:5:.,.,.	1/1:6:.,.,.	1/1:9:.,.,.	1/1:11:.,.,.	1/1:11:.,.,.	1/1:14:.,.,.	.:0:.,.,.	1/1:7:.,.,.	1/1:8:.,.,.	.:0:.,.,.	1/1:5:.,.,.	.:0:.,.,.	0/0:5:.,.,.	.:0:.,.,.	0/1:7:.,-6.44833,.	.:5:.,.,.	0/1:5:.,-4.19309,.	.:0:.,.,.	1/1:5:.,.,.	.:0:.,.,.	.:0:.,.,.	.:0:.,.,.	.:0:.,.,.	0/0:5:.,.,.	0/1:16:.,-8.68018,.	0/0:11:.,.,.	.:13:.,.,.	0/1:10:.,-4.94602,.	0/0:11:.,.,.	0/0:5:.,.,.	0/1:15:.,-12.5793,.	0/0:11:.,.,.	0/1:10:.,-8.38619,.	0/1:12:.,-7.42971,.	0/1:12:.,-10.6512,.	0/1:9:.,-5.57228,.	1/1:11:.,.,.	0/1:15:.,-15.3139,.	1/1:9:.,.,.	.:13:.,.,.	1/1:5:.,.,.	1/1:12:.,.,.	1/1:10:.,.,.	.:10:.,.,.	1/1:14:.,.,.	1/1:15:.,.,.	.:9:.,.,.	0/1:7:.,-6.44833,.	1/1:6:.,.,.	1/1:10:.,.,.	1/1:7:.,.,.
supercont1.107	555499	3698	C	T	.	PASS	NS=60;AF=0.142:0.858;EFF=INTRON(MODIFIER|||||AAEL004100|||AAEL004100-RA|4|1)	GT:DP:GL	1/1:19:.,.,.	1/1:9:.,.,.	1/1:19:.,.,.	1/1:10:.,.,.	.:0:.,.,.	1/1:11:.,.,.	1/1:6:.,.,.	1/1:9:.,.,.	1/1:7:.,.,.	1/1:11:.,.,.	1/1:12:.,.,.	1/1:7:.,.,.	1/1:9:.,.,.	1/1:13:.,.,.	1/1:10:.,.,.	1/1:10:.,.,.	1/1:9:.,.,.	0/1:12:.,-7.42971,.	1/1:11:.,.,.	1/1:8:.,.,.	0/1:9:.,-8.67756,.	0/0:15:.,.,.	0/1:7:.,-6.44833,.	1/1:11:.,.,.	1/1:10:.,.,.	0/1:14:.,-9.82719,.	0/1:14:.,-6.13233,.	0/1:7:.,-6.44833,.	1/1:12:.,.,.	1/1:10:.,.,.	1/1:15:.,.,.	.:0:.,.,.	1/1:9:.,.,.	1/1:15:.,.,.	1/1:10:.,.,.	1/1:15:.,.,.	1/1:12:.,.,.	1/1:15:.,.,.	0/1:18:.,-11.1446,.	0/1:13:.,-10.2875,.	0/1:13:.,-10.2875,.	1/1:15:.,.,.	0/1:14:.,-15.3806,.	1/1:13:.,.,.	0/1:11:.,-10.8951,.	1/1:11:.,.,.	1/1:9:.,.,.	1/1:11:.,.,.	1/1:13:.,.,.	1/1:5:.,.,.	0/1:11:.,-10.8951,.	1/1:7:.,.,.	1/1:15:.,.,.	1/1:6:.,.,.	0/1:10:.,-4.94602,.	1/1:13:.,.,.	1/1:5:.,.,.	0/1:8:.,-6.08633,.	0/1:12:.,-13.1833,.	1/1:7:.,.,.	1/1:19:.,.,.	1/1:5:.,.,.
supercont1.107	555508	3698	A	G	.	PASS	NS=60;AF=1.000:0.000;EFF=INTRON(MODIFIER|||||AAEL004100|||AAEL004100-RA|4|1)	GT:DP:GL	0/0:19:.,.,.	0/0:9:.,.,.	0/0:19:.,.,.	0/0:10:.,.,.	.:0:.,.,.	0/0:11:.,.,.	0/0:6:.,.,.	0/0:9:.,.,.	0/0:7:.,.,.	0/0:11:.,.,.	0/0:12:.,.,.	0/0:7:.,.,.	0/0:9:.,.,.	0/0:13:.,.,.	0/1:10:.,-10.9861,.	0/0:10:.,.,.	0/0:9:.,.,.	0/0:12:.,.,.	0/0:11:.,.,.	0/0:8:.,.,.	0/0:9:.,.,.	0/0:15:.,.,.	0/0:7:.,.,.	0/0:11:.,.,.	0/0:10:.,.,.	0/0:14:.,.,.	0/0:14:.,.,.	0/0:7:.,.,.	0/0:12:.,.,.	0/0:10:.,.,.	0/0:15:.,.,.	.:0:.,.,.	0/0:9:.,.,.	0/0:15:.,.,.	0/0:10:.,.,.	0/0:15:.,.,.	0/0:12:.,.,.	0/0:15:.,.,.	0/0:18:.,.,.	0/0:13:.,.,.	0/0:13:.,.,.	0/0:15:.,.,.	0/0:14:.,.,.	0/0:13:.,.,.	0/0:11:.,.,.	0/0:11:.,.,.	0/0:9:.,.,.	0/0:11:.,.,.	0/0:13:.,.,.	0/0:5:.,.,.	0/0:11:.,.,.	0/0:7:.,.,.	0/0:15:.,.,.	0/0:6:.,.,.	0/0:10:.,.,.	0/0:13:.,.,.	0/0:5:.,.,.	0/0:8:.,.,.	0/0:12:.,.,.	0/0:7:.,.,.	0/0:19:.,.,.	0/0:5:.,.,.
supercont1.107	555509	3698	A	C	.	PASS	NS=57;AF=0.482:0.518;EFF=INTRON(MODIFIER|||||AAEL004100|||AAEL004100-RA|4|1)	GT:DP:GL	0/1:19:.,-14.0492,.	0/1:9:.,-5.57228,.	0/0:19:.,.,.	0/0:10:.,.,.	.:0:.,.,.	1/1:11:.,.,.	0/0:6:.,.,.	0/0:9:.,.,.	.:7:.,.,.	0/1:11:.,-7.96026,.	1/1:12:.,.,.	0/1:7:.,-6.44833,.	0/0:9:.,.,.	0/1:13:.,-10.2875,.	0/1:10:.,-10.9861,.	0/1:10:.,-4.94602,.	0/1:9:.,-8.67756,.	0/1:12:.,-7.42971,.	1/1:11:.,.,.	1/1:8:.,.,.	0/1:9:.,-8.67756,.	0/0:15:.,.,.	0/1:7:.,-6.44833,.	0/0:11:.,.,.	1/1:10:.,.,.	0/1:14:.,-9.82719,.	0/1:14:.,-6.13233,.	0/1:7:.,-6.44833,.	1/1:12:.,.,.	1/1:10:.,.,.	1/1:15:.,.,.	.:0:.,.,.	0/1:9:.,-8.67756,.	1/1:15:.,.,.	0/0:10:.,.,.	0/0:15:.,.,.	0/0:12:.,.,.	0/1:15:.,-12.5793,.	0/1:18:.,-11.1446,.	0/0:13:.,.,.	0/0:13:.,.,.	0/1:15:.,-9.28713,.	0/0:14:.,.,.	0/1:13:.,-10.2875,.	0/1:11:.,-10.8951,.	0/1:11:.,-10.8951,.	.:9:.,.,.	0/1:11:.,-10.8951,.	0/1:13:.,-6.81536,.	.:5:.,.,.	0/1:11:.,-10.8951,.	1/1:7:.,.,.	1/1:15:.,.,.	1/1:6:.,.,.	0/1:10:.,-4.94602,.	1/1:13:.,.,.	1/1:5:.,.,.	0/1:8:.,-6.08633,.	0/1:12:.,-13.1833,.	0/0:7:.,.,.	1/1:19:.,.,.	1/1:5:.,.,.
supercont1.107	555546	3698	A	C	.	PASS	NS=57;AF=0.518:0.482;EFF=SYNONYMOUS_CODING(LOW||gaC|D406||AAEL004100|||AAEL004100-RA|5|1)	GT:DP:GL	0/1:19:.,-14.0492,.	0/1:9:.,-5.57228,.	1/1:19:.,.,.	1/1:10:.,.,.	.:0:.,.,.	0/0:11:.,.,.	1/1:6:.,.,.	1/1:9:.,.,.	.:7:.,.,.	0/1:11:.,-7.96026,.	0/0:12:.,.,.	0/1:7:.,-6.44833,.	1/1:9:.,.,.	0/1:13:.,-10.2875,.	0/1:10:.,-10.9861,.	0/1:10:.,-4.94602,.	0/1:9:.,-8.67756,.	0/1:12:.,-7.42971,.	0/0:11:.,.,.	0/0:8:.,.,.	0/1:9:.,-8.67756,.	1/1:15:.,.,.	0/1:7:.,-6.44833,.	1/1:11:.,.,.	0/0:10:.,.,.	0/1:14:.,-9.82719,.	0/1:14:.,-6.13233,.	0/1:7:.,-6.44833,.	0/0:12:.,.,.	0/0:10:.,.,.	0/0:15:.,.,.	.:0:.,.,.	0/1:9:.,-8.67756,.	0/0:15:.,.,.	1/1:10:.,.,.	1/1:15:.,.,.	1/1:12:.,.,.	0/1:15:.,-12.5793,.	0/1:18:.,-11.1446,.	1/1:13:.,.,.	1/1:13:.,.,.	0/1:15:.,-9.28713,.	1/1:14:.,.,.	0/1:13:.,-10.2875,.	0/1:11:.,-10.8951,.	0/1:11:.,-10.8951,.	.:9:.,.,.	0/1:11:.,-10.8951,.	0/1:13:.,-6.81536,.	.:5:.,.,.	0/1:11:.,-10.8951,.	0/0:7:.,.,.	0/0:15:.,.,.	0/0:6:.,.,.	0/1:10:.,-4.94602,.	0/0:13:.,.,.	0/0:5:.,.,.	0/1:8:.,-6.08633,.	0/1:12:.,-13.1833,.	1/1:7:.,.,.	0/0:19:.,.,.	0/0:5:.,.,.
supercont1.107	555549	3698	A	G	.	PASS	NS=58;AF=0.190:0.810;EFF=SYNONYMOUS_CODING(LOW||aaG|K407||AAEL004100|||AAEL004100-RA|5|1)	GT:DP:GL	0/1:19:.,-14.0492,.	0/1:9:.,-5.57228,.	0/0:19:.,.,.	0/0:10:.,.,.	.:0:.,.,.	1/1:11:.,.,.	0/0:6:.,.,.	0/0:9:.,.,.	.:7:.,.,.	0/1:11:.,-7.96026,.	1/1:12:.,.,.	0/1:7:.,-6.44833,.	0/0:9:.,.,.	0/1:13:.,-10.2875,.	1/1:10:.,.,.	0/1:10:.,-4.94602,.	0/1:9:.,-8.67756,.	1/1:12:.,.,.	1/1:11:.,.,.	1/1:8:.,.,.	1/1:9:.,.,.	1/1:15:.,.,.	1/1:7:.,.,.	1/1:11:.,.,.	1/1:10:.,.,.	1/1:14:.,.,.	1/1:14:.,.,.	1/1:7:.,.,.	1/1:12:.,.,.	1/1:10:.,.,.	1/1:15:.,.,.	.:0:.,.,.	0/1:9:.,-8.67756,.	1/1:15:.,.,.	1/1:10:.,.,.	0/1:15:.,-9.28713,.	1/1:12:.,.,.	1/1:15:.,.,.	1/1:18:.,.,.	1/1:13:.,.,.	1/1:13:.,.,.	1/1:15:.,.,.	1/1:14:.,.,.	1/1:13:.,.,.	1/1:11:.,.,.	1/1:11:.,.,.	1/1:9:.,.,.	0/1:11:.,-10.8951,.	1/1:13:.,.,.	.:5:.,.,.	1/1:11:.,.,.	1/1:7:.,.,.	1/1:15:.,.,.	1/1:6:.,.,.	1/1:10:.,.,.	1/1:13:.,.,.	1/1:5:.,.,.	1/1:8:.,.,.	1/1:12:.,.,.	0/0:7:.,.,.	1/1:19:.,.,.	1/1:5:.,.,.
[truncated: 16,728,971 more chars]
