# Supplementary material for: Genome-wide SNPs lead to strong signals of geographic structure and relatedness patterns in the major arbovirus vector, Aedes aegypti
Source: BMC Genomics. 2014 Apr 11;15:275. doi: 10.1186/1471-2164-15-275 (PMC4023594; doi:10.1186/1471-2164-15-275)
Supplement: Additional file 6 — Source SNP and genotyping data in VCF. Compressed Variant calling format (VCF) file for a set of 18,147 SNPs filtered from the Stacks catalogue. Information field contains predicted SNP effects. Imputed individual genotypes from this file were used for the population genetic analyses. Additional file 6b is a tab delimited file with SNP positions in the improved chromosome assembly by Juneja et al. [30], where the last field (ID) corresponds to the ID field in VCF. [file 1471-2164-15-275-S6.zip › Additional file 5 table .txt]

Additioanl Table 5b. SNP positions according to the improved genome assembly by Juneja et al (2014).
chr	old.scaffold.name	new.scaffold.name	start	end	length	cum.bp.chr	cum.bp.genome	POS	ID
chr1	supercont1.166	supercont1.166	0	2012222	2012222	2012222	2012222	1136847	24207
chr1	supercont1.166	supercont1.166	0	2012222	2012222	2012222	2012222	1136849	24207
chr1	supercont1.166	supercont1.166	0	2012222	2012222	2012222	2012222	1371193	24227
chr1	supercont1.166	supercont1.166	0	2012222	2012222	2012222	2012222	1475872	24241
chr1	supercont1.166	supercont1.166	0	2012222	2012222	2012222	2012222	1490034	24244
chr1	supercont1.166	supercont1.166	0	2012222	2012222	2012222	2012222	1490214	24245
chr1	supercont1.166	supercont1.166	0	2012222	2012222	2012222	2012222	1533994	24252
chr1	supercont1.166	supercont1.166	0	2012222	2012222	2012222	2012222	1582874	24256
chr1	supercont1.166	supercont1.166	0	2012222	2012222	2012222	2012222	1979284	24309
chr1	supercont1.267	supercont1.267	0	1546120	1546120	3880246	3880246	311117	47982
chr1	supercont1.267	supercont1.267	0	1546120	1546120	3880246	3880246	311132	47982
chr1	supercont1.272	supercont1.272	0	1480619	1480619	5360865	5360865	611117	49244
chr1	supercont1.272	supercont1.272	0	1480619	1480619	5360865	5360865	611138	49244
chr1	supercont1.272	supercont1.272	0	1480619	1480619	5360865	5360865	611146	49244
chr1	supercont1.272	supercont1.272	0	1480619	1480619	5360865	5360865	611170	49244
chr1	supercont1.272	supercont1.272	0	1480619	1480619	5360865	5360865	611280	49245
chr1	supercont1.272	supercont1.272	0	1480619	1480619	5360865	5360865	611337	49245
chr1	supercont1.272	supercont1.272	0	1480619	1480619	5360865	5360865	611351	49245
chr1	supercont1.272	supercont1.272	0	1480619	1480619	5360865	5360865	1103480	49141
chr1	supercont1.272	supercont1.272	0	1480619	1480619	5360865	5360865	1118682	49146
chr1	supercont1.272	supercont1.272	0	1480619	1480619	5360865	5360865	1118736	49146
chr1	supercont1.272	supercont1.272	0	1480619	1480619	5360865	5360865	1360960	49172
chr1	supercont1.272	supercont1.272	0	1480619	1480619	5360865	5360865	1360961	49172
chr1	supercont1.296	supercont1.296	0	1393133	1393133	6753998	6753998	744967	53392
chr1	supercont1.296	supercont1.296	0	1393133	1393133	6753998	6753998	1093002	53270
chr1	supercont1.327	supercont1.327	0	1288320	1288320	8042318	8042318	641892	59760
chr1	supercont1.327	supercont1.327	0	1288320	1288320	8042318	8042318	641893	59760
chr1	supercont1.327	supercont1.327	0	1288320	1288320	8042318	8042318	1242048	59702
chr1	supercont1.398	supercont1.398	0	1090722	1090722	9133040	9133040	380849	71539
chr1	supercont1.398	supercont1.398	0	1090722	1090722	9133040	9133040	380894	71539
chr1	supercont1.398	supercont1.398	0	1090722	1090722	9133040	9133040	380909	71539
chr1	supercont1.398	supercont1.398	0	1090722	1090722	9133040	9133040	380911	71539
chr1	supercont1.398	supercont1.398	0	1090722	1090722	9133040	9133040	760365	71595
chr1	supercont1.398	supercont1.398	0	1090722	1090722	9133040	9133040	760373	71595
chr1	supercont1.398	supercont1.398	0	1090722	1090722	9133040	9133040	880222	71617
chr1	supercont1.398	supercont1.398	0	1090722	1090722	9133040	9133040	880230	71617
chr1	supercont1.398	supercont1.398	0	1090722	1090722	9133040	9133040	880239	71617
chr1	supercont1.398	supercont1.398	0	1090722	1090722	9133040	9133040	880266	71617
chr1	supercont1.398	supercont1.398	0	1090722	1090722	9133040	9133040	953290	71633
chr1	supercont1.398	supercont1.398	0	1090722	1090722	9133040	9133040	953308	71633
chr1	supercont1.398	supercont1.398	0	1090722	1090722	9133040	9133040	967743	71638
chr1	supercont1.398	supercont1.398	0	1090722	1090722	9133040	9133040	967784	71638
chr1	supercont1.398	supercont1.398	0	1090722	1090722	9133040	9133040	1037902	71474
chr1	supercont1.398	supercont1.398	0	1090722	1090722	9133040	9133040	1037922	71474
chr1	supercont1.398	supercont1.398	0	1090722	1090722	9133040	9133040	1037943	71474
chr1	supercont1.398	supercont1.398	0	1090722	1090722	9133040	9133040	1037945	71474
chr1	supercont1.398	supercont1.398	0	1090722	1090722	9133040	9133040	1038119	71475
chr1	supercont1.398	supercont1.398	0	1090722	1090722	9133040	9133040	1041143	71476
chr1	supercont1.461	supercont1.461	0	978611	978611	10111651	10111651	876	143305
chr1	supercont1.461	supercont1.461	0	978611	978611	10111651	10111651	209526	80965
chr1	supercont1.461	supercont1.461	0	978611	978611	10111651	10111651	209565	80965
chr1	supercont1.461	supercont1.461	0	978611	978611	10111651	10111651	209570	80965
chr1	supercont1.461	supercont1.461	0	978611	978611	10111651	10111651	209734	80966
chr1	supercont1.461	supercont1.461	0	978611	978611	10111651	10111651	210085	80967
chr1	supercont1.461	supercont1.461	0	978611	978611	10111651	10111651	210102	80967
chr1	supercont1.461	supercont1.461	0	978611	978611	10111651	10111651	210122	80967
chr1	supercont1.461	supercont1.461	0	978611	978611	10111651	10111651	210331	80968
chr1	supercont1.461	supercont1.461	0	978611	978611	10111651	10111651	275304	80973
chr1	supercont1.461	supercont1.461	0	978611	978611	10111651	10111651	275345	80973
chr1	supercont1.461	supercont1.461	0	978611	978611	10111651	10111651	275356	80973
chr1	supercont1.461	supercont1.461	0	978611	978611	10111651	10111651	784926	80996
chr1	supercont1.461	supercont1.461	0	978611	978611	10111651	10111651	784944	80996
chr1	supercont1.461	supercont1.461	0	978611	978611	10111651	10111651	784948	80996
chr1	supercont1.461	supercont1.461	0	978611	978611	10111651	10111651	784982	80996
chr1	supercont1.487	supercont1.487	0	1027667	1027667	11263663	11263663	150491	84174
chr1	supercont1.487	supercont1.487	0	1027667	1027667	11263663	11263663	225061	84187
chr1	supercont1.487	supercont1.487	0	1027667	1027667	11263663	11263663	225191	84188
chr1	supercont1.487	supercont1.487	0	1027667	1027667	11263663	11263663	723467	84270
chr1	supercont1.487	supercont1.487	0	1027667	1027667	11263663	11263663	723469	84270
chr1	supercont1.487	supercont1.487	0	1027667	1027667	11263663	11263663	723485	84270
chr1	supercont1.487	supercont1.487	0	1027667	1027667	11263663	11263663	911435	84280
chr1	supercont1.487	supercont1.487	0	1027667	1027667	11263663	11263663	911498	84280
chr1	supercont1.487	supercont1.487	0	1027667	1027667	11263663	11263663	964079	84286
chr1	supercont1.487	supercont1.487	0	1027667	1027667	11263663	11263663	964096	84286
chr1	supercont1.487	supercont1.487	0	1027667	1027667	11263663	11263663	973055	84287
chr1	supercont1.487	supercont1.487	0	1027667	1027667	11263663	11263663	973230	84288
chr1	supercont1.487	supercont1.487	0	1027667	1027667	11263663	11263663	973243	84288
chr1	supercont1.48	supercont1.48b	1298832	1423177	124345	10235996	10235996	1315936	84522
chr1	supercont1.48	supercont1.48b	1298832	1423177	124345	10235996	10235996	1315943	84522
chr1	supercont1.512	supercont1.512	0	982904	982904	12246567	12246567	554655	87899
chr1	supercont1.512	supercont1.512	0	982904	982904	12246567	12246567	628882	87903
chr1	supercont1.512	supercont1.512	0	982904	982904	12246567	12246567	628931	87903
chr1	supercont1.512	supercont1.512	0	982904	982904	12246567	12246567	628932	87903
chr1	supercont1.512	supercont1.512	0	982904	982904	12246567	12246567	629143	87904
chr1	supercont1.512	supercont1.512	0	982904	982904	12246567	12246567	629149	87904
chr1	supercont1.512	supercont1.512	0	982904	982904	12246567	12246567	865825	87913
chr1	supercont1.512	supercont1.512	0	982904	982904	12246567	12246567	865889	87913
chr1	supercont1.696	supercont1.696	0	759005	759005	13005572	13005572	126812	106433
chr1	supercont1.696	supercont1.696	0	759005	759005	13005572	13005572	126997	106434
chr1	supercont1.696	supercont1.696	0	759005	759005	13005572	13005572	126998	106434
chr1	supercont1.696	supercont1.696	0	759005	759005	13005572	13005572	127062	106434
chr1	supercont1.696	supercont1.696	0	759005	759005	13005572	13005572	127063	106434
chr1	supercont1.696	supercont1.696	0	759005	759005	13005572	13005572	384085	106443
chr1	supercont1.696	supercont1.696	0	759005	759005	13005572	13005572	384126	106443
chr1	supercont1.97	supercont1.97b	1038837	2754592	1715755	14721327	14721327	1108788	128033
chr1	supercont1.97	supercont1.97b	1038837	2754592	1715755	14721327	14721327	1108925	128034
chr1	supercont1.97	supercont1.97b	1038837	2754592	1715755	14721327	14721327	1108936	128034
chr1	supercont1.97	supercont1.97b	1038837	2754592	1715755	14721327	14721327	1108963	128034
chr1	supercont1.97	supercont1.97b	1038837	2754592	1715755	14721327	14721327	2216852	128083
chr1	supercont1.1076	supercont1.1076	0	259488	259488	15585647	15585647	14370	3379
chr1	supercont1.1076	supercont1.1076	0	259488	259488	15585647	15585647	14378	3379
chr1	supercont1.1076	supercont1.1076	0	259488	259488	15585647	15585647	14390	3379
chr1	supercont1.1076	supercont1.1076	0	259488	259488	15585647	15585647	14443	3379
chr1	supercont1.122	supercont1.122a	0	184381	184381	15990198	15990198	110254	10441
chr1	supercont1.122	supercont1.122a	0	184381	184381	15990198	15990198	110433	10442
chr1	supercont1.122	supercont1.122a	0	184381	184381	15990198	15990198	110445	10442
chr1	supercont1.122	supercont1.122a	0	184381	184381	15990198	15990198	110448	10442
chr1	supercont1.122	supercont1.122a	0	184381	184381	15990198	15990198	110502	10442
chr1	supercont1.288	supercont1.288	0	1557290	1557290	17911623	17911623	36176	52096
chr1	supercont1.288	supercont1.288	0	1557290	1557290	17911623	17911623	36190	52096
chr1	supercont1.288	supercont1.288	0	1557290	1557290	17911623	17911623	36200	52096
chr1	supercont1.288	supercont1.288	0	1557290	1557290	17911623	17911623	36225	52096
chr1	supercont1.288	supercont1.288	0	1557290	1557290	17911623	17911623	725598	52110
chr1	supercont1.288	supercont1.288	0	1557290	1557290	17911623	17911623	725628	52110
chr1	supercont1.288	supercont1.288	0	1557290	1557290	17911623	17911623	774538	52117
chr1	supercont1.288	supercont1.288	0	1557290	1557290	17911623	17911623	849566	52129
chr1	supercont1.288	supercont1.288	0	1557290	1557290	17911623	17911623	866340	52137
chr1	supercont1.288	supercont1.288	0	1557290	1557290	17911623	17911623	866354	52137
chr1	supercont1.288	supercont1.288	0	1557290	1557290	17911623	17911623	867408	52139
chr1	supercont1.288	supercont1.288	0	1557290	1557290	17911623	17911623	877993	52141
chr1	supercont1.288	supercont1.288	0	1557290	1557290	17911623	17911623	878044	52141
chr1	supercont1.288	supercont1.288	0	1557290	1557290	17911623	17911623	883217	52142
chr1	supercont1.288	supercont1.288	0	1557290	1557290	17911623	17911623	1073391	52019
chr1	supercont1.288	supercont1.288	0	1557290	1557290	17911623	17911623	1073630	52020
chr1	supercont1.288	supercont1.288	0	1557290	1557290	17911623	17911623	1073645	52020
chr1	supercont1.288	supercont1.288	0	1557290	1557290	17911623	17911623	1073652	52020
chr1	supercont1.288	supercont1.288	0	1557290	1557290	17911623	17911623	1163664	52026
chr1	supercont1.288	supercont1.288	0	1557290	1557290	17911623	17911623	1163689	52026
chr1	supercont1.288	supercont1.288	0	1557290	1557290	17911623	17911623	1163880	52027
chr1	supercont1.288	supercont1.288	0	1557290	1557290	17911623	17911623	1163887	52027
chr1	supercont1.245	supercont1.245b	1404802	1696409	291607	16281805	16281805	1560793	43855
chr1	supercont1.245	supercont1.245b	1404802	1696409	291607	16281805	16281805	1560794	43855
chr1	supercont1.245	supercont1.245b	1404802	1696409	291607	16281805	16281805	1560796	43855
chr1	supercont1.245	supercont1.245b	1404802	1696409	291607	16281805	16281805	1560927	43856
chr1	supercont1.245	supercont1.245b	1404802	1696409	291607	16281805	16281805	1560958	43856
chr1	supercont1.288	supercont1.288	0	1557290	1557290	17911623	17911623	1370030	52043
chr1	supercont1.288	supercont1.288	0	1557290	1557290	17911623	17911623	1381351	52046
chr1	supercont1.288	supercont1.288	0	1557290	1557290	17911623	17911623	1381353	52046
chr1	supercont1.288	supercont1.288	0	1557290	1557290	17911623	17911623	1414711	52054
chr1	supercont1.288	supercont1.288	0	1557290	1557290	17911623	17911623	1414712	52054
chr1	supercont1.288	supercont1.288	0	1557290	1557290	17911623	17911623	1414732	52054
chr1	supercont1.288	supercont1.288	0	1557290	1557290	17911623	17911623	1414738	52054
chr1	supercont1.288	supercont1.288	0	1557290	1557290	17911623	17911623	1414757	52054
chr1	supercont1.331	supercont1.331	0	1329638	1329638	20708497	20708497	31797	60679
chr1	supercont1.331	supercont1.331	0	1329638	1329638	20708497	20708497	31823	60679
chr1	supercont1.331	supercont1.331	0	1329638	1329638	20708497	20708497	89454	60738
chr1	supercont1.331	supercont1.331	0	1329638	1329638	20708497	20708497	89496	60738
chr1	supercont1.331	supercont1.331	0	1329638	1329638	20708497	20708497	94570	60740
chr1	supercont1.331	supercont1.331	0	1329638	1329638	20708497	20708497	94615	60740
chr1	supercont1.331	supercont1.331	0	1329638	1329638	20708497	20708497	94766	60741
chr1	supercont1.331	supercont1.331	0	1329638	1329638	20708497	20708497	238462	60665
chr1	supercont1.331	supercont1.331	0	1329638	1329638	20708497	20708497	238494	60665
chr1	supercont1.331	supercont1.331	0	1329638	1329638	20708497	20708497	244001	60666
chr1	supercont1.331	supercont1.331	0	1329638	1329638	20708497	20708497	244060	60666
chr1	supercont1.331	supercont1.331	0	1329638	1329638	20708497	20708497	244073	60666
chr1	supercont1.331	supercont1.331	0	1329638	1329638	20708497	20708497	302408	60671
chr1	supercont1.331	supercont1.331	0	1329638	1329638	20708497	20708497	302428	60671
chr1	supercont1.331	supercont1.331	0	1329638	1329638	20708497	20708497	314592	60677
chr1	supercont1.331	supercont1.331	0	1329638	1329638	20708497	20708497	314607	60677
chr1	supercont1.331	supercont1.331	0	1329638	1329638	20708497	20708497	314764	60678
chr1	supercont1.331	supercont1.331	0	1329638	1329638	20708497	20708497	361031	60689
chr1	supercont1.331	supercont1.331	0	1329638	1329638	20708497	20708497	361035	60689
chr1	supercont1.331	supercont1.331	0	1329638	1329638	20708497	20708497	400332	60692
chr1	supercont1.331	supercont1.331	0	1329638	1329638	20708497	20708497	400346	60692
chr1	supercont1.331	supercont1.331	0	1329638	1329638	20708497	20708497	746464	60726
chr1	supercont1.331	supercont1.331	0	1329638	1329638	20708497	20708497	746512	60726
chr1	supercont1.331	supercont1.331	0	1329638	1329638	20708497	20708497	812958	60731
chr1	supercont1.331	supercont1.331	0	1329638	1329638	20708497	20708497	812986	60731
chr1	supercont1.331	supercont1.331	0	1329638	1329638	20708497	20708497	812992	60731
chr1	supercont1.331	supercont1.331	0	1329638	1329638	20708497	20708497	885526	60735
chr1	supercont1.331	supercont1.331	0	1329638	1329638	20708497	20708497	885548	60735
chr1	supercont1.331	supercont1.331	0	1329638	1329638	20708497	20708497	885573	60735
chr1	supercont1.331	supercont1.331	0	1329638	1329638	20708497	20708497	885574	60735
chr1	supercont1.331	supercont1.331	0	1329638	1329638	20708497	20708497	885589	60735
chr1	supercont1.415	supercont1.415	0	1112054	1112054	21820551	21820551	82932	74878
chr1	supercont1.415	supercont1.415	0	1112054	1112054	21820551	21820551	83130	74879
chr1	supercont1.415	supercont1.415	0	1112054	1112054	21820551	21820551	83136	74879
chr1	supercont1.415	supercont1.415	0	1112054	1112054	21820551	21820551	83159	74879
chr1	supercont1.415	supercont1.415	0	1112054	1112054	21820551	21820551	195770	74784
chr1	supercont1.415	supercont1.415	0	1112054	1112054	21820551	21820551	195790	74784
chr1	supercont1.415	supercont1.415	0	1112054	1112054	21820551	21820551	195794	74784
chr1	supercont1.415	supercont1.415	0	1112054	1112054	21820551	21820551	195806	74784
chr1	supercont1.45	supercont1.45a	0	128088	128088	21948639	21948639	86464	80868
chr1	supercont1.428	supercont1.428	0	1034842	1034842	23390376	23390376	400969	76512
chr1	supercont1.428	supercont1.428	0	1034842	1034842	23390376	23390376	733588	142566
chr1	supercont1.428	supercont1.428	0	1034842	1034842	23390376	23390376	733609	142566
chr1	supercont1.428	supercont1.428	0	1034842	1034842	23390376	23390376	733633	142566
chr1	supercont1.428	supercont1.428	0	1034842	1034842	23390376	23390376	733640	142566
chr1	supercont1.428	supercont1.428	0	1034842	1034842	23390376	23390376	1003401	76494
chr1	supercont1.428	supercont1.428	0	1034842	1034842	23390376	23390376	1003403	76494
chr1	supercont1.428	supercont1.428	0	1034842	1034842	23390376	23390376	1003417	76494
chr1	supercont1.428	supercont1.428	0	1034842	1034842	23390376	23390376	1003427	76494
chr1	supercont1.156	supercont1.156	0	2106494	2106494	25496870	25496870	49281	21341
chr1	supercont1.156	supercont1.156	0	2106494	2106494	25496870	25496870	49314	21341
chr1	supercont1.156	supercont1.156	0	2106494	2106494	25496870	25496870	49477	21342
chr1	supercont1.156	supercont1.156	0	2106494	2106494	25496870	25496870	104379	21184
chr1	supercont1.156	supercont1.156	0	2106494	2106494	25496870	25496870	104388	21184
chr1	supercont1.156	supercont1.156	0	2106494	2106494	25496870	25496870	219098	21296
chr1	supercont1.156	supercont1.156	0	2106494	2106494	25496870	25496870	219271	21297
chr1	supercont1.156	supercont1.156	0	2106494	2106494	25496870	25496870	342741	21316
chr1	supercont1.156	supercont1.156	0	2106494	2106494	25496870	25496870	342922	21317
chr1	supercont1.156	supercont1.156	0	2106494	2106494	25496870	25496870	342933	21317
chr1	supercont1.156	supercont1.156	0	2106494	2106494	25496870	25496870	342940	21317
chr1	supercont1.156	supercont1.156	0	2106494	2106494	25496870	25496870	342945	21317
chr1	supercont1.156	supercont1.156	0	2106494	2106494	25496870	25496870	974045	21418
chr1	supercont1.156	supercont1.156	0	2106494	2106494	25496870	25496870	974094	21418
chr1	supercont1.156	supercont1.156	0	2106494	2106494	25496870	25496870	974116	21418
chr1	supercont1.156	supercont1.156	0	2106494	2106494	25496870	25496870	1098105	21199
chr1	supercont1.156	supercont1.156	0	2106494	2106494	25496870	25496870	1098114	21199
chr1	supercont1.156	supercont1.156	0	2106494	2106494	25496870	25496870	1340313	21234
chr1	supercont1.156	supercont1.156	0	2106494	2106494	25496870	25496870	1340322	21234
chr1	supercont1.156	supercont1.156	0	2106494	2106494	25496870	25496870	1466613	21243
chr1	supercont1.156	supercont1.156	0	2106494	2106494	25496870	25496870	1560569	21253
chr1	supercont1.156	supercont1.156	0	2106494	2106494	25496870	25496870	1560628	21253
chr1	supercont1.156	supercont1.156	0	2106494	2106494	25496870	25496870	1560755	133567
chr1	supercont1.156	supercont1.156	0	2106494	2106494	25496870	25496870	1560766	133567
chr1	supercont1.156	supercont1.156	0	2106494	2106494	25496870	25496870	1774312	21275
chr1	supercont1.156	supercont1.156	0	2106494	2106494	25496870	25496870	1800765	21280
chr1	supercont1.156	supercont1.156	0	2106494	2106494	25496870	25496870	1800800	21280
chr1	supercont1.156	supercont1.156	0	2106494	2106494	25496870	25496870	1800816	21280
chr1	supercont1.156	supercont1.156	0	2106494	2106494	25496870	25496870	1800934	21281
chr1	supercont1.156	supercont1.156	0	2106494	2106494	25496870	25496870	1800938	21281
chr1	supercont1.156	supercont1.156	0	2106494	2106494	25496870	25496870	1800958	21281
chr1	supercont1.156	supercont1.156	0	2106494	2106494	25496870	25496870	1801006	21281
chr1	supercont1.156	supercont1.156	0	2106494	2106494	25496870	25496870	1830776	21287
chr1	supercont1.295	supercont1.295	0	1404970	1404970	27609837	27609837	159775	53183
chr1	supercont1.295	supercont1.295	0	1404970	1404970	27609837	27609837	159804	53183
chr1	supercont1.222	supercont1.222b	1087537	1795534	707997	26204867	26204867	1274891	39154
chr1	supercont1.222	supercont1.222b	1087537	1795534	707997	26204867	26204867	1274909	39154
chr1	supercont1.222	supercont1.222b	1087537	1795534	707997	26204867	26204867	1274929	39154
chr1	supercont1.222	supercont1.222b	1087537	1795534	707997	26204867	26204867	1274938	39154
chr1	supercont1.222	supercont1.222b	1087537	1795534	707997	26204867	26204867	1277949	39156
chr1	supercont1.222	supercont1.222b	1087537	1795534	707997	26204867	26204867	1278131	39157
chr1	supercont1.295	supercont1.295	0	1404970	1404970	27609837	27609837	570170	53214
chr1	supercont1.295	supercont1.295	0	1404970	1404970	27609837	27609837	570173	53214
chr1	supercont1.318	supercont1.318	0	1339553	1339553	28949390	28949390	226464	57708
chr1	supercont1.318	supercont1.318	0	1339553	1339553	28949390	28949390	226500	57708
chr1	supercont1.318	supercont1.318	0	1339553	1339553	28949390	28949390	226504	57708
chr1	supercont1.318	supercont1.318	0	1339553	1339553	28949390	28949390	1089403	57674
chr1	supercont1.318	supercont1.318	0	1339553	1339553	28949390	28949390	1089404	57674
chr1	supercont1.318	supercont1.318	0	1339553	1339553	28949390	28949390	1102934	57680
chr1	supercont1.318	supercont1.318	0	1339553	1339553	28949390	28949390	1170019	57692
chr1	supercont1.318	supercont1.318	0	1339553	1339553	28949390	28949390	1170024	57692
chr1	supercont1.318	supercont1.318	0	1339553	1339553	28949390	28949390	1170025	57692
chr1	supercont1.318	supercont1.318	0	1339553	1339553	28949390	28949390	1170045	57692
chr1	supercont1.576	supercont1.576	0	733731	733731	29698596	29698596	286380	95125
chr1	supercont1.576	supercont1.576	0	733731	733731	29698596	29698596	286390	95125
chr1	supercont1.576	supercont1.576	0	733731	733731	29698596	29698596	286564	95126
chr1	supercont1.576	supercont1.576	0	733731	733731	29698596	29698596	286568	95126
chr1	supercont1.576	supercont1.576	0	733731	733731	29698596	29698596	286597	95126
chr1	supercont1.576	supercont1.576	0	733731	733731	29698596	29698596	618571	95162
chr1	supercont1.576	supercont1.576	0	733731	733731	29698596	29698596	618631	95162
chr1	supercont1.672	supercont1.672	0	601292	601292	30299888	30299888	180914	104594
chr1	supercont1.672	supercont1.672	0	601292	601292	30299888	30299888	180984	104594
chr1	supercont1.700	supercont1.700	0	581074	581074	30880962	30880962	73893	107515
chr1	supercont1.700	supercont1.700	0	581074	581074	30880962	30880962	73934	107515
chr1	supercont1.700	supercont1.700	0	581074	581074	30880962	30880962	73935	107515
chr1	supercont1.176	supercont1.176	0	2016409	2016409	32897371	32897371	199397	27033
chr1	supercont1.176	supercont1.176	0	2016409	2016409	32897371	32897371	833918	27115
chr1	supercont1.176	supercont1.176	0	2016409	2016409	32897371	32897371	833963	27115
chr1	supercont1.176	supercont1.176	0	2016409	2016409	32897371	32897371	834162	27116
chr1	supercont1.176	supercont1.176	0	2016409	2016409	32897371	32897371	1311736	26943
chr1	supercont1.176	supercont1.176	0	2016409	2016409	32897371	32897371	1311959	26944
chr1	supercont1.176	supercont1.176	0	2016409	2016409	32897371	32897371	1400346	26959
chr1	supercont1.176	supercont1.176	0	2016409	2016409	32897371	32897371	1400486	26960
chr1	supercont1.176	supercont1.176	0	2016409	2016409	32897371	32897371	1400530	26960
chr1	supercont1.176	supercont1.176	0	2016409	2016409	32897371	32897371	1747596	27009
chr1	supercont1.26	supercont1.26a	0	1301894	1301894	34199265	34199265	130928	48370
chr1	supercont1.26	supercont1.26a	0	1301894	1301894	34199265	34199265	130960	48370
chr1	supercont1.26	supercont1.26a	0	1301894	1301894	34199265	34199265	835183	48780
chr1	supercont1.26	supercont1.26a	0	1301894	1301894	34199265	34199265	838144	168753
chr1	supercont1.26	supercont1.26a	0	1301894	1301894	34199265	34199265	838159	168753
chr1	supercont1.26	supercont1.26a	0	1301894	1301894	34199265	34199265	838172	168753
chr1	supercont1.26	supercont1.26a	0	1301894	1301894	34199265	34199265	1285675	48362
chr1	supercont1.26	supercont1.26a	0	1301894	1301894	34199265	34199265	1285734	48362
chr1	supercont1.33	supercont1.33	0	3689457	3689457	37888722	37888722	57362	62408
chr1	supercont1.33	supercont1.33	0	3689457	3689457	37888722	37888722	57401	62408
chr1	supercont1.33	supercont1.33	0	3689457	3689457	37888722	37888722	222285	62083
chr1	supercont1.33	supercont1.33	0	3689457	3689457	37888722	37888722	257565	62136
chr1	supercont1.33	supercont1.33	0	3689457	3689457	37888722	37888722	261224	62139
chr1	supercont1.33	supercont1.33	0	3689457	3689457	37888722	37888722	261269	62139
chr1	supercont1.33	supercont1.33	0	3689457	3689457	37888722	37888722	261278	62139
chr1	supercont1.33	supercont1.33	0	3689457	3689457	37888722	37888722	407619	173474
chr1	supercont1.33	supercont1.33	0	3689457	3689457	37888722	37888722	446835	62389
chr1	supercont1.33	supercont1.33	0	3689457	3689457	37888722	37888722	446880	62389
chr1	supercont1.33	supercont1.33	0	3689457	3689457	37888722	37888722	446881	62389
chr1	supercont1.33	supercont1.33	0	3689457	3689457	37888722	37888722	479420	62396
chr1	supercont1.33	supercont1.33	0	3689457	3689457	37888722	37888722	479452	62396
chr1	supercont1.33	supercont1.33	0	3689457	3689457	37888722	37888722	822187	62465
chr1	supercont1.33	supercont1.33	0	3689457	3689457	37888722	37888722	822203	62465
chr1	supercont1.33	supercont1.33	0	3689457	3689457	37888722	37888722	825078	62469
chr1	supercont1.33	supercont1.33	0	3689457	3689457	37888722	37888722	1151116	140258
chr1	supercont1.33	supercont1.33	0	3689457	3689457	37888722	37888722	1151128	140258
chr1	supercont1.33	supercont1.33	0	3689457	3689457	37888722	37888722	1809184	62028
chr1	supercont1.33	supercont1.33	0	3689457	3689457	37888722	37888722	1809199	62028
chr1	supercont1.33	supercont1.33	0	3689457	3689457	37888722	37888722	1809325	62029
chr1	supercont1.33	supercont1.33	0	3689457	3689457	37888722	37888722	1809389	62029
chr1	supercont1.33	supercont1.33	0	3689457	3689457	37888722	37888722	2040554	62064
chr1	supercont1.33	supercont1.33	0	3689457	3689457	37888722	37888722	2040555	62064
chr1	supercont1.33	supercont1.33	0	3689457	3689457	37888722	37888722	2110493	62069
chr1	supercont1.33	supercont1.33	0	3689457	3689457	37888722	37888722	2112875	62074
chr1	supercont1.33	supercont1.33	0	3689457	3689457	37888722	37888722	2112885	62074
chr1	supercont1.33	supercont1.33	0	3689457	3689457	37888722	37888722	2112911	62074
chr1	supercont1.33	supercont1.33	0	3689457	3689457	37888722	37888722	2674732	62150
chr1	supercont1.33	supercont1.33	0	3689457	3689457	37888722	37888722	2687932	140284
chr1	supercont1.33	supercont1.33	0	3689457	3689457	37888722	37888722	2687976	140284
chr1	supercont1.33	supercont1.33	0	3689457	3689457	37888722	37888722	2736507	62162
chr1	supercont1.33	supercont1.33	0	3689457	3689457	37888722	37888722	2776886	62173
chr1	supercont1.33	supercont1.33	0	3689457	3689457	37888722	37888722	2776890	62173
chr1	supercont1.33	supercont1.33	0	3689457	3689457	37888722	37888722	2810268	62193
chr1	supercont1.33	supercont1.33	0	3689457	3689457	37888722	37888722	2810273	62193
chr1	supercont1.33	supercont1.33	0	3689457	3689457	37888722	37888722	2810290	62193
chr1	supercont1.33	supercont1.33	0	3689457	3689457	37888722	37888722	2810294	62193
chr1	supercont1.33	supercont1.33	0	3689457	3689457	37888722	37888722	2810396	62194
chr1	supercont1.33	supercont1.33	0	3689457	3689457	37888722	37888722	2810405	62194
chr1	supercont1.33	supercont1.33	0	3689457	3689457	37888722	37888722	2978138	62218
chr1	supercont1.33	supercont1.33	0	3689457	3689457	37888722	37888722	2979046	62219
chr1	supercont1.33	supercont1.33	0	3689457	3689457	37888722	37888722	2979084	62219
chr1	supercont1.33	supercont1.33	0	3689457	3689457	37888722	37888722	2979090	62219
chr1	supercont1.33	supercont1.33	0	3689457	3689457	37888722	37888722	2979257	62220
chr1	supercont1.33	supercont1.33	0	3689457	3689457	37888722	37888722	3097453	62246
chr1	supercont1.33	supercont1.33	0	3689457	3689457	37888722	37888722	3097633	62247
chr1	supercont1.33	supercont1.33	0	3689457	3689457	37888722	37888722	3112919	62255
chr1	supercont1.33	supercont1.33	0	3689457	3689457	37888722	37888722	3177434	62270
chr1	supercont1.33	supercont1.33	0	3689457	3689457	37888722	37888722	3196487	62275
chr1	supercont1.33	supercont1.33	0	3689457	3689457	37888722	37888722	3196490	62275
chr1	supercont1.33	supercont1.33	0	3689457	3689457	37888722	37888722	3196538	62275
chr1	supercont1.33	supercont1.33	0	3689457	3689457	37888722	37888722	3203632	62277
chr1	supercont1.33	supercont1.33	0	3689457	3689457	37888722	37888722	3203694	62277
chr1	supercont1.33	supercont1.33	0	3689457	3689457	37888722	37888722	3220557	62278
chr1	supercont1.33	supercont1.33	0	3689457	3689457	37888722	37888722	3220617	62278
chr1	supercont1.33	supercont1.33	0	3689457	3689457	37888722	37888722	3292579	62288
chr1	supercont1.33	supercont1.33	0	3689457	3689457	37888722	37888722	3292584	62288
chr1	supercont1.33	supercont1.33	0	3689457	3689457	37888722	37888722	3292587	62288
chr1	supercont1.33	supercont1.33	0	3689457	3689457	37888722	37888722	3357175	62307
chr1	supercont1.33	supercont1.33	0	3689457	3689457	37888722	37888722	3357381	62308
chr1	supercont1.33	supercont1.33	0	3689457	3689457	37888722	37888722	3442702	62316
chr1	supercont1.33	supercont1.33	0	3689457	3689457	37888722	37888722	3501797	62332
chr1	supercont1.33	supercont1.33	0	3689457	3689457	37888722	37888722	3501809	62332
chr1	supercont1.33	supercont1.33	0	3689457	3689457	37888722	37888722	3502034	62333
chr1	supercont1.33	supercont1.33	0	3689457	3689457	37888722	37888722	3530474	62337
chr1	supercont1.33	supercont1.33	0	3689457	3689457	37888722	37888722	3530498	62337
chr1	supercont1.33	supercont1.33	0	3689457	3689457	37888722	37888722	3530715	62338
chr1	supercont1.33	supercont1.33	0	3689457	3689457	37888722	37888722	3530719	62338
chr1	supercont1.33	supercont1.33	0	3689457	3689457	37888722	37888722	3604565	62350
chr1	supercont1.33	supercont1.33	0	3689457	3689457	37888722	37888722	3628344	62357
chr1	supercont1.33	supercont1.33	0	3689457	3689457	37888722	37888722	3670718	62367
chr1	supercont1.373	supercont1.373	0	1210988	1210988	39099710	39099710	144071	67873
chr1	supercont1.373	supercont1.373	0	1210988	1210988	39099710	39099710	144132	67873
chr1	supercont1.373	supercont1.373	0	1210988	1210988	39099710	39099710	144142	67873
chr1	supercont1.373	supercont1.373	0	1210988	1210988	39099710	39099710	186296	67876
chr1	supercont1.373	supercont1.373	0	1210988	1210988	39099710	39099710	186322	67876
chr1	supercont1.373	supercont1.373	0	1210988	1210988	39099710	39099710	186504	67877
chr1	supercont1.373	supercont1.373	0	1210988	1210988	39099710	39099710	300404	67896
chr1	supercont1.373	supercont1.373	0	1210988	1210988	39099710	39099710	300407	67896
chr1	supercont1.373	supercont1.373	0	1210988	1210988	39099710	39099710	300426	67896
chr1	supercont1.373	supercont1.373	0	1210988	1210988	39099710	39099710	300431	67896
chr1	supercont1.373	supercont1.373	0	1210988	1210988	39099710	39099710	300445	67896
chr1	supercont1.373	supercont1.373	0	1210988	1210988	39099710	39099710	300615	67897
chr1	supercont1.373	supercont1.373	0	1210988	1210988	39099710	39099710	331916	67903
chr1	supercont1.373	supercont1.373	0	1210988	1210988	39099710	39099710	595433	67927
chr1	supercont1.373	supercont1.373	0	1210988	1210988	39099710	39099710	595464	67927
chr1	supercont1.373	supercont1.373	0	1210988	1210988	39099710	39099710	597602	67929
chr1	supercont1.373	supercont1.373	0	1210988	1210988	39099710	39099710	597614	67929
chr1	supercont1.373	supercont1.373	0	1210988	1210988	39099710	39099710	641536	67938
chr1	supercont1.373	supercont1.373	0	1210988	1210988	39099710	39099710	641543	67938
chr1	supercont1.373	supercont1.373	0	1210988	1210988	39099710	39099710	641576	67938
chr1	supercont1.373	supercont1.373	0	1210988	1210988	39099710	39099710	720804	67951
chr1	supercont1.373	supercont1.373	0	1210988	1210988	39099710	39099710	722994	67954
chr1	supercont1.373	supercont1.373	0	1210988	1210988	39099710	39099710	934574	67988
chr1	supercont1.373	supercont1.373	0	1210988	1210988	39099710	39099710	934586	67988
chr1	supercont1.373	supercont1.373	0	1210988	1210988	39099710	39099710	934595	67988
chr1	supercont1.373	supercont1.373	0	1210988	1210988	39099710	39099710	934600	67988
chr1	supercont1.373	supercont1.373	0	1210988	1210988	39099710	39099710	934615	67988
chr1	supercont1.373	supercont1.373	0	1210988	1210988	39099710	39099710	1019566	67833
chr1	supercont1.373	supercont1.373	0	1210988	1210988	39099710	39099710	1019598	67833
chr1	supercont1.127	supercont1.127	0	2370492	2370492	41470202	41470202	284212	12234
chr1	supercont1.127	supercont1.127	0	2370492	2370492	41470202	41470202	284247	12234
chr1	supercont1.127	supercont1.127	0	2370492	2370492	41470202	41470202	299442	12236
chr1	supercont1.127	supercont1.127	0	2370492	2370492	41470202	41470202	299461	12236
chr1	supercont1.127	supercont1.127	0	2370492	2370492	41470202	41470202	461906	12248
chr1	supercont1.127	supercont1.127	0	2370492	2370492	41470202	41470202	462074	12249
chr1	supercont1.127	supercont1.127	0	2370492	2370492	41470202	41470202	481950	12258
chr1	supercont1.127	supercont1.127	0	2370492	2370492	41470202	41470202	481992	12258
chr1	supercont1.127	supercont1.127	0	2370492	2370492	41470202	41470202	492170	12261
chr1	supercont1.127	supercont1.127	0	2370492	2370492	41470202	41470202	492191	12261
chr1	supercont1.127	supercont1.127	0	2370492	2370492	41470202	41470202	492333	12262
chr1	supercont1.127	supercont1.127	0	2370492	2370492	41470202	41470202	670603	12290
chr1	supercont1.127	supercont1.127	0	2370492	2370492	41470202	41470202	671750	12293
chr1	supercont1.127	supercont1.127	0	2370492	2370492	41470202	41470202	701640	12298
chr1	supercont1.127	supercont1.127	0	2370492	2370492	41470202	41470202	1392257	12094
chr1	supercont1.127	supercont1.127	0	2370492	2370492	41470202	41470202	1392281	12094
chr1	supercont1.127	supercont1.127	0	2370492	2370492	41470202	41470202	1392286	12094
chr1	supercont1.127	supercont1.127	0	2370492	2370492	41470202	41470202	1449053	12104
chr1	supercont1.127	supercont1.127	0	2370492	2370492	41470202	41470202	1449080	12104
chr1	supercont1.127	supercont1.127	0	2370492	2370492	41470202	41470202	1449088	12104
chr1	supercont1.127	supercont1.127	0	2370492	2370492	41470202	41470202	1449108	12104
chr1	supercont1.127	supercont1.127	0	2370492	2370492	41470202	41470202	1449253	12105
chr1	supercont1.127	supercont1.127	0	2370492	2370492	41470202	41470202	1449267	12105
chr1	supercont1.127	supercont1.127	0	2370492	2370492	41470202	41470202	1657927	12120
chr1	supercont1.127	supercont1.127	0	2370492	2370492	41470202	41470202	1657951	12120
chr1	supercont1.127	supercont1.127	0	2370492	2370492	41470202	41470202	1665295	12123
chr1	supercont1.127	supercont1.127	0	2370492	2370492	41470202	41470202	1665351	12123
chr1	supercont1.127	supercont1.127	0	2370492	2370492	41470202	41470202	1767218	12140
chr1	supercont1.127	supercont1.127	0	2370492	2370492	41470202	41470202	1769802	12141
chr1	supercont1.127	supercont1.127	0	2370492	2370492	41470202	41470202	1769916	12142
chr1	supercont1.127	supercont1.127	0	2370492	2370492	41470202	41470202	2068450	12172
chr1	supercont1.127	supercont1.127	0	2370492	2370492	41470202	41470202	2068481	12172
chr1	supercont1.127	supercont1.127	0	2370492	2370492	41470202	41470202	2068517	12172
chr1	supercont1.127	supercont1.127	0	2370492	2370492	41470202	41470202	2108484	12183
chr1	supercont1.127	supercont1.127	0	2370492	2370492	41470202	41470202	2108525	12183
chr1	supercont1.127	supercont1.127	0	2370492	2370492	41470202	41470202	2170754	12193
chr1	supercont1.127	supercont1.127	0	2370492	2370492	41470202	41470202	2181452	12199
chr1	supercont1.106	supercont1.106a	0	2447182	2447182	43917384	43917384	272794	3157
chr1	supercont1.106	supercont1.106a	0	2447182	2447182	43917384	43917384	272805	3157
chr1	supercont1.106	supercont1.106a	0	2447182	2447182	43917384	43917384	376301	3174
chr1	supercont1.106	supercont1.106a	0	2447182	2447182	43917384	43917384	376449	3175
chr1	supercont1.106	supercont1.106a	0	2447182	2447182	43917384	43917384	379974	3179
chr1	supercont1.106	supercont1.106a	0	2447182	2447182	43917384	43917384	395232	3186
chr1	supercont1.106	supercont1.106a	0	2447182	2447182	43917384	43917384	395278	3186
chr1	supercont1.106	supercont1.106a	0	2447182	2447182	43917384	43917384	430555	3191
chr1	supercont1.106	supercont1.106a	0	2447182	2447182	43917384	43917384	433373	3193
chr1	supercont1.106	supercont1.106a	0	2447182	2447182	43917384	43917384	434002	3195
chr1	supercont1.106	supercont1.106a	0	2447182	2447182	43917384	43917384	565106	3211
chr1	supercont1.106	supercont1.106a	0	2447182	2447182	43917384	43917384	565130	3211
chr1	supercont1.106	supercont1.106a	0	2447182	2447182	43917384	43917384	565228	3212
chr1	supercont1.106	supercont1.106a	0	2447182	2447182	43917384	43917384	565461	3213
chr1	supercont1.106	supercont1.106a	0	2447182	2447182	43917384	43917384	699084	3235
chr1	supercont1.106	supercont1.106a	0	2447182	2447182	43917384	43917384	923089	3280
chr1	supercont1.106	supercont1.106a	0	2447182	2447182	43917384	43917384	923091	3280
chr1	supercont1.106	supercont1.106a	0	2447182	2447182	43917384	43917384	923115	3280
chr1	supercont1.106	supercont1.106a	0	2447182	2447182	43917384	43917384	923136	3280
chr1	supercont1.106	supercont1.106a	0	2447182	2447182	43917384	43917384	1001942	2996
chr1	supercont1.106	supercont1.106a	0	2447182	2447182	43917384	43917384	1001951	2996
chr1	supercont1.106	supercont1.106a	0	2447182	2447182	43917384	43917384	1215892	3026
chr1	supercont1.106	supercont1.106a	0	2447182	2447182	43917384	43917384	1216076	3027
chr1	supercont1.106	supercont1.106a	0	2447182	2447182	43917384	43917384	1404721	3058
chr1	supercont1.106	supercont1.106a	0	2447182	2447182	43917384	43917384	2092162	3112
chr1	supercont1.106	supercont1.106a	0	2447182	2447182	43917384	43917384	2253040	130559
chr1	supercont1.106	supercont1.106a	0	2447182	2447182	43917384	43917384	2377540	3134
chr1	supercont1.106	supercont1.106a	0	2447182	2447182	43917384	43917384	2377680	3135
chr1	supercont1.123	supercont1.123	0	2410060	2410060	46648082	46648082	663868	10978
chr1	supercont1.123	supercont1.123	0	2410060	2410060	46648082	46648082	861380	11007
chr1	supercont1.123	supercont1.123	0	2410060	2410060	46648082	46648082	888598	11010
chr1	supercont1.123	supercont1.123	0	2410060	2410060	46648082	46648082	888812	11011
chr1	supercont1.123	supercont1.123	0	2410060	2410060	46648082	46648082	1262736	10776
chr1	supercont1.123	supercont1.123	0	2410060	2410060	46648082	46648082	1262948	10777
chr1	supercont1.123	supercont1.123	0	2410060	2410060	46648082	46648082	1263003	10777
chr1	supercont1.123	supercont1.123	0	2410060	2410060	46648082	46648082	1396101	10796
chr1	supercont1.123	supercont1.123	0	2410060	2410060	46648082	46648082	1396240	10797
chr1	supercont1.123	supercont1.123	0	2410060	2410060	46648082	46648082	1480788	10810
chr1	supercont1.123	supercont1.123	0	2410060	2410060	46648082	46648082	1481002	10811
chr1	supercont1.123	supercont1.123	0	2410060	2410060	46648082	46648082	1481025	10811
chr1	supercont1.123	supercont1.123	0	2410060	2410060	46648082	46648082	1501693	10814
chr1	supercont1.123	supercont1.123	0	2410060	2410060	46648082	46648082	1501703	10814
chr1	supercont1.123	supercont1.123	0	2410060	2410060	46648082	46648082	1501708	10814
chr1	supercont1.123	supercont1.123	0	2410060	2410060	46648082	46648082	1596761	10820
chr1	supercont1.123	supercont1.123	0	2410060	2410060	46648082	46648082	1596988	10821
chr1	supercont1.123	supercont1.123	0	2410060	2410060	46648082	46648082	1599554	10822
chr1	supercont1.123	supercont1.123	0	2410060	2410060	46648082	46648082	1810861	10842
chr1	supercont1.123	supercont1.123	0	2410060	2410060	46648082	46648082	1810899	10842
chr1	supercont1.123	supercont1.123	0	2410060	2410060	46648082	46648082	2010265	10883
chr1	supercont1.123	supercont1.123	0	2410060	2410060	46648082	46648082	2010329	10883
chr1	supercont1.123	supercont1.123	0	2410060	2410060	46648082	46648082	2042503	10892
chr1	supercont1.123	supercont1.123	0	2410060	2410060	46648082	46648082	2042555	10892
chr1	supercont1.123	supercont1.123	0	2410060	2410060	46648082	46648082	2042672	10893
chr1	supercont1.123	supercont1.123	0	2410060	2410060	46648082	46648082	2056072	10898
chr1	supercont1.123	supercont1.123	0	2410060	2410060	46648082	46648082	2056078	10898
chr1	supercont1.123	supercont1.123	0	2410060	2410060	46648082	46648082	2105801	10904
chr1	supercont1.123	supercont1.123	0	2410060	2410060	46648082	46648082	2105804	10904
chr1	supercont1.123	supercont1.123	0	2410060	2410060	46648082	46648082	2105967	10905
chr1	supercont1.123	supercont1.123	0	2410060	2410060	46648082	46648082	2105989	10905
chr1	supercont1.123	supercont1.123	0	2410060	2410060	46648082	46648082	2291010	10929
chr1	supercont1.123	supercont1.123	0	2410060	2410060	46648082	46648082	2291025	10929
chr1	supercont1.123	supercont1.123	0	2410060	2410060	46648082	46648082	2311258	10930
chr1	supercont1.123	supercont1.123	0	2410060	2410060	46648082	46648082	2377784	10935
chr1	supercont1.1438	supercont1.1438	0	82188	82188	48408246	48408246	26106	17697
chr1	supercont1.147	supercont1.147	0	2138830	2138830	50547076	50547076	106633	18721
chr1	supercont1.147	supercont1.147	0	2138830	2138830	50547076	50547076	106785	18722
chr1	supercont1.130	supercont1.130b	1521951	2489063	967112	48326058	48326058	1584790	13642
chr1	supercont1.130	supercont1.130b	1521951	2489063	967112	48326058	48326058	1584825	13642
chr1	supercont1.130	supercont1.130b	1521951	2489063	967112	48326058	48326058	1670821	13651
chr1	supercont1.147	supercont1.147	0	2138830	2138830	50547076	50547076	637324	18897
chr1	supercont1.147	supercont1.147	0	2138830	2138830	50547076	50547076	871239	18939
chr1	supercont1.147	supercont1.147	0	2138830	2138830	50547076	50547076	871414	18940
chr1	supercont1.147	supercont1.147	0	2138830	2138830	50547076	50547076	871422	18940
chr1	supercont1.147	supercont1.147	0	2138830	2138830	50547076	50547076	871464	18940
chr1	supercont1.147	supercont1.147	0	2138830	2138830	50547076	50547076	871474	18940
chr1	supercont1.147	supercont1.147	0	2138830	2138830	50547076	50547076	871654	18941
chr1	supercont1.147	supercont1.147	0	2138830	2138830	50547076	50547076	871674	18941
chr1	supercont1.130	supercont1.130b	1521951	2489063	967112	48326058	48326058	1927269	13675
chr1	supercont1.130	supercont1.130b	1521951	2489063	967112	48326058	48326058	1927471	13676
chr1	supercont1.130	supercont1.130b	1521951	2489063	967112	48326058	48326058	1927472	13676
chr1	supercont1.147	supercont1.147	0	2138830	2138830	50547076	50547076	894415	18948
chr1	supercont1.147	supercont1.147	0	2138830	2138830	50547076	50547076	894420	18948
chr1	supercont1.147	supercont1.147	0	2138830	2138830	50547076	50547076	943538	18954
chr1	supercont1.147	supercont1.147	0	2138830	2138830	50547076	50547076	943696	18955
chr1	supercont1.147	supercont1.147	0	2138830	2138830	50547076	50547076	943738	18955
chr1	supercont1.147	supercont1.147	0	2138830	2138830	50547076	50547076	968416	18956
chr1	supercont1.147	supercont1.147	0	2138830	2138830	50547076	50547076	968425	18956
chr1	supercont1.147	supercont1.147	0	2138830	2138830	50547076	50547076	1012633	18710
chr1	supercont1.147	supercont1.147	0	2138830	2138830	50547076	50547076	1062107	18719
chr1	supercont1.147	supercont1.147	0	2138830	2138830	50547076	50547076	1062270	18720
chr1	supercont1.147	supercont1.147	0	2138830	2138830	50547076	50547076	1062286	18720
chr1	supercont1.147	supercont1.147	0	2138830	2138830	50547076	50547076	1062309	18720
chr1	supercont1.147	supercont1.147	0	2138830	2138830	50547076	50547076	1062323	18720
chr1	supercont1.147	supercont1.147	0	2138830	2138830	50547076	50547076	1089879	18727
chr1	supercont1.147	supercont1.147	0	2138830	2138830	50547076	50547076	1089885	18727
chr1	supercont1.147	supercont1.147	0	2138830	2138830	50547076	50547076	1219777	18749
chr1	supercont1.147	supercont1.147	0	2138830	2138830	50547076	50547076	1222311	18750
chr1	supercont1.147	supercont1.147	0	2138830	2138830	50547076	50547076	1222321	18750
chr1	supercont1.147	supercont1.147	0	2138830	2138830	50547076	50547076	1222330	18750
chr1	supercont1.147	supercont1.147	0	2138830	2138830	50547076	50547076	1222357	18750
chr1	supercont1.147	supercont1.147	0	2138830	2138830	50547076	50547076	1222557	18752
chr1	supercont1.147	supercont1.147	0	2138830	2138830	50547076	50547076	1263974	18757
chr1	supercont1.147	supercont1.147	0	2138830	2138830	50547076	50547076	1263975	18757
chr1	supercont1.147	supercont1.147	0	2138830	2138830	50547076	50547076	1264016	18757
chr1	supercont1.130	supercont1.130b	1521951	2489063	967112	48326058	48326058	2479050	13731
chr1	supercont1.160	supercont1.160	0	2408894	2408894	52955970	52955970	166003	22918
chr1	supercont1.160	supercont1.160	0	2408894	2408894	52955970	52955970	178472	22928
chr1	supercont1.160	supercont1.160	0	2408894	2408894	52955970	52955970	178478	22928
chr1	supercont1.160	supercont1.160	0	2408894	2408894	52955970	52955970	178519	22928
chr1	supercont1.160	supercont1.160	0	2408894	2408894	52955970	52955970	192117	22939
chr1	supercont1.160	supercont1.160	0	2408894	2408894	52955970	52955970	192124	22939
chr1	supercont1.160	supercont1.160	0	2408894	2408894	52955970	52955970	192140	22939
chr1	supercont1.160	supercont1.160	0	2408894	2408894	52955970	52955970	207823	22953
chr1	supercont1.160	supercont1.160	0	2408894	2408894	52955970	52955970	207860	22953
chr1	supercont1.160	supercont1.160	0	2408894	2408894	52955970	52955970	207970	22954
chr1	supercont1.160	supercont1.160	0	2408894	2408894	52955970	52955970	229140	22984
chr1	supercont1.160	supercont1.160	0	2408894	2408894	52955970	52955970	229150	22984
chr1	supercont1.160	supercont1.160	0	2408894	2408894	52955970	52955970	375361	23016
chr1	supercont1.160	supercont1.160	0	2408894	2408894	52955970	52955970	375394	23016
chr1	supercont1.160	supercont1.160	0	2408894	2408894	52955970	52955970	375611	23017
chr1	supercont1.160	supercont1.160	0	2408894	2408894	52955970	52955970	375618	23017
chr1	supercont1.160	supercont1.160	0	2408894	2408894	52955970	52955970	433057	23022
chr1	supercont1.160	supercont1.160	0	2408894	2408894	52955970	52955970	463403	23028
chr1	supercont1.160	supercont1.160	0	2408894	2408894	52955970	52955970	483003	23032
chr1	supercont1.160	supercont1.160	0	2408894	2408894	52955970	52955970	483011	23032
chr1	supercont1.160	supercont1.160	0	2408894	2408894	52955970	52955970	555656	23049
chr1	supercont1.160	supercont1.160	0	2408894	2408894	52955970	52955970	555669	23049
chr1	supercont1.160	supercont1.160	0	2408894	2408894	52955970	52955970	620955	23059
chr1	supercont1.160	supercont1.160	0	2408894	2408894	52955970	52955970	623324	23060
chr1	supercont1.160	supercont1.160	0	2408894	2408894	52955970	52955970	623332	23060
chr1	supercont1.160	supercont1.160	0	2408894	2408894	52955970	52955970	623367	23060
chr1	supercont1.160	supercont1.160	0	2408894	2408894	52955970	52955970	623525	23061
chr1	supercont1.160	supercont1.160	0	2408894	2408894	52955970	52955970	715349	23072
chr1	supercont1.160	supercont1.160	0	2408894	2408894	52955970	52955970	715361	23072
chr1	supercont1.160	supercont1.160	0	2408894	2408894	52955970	52955970	739766	23083
chr1	supercont1.160	supercont1.160	0	2408894	2408894	52955970	52955970	811389	23093
chr1	supercont1.160	supercont1.160	0	2408894	2408894	52955970	52955970	811407	23093
chr1	supercont1.160	supercont1.160	0	2408894	2408894	52955970	52955970	812469	23094
chr1	supercont1.160	supercont1.160	0	2408894	2408894	52955970	52955970	812528	23094
chr1	supercont1.160	supercont1.160	0	2408894	2408894	52955970	52955970	812535	23094
chr1	supercont1.160	supercont1.160	0	2408894	2408894	52955970	52955970	829548	23098
chr1	supercont1.160	supercont1.160	0	2408894	2408894	52955970	52955970	829738	23099
chr1	supercont1.160	supercont1.160	0	2408894	2408894	52955970	52955970	829753	23099
chr1	supercont1.160	supercont1.160	0	2408894	2408894	52955970	52955970	1427305	22891
chr1	supercont1.160	supercont1.160	0	2408894	2408894	52955970	52955970	1462050	22892
chr1	supercont1.160	supercont1.160	0	2408894	2408894	52955970	52955970	1557036	22902
chr1	supercont1.160	supercont1.160	0	2408894	2408894	52955970	52955970	1560127	22903
chr1	supercont1.160	supercont1.160	0	2408894	2408894	52955970	52955970	1560135	22903
chr1	supercont1.160	supercont1.160	0	2408894	2408894	52955970	52955970	1560159	22903
chr1	supercont1.160	supercont1.160	0	2408894	2408894	52955970	52955970	1560473	22905
chr1	supercont1.160	supercont1.160	0	2408894	2408894	52955970	52955970	1560494	22905
chr1	supercont1.160	supercont1.160	0	2408894	2408894	52955970	52955970	1560496	22905
chr1	supercont1.160	supercont1.160	0	2408894	2408894	52955970	52955970	1560497	22905
chr1	supercont1.160	supercont1.160	0	2408894	2408894	52955970	52955970	1560685	22906
chr1	supercont1.160	supercont1.160	0	2408894	2408894	52955970	52955970	2040821	22948
chr1	supercont1.160	supercont1.160	0	2408894	2408894	52955970	52955970	2040825	22948
chr1	supercont1.160	supercont1.160	0	2408894	2408894	52955970	52955970	2040857	22948
chr1	supercont1.160	supercont1.160	0	2408894	2408894	52955970	52955970	2041005	22949
chr1	supercont1.160	supercont1.160	0	2408894	2408894	52955970	52955970	2042860	22950
chr1	supercont1.160	supercont1.160	0	2408894	2408894	52955970	52955970	2097525	22956
chr1	supercont1.160	supercont1.160	0	2408894	2408894	52955970	52955970	2097529	22956
chr1	supercont1.171	supercont1.171	0	2025736	2025736	54981706	54981706	5285	25946
chr1	supercont1.171	supercont1.171	0	2025736	2025736	54981706	54981706	66784	25968
chr1	supercont1.171	supercont1.171	0	2025736	2025736	54981706	54981706	66787	25968
chr1	supercont1.171	supercont1.171	0	2025736	2025736	54981706	54981706	66812	25968
chr1	supercont1.171	supercont1.171	0	2025736	2025736	54981706	54981706	99082	26016
chr1	supercont1.171	supercont1.171	0	2025736	2025736	54981706	54981706	298935	25899
chr1	supercont1.171	supercont1.171	0	2025736	2025736	54981706	54981706	311557	25903
chr1	supercont1.171	supercont1.171	0	2025736	2025736	54981706	54981706	311561	25903
chr1	supercont1.171	supercont1.171	0	2025736	2025736	54981706	54981706	311604	25903
chr1	supercont1.171	supercont1.171	0	2025736	2025736	54981706	54981706	311775	25904
chr1	supercont1.171	supercont1.171	0	2025736	2025736	54981706	54981706	345757	25912
chr1	supercont1.171	supercont1.171	0	2025736	2025736	54981706	54981706	345770	25912
chr1	supercont1.171	supercont1.171	0	2025736	2025736	54981706	54981706	345777	25912
chr1	supercont1.171	supercont1.171	0	2025736	2025736	54981706	54981706	345961	25913
chr1	supercont1.171	supercont1.171	0	2025736	2025736	54981706	54981706	461265	25942
chr1	supercont1.171	supercont1.171	0	2025736	2025736	54981706	54981706	892141	25998
chr1	supercont1.171	supercont1.171	0	2025736	2025736	54981706	54981706	892264	25999
chr1	supercont1.171	supercont1.171	0	2025736	2025736	54981706	54981706	892265	25999
chr1	supercont1.171	supercont1.171	0	2025736	2025736	54981706	54981706	969146	26012
chr1	supercont1.171	supercont1.171	0	2025736	2025736	54981706	54981706	1056780	25715
chr1	supercont1.171	supercont1.171	0	2025736	2025736	54981706	54981706	1056946	25716
chr1	supercont1.171	supercont1.171	0	2025736	2025736	54981706	54981706	1190054	25739
chr1	supercont1.171	supercont1.171	0	2025736	2025736	54981706	54981706	1203294	25740
chr1	supercont1.171	supercont1.171	0	2025736	2025736	54981706	54981706	1203474	25741
chr1	supercont1.171	supercont1.171	0	2025736	2025736	54981706	54981706	1483766	25783
chr1	supercont1.171	supercont1.171	0	2025736	2025736	54981706	54981706	1569800	25793
chr1	supercont1.171	supercont1.171	0	2025736	2025736	54981706	54981706	1569829	25793
chr1	supercont1.171	supercont1.171	0	2025736	2025736	54981706	54981706	1572991	25795
chr1	supercont1.171	supercont1.171	0	2025736	2025736	54981706	54981706	1573223	25796
chr1	supercont1.171	supercont1.171	0	2025736	2025736	54981706	54981706	1574635	25803
chr1	supercont1.171	supercont1.171	0	2025736	2025736	54981706	54981706	1600130	25810
chr1	supercont1.171	supercont1.171	0	2025736	2025736	54981706	54981706	1616629	160400
chr1	supercont1.171	supercont1.171	0	2025736	2025736	54981706	54981706	1616668	160400
chr1	supercont1.171	supercont1.171	0	2025736	2025736	54981706	54981706	1616814	160401
chr1	supercont1.171	supercont1.171	0	2025736	2025736	54981706	54981706	1651840	25822
chr1	supercont1.171	supercont1.171	0	2025736	2025736	54981706	54981706	1676094	25825
chr1	supercont1.171	supercont1.171	0	2025736	2025736	54981706	54981706	1676281	25826
chr1	supercont1.171	supercont1.171	0	2025736	2025736	54981706	54981706	1697232	25827
chr1	supercont1.171	supercont1.171	0	2025736	2025736	54981706	54981706	1697273	25827
chr1	supercont1.171	supercont1.171	0	2025736	2025736	54981706	54981706	1697407	25828
chr1	supercont1.171	supercont1.171	0	2025736	2025736	54981706	54981706	1697417	25828
chr1	supercont1.171	supercont1.171	0	2025736	2025736	54981706	54981706	1838233	25835
chr1	supercont1.171	supercont1.171	0	2025736	2025736	54981706	54981706	1838234	25835
chr1	supercont1.171	supercont1.171	0	2025736	2025736	54981706	54981706	1838442	25837
chr1	supercont1.171	supercont1.171	0	2025736	2025736	54981706	54981706	1841546	25839
chr1	supercont1.171	supercont1.171	0	2025736	2025736	54981706	54981706	1919738	25847
chr1	supercont1.171	supercont1.171	0	2025736	2025736	54981706	54981706	1919739	25847
chr1	supercont1.171	supercont1.171	0	2025736	2025736	54981706	54981706	2007600	25871
chr1	supercont1.171	supercont1.171	0	2025736	2025736	54981706	54981706	2021189	25872
chr1	supercont1.171	supercont1.171	0	2025736	2025736	54981706	54981706	2021198	25872
chr1	supercont1.171	supercont1.171	0	2025736	2025736	54981706	54981706	2021244	25872
chr1	supercont1.175	supercont1.175	0	2006868	2006868	57904399	57904399	45506	134402
chr1	supercont1.175	supercont1.175	0	2006868	2006868	57904399	57904399	45507	134402
chr1	supercont1.175	supercont1.175	0	2006868	2006868	57904399	57904399	45696	134403
chr1	supercont1.175	supercont1.175	0	2006868	2006868	57904399	57904399	45718	134403
chr1	supercont1.175	supercont1.175	0	2006868	2006868	57904399	57904399	45746	134403
chr1	supercont1.174	supercont1.174b	1070576	1986401	915825	55897531	55897531	1173491	26445
chr1	supercont1.174	supercont1.174b	1070576	1986401	915825	55897531	55897531	1173504	26445
chr1	supercont1.174	supercont1.174b	1070576	1986401	915825	55897531	55897531	1191545	26447
chr1	supercont1.174	supercont1.174b	1070576	1986401	915825	55897531	55897531	1191559	26447
chr1	supercont1.174	supercont1.174b	1070576	1986401	915825	55897531	55897531	1261272	26454
chr1	supercont1.174	supercont1.174b	1070576	1986401	915825	55897531	55897531	1401382	26488
chr1	supercont1.174	supercont1.174b	1070576	1986401	915825	55897531	55897531	1401388	26488
chr1	supercont1.174	supercont1.174b	1070576	1986401	915825	55897531	55897531	1401533	26489
chr1	supercont1.174	supercont1.174b	1070576	1986401	915825	55897531	55897531	1401534	26489
chr1	supercont1.174	supercont1.174b	1070576	1986401	915825	55897531	55897531	1401552	26489
chr1	supercont1.174	supercont1.174b	1070576	1986401	915825	55897531	55897531	1401554	26489
chr1	supercont1.174	supercont1.174b	1070576	1986401	915825	55897531	55897531	1401568	26489
chr1	supercont1.175	supercont1.175	0	2006868	2006868	57904399	57904399	583779	26839
chr1	supercont1.175	supercont1.175	0	2006868	2006868	57904399	57904399	583811	26839
chr1	supercont1.175	supercont1.175	0	2006868	2006868	57904399	57904399	583843	26839
chr1	supercont1.175	supercont1.175	0	2006868	2006868	57904399	57904399	653441	26847
chr1	supercont1.174	supercont1.174b	1070576	1986401	915825	55897531	55897531	1577804	26526
chr1	supercont1.175	supercont1.175	0	2006868	2006868	57904399	57904399	671537	26852
chr1	supercont1.175	supercont1.175	0	2006868	2006868	57904399	57904399	671557	26852
chr1	supercont1.175	supercont1.175	0	2006868	2006868	57904399	57904399	671932	26854
chr1	supercont1.175	supercont1.175	0	2006868	2006868	57904399	57904399	671970	26854
chr1	supercont1.175	supercont1.175	0	2006868	2006868	57904399	57904399	671983	26854
chr1	supercont1.174	supercont1.174b	1070576	1986401	915825	55897531	55897531	1693982	26543
chr1	supercont1.174	supercont1.174b	1070576	1986401	915825	55897531	55897531	1693986	26543
chr1	supercont1.174	supercont1.174b	1070576	1986401	915825	55897531	55897531	1716007	26545
chr1	supercont1.174	supercont1.174b	1070576	1986401	915825	55897531	55897531	1735056	26552
chr1	supercont1.175	supercont1.175	0	2006868	2006868	57904399	57904399	1237695	26710
chr1	supercont1.175	supercont1.175	0	2006868	2006868	57904399	57904399	1237707	26710
chr1	supercont1.175	supercont1.175	0	2006868	2006868	57904399	57904399	1382182	26728
chr1	supercont1.175	supercont1.175	0	2006868	2006868	57904399	57904399	1382199	26728
chr1	supercont1.175	supercont1.175	0	2006868	2006868	57904399	57904399	1382200	26728
chr1	supercont1.175	supercont1.175	0	2006868	2006868	57904399	57904399	1420766	26731
chr1	supercont1.175	supercont1.175	0	2006868	2006868	57904399	57904399	1420958	26732
chr1	supercont1.175	supercont1.175	0	2006868	2006868	57904399	57904399	1420980	26732
chr1	supercont1.175	supercont1.175	0	2006868	2006868	57904399	57904399	1437407	26734
chr1	supercont1.175	supercont1.175	0	2006868	2006868	57904399	57904399	1471646	26742
chr1	supercont1.175	supercont1.175	0	2006868	2006868	57904399	57904399	1471664	26742
chr1	supercont1.175	supercont1.175	0	2006868	2006868	57904399	57904399	1471881	26743
chr1	supercont1.175	supercont1.175	0	2006868	2006868	57904399	57904399	1471908	26743
chr1	supercont1.175	supercont1.175	0	2006868	2006868	57904399	57904399	1553474	26749
chr1	supercont1.175	supercont1.175	0	2006868	2006868	57904399	57904399	1702110	26770
chr1	supercont1.175	supercont1.175	0	2006868	2006868	57904399	57904399	1702154	26770
chr1	supercont1.175	supercont1.175	0	2006868	2006868	57904399	57904399	1725846	26776
chr1	supercont1.175	supercont1.175	0	2006868	2006868	57904399	57904399	1725854	26776
chr1	supercont1.175	supercont1.175	0	2006868	2006868	57904399	57904399	1789371	26779
chr1	supercont1.175	supercont1.175	0	2006868	2006868	57904399	57904399	1789379	26779
chr1	supercont1.175	supercont1.175	0	2006868	2006868	57904399	57904399	1812827	26785
chr1	supercont1.175	supercont1.175	0	2006868	2006868	57904399	57904399	1812831	26785
chr1	supercont1.175	supercont1.175	0	2006868	2006868	57904399	57904399	1812872	26785
chr1	supercont1.175	supercont1.175	0	2006868	2006868	57904399	57904399	1865396	26795
chr1	supercont1.175	supercont1.175	0	2006868	2006868	57904399	57904399	1865444	26795
chr1	supercont1.175	supercont1.175	0	2006868	2006868	57904399	57904399	1865462	26795
chr1	supercont1.175	supercont1.175	0	2006868	2006868	57904399	57904399	1906899	26800
chr1	supercont1.175	supercont1.175	0	2006868	2006868	57904399	57904399	1907038	26801
chr1	supercont1.175	supercont1.175	0	2006868	2006868	57904399	57904399	1907050	26801
chr1	supercont1.175	supercont1.175	0	2006868	2006868	57904399	57904399	1907056	26801
chr1	supercont1.175	supercont1.175	0	2006868	2006868	57904399	57904399	1907059	26801
chr1	supercont1.175	supercont1.175	0	2006868	2006868	57904399	57904399	1907071	26801
chr1	supercont1.175	supercont1.175	0	2006868	2006868	57904399	57904399	1907084	26801
chr1	supercont1.188	supercont1.188	0	1935975	1935975	59840374	59840374	311443	30269
chr1	supercont1.188	supercont1.188	0	1935975	1935975	59840374	59840374	311461	30269
chr1	supercont1.188	supercont1.188	0	1935975	1935975	59840374	59840374	311473	30269
chr1	supercont1.188	supercont1.188	0	1935975	1935975	59840374	59840374	424183	30279
chr1	supercont1.188	supercont1.188	0	1935975	1935975	59840374	59840374	451085	30282
chr1	supercont1.188	supercont1.188	0	1935975	1935975	59840374	59840374	451102	30282
chr1	supercont1.188	supercont1.188	0	1935975	1935975	59840374	59840374	726383	30308
chr1	supercont1.188	supercont1.188	0	1935975	1935975	59840374	59840374	1107404	30158
chr1	supercont1.188	supercont1.188	0	1935975	1935975	59840374	59840374	1154441	30166
chr1	supercont1.188	supercont1.188	0	1935975	1935975	59840374	59840374	1198604	221185
chr1	supercont1.188	supercont1.188	0	1935975	1935975	59840374	59840374	1217555	30175
chr1	supercont1.188	supercont1.188	0	1935975	1935975	59840374	59840374	1357047	30191
chr1	supercont1.188	supercont1.188	0	1935975	1935975	59840374	59840374	1395070	30193
chr1	supercont1.188	supercont1.188	0	1935975	1935975	59840374	59840374	1607574	30210
chr1	supercont1.188	supercont1.188	0	1935975	1935975	59840374	59840374	1607756	30211
chr1	supercont1.188	supercont1.188	0	1935975	1935975	59840374	59840374	1607770	30211
chr1	supercont1.188	supercont1.188	0	1935975	1935975	59840374	59840374	1607772	30211
chr1	supercont1.188	supercont1.188	0	1935975	1935975	59840374	59840374	1607779	30211
chr1	supercont1.188	supercont1.188	0	1935975	1935975	59840374	59840374	1702386	30222
chr1	supercont1.188	supercont1.188	0	1935975	1935975	59840374	59840374	1710385	30223
chr1	supercont1.188	supercont1.188	0	1935975	1935975	59840374	59840374	1763604	30231
chr1	supercont1.188	supercont1.188	0	1935975	1935975	59840374	59840374	1763613	30231
chr1	supercont1.188	supercont1.188	0	1935975	1935975	59840374	59840374	1763630	30231
chr1	supercont1.188	supercont1.188	0	1935975	1935975	59840374	59840374	1763796	30232
chr1	supercont1.188	supercont1.188	0	1935975	1935975	59840374	59840374	1763822	30232
chr1	supercont1.188	supercont1.188	0	1935975	1935975	59840374	59840374	1763831	30232
chr1	supercont1.188	supercont1.188	0	1935975	1935975	59840374	59840374	1851168	30242
chr1	supercont1.188	supercont1.188	0	1935975	1935975	59840374	59840374	1851944	30244
chr1	supercont1.188	supercont1.188	0	1935975	1935975	59840374	59840374	1852204	30245
chr1	supercont1.188	supercont1.188	0	1935975	1935975	59840374	59840374	1852218	30245
chr1	supercont1.188	supercont1.188	0	1935975	1935975	59840374	59840374	1858146	30246
chr1	supercont1.188	supercont1.188	0	1935975	1935975	59840374	59840374	1858436	30247
chr1	supercont1.192	supercont1.192	0	1864021	1864021	61704395	61704395	70539	31590
chr1	supercont1.192	supercont1.192	0	1864021	1864021	61704395	61704395	70551	31590
chr1	supercont1.192	supercont1.192	0	1864021	1864021	61704395	61704395	70664	31591
chr1	supercont1.192	supercont1.192	0	1864021	1864021	61704395	61704395	70665	31591
chr1	supercont1.192	supercont1.192	0	1864021	1864021	61704395	61704395	70686	31591
chr1	supercont1.192	supercont1.192	0	1864021	1864021	61704395	61704395	70687	31591
chr1	supercont1.192	supercont1.192	0	1864021	1864021	61704395	61704395	289525	135210
chr1	supercont1.192	supercont1.192	0	1864021	1864021	61704395	61704395	289526	135210
chr1	supercont1.192	supercont1.192	0	1864021	1864021	61704395	61704395	289677	31554
chr1	supercont1.192	supercont1.192	0	1864021	1864021	61704395	61704395	289689	31554
chr1	supercont1.192	supercont1.192	0	1864021	1864021	61704395	61704395	746088	31598
chr1	supercont1.192	supercont1.192	0	1864021	1864021	61704395	61704395	746097	31598
chr1	supercont1.192	supercont1.192	0	1864021	1864021	61704395	61704395	746124	31598
chr1	supercont1.192	supercont1.192	0	1864021	1864021	61704395	61704395	746143	31598
chr1	supercont1.192	supercont1.192	0	1864021	1864021	61704395	61704395	1131646	31428
chr1	supercont1.192	supercont1.192	0	1864021	1864021	61704395	61704395	1419717	31452
chr1	supercont1.192	supercont1.192	0	1864021	1864021	61704395	61704395	1419728	31452
chr1	supercont1.192	supercont1.192	0	1864021	1864021	61704395	61704395	1419923	31453
chr1	supercont1.192	supercont1.192	0	1864021	1864021	61704395	61704395	1603310	31482
chr1	supercont1.192	supercont1.192	0	1864021	1864021	61704395	61704395	1603328	31482
chr1	supercont1.192	supercont1.192	0	1864021	1864021	61704395	61704395	1634144	31485
chr1	supercont1.192	supercont1.192	0	1864021	1864021	61704395	61704395	1634149	31485
chr1	supercont1.192	supercont1.192	0	1864021	1864021	61704395	61704395	1637453	31489
chr1	supercont1.192	supercont1.192	0	1864021	1864021	61704395	61704395	1637466	31489
chr1	supercont1.192	supercont1.192	0	1864021	1864021	61704395	61704395	1637630	31490
chr1	supercont1.192	supercont1.192	0	1864021	1864021	61704395	61704395	1670032	31498
chr1	supercont1.192	supercont1.192	0	1864021	1864021	61704395	61704395	1670060	31498
chr1	supercont1.192	supercont1.192	0	1864021	1864021	61704395	61704395	1670074	31498
chr1	supercont1.199	supercont1.199	0	1892278	1892278	63596673	63596673	275517	32834
chr1	supercont1.199	supercont1.199	0	1892278	1892278	63596673	63596673	409054	32855
chr1	supercont1.199	supercont1.199	0	1892278	1892278	63596673	63596673	409055	32855
chr1	supercont1.199	supercont1.199	0	1892278	1892278	63596673	63596673	409097	32855
chr1	supercont1.199	supercont1.199	0	1892278	1892278	63596673	63596673	409306	32856
chr1	supercont1.199	supercont1.199	0	1892278	1892278	63596673	63596673	409311	32856
chr1	supercont1.199	supercont1.199	0	1892278	1892278	63596673	63596673	552408	32880
chr1	supercont1.199	supercont1.199	0	1892278	1892278	63596673	63596673	552419	32880
chr1	supercont1.199	supercont1.199	0	1892278	1892278	63596673	63596673	552422	32880
chr1	supercont1.199	supercont1.199	0	1892278	1892278	63596673	63596673	552591	32881
chr1	supercont1.199	supercont1.199	0	1892278	1892278	63596673	63596673	552600	32881
chr1	supercont1.199	supercont1.199	0	1892278	1892278	63596673	63596673	722833	32904
chr1	supercont1.199	supercont1.199	0	1892278	1892278	63596673	63596673	723089	32905
chr1	supercont1.199	supercont1.199	0	1892278	1892278	63596673	63596673	1001901	32750
chr1	supercont1.199	supercont1.199	0	1892278	1892278	63596673	63596673	1001913	32750
chr1	supercont1.199	supercont1.199	0	1892278	1892278	63596673	63596673	1001941	32750
chr1	supercont1.199	supercont1.199	0	1892278	1892278	63596673	63596673	1187362	32771
chr1	supercont1.199	supercont1.199	0	1892278	1892278	63596673	63596673	1821651	32810
chr1	supercont1.199	supercont1.199	0	1892278	1892278	63596673	63596673	1821688	32810
chr1	supercont1.199	supercont1.199	0	1892278	1892278	63596673	63596673	1821715	32810
chr1	supercont1.2	supercont1.2b	1697163	5729030	4031867	67628540	67628540	1891137	54422
chr1	supercont1.2	supercont1.2b	1697163	5729030	4031867	67628540	67628540	1891138	54422
chr1	supercont1.2	supercont1.2b	1697163	5729030	4031867	67628540	67628540	1891150	54422
chr1	supercont1.2	supercont1.2b	1697163	5729030	4031867	67628540	67628540	3084874	54580
chr1	supercont1.2	supercont1.2b	1697163	5729030	4031867	67628540	67628540	3084915	54580
chr1	supercont1.2	supercont1.2b	1697163	5729030	4031867	67628540	67628540	3084946	54580
chr1	supercont1.2	supercont1.2b	1697163	5729030	4031867	67628540	67628540	3588431	54614
chr1	supercont1.2	supercont1.2b	1697163	5729030	4031867	67628540	67628540	3588464	54614
chr1	supercont1.2	supercont1.2b	1697163	5729030	4031867	67628540	67628540	4758177	54744
chr1	supercont1.2	supercont1.2b	1697163	5729030	4031867	67628540	67628540	4758226	54744
chr1	supercont1.2	supercont1.2b	1697163	5729030	4031867	67628540	67628540	4850566	54755
chr1	supercont1.2	supercont1.2b	1697163	5729030	4031867	67628540	67628540	4850578	54755
chr1	supercont1.2	supercont1.2b	1697163	5729030	4031867	67628540	67628540	4857745	54760
chr1	supercont1.2	supercont1.2b	1697163	5729030	4031867	67628540	67628540	4857748	54760
chr1	supercont1.2	supercont1.2b	1697163	5729030	4031867	67628540	67628540	4857770	54760
chr1	supercont1.2	supercont1.2b	1697163	5729030	4031867	67628540	67628540	4857790	54760
chr1	supercont1.2	supercont1.2b	1697163	5729030	4031867	67628540	67628540	4857995	54761
chr1	supercont1.2	supercont1.2b	1697163	5729030	4031867	67628540	67628540	4901647	54774
chr1	supercont1.2	supercont1.2b	1697163	5729030	4031867	67628540	67628540	4905902	54776
chr1	supercont1.2	supercont1.2b	1697163	5729030	4031867	67628540	67628540	4906122	54777
chr1	supercont1.2	supercont1.2b	1697163	5729030	4031867	67628540	67628540	4906137	54777
chr1	supercont1.2	supercont1.2b	1697163	5729030	4031867	67628540	67628540	4944969	54779
chr1	supercont1.2	supercont1.2b	1697163	5729030	4031867	67628540	67628540	4944975	54779
chr1	supercont1.2	supercont1.2b	1697163	5729030	4031867	67628540	67628540	4945166	54780
chr1	supercont1.2	supercont1.2b	1697163	5729030	4031867	67628540	67628540	4945167	54780
chr1	supercont1.2	supercont1.2b	1697163	5729030	4031867	67628540	67628540	4945404	54781
chr1	supercont1.2	supercont1.2b	1697163	5729030	4031867	67628540	67628540	4971843	54783
chr1	supercont1.2	supercont1.2b	1697163	5729030	4031867	67628540	67628540	4971909	54783
chr1	supercont1.2	supercont1.2b	1697163	5729030	4031867	67628540	67628540	4972069	54784
chr1	supercont1.2	supercont1.2b	1697163	5729030	4031867	67628540	67628540	4972088	54784
chr1	supercont1.2	supercont1.2b	1697163	5729030	4031867	67628540	67628540	5041239	54801
chr1	supercont1.2	supercont1.2b	1697163	5729030	4031867	67628540	67628540	5041282	54801
chr1	supercont1.2	supercont1.2b	1697163	5729030	4031867	67628540	67628540	5085453	54804
chr1	supercont1.2	supercont1.2b	1697163	5729030	4031867	67628540	67628540	5085476	54804
chr1	supercont1.2	supercont1.2b	1697163	5729030	4031867	67628540	67628540	5085486	54804
chr1	supercont1.2	supercont1.2b	1697163	5729030	4031867	67628540	67628540	5085629	54806
chr1	supercont1.212	supercont1.212	0	1858332	1858332	70612587	70612587	75129	36933
chr1	supercont1.212	supercont1.212	0	1858332	1858332	70612587	70612587	75134	36933
chr1	supercont1.2	supercont1.2b	1697163	5729030	4031867	67628540	67628540	5325155	54844
chr1	supercont1.2	supercont1.2b	1697163	5729030	4031867	67628540	67628540	5325415	54845
chr1	supercont1.2	supercont1.2b	1697163	5729030	4031867	67628540	67628540	5369937	54853
chr1	supercont1.2	supercont1.2b	1697163	5729030	4031867	67628540	67628540	5401278	54856
chr1	supercont1.2	supercont1.2b	1697163	5729030	4031867	67628540	67628540	5401283	54856
chr1	supercont1.2	supercont1.2b	1697163	5729030	4031867	67628540	67628540	5418397	54862
chr1	supercont1.2	supercont1.2b	1697163	5729030	4031867	67628540	67628540	5418620	54864
chr1	supercont1.2	supercont1.2b	1697163	5729030	4031867	67628540	67628540	5455227	54867
chr1	supercont1.2	supercont1.2b	1697163	5729030	4031867	67628540	67628540	5455228	54867
chr1	supercont1.2	supercont1.2b	1697163	5729030	4031867	67628540	67628540	5455403	54868
chr1	supercont1.2	supercont1.2b	1697163	5729030	4031867	67628540	67628540	5455427	54868
chr1	supercont1.2	supercont1.2b	1697163	5729030	4031867	67628540	67628540	5458031	54869
chr1	supercont1.2	supercont1.2b	1697163	5729030	4031867	67628540	67628540	5478945	54884
chr1	supercont1.2	supercont1.2b	1697163	5729030	4031867	67628540	67628540	5478970	54884
chr1	supercont1.2	supercont1.2b	1697163	5729030	4031867	67628540	67628540	5478987	54884
chr1	supercont1.2	supercont1.2b	1697163	5729030	4031867	67628540	67628540	5478993	54884
chr1	supercont1.2	supercont1.2b	1697163	5729030	4031867	67628540	67628540	5479193	54885
chr1	supercont1.2	supercont1.2b	1697163	5729030	4031867	67628540	67628540	5509124	54893
chr1	supercont1.2	supercont1.2b	1697163	5729030	4031867	67628540	67628540	5509129	54893
chr1	supercont1.2	supercont1.2b	1697163	5729030	4031867	67628540	67628540	5531787	171020
chr1	supercont1.2	supercont1.2b	1697163	5729030	4031867	67628540	67628540	5558100	54902
chr1	supercont1.2	supercont1.2b	1697163	5729030	4031867	67628540	67628540	5558122	54902
chr1	supercont1.2	supercont1.2b	1697163	5729030	4031867	67628540	67628540	5558296	54903
chr1	supercont1.212	supercont1.212	0	1858332	1858332	70612587	70612587	428700	36884
chr1	supercont1.212	supercont1.212	0	1858332	1858332	70612587	70612587	428722	36884
chr1	supercont1.2	supercont1.2b	1697163	5729030	4031867	67628540	67628540	5616950	54914
chr1	supercont1.2	supercont1.2b	1697163	5729030	4031867	67628540	67628540	5616998	54914
chr1	supercont1.2	supercont1.2b	1697163	5729030	4031867	67628540	67628540	5617013	54914
chr1	supercont1.2	supercont1.2b	1697163	5729030	4031867	67628540	67628540	5619647	171022
chr1	supercont1.2	supercont1.2b	1697163	5729030	4031867	67628540	67628540	5619907	171023
chr1	supercont1.2	supercont1.2b	1697163	5729030	4031867	67628540	67628540	5656200	54921
chr1	supercont1.212	supercont1.212	0	1858332	1858332	70612587	70612587	526525	36893
chr1	supercont1.212	supercont1.212	0	1858332	1858332	70612587	70612587	526591	36893
chr1	supercont1.212	supercont1.212	0	1858332	1858332	70612587	70612587	534882	36894
chr1	supercont1.212	supercont1.212	0	1858332	1858332	70612587	70612587	535064	36895
chr1	supercont1.212	supercont1.212	0	1858332	1858332	70612587	70612587	537365	36896
chr1	supercont1.212	supercont1.212	0	1858332	1858332	70612587	70612587	537393	36896
chr1	supercont1.212	supercont1.212	0	1858332	1858332	70612587	70612587	672435	36926
chr1	supercont1.212	supercont1.212	0	1858332	1858332	70612587	70612587	679277	36928
chr1	supercont1.212	supercont1.212	0	1858332	1858332	70612587	70612587	679281	36928
chr1	supercont1.212	supercont1.212	0	1858332	1858332	70612587	70612587	679320	36928
chr1	supercont1.212	supercont1.212	0	1858332	1858332	70612587	70612587	786743	36936
chr1	supercont1.212	supercont1.212	0	1858332	1858332	70612587	70612587	786785	36936
chr1	supercont1.212	supercont1.212	0	1858332	1858332	70612587	70612587	786928	36937
chr1	supercont1.212	supercont1.212	0	1858332	1858332	70612587	70612587	786970	36937
chr1	supercont1.20	supercont1.20b	3012303	4138018	1125715	68754255	68754255	3305480	36275
chr1	supercont1.20	supercont1.20b	3012303	4138018	1125715	68754255	68754255	3319050	36279
chr1	supercont1.20	supercont1.20b	3012303	4138018	1125715	68754255	68754255	3319266	36280
chr1	supercont1.218	supercont1.218	0	1785985	1785985	72398572	72398572	501233	37978
chr1	supercont1.20	supercont1.20b	3012303	4138018	1125715	68754255	68754255	3613793	36316
chr1	supercont1.20	supercont1.20b	3012303	4138018	1125715	68754255	68754255	3613836	36316
chr1	supercont1.218	supercont1.218	0	1785985	1785985	72398572	72398572	689781	136330
chr1	supercont1.218	supercont1.218	0	1785985	1785985	72398572	72398572	689790	136330
chr1	supercont1.218	supercont1.218	0	1785985	1785985	72398572	72398572	689807	136330
chr1	supercont1.20	supercont1.20b	3012303	4138018	1125715	68754255	68754255	3697677	36332
chr1	supercont1.20	supercont1.20b	3012303	4138018	1125715	68754255	68754255	3699901	202393
chr1	supercont1.218	supercont1.218	0	1785985	1785985	72398572	72398572	817873	37999
chr1	supercont1.218	supercont1.218	0	1785985	1785985	72398572	72398572	817878	37999
chr1	supercont1.218	supercont1.218	0	1785985	1785985	72398572	72398572	817921	37999
chr1	supercont1.218	supercont1.218	0	1785985	1785985	72398572	72398572	818093	38000
chr1	supercont1.218	supercont1.218	0	1785985	1785985	72398572	72398572	818105	38000
chr1	supercont1.218	supercont1.218	0	1785985	1785985	72398572	72398572	818114	38000
chr1	supercont1.218	supercont1.218	0	1785985	1785985	72398572	72398572	818127	38000
chr1	supercont1.218	supercont1.218	0	1785985	1785985	72398572	72398572	858759	38004
chr1	supercont1.218	supercont1.218	0	1785985	1785985	72398572	72398572	858766	38004
chr1	supercont1.218	supercont1.218	0	1785985	1785985	72398572	72398572	858801	38004
chr1	supercont1.218	supercont1.218	0	1785985	1785985	72398572	72398572	874190	38005
chr1	supercont1.218	supercont1.218	0	1785985	1785985	72398572	72398572	893123	38009
chr1	supercont1.20	supercont1.20b	3012303	4138018	1125715	68754255	68754255	4053640	36350
chr1	supercont1.20	supercont1.20b	3012303	4138018	1125715	68754255	68754255	4053655	36350
chr1	supercont1.20	supercont1.20b	3012303	4138018	1125715	68754255	68754255	4053658	36350
chr1	supercont1.20	supercont1.20b	3012303	4138018	1125715	68754255	68754255	4053927	36352
chr1	supercont1.218	supercont1.218	0	1785985	1785985	72398572	72398572	1088798	37865
chr1	supercont1.218	supercont1.218	0	1785985	1785985	72398572	72398572	1140047	37878
chr1	supercont1.218	supercont1.218	0	1785985	1785985	72398572	72398572	1140057	37878
chr1	supercont1.218	supercont1.218	0	1785985	1785985	72398572	72398572	1407452	37905
chr1	supercont1.218	supercont1.218	0	1785985	1785985	72398572	72398572	1407482	37905
chr1	supercont1.218	supercont1.218	0	1785985	1785985	72398572	72398572	1407601	37906
chr1	supercont1.218	supercont1.218	0	1785985	1785985	72398572	72398572	1407604	37906
chr1	supercont1.218	supercont1.218	0	1785985	1785985	72398572	72398572	1407636	37906
chr1	supercont1.218	supercont1.218	0	1785985	1785985	72398572	72398572	1407652	37906
chr1	supercont1.22	supercont1.22a	0	549342	549342	72947914	72947914	142320	40433
chr1	supercont1.22	supercont1.22a	0	549342	549342	72947914	72947914	142338	40433
chr1	supercont1.22	supercont1.22a	0	549342	549342	72947914	72947914	142376	40433
chr1	supercont1.232	supercont1.232	0	1763874	1763874	74711788	74711788	252501	41265
chr1	supercont1.232	supercont1.232	0	1763874	1763874	74711788	74711788	252524	41265
chr1	supercont1.232	supercont1.232	0	1763874	1763874	74711788	74711788	252533	41265
chr1	supercont1.232	supercont1.232	0	1763874	1763874	74711788	74711788	297035	41273
chr1	supercont1.232	supercont1.232	0	1763874	1763874	74711788	74711788	297049	41273
chr1	supercont1.232	supercont1.232	0	1763874	1763874	74711788	74711788	297088	41273
chr1	supercont1.232	supercont1.232	0	1763874	1763874	74711788	74711788	409363	41288
chr1	supercont1.232	supercont1.232	0	1763874	1763874	74711788	74711788	409380	41288
chr1	supercont1.232	supercont1.232	0	1763874	1763874	74711788	74711788	498538	41305
chr1	supercont1.232	supercont1.232	0	1763874	1763874	74711788	74711788	772703	41330
chr1	supercont1.232	supercont1.232	0	1763874	1763874	74711788	74711788	772917	41331
chr1	supercont1.232	supercont1.232	0	1763874	1763874	74711788	74711788	802935	137006
chr1	supercont1.232	supercont1.232	0	1763874	1763874	74711788	74711788	908140	41370
chr1	supercont1.232	supercont1.232	0	1763874	1763874	74711788	74711788	1077088	41149
chr1	supercont1.232	supercont1.232	0	1763874	1763874	74711788	74711788	1077106	41149
chr1	supercont1.232	supercont1.232	0	1763874	1763874	74711788	74711788	1386591	41194
chr1	supercont1.232	supercont1.232	0	1763874	1763874	74711788	74711788	1386592	41194
chr1	supercont1.232	supercont1.232	0	1763874	1763874	74711788	74711788	1598657	41230
chr1	supercont1.232	supercont1.232	0	1763874	1763874	74711788	74711788	1598868	41231
chr1	supercont1.232	supercont1.232	0	1763874	1763874	74711788	74711788	1598894	41231
chr1	supercont1.234	supercont1.234	0	1732108	1732108	76443896	76443896	1217639	41610
chr1	supercont1.234	supercont1.234	0	1732108	1732108	76443896	76443896	1529622	41649
chr1	supercont1.258	supercont1.258	0	1556043	1556043	77999939	77999939	31054	46310
chr1	supercont1.258	supercont1.258	0	1556043	1556043	77999939	77999939	31072	46310
chr1	supercont1.258	supercont1.258	0	1556043	1556043	77999939	77999939	31086	46310
chr1	supercont1.258	supercont1.258	0	1556043	1556043	77999939	77999939	31090	46310
chr1	supercont1.258	supercont1.258	0	1556043	1556043	77999939	77999939	31096	46310
chr1	supercont1.258	supercont1.258	0	1556043	1556043	77999939	77999939	412940	46316
chr1	supercont1.258	supercont1.258	0	1556043	1556043	77999939	77999939	1041456	46210
chr1	supercont1.258	supercont1.258	0	1556043	1556043	77999939	77999939	1041461	46210
chr1	supercont1.258	supercont1.258	0	1556043	1556043	77999939	77999939	1041628	46211
chr1	supercont1.258	supercont1.258	0	1556043	1556043	77999939	77999939	1041651	46211
chr1	supercont1.258	supercont1.258	0	1556043	1556043	77999939	77999939	1041656	46211
chr1	supercont1.258	supercont1.258	0	1556043	1556043	77999939	77999939	1161331	46239
chr1	supercont1.258	supercont1.258	0	1556043	1556043	77999939	77999939	1161398	46239
chr1	supercont1.258	supercont1.258	0	1556043	1556043	77999939	77999939	1161510	46240
chr1	supercont1.258	supercont1.258	0	1556043	1556043	77999939	77999939	1161533	46240
chr1	supercont1.258	supercont1.258	0	1556043	1556043	77999939	77999939	1211029	46250
chr1	supercont1.258	supercont1.258	0	1556043	1556043	77999939	77999939	1211043	46250
chr1	supercont1.260	supercont1.260	0	1562005	1562005	79561944	79561944	6467	47034
chr1	supercont1.260	supercont1.260	0	1562005	1562005	79561944	79561944	6491	47034
chr1	supercont1.260	supercont1.260	0	1562005	1562005	79561944	79561944	572560	137916
chr1	supercont1.260	supercont1.260	0	1562005	1562005	79561944	79561944	581859	47023
chr1	supercont1.260	supercont1.260	0	1562005	1562005	79561944	79561944	581911	47023
chr1	supercont1.260	supercont1.260	0	1562005	1562005	79561944	79561944	589240	47024
chr1	supercont1.260	supercont1.260	0	1562005	1562005	79561944	79561944	589276	47024
chr1	supercont1.260	supercont1.260	0	1562005	1562005	79561944	79561944	589403	47025
chr1	supercont1.260	supercont1.260	0	1562005	1562005	79561944	79561944	589435	47025
chr1	supercont1.260	supercont1.260	0	1562005	1562005	79561944	79561944	670263	47039
chr1	supercont1.260	supercont1.260	0	1562005	1562005	79561944	79561944	670438	47040
chr1	supercont1.260	supercont1.260	0	1562005	1562005	79561944	79561944	670505	47040
chr1	supercont1.260	supercont1.260	0	1562005	1562005	79561944	79561944	769393	47052
chr1	supercont1.260	supercont1.260	0	1562005	1562005	79561944	79561944	769426	47052
chr1	supercont1.260	supercont1.260	0	1562005	1562005	79561944	79561944	769442	47052
chr1	supercont1.260	supercont1.260	0	1562005	1562005	79561944	79561944	779121	47054
chr1	supercont1.260	supercont1.260	0	1562005	1562005	79561944	79561944	1233743	46970
chr1	supercont1.260	supercont1.260	0	1562005	1562005	79561944	79561944	1233745	46970
chr1	supercont1.260	supercont1.260	0	1562005	1562005	79561944	79561944	1233766	46970
chr1	supercont1.260	supercont1.260	0	1562005	1562005	79561944	79561944	1447991	46985
chr1	supercont1.260	supercont1.260	0	1562005	1562005	79561944	79561944	1448033	46985
chr1	supercont1.260	supercont1.260	0	1562005	1562005	79561944	79561944	1448036	46985
chr1	supercont1.264	supercont1.264	0	1639318	1639318	81201262	81201262	204111	47556
chr1	supercont1.264	supercont1.264	0	1639318	1639318	81201262	81201262	213565	47561
chr1	supercont1.264	supercont1.264	0	1639318	1639318	81201262	81201262	213727	47562
chr1	supercont1.264	supercont1.264	0	1639318	1639318	81201262	81201262	214832	47563
chr1	supercont1.264	supercont1.264	0	1639318	1639318	81201262	81201262	214857	47563
chr1	supercont1.264	supercont1.264	0	1639318	1639318	81201262	81201262	237694	47566
chr1	supercont1.264	supercont1.264	0	1639318	1639318	81201262	81201262	237701	47566
chr1	supercont1.264	supercont1.264	0	1639318	1639318	81201262	81201262	237915	47567
chr1	supercont1.264	supercont1.264	0	1639318	1639318	81201262	81201262	249244	47572
chr1	supercont1.264	supercont1.264	0	1639318	1639318	81201262	81201262	249452	47573
chr1	supercont1.264	supercont1.264	0	1639318	1639318	81201262	81201262	249463	47573
chr1	supercont1.264	supercont1.264	0	1639318	1639318	81201262	81201262	316591	47581
chr1	supercont1.264	supercont1.264	0	1639318	1639318	81201262	81201262	316616	47581
chr1	supercont1.264	supercont1.264	0	1639318	1639318	81201262	81201262	347395	47586
chr1	supercont1.264	supercont1.264	0	1639318	1639318	81201262	81201262	347591	47587
chr1	supercont1.264	supercont1.264	0	1639318	1639318	81201262	81201262	363975	47598
chr1	supercont1.264	supercont1.264	0	1639318	1639318	81201262	81201262	364214	47599
chr1	supercont1.264	supercont1.264	0	1639318	1639318	81201262	81201262	365015	47601
chr1	supercont1.264	supercont1.264	0	1639318	1639318	81201262	81201262	400121	47608
chr1	supercont1.264	supercont1.264	0	1639318	1639318	81201262	81201262	427074	47619
chr1	supercont1.264	supercont1.264	0	1639318	1639318	81201262	81201262	427096	47619
chr1	supercont1.264	supercont1.264	0	1639318	1639318	81201262	81201262	497886	47634
chr1	supercont1.264	supercont1.264	0	1639318	1639318	81201262	81201262	497923	47634
chr1	supercont1.264	supercont1.264	0	1639318	1639318	81201262	81201262	548626	47647
chr1	supercont1.264	supercont1.264	0	1639318	1639318	81201262	81201262	548634	47647
chr1	supercont1.264	supercont1.264	0	1639318	1639318	81201262	81201262	548682	47647
chr1	supercont1.264	supercont1.264	0	1639318	1639318	81201262	81201262	876992	47667
chr1	supercont1.264	supercont1.264	0	1639318	1639318	81201262	81201262	877006	47667
chr1	supercont1.264	supercont1.264	0	1639318	1639318	81201262	81201262	1131483	168207
chr1	supercont1.264	supercont1.264	0	1639318	1639318	81201262	81201262	1131709	168209
chr1	supercont1.264	supercont1.264	0	1639318	1639318	81201262	81201262	1131716	168209
chr1	supercont1.264	supercont1.264	0	1639318	1639318	81201262	81201262	1187439	47525
chr1	supercont1.264	supercont1.264	0	1639318	1639318	81201262	81201262	1187618	47526
chr1	supercont1.264	supercont1.264	0	1639318	1639318	81201262	81201262	1187646	47526
chr1	supercont1.264	supercont1.264	0	1639318	1639318	81201262	81201262	1187810	47527
chr1	supercont1.264	supercont1.264	0	1639318	1639318	81201262	81201262	1187838	47527
chr1	supercont1.270	supercont1.270	0	1516553	1516553	82717815	82717815	93204	48947
chr1	supercont1.270	supercont1.270	0	1516553	1516553	82717815	82717815	93241	48947
chr1	supercont1.270	supercont1.270	0	1516553	1516553	82717815	82717815	93253	48947
chr1	supercont1.270	supercont1.270	0	1516553	1516553	82717815	82717815	359201	48893
chr1	supercont1.270	supercont1.270	0	1516553	1516553	82717815	82717815	1002719	48803
chr1	supercont1.270	supercont1.270	0	1516553	1516553	82717815	82717815	1002771	48803
chr1	supercont1.270	supercont1.270	0	1516553	1516553	82717815	82717815	1508311	48865
chr1	supercont1.29	supercont1.29a	0	1377634	1377634	84095449	84095449	673820	54236
chr1	supercont1.29	supercont1.29a	0	1377634	1377634	84095449	84095449	673823	54236
chr1	supercont1.29	supercont1.29a	0	1377634	1377634	84095449	84095449	673872	54236
chr1	supercont1.308	supercont1.308	0	1401467	1401467	86922939	86922939	26529	56223
chr1	supercont1.308	supercont1.308	0	1401467	1401467	86922939	86922939	102624	56171
chr1	supercont1.308	supercont1.308	0	1401467	1401467	86922939	86922939	827978	56282
chr1	supercont1.308	supercont1.308	0	1401467	1401467	86922939	86922939	828044	56282
chr1	supercont1.308	supercont1.308	0	1401467	1401467	86922939	86922939	871166	56285
chr1	supercont1.308	supercont1.308	0	1401467	1401467	86922939	86922939	871193	56285
chr1	supercont1.323	supercont1.323	0	1316576	1316576	88239515	88239515	88791	59075
chr1	supercont1.323	supercont1.323	0	1316576	1316576	88239515	88239515	88820	59075
chr1	supercont1.323	supercont1.323	0	1316576	1316576	88239515	88239515	89009	59076
chr1	supercont1.323	supercont1.323	0	1316576	1316576	88239515	88239515	178055	58957
chr1	supercont1.323	supercont1.323	0	1316576	1316576	88239515	88239515	178075	58957
chr1	supercont1.323	supercont1.323	0	1316576	1316576	88239515	88239515	178107	58957
chr1	supercont1.323	supercont1.323	0	1316576	1316576	88239515	88239515	186652	58960
chr1	supercont1.323	supercont1.323	0	1316576	1316576	88239515	88239515	198004	58963
chr1	supercont1.323	supercont1.323	0	1316576	1316576	88239515	88239515	225502	58967
chr1	supercont1.323	supercont1.323	0	1316576	1316576	88239515	88239515	225503	58967
chr1	supercont1.323	supercont1.323	0	1316576	1316576	88239515	88239515	225551	58967
chr1	supercont1.323	supercont1.323	0	1316576	1316576	88239515	88239515	294927	58980
chr1	supercont1.323	supercont1.323	0	1316576	1316576	88239515	88239515	294951	58980
chr1	supercont1.323	supercont1.323	0	1316576	1316576	88239515	88239515	401602	58994
chr1	supercont1.323	supercont1.323	0	1316576	1316576	88239515	88239515	401607	58994
chr1	supercont1.323	supercont1.323	0	1316576	1316576	88239515	88239515	522981	59012
chr1	supercont1.323	supercont1.323	0	1316576	1316576	88239515	88239515	523005	59012
chr1	supercont1.323	supercont1.323	0	1316576	1316576	88239515	88239515	523135	172530
chr1	supercont1.323	supercont1.323	0	1316576	1316576	88239515	88239515	523180	172530
chr1	supercont1.323	supercont1.323	0	1316576	1316576	88239515	88239515	612490	59024
chr1	supercont1.323	supercont1.323	0	1316576	1316576	88239515	88239515	612491	59024
chr1	supercont1.323	supercont1.323	0	1316576	1316576	88239515	88239515	612660	59025
chr1	supercont1.323	supercont1.323	0	1316576	1316576	88239515	88239515	612694	59025
chr1	supercont1.323	supercont1.323	0	1316576	1316576	88239515	88239515	628395	59027
chr1	supercont1.323	supercont1.323	0	1316576	1316576	88239515	88239515	628398	59027
chr1	supercont1.323	supercont1.323	0	1316576	1316576	88239515	88239515	628423	59027
chr1	supercont1.323	supercont1.323	0	1316576	1316576	88239515	88239515	665721	59036
chr1	supercont1.323	supercont1.323	0	1316576	1316576	88239515	88239515	668083	59038
chr1	supercont1.323	supercont1.323	0	1316576	1316576	88239515	88239515	738857	59051
chr1	supercont1.323	supercont1.323	0	1316576	1316576	88239515	88239515	743921	59054
chr1	supercont1.323	supercont1.323	0	1316576	1316576	88239515	88239515	789631	59065
chr1	supercont1.323	supercont1.323	0	1316576	1316576	88239515	88239515	793359	59067
chr1	supercont1.323	supercont1.323	0	1316576	1316576	88239515	88239515	793365	59067
chr1	supercont1.323	supercont1.323	0	1316576	1316576	88239515	88239515	935900	59090
chr1	supercont1.323	supercont1.323	0	1316576	1316576	88239515	88239515	961211	59095
chr1	supercont1.323	supercont1.323	0	1316576	1316576	88239515	88239515	961474	59096
chr1	supercont1.323	supercont1.323	0	1316576	1316576	88239515	88239515	986575	59103
chr1	supercont1.323	supercont1.323	0	1316576	1316576	88239515	88239515	986579	59103
chr1	supercont1.323	supercont1.323	0	1316576	1316576	88239515	88239515	986783	59104
chr1	supercont1.323	supercont1.323	0	1316576	1316576	88239515	88239515	994890	59106
chr1	supercont1.323	supercont1.323	0	1316576	1316576	88239515	88239515	1081820	58906
chr1	supercont1.323	supercont1.323	0	1316576	1316576	88239515	88239515	1081843	58906
chr1	supercont1.323	supercont1.323	0	1316576	1316576	88239515	88239515	1118069	58907
chr1	supercont1.323	supercont1.323	0	1316576	1316576	88239515	88239515	1137893	58910
chr1	supercont1.323	supercont1.323	0	1316576	1316576	88239515	88239515	1137960	58910
chr1	supercont1.323	supercont1.323	0	1316576	1316576	88239515	88239515	1138088	58911
chr1	supercont1.323	supercont1.323	0	1316576	1316576	88239515	88239515	1138119	58911
chr1	supercont1.323	supercont1.323	0	1316576	1316576	88239515	88239515	1138134	58911
chr1	supercont1.323	supercont1.323	0	1316576	1316576	88239515	88239515	1157263	58914
chr1	supercont1.323	supercont1.323	0	1316576	1316576	88239515	88239515	1170583	58920
chr1	supercont1.323	supercont1.323	0	1316576	1316576	88239515	88239515	1170592	58920
chr1	supercont1.323	supercont1.323	0	1316576	1316576	88239515	88239515	1170630	58920
chr1	supercont1.323	supercont1.323	0	1316576	1316576	88239515	88239515	1170640	58920
chr1	supercont1.323	supercont1.323	0	1316576	1316576	88239515	88239515	1173078	58922
chr1	supercont1.323	supercont1.323	0	1316576	1316576	88239515	88239515	1173147	58922
chr1	supercont1.323	supercont1.323	0	1316576	1316576	88239515	88239515	1251884	58932
chr1	supercont1.323	supercont1.323	0	1316576	1316576	88239515	88239515	1271437	58937
chr1	supercont1.323	supercont1.323	0	1316576	1316576	88239515	88239515	1271441	58937
chr1	supercont1.323	supercont1.323	0	1316576	1316576	88239515	88239515	1271466	58937
chr1	supercont1.323	supercont1.323	0	1316576	1316576	88239515	88239515	1271503	58937
chr1	supercont1.326	supercont1.326	0	1381451	1381451	89620966	89620966	128557	59497
chr1	supercont1.326	supercont1.326	0	1381451	1381451	89620966	89620966	128948	59498
chr1	supercont1.326	supercont1.326	0	1381451	1381451	89620966	89620966	128959	59498
chr1	supercont1.326	supercont1.326	0	1381451	1381451	89620966	89620966	129108	59499
chr1	supercont1.326	supercont1.326	0	1381451	1381451	89620966	89620966	130406	59502
chr1	supercont1.326	supercont1.326	0	1381451	1381451	89620966	89620966	130423	59502
chr1	supercont1.326	supercont1.326	0	1381451	1381451	89620966	89620966	130427	59502
chr1	supercont1.326	supercont1.326	0	1381451	1381451	89620966	89620966	130436	59502
chr1	supercont1.326	supercont1.326	0	1381451	1381451	89620966	89620966	130615	59506
chr1	supercont1.326	supercont1.326	0	1381451	1381451	89620966	89620966	130624	59506
chr1	supercont1.326	supercont1.326	0	1381451	1381451	89620966	89620966	152807	139930
chr1	supercont1.326	supercont1.326	0	1381451	1381451	89620966	89620966	156675	59526
chr1	supercont1.326	supercont1.326	0	1381451	1381451	89620966	89620966	269780	59550
chr1	supercont1.326	supercont1.326	0	1381451	1381451	89620966	89620966	289504	59551
chr1	supercont1.326	supercont1.326	0	1381451	1381451	89620966	89620966	292996	59555
chr1	supercont1.326	supercont1.326	0	1381451	1381451	89620966	89620966	427114	59569
chr1	supercont1.326	supercont1.326	0	1381451	1381451	89620966	89620966	427159	59569
chr1	supercont1.326	supercont1.326	0	1381451	1381451	89620966	89620966	427304	59570
chr1	supercont1.326	supercont1.326	0	1381451	1381451	89620966	89620966	428856	59571
chr1	supercont1.326	supercont1.326	0	1381451	1381451	89620966	89620966	429036	59572
chr1	supercont1.326	supercont1.326	0	1381451	1381451	89620966	89620966	431640	59573
chr1	supercont1.326	supercont1.326	0	1381451	1381451	89620966	89620966	431765	59574
chr1	supercont1.326	supercont1.326	0	1381451	1381451	89620966	89620966	467420	59582
chr1	supercont1.326	supercont1.326	0	1381451	1381451	89620966	89620966	563049	59592
chr1	supercont1.326	supercont1.326	0	1381451	1381451	89620966	89620966	563054	59592
chr1	supercont1.326	supercont1.326	0	1381451	1381451	89620966	89620966	563106	59592
chr1	supercont1.326	supercont1.326	0	1381451	1381451	89620966	89620966	624365	59604
chr1	supercont1.326	supercont1.326	0	1381451	1381451	89620966	89620966	624425	59604
chr1	supercont1.326	supercont1.326	0	1381451	1381451	89620966	89620966	634299	59608
chr1	supercont1.326	supercont1.326	0	1381451	1381451	89620966	89620966	681349	59616
chr1	supercont1.326	supercont1.326	0	1381451	1381451	89620966	89620966	791818	59642
chr1	supercont1.326	supercont1.326	0	1381451	1381451	89620966	89620966	791836	59642
chr1	supercont1.326	supercont1.326	0	1381451	1381451	89620966	89620966	816386	59647
chr1	supercont1.326	supercont1.326	0	1381451	1381451	89620966	89620966	964056	59663
chr1	supercont1.326	supercont1.326	0	1381451	1381451	89620966	89620966	964087	59663
chr1	supercont1.326	supercont1.326	0	1381451	1381451	89620966	89620966	964204	59664
chr1	supercont1.326	supercont1.326	0	1381451	1381451	89620966	89620966	1014462	59456
chr1	supercont1.326	supercont1.326	0	1381451	1381451	89620966	89620966	1021094	59458
chr1	supercont1.326	supercont1.326	0	1381451	1381451	89620966	89620966	1297451	59501
chr1	supercont1.326	supercont1.326	0	1381451	1381451	89620966	89620966	1350601	59514
chr1	supercont1.346	supercont1.346	0	1247450	1247450	90868416	90868416	52240	63430
chr1	supercont1.346	supercont1.346	0	1247450	1247450	90868416	90868416	52387	63431
chr1	supercont1.346	supercont1.346	0	1247450	1247450	90868416	90868416	52390	63431
chr1	supercont1.346	supercont1.346	0	1247450	1247450	90868416	90868416	52405	63431
chr1	supercont1.346	supercont1.346	0	1247450	1247450	90868416	90868416	77659	140480
chr1	supercont1.346	supercont1.346	0	1247450	1247450	90868416	90868416	77880	140481
chr1	supercont1.346	supercont1.346	0	1247450	1247450	90868416	90868416	77917	140481
chr1	supercont1.346	supercont1.346	0	1247450	1247450	90868416	90868416	616699	63442
chr1	supercont1.346	supercont1.346	0	1247450	1247450	90868416	90868416	764228	63459
chr1	supercont1.346	supercont1.346	0	1247450	1247450	90868416	90868416	764245	63459
chr1	supercont1.346	supercont1.346	0	1247450	1247450	90868416	90868416	901738	63471
chr1	supercont1.346	supercont1.346	0	1247450	1247450	90868416	90868416	901770	63471
chr1	supercont1.37	supercont1.37	0	3744586	3744586	94613002	94613002	1167347	68658
chr1	supercont1.37	supercont1.37	0	3744586	3744586	94613002	94613002	1167373	68658
chr1	supercont1.37	supercont1.37	0	3744586	3744586	94613002	94613002	1167376	68658
chr1	supercont1.37	supercont1.37	0	3744586	3744586	94613002	94613002	1167381	68658
chr1	supercont1.37	supercont1.37	0	3744586	3744586	94613002	94613002	1218701	68664
chr1	supercont1.37	supercont1.37	0	3744586	3744586	94613002	94613002	1218708	68664
chr1	supercont1.37	supercont1.37	0	3744586	3744586	94613002	94613002	1218893	68665
chr1	supercont1.37	supercont1.37	0	3744586	3744586	94613002	94613002	1218909	68665
chr1	supercont1.37	supercont1.37	0	3744586	3744586	94613002	94613002	1778307	68714
chr1	supercont1.37	supercont1.37	0	3744586	3744586	94613002	94613002	1786087	68715
chr1	supercont1.37	supercont1.37	0	3744586	3744586	94613002	94613002	1786113	68715
chr1	supercont1.37	supercont1.37	0	3744586	3744586	94613002	94613002	1786142	68715
chr1	supercont1.37	supercont1.37	0	3744586	3744586	94613002	94613002	1939944	68744
chr1	supercont1.37	supercont1.37	0	3744586	3744586	94613002	94613002	1940100	68745
chr1	supercont1.37	supercont1.37	0	3744586	3744586	94613002	94613002	1940133	68745
chr1	supercont1.37	supercont1.37	0	3744586	3744586	94613002	94613002	1940145	68745
chr1	supercont1.37	supercont1.37	0	3744586	3744586	94613002	94613002	2363930	68781
chr1	supercont1.37	supercont1.37	0	3744586	3744586	94613002	94613002	2363963	68781
chr1	supercont1.37	supercont1.37	0	3744586	3744586	94613002	94613002	2364112	68782
chr1	supercont1.37	supercont1.37	0	3744586	3744586	94613002	94613002	2846199	68806
chr1	supercont1.37	supercont1.37	0	3744586	3744586	94613002	94613002	2846227	68806
chr1	supercont1.37	supercont1.37	0	3744586	3744586	94613002	94613002	2846372	68807
chr1	supercont1.37	supercont1.37	0	3744586	3744586	94613002	94613002	2846434	68807
chr1	supercont1.37	supercont1.37	0	3744586	3744586	94613002	94613002	2905278	68813
chr1	supercont1.37	supercont1.37	0	3744586	3744586	94613002	94613002	2905290	68813
chr1	supercont1.37	supercont1.37	0	3744586	3744586	94613002	94613002	2905295	68813
chr1	supercont1.37	supercont1.37	0	3744586	3744586	94613002	94613002	2905302	68813
chr1	supercont1.37	supercont1.37	0	3744586	3744586	94613002	94613002	3036411	68824
chr1	supercont1.37	supercont1.37	0	3744586	3744586	94613002	94613002	3036462	68824
chr1	supercont1.37	supercont1.37	0	3744586	3744586	94613002	94613002	3036463	68824
chr1	supercont1.37	supercont1.37	0	3744586	3744586	94613002	94613002	3074120	68831
chr1	supercont1.37	supercont1.37	0	3744586	3744586	94613002	94613002	3203279	68841
chr1	supercont1.37	supercont1.37	0	3744586	3744586	94613002	94613002	3203284	68841
chr1	supercont1.37	supercont1.37	0	3744586	3744586	94613002	94613002	3329307	68851
chr1	supercont1.37	supercont1.37	0	3744586	3744586	94613002	94613002	3329312	68851
chr1	supercont1.37	supercont1.37	0	3744586	3744586	94613002	94613002	3329345	68851
chr1	supercont1.37	supercont1.37	0	3744586	3744586	94613002	94613002	3329362	68851
chr1	supercont1.37	supercont1.37	0	3744586	3744586	94613002	94613002	3577604	68868
chr1	supercont1.37	supercont1.37	0	3744586	3744586	94613002	94613002	3577619	68868
chr1	supercont1.37	supercont1.37	0	3744586	3744586	94613002	94613002	3685933	68878
chr1	supercont1.388	supercont1.388	0	1135229	1135229	95748231	95748231	655045	69988
chr1	supercont1.388	supercont1.388	0	1135229	1135229	95748231	95748231	655243	69989
chr1	supercont1.388	supercont1.388	0	1135229	1135229	95748231	95748231	661894	69993
chr1	supercont1.388	supercont1.388	0	1135229	1135229	95748231	95748231	787944	70011
chr1	supercont1.388	supercont1.388	0	1135229	1135229	95748231	95748231	787963	70011
chr1	supercont1.388	supercont1.388	0	1135229	1135229	95748231	95748231	787981	70011
chr1	supercont1.388	supercont1.388	0	1135229	1135229	95748231	95748231	788192	70012
chr1	supercont1.388	supercont1.388	0	1135229	1135229	95748231	95748231	788214	70012
chr1	supercont1.388	supercont1.388	0	1135229	1135229	95748231	95748231	884369	70022
chr1	supercont1.388	supercont1.388	0	1135229	1135229	95748231	95748231	884384	70022
chr1	supercont1.388	supercont1.388	0	1135229	1135229	95748231	95748231	884439	70022
chr1	supercont1.388	supercont1.388	0	1135229	1135229	95748231	95748231	1060783	69921
chr1	supercont1.388	supercont1.388	0	1135229	1135229	95748231	95748231	1070400	69923
chr1	supercont1.388	supercont1.388	0	1135229	1135229	95748231	95748231	1070403	69923
chr1	supercont1.388	supercont1.388	0	1135229	1135229	95748231	95748231	1086155	69927
chr1	supercont1.388	supercont1.388	0	1135229	1135229	95748231	95748231	1125873	69942
chr1	supercont1.388	supercont1.388	0	1135229	1135229	95748231	95748231	1126117	69943
chr1	supercont1.397	supercont1.397	0	1138263	1138263	96886494	96886494	588783	71460
chr1	supercont1.397	supercont1.397	0	1138263	1138263	96886494	96886494	588808	71460
chr1	supercont1.397	supercont1.397	0	1138263	1138263	96886494	96886494	588819	71460
chr1	supercont1.397	supercont1.397	0	1138263	1138263	96886494	96886494	1030494	71420
chr1	supercont1.397	supercont1.397	0	1138263	1138263	96886494	96886494	1030526	71420
chr1	supercont1.397	supercont1.397	0	1138263	1138263	96886494	96886494	1030543	71420
chr1	supercont1.402	supercont1.402	0	1092227	1092227	97978721	97978721	165854	73043
chr1	supercont1.402	supercont1.402	0	1092227	1092227	97978721	97978721	165860	73043
chr1	supercont1.402	supercont1.402	0	1092227	1092227	97978721	97978721	521502	73079
chr1	supercont1.402	supercont1.402	0	1092227	1092227	97978721	97978721	620840	73087
chr1	supercont1.402	supercont1.402	0	1092227	1092227	97978721	97978721	631202	73092
chr1	supercont1.402	supercont1.402	0	1092227	1092227	97978721	97978721	825279	142042
chr1	supercont1.402	supercont1.402	0	1092227	1092227	97978721	97978721	825304	142042
chr1	supercont1.402	supercont1.402	0	1092227	1092227	97978721	97978721	830806	207662
chr1	supercont1.402	supercont1.402	0	1092227	1092227	97978721	97978721	830832	207662
chr1	supercont1.402	supercont1.402	0	1092227	1092227	97978721	97978721	830861	207662
chr1	supercont1.402	supercont1.402	0	1092227	1092227	97978721	97978721	923723	73112
chr1	supercont1.402	supercont1.402	0	1092227	1092227	97978721	97978721	923915	73113
chr1	supercont1.402	supercont1.402	0	1092227	1092227	97978721	97978721	923939	73113
chr1	supercont1.402	supercont1.402	0	1092227	1092227	97978721	97978721	1023982	73025
chr1	supercont1.402	supercont1.402	0	1092227	1092227	97978721	97978721	1023993	73025
chr1	supercont1.402	supercont1.402	0	1092227	1092227	97978721	97978721	1024208	73026
chr1	supercont1.402	supercont1.402	0	1092227	1092227	97978721	97978721	1058293	73032
chr1	supercont1.402	supercont1.402	0	1092227	1092227	97978721	97978721	1058490	73033
chr1	supercont1.414	supercont1.414	0	1096716	1096716	99075437	99075437	303543	74668
chr1	supercont1.414	supercont1.414	0	1096716	1096716	99075437	99075437	303555	74668
chr1	supercont1.414	supercont1.414	0	1096716	1096716	99075437	99075437	303570	74668
chr1	supercont1.414	supercont1.414	0	1096716	1096716	99075437	99075437	303750	74669
chr1	supercont1.414	supercont1.414	0	1096716	1096716	99075437	99075437	303779	74669
chr1	supercont1.414	supercont1.414	0	1096716	1096716	99075437	99075437	359864	74679
chr1	supercont1.414	supercont1.414	0	1096716	1096716	99075437	99075437	422171	74691
chr1	supercont1.414	supercont1.414	0	1096716	1096716	99075437	99075437	739669	74725
chr1	supercont1.414	supercont1.414	0	1096716	1096716	99075437	99075437	739677	74725
chr1	supercont1.414	supercont1.414	0	1096716	1096716	99075437	99075437	942930	74740
chr1	supercont1.414	supercont1.414	0	1096716	1096716	99075437	99075437	942985	74740
chr1	supercont1.437	supercont1.437	0	993775	993775	100069212	100069212	369339	77789
chr1	supercont1.437	supercont1.437	0	993775	993775	100069212	100069212	369340	77789
chr1	supercont1.437	supercont1.437	0	993775	993775	100069212	100069212	369369	77789
chr1	supercont1.437	supercont1.437	0	993775	993775	100069212	100069212	369513	77790
chr1	supercont1.437	supercont1.437	0	993775	993775	100069212	100069212	369544	77790
chr1	supercont1.437	supercont1.437	0	993775	993775	100069212	100069212	388930	77792
chr1	supercont1.437	supercont1.437	0	993775	993775	100069212	100069212	388935	77792
chr1	supercont1.437	supercont1.437	0	993775	993775	100069212	100069212	388952	77792
chr1	supercont1.437	supercont1.437	0	993775	993775	100069212	100069212	389121	77793
chr1	supercont1.437	supercont1.437	0	993775	993775	100069212	100069212	389125	77793
chr1	supercont1.437	supercont1.437	0	993775	993775	100069212	100069212	437281	77796
chr1	supercont1.437	supercont1.437	0	993775	993775	100069212	100069212	437383	77797
chr1	supercont1.437	supercont1.437	0	993775	993775	100069212	100069212	438589	77800
chr1	supercont1.437	supercont1.437	0	993775	993775	100069212	100069212	438594	77800
chr1	supercont1.437	supercont1.437	0	993775	993775	100069212	100069212	438600	77800
chr1	supercont1.437	supercont1.437	0	993775	993775	100069212	100069212	438632	77800
chr1	supercont1.437	supercont1.437	0	993775	993775	100069212	100069212	572038	77823
chr1	supercont1.437	supercont1.437	0	993775	993775	100069212	100069212	572074	77823
chr1	supercont1.437	supercont1.437	0	993775	993775	100069212	100069212	572253	77824
chr1	supercont1.437	supercont1.437	0	993775	993775	100069212	100069212	586505	77829
chr1	supercont1.437	supercont1.437	0	993775	993775	100069212	100069212	630633	142751
chr1	supercont1.437	supercont1.437	0	993775	993775	100069212	100069212	630636	142751
chr1	supercont1.437	supercont1.437	0	993775	993775	100069212	100069212	630785	142752
chr1	supercont1.437	supercont1.437	0	993775	993775	100069212	100069212	630792	142752
chr1	supercont1.437	supercont1.437	0	993775	993775	100069212	100069212	630831	142752
chr1	supercont1.437	supercont1.437	0	993775	993775	100069212	100069212	728486	77858
chr1	supercont1.437	supercont1.437	0	993775	993775	100069212	100069212	728537	77858
chr1	supercont1.437	supercont1.437	0	993775	993775	100069212	100069212	800539	77873
chr1	supercont1.437	supercont1.437	0	993775	993775	100069212	100069212	800581	77873
chr1	supercont1.437	supercont1.437	0	993775	993775	100069212	100069212	800605	77873
chr1	supercont1.437	supercont1.437	0	993775	993775	100069212	100069212	881325	77886
chr1	supercont1.437	supercont1.437	0	993775	993775	100069212	100069212	881385	77886
chr1	supercont1.449	supercont1.449	0	988145	988145	101057357	101057357	319107	79300
chr1	supercont1.449	supercont1.449	0	988145	988145	101057357	101057357	563939	79320
chr1	supercont1.449	supercont1.449	0	988145	988145	101057357	101057357	563970	79320
chr1	supercont1.449	supercont1.449	0	988145	988145	101057357	101057357	682951	79335
chr1	supercont1.449	supercont1.449	0	988145	988145	101057357	101057357	682987	79335
chr1	supercont1.449	supercont1.449	0	988145	988145	101057357	101057357	758898	79339
chr1	supercont1.449	supercont1.449	0	988145	988145	101057357	101057357	758909	79339
chr1	supercont1.479	supercont1.479	0	900854	900854	101958211	101958211	37498	83069
chr1	supercont1.479	supercont1.479	0	900854	900854	101958211	101958211	37521	83069
chr1	supercont1.479	supercont1.479	0	900854	900854	101958211	101958211	85458	83132
chr1	supercont1.479	supercont1.479	0	900854	900854	101958211	101958211	85473	83132
chr1	supercont1.479	supercont1.479	0	900854	900854	101958211	101958211	228963	83052
chr1	supercont1.479	supercont1.479	0	900854	900854	101958211	101958211	228980	83052
chr1	supercont1.479	supercont1.479	0	900854	900854	101958211	101958211	336446	83063
chr1	supercont1.479	supercont1.479	0	900854	900854	101958211	101958211	336567	83064
chr1	supercont1.479	supercont1.479	0	900854	900854	101958211	101958211	336588	83064
chr1	supercont1.479	supercont1.479	0	900854	900854	101958211	101958211	336610	83064
chr1	supercont1.479	supercont1.479	0	900854	900854	101958211	101958211	411928	83077
chr1	supercont1.479	supercont1.479	0	900854	900854	101958211	101958211	411929	83077
chr1	supercont1.479	supercont1.479	0	900854	900854	101958211	101958211	411977	83077
chr1	supercont1.479	supercont1.479	0	900854	900854	101958211	101958211	703548	83105
chr1	supercont1.479	supercont1.479	0	900854	900854	101958211	101958211	847294	83130
chr1	supercont1.479	supercont1.479	0	900854	900854	101958211	101958211	847315	83130
chr1	supercont1.479	supercont1.479	0	900854	900854	101958211	101958211	895376	83140
chr1	supercont1.508	supercont1.508	0	920430	920430	102878641	102878641	105176	87191
chr1	supercont1.508	supercont1.508	0	920430	920430	102878641	102878641	105182	87191
chr1	supercont1.508	supercont1.508	0	920430	920430	102878641	102878641	144251	87192
chr1	supercont1.508	supercont1.508	0	920430	920430	102878641	102878641	206249	87204
chr1	supercont1.508	supercont1.508	0	920430	920430	102878641	102878641	242420	87216
chr1	supercont1.508	supercont1.508	0	920430	920430	102878641	102878641	242426	87216
chr1	supercont1.508	supercont1.508	0	920430	920430	102878641	102878641	242668	87217
chr1	supercont1.508	supercont1.508	0	920430	920430	102878641	102878641	584499	87233
chr1	supercont1.508	supercont1.508	0	920430	920430	102878641	102878641	584515	87233
chr1	supercont1.508	supercont1.508	0	920430	920430	102878641	102878641	584687	87234
chr1	supercont1.508	supercont1.508	0	920430	920430	102878641	102878641	584739	87234
chr1	supercont1.508	supercont1.508	0	920430	920430	102878641	102878641	584753	87234
chr1	supercont1.508	supercont1.508	0	920430	920430	102878641	102878641	650810	87250
chr1	supercont1.508	supercont1.508	0	920430	920430	102878641	102878641	650843	87250
chr1	supercont1.508	supercont1.508	0	920430	920430	102878641	102878641	650861	87250
chr1	supercont1.508	supercont1.508	0	920430	920430	102878641	102878641	650866	87250
chr1	supercont1.523	supercont1.523	0	826673	826673	103705314	103705314	97743	89083
chr1	supercont1.523	supercont1.523	0	826673	826673	103705314	103705314	112328	89005
chr1	supercont1.523	supercont1.523	0	826673	826673	103705314	103705314	118071	89007
chr1	supercont1.523	supercont1.523	0	826673	826673	103705314	103705314	118944	89008
chr1	supercont1.523	supercont1.523	0	826673	826673	103705314	103705314	119068	89009
chr1	supercont1.523	supercont1.523	0	826673	826673	103705314	103705314	119109	89009
chr1	supercont1.523	supercont1.523	0	826673	826673	103705314	103705314	134132	89012
chr1	supercont1.523	supercont1.523	0	826673	826673	103705314	103705314	134187	89012
chr1	supercont1.523	supercont1.523	0	826673	826673	103705314	103705314	154447	89014
chr1	supercont1.523	supercont1.523	0	826673	826673	103705314	103705314	154490	89014
chr1	supercont1.523	supercont1.523	0	826673	826673	103705314	103705314	154496	89014
chr1	supercont1.523	supercont1.523	0	826673	826673	103705314	103705314	154649	89015
chr1	supercont1.523	supercont1.523	0	826673	826673	103705314	103705314	154685	89015
chr1	supercont1.523	supercont1.523	0	826673	826673	103705314	103705314	221401	144428
chr1	supercont1.523	supercont1.523	0	826673	826673	103705314	103705314	221403	144428
chr1	supercont1.523	supercont1.523	0	826673	826673	103705314	103705314	318580	89026
chr1	supercont1.523	supercont1.523	0	826673	826673	103705314	103705314	318768	89027
chr1	supercont1.523	supercont1.523	0	826673	826673	103705314	103705314	318815	89027
chr1	supercont1.523	supercont1.523	0	826673	826673	103705314	103705314	404381	89035
chr1	supercont1.523	supercont1.523	0	826673	826673	103705314	103705314	404591	89036
chr1	supercont1.523	supercont1.523	0	826673	826673	103705314	103705314	404593	89036
chr1	supercont1.523	supercont1.523	0	826673	826673	103705314	103705314	708801	89064
chr1	supercont1.56	supercont1.56	0	3188272	3188272	106893586	106893586	566512	94539
chr1	supercont1.56	supercont1.56	0	3188272	3188272	106893586	106893586	630989	94550
chr1	supercont1.56	supercont1.56	0	3188272	3188272	106893586	106893586	663237	94558
chr1	supercont1.56	supercont1.56	0	3188272	3188272	106893586	106893586	825485	145340
chr1	supercont1.56	supercont1.56	0	3188272	3188272	106893586	106893586	825500	145340
chr1	supercont1.56	supercont1.56	0	3188272	3188272	106893586	106893586	1064168	94212
chr1	supercont1.56	supercont1.56	0	3188272	3188272	106893586	106893586	1064169	94212
chr1	supercont1.56	supercont1.56	0	3188272	3188272	106893586	106893586	1064223	94212
chr1	supercont1.56	supercont1.56	0	3188272	3188272	106893586	106893586	1064391	94214
chr1	supercont1.56	supercont1.56	0	3188272	3188272	106893586	106893586	1064401	94214
chr1	supercont1.56	supercont1.56	0	3188272	3188272	106893586	106893586	1750707	94304
chr1	supercont1.56	supercont1.56	0	3188272	3188272	106893586	106893586	1915812	94312
chr1	supercont1.56	supercont1.56	0	3188272	3188272	106893586	106893586	1925769	94314
chr1	supercont1.56	supercont1.56	0	3188272	3188272	106893586	106893586	2061359	94336
chr1	supercont1.56	supercont1.56	0	3188272	3188272	106893586	106893586	2106733	94352
chr1	supercont1.56	supercont1.56	0	3188272	3188272	106893586	106893586	2106736	94352
chr1	supercont1.56	supercont1.56	0	3188272	3188272	106893586	106893586	2213638	94364
chr1	supercont1.56	supercont1.56	0	3188272	3188272	106893586	106893586	2213664	94364
chr1	supercont1.56	supercont1.56	0	3188272	3188272	106893586	106893586	2353507	94389
chr1	supercont1.56	supercont1.56	0	3188272	3188272	106893586	106893586	2369036	94394
chr1	supercont1.56	supercont1.56	0	3188272	3188272	106893586	106893586	2369068	94394
chr1	supercont1.56	supercont1.56	0	3188272	3188272	106893586	106893586	2369086	94394
chr1	supercont1.56	supercont1.56	0	3188272	3188272	106893586	106893586	2369087	94394
chr1	supercont1.56	supercont1.56	0	3188272	3188272	106893586	106893586	2439648	94406
chr1	supercont1.56	supercont1.56	0	3188272	3188272	106893586	106893586	2448498	94408
chr1	supercont1.56	supercont1.56	0	3188272	3188272	106893586	106893586	2448519	94408
chr1	supercont1.56	supercont1.56	0	3188272	3188272	106893586	106893586	2448765	94409
chr1	supercont1.56	supercont1.56	0	3188272	3188272	106893586	106893586	2467277	94410
chr1	supercont1.56	supercont1.56	0	3188272	3188272	106893586	106893586	2485905	94412
chr1	supercont1.56	supercont1.56	0	3188272	3188272	106893586	106893586	2485937	94412
chr1	supercont1.56	supercont1.56	0	3188272	3188272	106893586	106893586	2486128	94413
chr1	supercont1.56	supercont1.56	0	3188272	3188272	106893586	106893586	2486132	94413
chr1	supercont1.56	supercont1.56	0	3188272	3188272	106893586	106893586	2512691	94415
chr1	supercont1.56	supercont1.56	0	3188272	3188272	106893586	106893586	2512730	94415
chr1	supercont1.56	supercont1.56	0	3188272	3188272	106893586	106893586	2561299	94426
chr1	supercont1.56	supercont1.56	0	3188272	3188272	106893586	106893586	2562614	94428
chr1	supercont1.56	supercont1.56	0	3188272	3188272	106893586	106893586	2562635	94428
chr1	supercont1.56	supercont1.56	0	3188272	3188272	106893586	106893586	2562646	94428
chr1	supercont1.56	supercont1.56	0	3188272	3188272	106893586	106893586	2764647	94449
chr1	supercont1.56	supercont1.56	0	3188272	3188272	106893586	106893586	2764698	94449
chr1	supercont1.56	supercont1.56	0	3188272	3188272	106893586	106893586	2862548	94461
chr1	supercont1.56	supercont1.56	0	3188272	3188272	106893586	106893586	2862745	94462
chr1	supercont1.56	supercont1.56	0	3188272	3188272	106893586	106893586	3028042	94485
chr1	supercont1.56	supercont1.56	0	3188272	3188272	106893586	106893586	3028094	94485
chr1	supercont1.56	supercont1.56	0	3188272	3188272	106893586	106893586	3065494	94497
chr1	supercont1.56	supercont1.56	0	3188272	3188272	106893586	106893586	3065517	94497
chr1	supercont1.56	supercont1.56	0	3188272	3188272	106893586	106893586	3065526	94497
chr1	supercont1.56	supercont1.56	0	3188272	3188272	106893586	106893586	3117617	94503
chr1	supercont1.56	supercont1.56	0	3188272	3188272	106893586	106893586	3117665	94503
chr1	supercont1.56	supercont1.56	0	3188272	3188272	106893586	106893586	3117820	94504
chr1	supercont1.608	supercont1.608	0	698497	698497	107684190	107684190	42412	98466
chr1	supercont1.608	supercont1.608	0	698497	698497	107684190	107684190	42444	98466
chr1	supercont1.608	supercont1.608	0	698497	698497	107684190	107684190	91241	98531
chr1	supercont1.608	supercont1.608	0	698497	698497	107684190	107684190	91251	98531
chr1	supercont1.608	supercont1.608	0	698497	698497	107684190	107684190	91257	98531
chr1	supercont1.608	supercont1.608	0	698497	698497	107684190	107684190	91273	98531
chr1	supercont1.608	supercont1.608	0	698497	698497	107684190	107684190	198408	98417
chr1	supercont1.608	supercont1.608	0	698497	698497	107684190	107684190	198580	98418
chr1	supercont1.608	supercont1.608	0	698497	698497	107684190	107684190	294825	98435
chr1	supercont1.608	supercont1.608	0	698497	698497	107684190	107684190	294837	98435
chr1	supercont1.608	supercont1.608	0	698497	698497	107684190	107684190	294892	98435
chr1	supercont1.608	supercont1.608	0	698497	698497	107684190	107684190	295025	98436
chr1	supercont1.608	supercont1.608	0	698497	698497	107684190	107684190	295053	98436
chr1	supercont1.608	supercont1.608	0	698497	698497	107684190	107684190	295085	98436
chr1	supercont1.608	supercont1.608	0	698497	698497	107684190	107684190	296804	98439
chr1	supercont1.608	supercont1.608	0	698497	698497	107684190	107684190	297004	98440
chr1	supercont1.567	supercont1.567c	652998	745105	92107	106985693	106985693	721147	94054
chr1	supercont1.619	supercont1.619	0	686650	686650	108370840	108370840	63898	99540
chr1	supercont1.619	supercont1.619	0	686650	686650	108370840	108370840	200991	99476
chr1	supercont1.619	supercont1.619	0	686650	686650	108370840	108370840	201145	99477
chr1	supercont1.619	supercont1.619	0	686650	686650	108370840	108370840	201149	99477
chr1	supercont1.619	supercont1.619	0	686650	686650	108370840	108370840	331898	99493
chr1	supercont1.619	supercont1.619	0	686650	686650	108370840	108370840	331916	99493
chr1	supercont1.619	supercont1.619	0	686650	686650	108370840	108370840	473046	99515
chr1	supercont1.619	supercont1.619	0	686650	686650	108370840	108370840	473063	99515
chr1	supercont1.619	supercont1.619	0	686650	686650	108370840	108370840	606772	99531
chr1	supercont1.619	supercont1.619	0	686650	686650	108370840	108370840	633511	99535
chr1	supercont1.619	supercont1.619	0	686650	686650	108370840	108370840	633707	99536
chr1	supercont1.619	supercont1.619	0	686650	686650	108370840	108370840	633716	99536
chr1	supercont1.619	supercont1.619	0	686650	686650	108370840	108370840	636346	99537
chr1	supercont1.619	supercont1.619	0	686650	686650	108370840	108370840	636403	99537
chr1	supercont1.619	supercont1.619	0	686650	686650	108370840	108370840	636598	99539
chr1	supercont1.619	supercont1.619	0	686650	686650	108370840	108370840	636621	99539
chr1	supercont1.619	supercont1.619	0	686650	686650	108370840	108370840	655084	99543
chr1	supercont1.622	supercont1.622	0	679726	679726	109050566	109050566	24229	99971
chr1	supercont1.622	supercont1.622	0	679726	679726	109050566	109050566	211117	99967
chr1	supercont1.622	supercont1.622	0	679726	679726	109050566	109050566	249973	99973
chr1	supercont1.622	supercont1.622	0	679726	679726	109050566	109050566	250188	99974
chr1	supercont1.622	supercont1.622	0	679726	679726	109050566	109050566	254665	99975
chr1	supercont1.622	supercont1.622	0	679726	679726	109050566	109050566	255561	99977
chr1	supercont1.622	supercont1.622	0	679726	679726	109050566	109050566	255575	99977
chr1	supercont1.622	supercont1.622	0	679726	679726	109050566	109050566	274872	99980
chr1	supercont1.622	supercont1.622	0	679726	679726	109050566	109050566	308508	99986
chr1	supercont1.622	supercont1.622	0	679726	679726	109050566	109050566	557470	100018
chr1	supercont1.622	supercont1.622	0	679726	679726	109050566	109050566	558828	100020
chr1	supercont1.622	supercont1.622	0	679726	679726	109050566	109050566	568984	100024
chr1	supercont1.622	supercont1.622	0	679726	679726	109050566	109050566	575960	100027
chr1	supercont1.622	supercont1.622	0	679726	679726	109050566	109050566	590032	100029
chr1	supercont1.622	supercont1.622	0	679726	679726	109050566	109050566	591699	187007
chr1	supercont1.622	supercont1.622	0	679726	679726	109050566	109050566	620820	100034
chr1	supercont1.622	supercont1.622	0	679726	679726	109050566	109050566	620828	100034
chr1	supercont1.622	supercont1.622	0	679726	679726	109050566	109050566	635405	100035
chr1	supercont1.622	supercont1.622	0	679726	679726	109050566	109050566	635560	100036
chr1	supercont1.647	supercont1.647	0	655402	655402	109705968	109705968	14127	102167
chr1	supercont1.647	supercont1.647	0	655402	655402	109705968	109705968	14343	102168
chr1	supercont1.647	supercont1.647	0	655402	655402	109705968	109705968	88583	102231
chr1	supercont1.647	supercont1.647	0	655402	655402	109705968	109705968	88632	102231
chr1	supercont1.647	supercont1.647	0	655402	655402	109705968	109705968	121420	102157
chr1	supercont1.647	supercont1.647	0	655402	655402	109705968	109705968	121567	102158
chr1	supercont1.647	supercont1.647	0	655402	655402	109705968	109705968	130690	102159
chr1	supercont1.647	supercont1.647	0	655402	655402	109705968	109705968	130838	102161
chr1	supercont1.647	supercont1.647	0	655402	655402	109705968	109705968	130867	102161
chr1	supercont1.647	supercont1.647	0	655402	655402	109705968	109705968	269381	102191
chr1	supercont1.647	supercont1.647	0	655402	655402	109705968	109705968	269387	102191
chr1	supercont1.647	supercont1.647	0	655402	655402	109705968	109705968	269529	102192
chr1	supercont1.647	supercont1.647	0	655402	655402	109705968	109705968	269538	102192
chr1	supercont1.647	supercont1.647	0	655402	655402	109705968	109705968	269540	102192
chr1	supercont1.647	supercont1.647	0	655402	655402	109705968	109705968	269563	102192
chr1	supercont1.647	supercont1.647	0	655402	655402	109705968	109705968	283711	102193
chr1	supercont1.647	supercont1.647	0	655402	655402	109705968	109705968	283728	102193
chr1	supercont1.659	supercont1.659	0	629611	629611	110335579	110335579	100436	103169
chr1	supercont1.659	supercont1.659	0	629611	629611	110335579	110335579	100439	103169
chr1	supercont1.659	supercont1.659	0	629611	629611	110335579	110335579	100718	103170
chr1	supercont1.659	supercont1.659	0	629611	629611	110335579	110335579	100721	103170
chr1	supercont1.659	supercont1.659	0	629611	629611	110335579	110335579	143258	103175
chr1	supercont1.659	supercont1.659	0	629611	629611	110335579	110335579	144473	103177
chr1	supercont1.659	supercont1.659	0	629611	629611	110335579	110335579	144715	103178
chr1	supercont1.659	supercont1.659	0	629611	629611	110335579	110335579	193103	103186
chr1	supercont1.659	supercont1.659	0	629611	629611	110335579	110335579	193133	103186
chr1	supercont1.659	supercont1.659	0	629611	629611	110335579	110335579	240273	103192
chr1	supercont1.659	supercont1.659	0	629611	629611	110335579	110335579	240279	103192
chr1	supercont1.659	supercont1.659	0	629611	629611	110335579	110335579	241215	103193
chr1	supercont1.659	supercont1.659	0	629611	629611	110335579	110335579	241383	103194
chr1	supercont1.659	supercont1.659	0	629611	629611	110335579	110335579	241409	103194
chr1	supercont1.659	supercont1.659	0	629611	629611	110335579	110335579	246788	103195
chr1	supercont1.659	supercont1.659	0	629611	629611	110335579	110335579	246903	103196
chr1	supercont1.659	supercont1.659	0	629611	629611	110335579	110335579	271543	103201
chr1	supercont1.659	supercont1.659	0	629611	629611	110335579	110335579	444170	103237
chr1	supercont1.659	supercont1.659	0	629611	629611	110335579	110335579	444172	103237
chr1	supercont1.659	supercont1.659	0	629611	629611	110335579	110335579	504064	103250
chr1	supercont1.66	supercont1.66a	0	1853327	1853327	112188906	112188906	322691	104324
chr1	supercont1.66	supercont1.66a	0	1853327	1853327	112188906	112188906	376036	104333
chr1	supercont1.66	supercont1.66a	0	1853327	1853327	112188906	112188906	376069	104333
chr1	supercont1.66	supercont1.66a	0	1853327	1853327	112188906	112188906	427489	104338
chr1	supercont1.66	supercont1.66a	0	1853327	1853327	112188906	112188906	427696	104340
chr1	supercont1.66	supercont1.66a	0	1853327	1853327	112188906	112188906	564321	104363
chr1	supercont1.66	supercont1.66a	0	1853327	1853327	112188906	112188906	647508	104392
chr1	supercont1.66	supercont1.66a	0	1853327	1853327	112188906	112188906	647582	104392
chr1	supercont1.66	supercont1.66a	0	1853327	1853327	112188906	112188906	1192338	104066
chr1	supercont1.66	supercont1.66a	0	1853327	1853327	112188906	112188906	1192372	104066
chr1	supercont1.66	supercont1.66a	0	1853327	1853327	112188906	112188906	1192562	104067
chr1	supercont1.66	supercont1.66a	0	1853327	1853327	112188906	112188906	1210565	104073
chr1	supercont1.66	supercont1.66a	0	1853327	1853327	112188906	112188906	1210567	104073
chr1	supercont1.66	supercont1.66a	0	1853327	1853327	112188906	112188906	1210575	104073
chr1	supercont1.66	supercont1.66a	0	1853327	1853327	112188906	112188906	1210578	104073
chr1	supercont1.66	supercont1.66a	0	1853327	1853327	112188906	112188906	1525310	104124
chr1	supercont1.66	supercont1.66a	0	1853327	1853327	112188906	112188906	1525324	104124
chr1	supercont1.66	supercont1.66a	0	1853327	1853327	112188906	112188906	1690153	104158
chr1	supercont1.66	supercont1.66a	0	1853327	1853327	112188906	112188906	1690155	104158
chr1	supercont1.66	supercont1.66a	0	1853327	1853327	112188906	112188906	1690184	104158
chr1	supercont1.66	supercont1.66a	0	1853327	1853327	112188906	112188906	1720267	104168
chr1	supercont1.66	supercont1.66a	0	1853327	1853327	112188906	112188906	1720309	104168
chr1	supercont1.66	supercont1.66a	0	1853327	1853327	112188906	112188906	1754631	104176
chr1	supercont1.670	supercont1.670	0	612104	612104	112801010	112801010	140066	104450
chr1	supercont1.670	supercont1.670	0	612104	612104	112801010	112801010	140082	104450
chr1	supercont1.670	supercont1.670	0	612104	612104	112801010	112801010	140090	104450
chr1	supercont1.670	supercont1.670	0	612104	612104	112801010	112801010	140107	104450
chr1	supercont1.670	supercont1.670	0	612104	612104	112801010	112801010	141933	104452
chr1	supercont1.670	supercont1.670	0	612104	612104	112801010	112801010	141973	104452
chr1	supercont1.670	supercont1.670	0	612104	612104	112801010	112801010	234748	104468
chr1	supercont1.670	supercont1.670	0	612104	612104	112801010	112801010	234856	104469
chr1	supercont1.670	supercont1.670	0	612104	612104	112801010	112801010	234885	104469
chr1	supercont1.670	supercont1.670	0	612104	612104	112801010	112801010	234892	104469
chr1	supercont1.670	supercont1.670	0	612104	612104	112801010	112801010	275142	104476
chr1	supercont1.699	supercont1.699	0	589657	589657	113390667	113390667	120320	106574
chr1	supercont1.699	supercont1.699	0	589657	589657	113390667	113390667	223903	106596
chr1	supercont1.699	supercont1.699	0	589657	589657	113390667	113390667	224074	106597
chr1	supercont1.699	supercont1.699	0	589657	589657	113390667	113390667	328873	106616
chr1	supercont1.699	supercont1.699	0	589657	589657	113390667	113390667	329027	106617
chr1	supercont1.699	supercont1.699	0	589657	589657	113390667	113390667	329050	106617
chr1	supercont1.699	supercont1.699	0	589657	589657	113390667	113390667	369967	106623
chr1	supercont1.699	supercont1.699	0	589657	589657	113390667	113390667	370009	106623
chr1	supercont1.699	supercont1.699	0	589657	589657	113390667	113390667	370210	106624
chr1	supercont1.699	supercont1.699	0	589657	589657	113390667	113390667	442269	106628
chr1	supercont1.699	supercont1.699	0	589657	589657	113390667	113390667	442309	106628
chr1	supercont1.699	supercont1.699	0	589657	589657	113390667	113390667	538077	106638
chr1	supercont1.699	supercont1.699	0	589657	589657	113390667	113390667	538085	106638
chr1	supercont1.75	supercont1.75	0	2975254	2975254	117300219	117300219	917070	112430
chr1	supercont1.75	supercont1.75	0	2975254	2975254	117300219	117300219	917074	112430
chr1	supercont1.75	supercont1.75	0	2975254	2975254	117300219	117300219	917079	112430
chr1	supercont1.75	supercont1.75	0	2975254	2975254	117300219	117300219	1031909	112115
chr1	supercont1.75	supercont1.75	0	2975254	2975254	117300219	117300219	1032120	112116
chr1	supercont1.75	supercont1.75	0	2975254	2975254	117300219	117300219	1032151	112116
chr1	supercont1.75	supercont1.75	0	2975254	2975254	117300219	117300219	1032152	112116
chr1	supercont1.74	supercont1.74b	1983184	2917482	934298	114324965	114324965	2392022	111521
chr1	supercont1.74	supercont1.74b	1983184	2917482	934298	114324965	114324965	2465940	111525
chr1	supercont1.74	supercont1.74b	1983184	2917482	934298	114324965	114324965	2465957	111525
chr1	supercont1.74	supercont1.74b	1983184	2917482	934298	114324965	114324965	2465965	111525
chr1	supercont1.74	supercont1.74b	1983184	2917482	934298	114324965	114324965	2465969	111525
chr1	supercont1.74	supercont1.74b	1983184	2917482	934298	114324965	114324965	2466083	111526
chr1	supercont1.74	supercont1.74b	1983184	2917482	934298	114324965	114324965	2466088	111526
chr1	supercont1.74	supercont1.74b	1983184	2917482	934298	114324965	114324965	2466095	111526
chr1	supercont1.74	supercont1.74b	1983184	2917482	934298	114324965	114324965	2466104	111526
chr1	supercont1.74	supercont1.74b	1983184	2917482	934298	114324965	114324965	2540619	111542
chr1	supercont1.74	supercont1.74b	1983184	2917482	934298	114324965	114324965	2540620	111542
chr1	supercont1.74	supercont1.74b	1983184	2917482	934298	114324965	114324965	2540623	111542
chr1	supercont1.74	supercont1.74b	1983184	2917482	934298	114324965	114324965	2540675	111542
chr1	supercont1.74	supercont1.74b	1983184	2917482	934298	114324965	114324965	2540676	111542
chr1	supercont1.74	supercont1.74b	1983184	2917482	934298	114324965	114324965	2540794	111544
chr1	supercont1.74	supercont1.74b	1983184	2917482	934298	114324965	114324965	2540847	111544
chr1	supercont1.75	supercont1.75	0	2975254	2975254	117300219	117300219	1773409	112215
chr1	supercont1.75	supercont1.75	0	2975254	2975254	117300219	117300219	1773412	112215
chr1	supercont1.75	supercont1.75	0	2975254	2975254	117300219	117300219	1827041	112228
chr1	supercont1.75	supercont1.75	0	2975254	2975254	117300219	117300219	1894074	112236
chr1	supercont1.75	supercont1.75	0	2975254	2975254	117300219	117300219	2143761	112281
chr1	supercont1.75	supercont1.75	0	2975254	2975254	117300219	117300219	2187105	112284
chr1	supercont1.75	supercont1.75	0	2975254	2975254	117300219	117300219	2373295	112312
chr1	supercont1.75	supercont1.75	0	2975254	2975254	117300219	117300219	2373336	112312
chr1	supercont1.75	supercont1.75	0	2975254	2975254	117300219	117300219	2373485	112313
chr1	supercont1.75	supercont1.75	0	2975254	2975254	117300219	117300219	2473401	112322
chr1	supercont1.75	supercont1.75	0	2975254	2975254	117300219	117300219	2509090	112330
chr1	supercont1.75	supercont1.75	0	2975254	2975254	117300219	117300219	2509334	112331
chr1	supercont1.752	supercont1.752	0	534290	534290	117834509	117834509	455614	111772
chr1	supercont1.752	supercont1.752	0	534290	534290	117834509	117834509	455630	111772
chr1	supercont1.752	supercont1.752	0	534290	534290	117834509	117834509	455677	111772
chr1	supercont1.820	supercont1.820	0	471406	471406	118305915	118305915	2521	117442
chr1	supercont1.820	supercont1.820	0	471406	471406	118305915	118305915	2668	117447
chr1	supercont1.820	supercont1.820	0	471406	471406	118305915	118305915	7987	117490
chr1	supercont1.820	supercont1.820	0	471406	471406	118305915	118305915	7989	117490
chr1	supercont1.820	supercont1.820	0	471406	471406	118305915	118305915	182776	117431
chr1	supercont1.820	supercont1.820	0	471406	471406	118305915	118305915	227728	117438
chr1	supercont1.820	supercont1.820	0	471406	471406	118305915	118305915	227729	117438
chr1	supercont1.820	supercont1.820	0	471406	471406	118305915	118305915	227766	117438
chr1	supercont1.820	supercont1.820	0	471406	471406	118305915	118305915	328520	117462
chr1	supercont1.820	supercont1.820	0	471406	471406	118305915	118305915	332588	117466
chr1	supercont1.820	supercont1.820	0	471406	471406	118305915	118305915	332603	117466
chr1	supercont1.863	supercont1.863	0	409763	409763	119468156	119468156	123908	120457
chr1	supercont1.863	supercont1.863	0	409763	409763	119468156	119468156	124113	120458
chr1	supercont1.863	supercont1.863	0	409763	409763	119468156	119468156	146193	120462
chr1	supercont1.863	supercont1.863	0	409763	409763	119468156	119468156	146208	120462
chr1	supercont1.863	supercont1.863	0	409763	409763	119468156	119468156	249792	120482
chr1	supercont1.863	supercont1.863	0	409763	409763	119468156	119468156	249799	120482
chr1	supercont1.863	supercont1.863	0	409763	409763	119468156	119468156	250029	120483
chr1	supercont1.863	supercont1.863	0	409763	409763	119468156	119468156	329728	120491
chr1	supercont1.905	supercont1.905	0	376108	376108	119844264	119844264	166039	123755
chr1	supercont1.905	supercont1.905	0	376108	376108	119844264	119844264	282693	123770
chr1	supercont1.905	supercont1.905	0	376108	376108	119844264	119844264	282720	123770
chr1	supercont1.93	supercont1.93	0	2851803	2851803	122696067	122696067	85565	125922
chr1	supercont1.93	supercont1.93	0	2851803	2851803	122696067	122696067	85613	125922
chr1	supercont1.93	supercont1.93	0	2851803	2851803	122696067	122696067	85729	125923
chr1	supercont1.93	supercont1.93	0	2851803	2851803	122696067	122696067	85730	125923
chr1	supercont1.93	supercont1.93	0	2851803	2851803	122696067	122696067	85731	125923
chr1	supercont1.93	supercont1.93	0	2851803	2851803	122696067	122696067	85770	125923
chr1	supercont1.93	supercont1.93	0	2851803	2851803	122696067	122696067	118632	125647
chr1	supercont1.93	supercont1.93	0	2851803	2851803	122696067	122696067	118650	125647
chr1	supercont1.93	supercont1.93	0	2851803	2851803	122696067	122696067	118669	125647
chr1	supercont1.93	supercont1.93	0	2851803	2851803	122696067	122696067	118678	125647
chr1	supercont1.93	supercont1.93	0	2851803	2851803	122696067	122696067	119845	125657
chr1	supercont1.93	supercont1.93	0	2851803	2851803	122696067	122696067	120001	125659
chr1	supercont1.93	supercont1.93	0	2851803	2851803	122696067	122696067	120032	125659
chr1	supercont1.93	supercont1.93	0	2851803	2851803	122696067	122696067	120042	125659
chr1	supercont1.93	supercont1.93	0	2851803	2851803	122696067	122696067	120053	125659
chr1	supercont1.93	supercont1.93	0	2851803	2851803	122696067	122696067	132388	125668
chr1	supercont1.93	supercont1.93	0	2851803	2851803	122696067	122696067	132389	125668
chr1	supercont1.93	supercont1.93	0	2851803	2851803	122696067	122696067	132402	125668
chr1	supercont1.93	supercont1.93	0	2851803	2851803	122696067	122696067	190966	125734
chr1	supercont1.93	supercont1.93	0	2851803	2851803	122696067	122696067	190997	125734
chr1	supercont1.93	supercont1.93	0	2851803	2851803	122696067	122696067	191210	125735
chr1	supercont1.93	supercont1.93	0	2851803	2851803	122696067	122696067	191223	125735
chr1	supercont1.93	supercont1.93	0	2851803	2851803	122696067	122696067	191243	125735
chr1	supercont1.93	supercont1.93	0	2851803	2851803	122696067	122696067	216095	125767
chr1	supercont1.93	supercont1.93	0	2851803	2851803	122696067	122696067	216106	125767
chr1	supercont1.93	supercont1.93	0	2851803	2851803	122696067	122696067	216123	125767
chr1	supercont1.93	supercont1.93	0	2851803	2851803	122696067	122696067	236949	125790
chr1	supercont1.93	supercont1.93	0	2851803	2851803	122696067	122696067	318442	125847
chr1	supercont1.93	supercont1.93	0	2851803	2851803	122696067	122696067	322090	125850
chr1	supercont1.93	supercont1.93	0	2851803	2851803	122696067	122696067	352185	125860
chr1	supercont1.93	supercont1.93	0	2851803	2851803	122696067	122696067	352202	125860
chr1	supercont1.93	supercont1.93	0	2851803	2851803	122696067	122696067	352406	125861
chr1	supercont1.93	supercont1.93	0	2851803	2851803	122696067	122696067	352433	125861
chr1	supercont1.93	supercont1.93	0	2851803	2851803	122696067	122696067	924232	125943
chr1	supercont1.93	supercont1.93	0	2851803	2851803	122696067	122696067	924236	125943
chr1	supercont1.93	supercont1.93	0	2851803	2851803	122696067	122696067	1118602	125640
chr1	supercont1.93	supercont1.93	0	2851803	2851803	122696067	122696067	1118614	125640
chr1	supercont1.93	supercont1.93	0	2851803	2851803	122696067	122696067	1118807	125641
chr1	supercont1.93	supercont1.93	0	2851803	2851803	122696067	122696067	1241600	150171
chr1	supercont1.93	supercont1.93	0	2851803	2851803	122696067	122696067	1542396	125696
chr1	supercont1.93	supercont1.93	0	2851803	2851803	122696067	122696067	1542556	125697
chr1	supercont1.93	supercont1.93	0	2851803	2851803	122696067	122696067	1542557	125697
chr1	supercont1.93	supercont1.93	0	2851803	2851803	122696067	122696067	1542580	125697
chr1	supercont1.84	supercont1.84b	2645185	2919364	274179	119058393	119058393	2784657	119538
chr1	supercont1.93	supercont1.93	0	2851803	2851803	122696067	122696067	2136827	125762
chr1	supercont1.93	supercont1.93	0	2851803	2851803	122696067	122696067	2136980	125763
chr1	supercont1.93	supercont1.93	0	2851803	2851803	122696067	122696067	2146235	125765
chr1	supercont1.93	supercont1.93	0	2851803	2851803	122696067	122696067	2170971	125771
chr1	supercont1.93	supercont1.93	0	2851803	2851803	122696067	122696067	2170984	125771
chr1	supercont1.93	supercont1.93	0	2851803	2851803	122696067	122696067	2171709	125772
chr1	supercont1.93	supercont1.93	0	2851803	2851803	122696067	122696067	2327493	195558
chr1	supercont1.932	supercont1.932	0	371432	371432	123067499	123067499	19020	125450
chr1	supercont1.932	supercont1.932	0	371432	371432	123067499	123067499	59921	125478
chr1	supercont1.932	supercont1.932	0	371432	371432	123067499	123067499	59928	125478
chr1	supercont1.932	supercont1.932	0	371432	371432	123067499	123067499	59933	125478
chr1	supercont1.932	supercont1.932	0	371432	371432	123067499	123067499	59948	125478
chr1	supercont1.932	supercont1.932	0	371432	371432	123067499	123067499	59991	125478
chr1	supercont1.932	supercont1.932	0	371432	371432	123067499	123067499	77991	125481
chr1	supercont1.932	supercont1.932	0	371432	371432	123067499	123067499	78018	125481
chr1	supercont1.932	supercont1.932	0	371432	371432	123067499	123067499	178656	125448
chr1	supercont1.932	supercont1.932	0	371432	371432	123067499	123067499	178657	125448
chr1	supercont1.932	supercont1.932	0	371432	371432	123067499	123067499	178676	125448
chr1	supercont1.932	supercont1.932	0	371432	371432	123067499	123067499	178866	125449
chr1	supercont1.932	supercont1.932	0	371432	371432	123067499	123067499	178891	125449
chr1	supercont1.932	supercont1.932	0	371432	371432	123067499	123067499	229106	125454
chr1	supercont1.932	supercont1.932	0	371432	371432	123067499	123067499	276401	125462
chr1	supercont1.932	supercont1.932	0	371432	371432	123067499	123067499	276418	125462
chr1	supercont1.932	supercont1.932	0	371432	371432	123067499	123067499	342885	125468
chr1	supercont1.932	supercont1.932	0	371432	371432	123067499	123067499	342892	125468
chr1	supercont1.932	supercont1.932	0	371432	371432	123067499	123067499	343097	125469
chr1	supercont1.932	supercont1.932	0	371432	371432	123067499	123067499	343107	125469
chr1	supercont1.932	supercont1.932	0	371432	371432	123067499	123067499	343123	125469
chr1	supercont1.932	supercont1.932	0	371432	371432	123067499	123067499	362778	125474
chr1	supercont1.97	supercont1.97a	0	104859	104859	123172358	123172358	3119	128128
chr1	supercont1.97	supercont1.97a	0	104859	104859	123172358	123172358	3122	128128
chr1	supercont1.97	supercont1.97a	0	104859	104859	123172358	123172358	3165	128128
chr1	supercont1.97	supercont1.97a	0	104859	104859	123172358	123172358	16752	128053
chr1	supercont1.97	supercont1.97a	0	104859	104859	123172358	123172358	16776	128053
chr1	supercont1.97	supercont1.97a	0	104859	104859	123172358	123172358	16819	128053
chr1	supercont1.97	supercont1.97a	0	104859	104859	123172358	123172358	40985	128134
chr1	supercont1.97	supercont1.97a	0	104859	104859	123172358	123172358	40986	128134
chr1	supercont1.97	supercont1.97a	0	104859	104859	123172358	123172358	61329	128161
chr1	supercont1.991	supercont1.991	0	301048	301048	123473406	123473406	57440	128832
chr1	supercont1.991	supercont1.991	0	301048	301048	123473406	123473406	57450	128832
chr1	supercont1.991	supercont1.991	0	301048	301048	123473406	123473406	70667	128838
chr1	supercont1.991	supercont1.991	0	301048	301048	123473406	123473406	70723	128838
chr1	supercont1.991	supercont1.991	0	301048	301048	123473406	123473406	89105	128842
chr1	supercont1.991	supercont1.991	0	301048	301048	123473406	123473406	154789	128813
chr1	supercont1.991	supercont1.991	0	301048	301048	123473406	123473406	154813	128813
chr1	supercont1.991	supercont1.991	0	301048	301048	123473406	123473406	155324	128815
chr1	supercont1.993	supercont1.993	0	306531	306531	123779937	123779937	80183	128912
chr1	supercont1.993	supercont1.993	0	306531	306531	123779937	123779937	226168	128884
chr1	supercont1.993	supercont1.993	0	306531	306531	123779937	123779937	296062	128895
chr1	supercont1.993	supercont1.993	0	306531	306531	123779937	123779937	296069	128895
chr1	supercont1.993	supercont1.993	0	306531	306531	123779937	123779937	296660	128898
chr1	supercont1.993	supercont1.993	0	306531	306531	123779937	123779937	296716	128898
chr1	supercont1.1	supercont1.1a	0	419719	419719	124199656	124199656	90505	33963
chr1	supercont1.1	supercont1.1a	0	419719	419719	124199656	124199656	148197	33400
chr1	supercont1.1	supercont1.1a	0	419719	419719	124199656	124199656	148201	33400
chr1	supercont1.1	supercont1.1a	0	419719	419719	124199656	124199656	148234	33400
chr1	supercont1.1	supercont1.1a	0	419719	419719	124199656	124199656	148242	33400
chr1	supercont1.1	supercont1.1a	0	419719	419719	124199656	124199656	148260	33400
chr1	supercont1.1	supercont1.1a	0	419719	419719	124199656	124199656	148384	33403
chr1	supercont1.1	supercont1.1a	0	419719	419719	124199656	124199656	148411	33403
chr1	supercont1.1	supercont1.1a	0	419719	419719	124199656	124199656	378187	33644
chr1	supercont1.1	supercont1.1a	0	419719	419719	124199656	124199656	378211	33644
chr1	supercont1.1	supercont1.1a	0	419719	419719	124199656	124199656	379271	33653
chr1	supercont1.1	supercont1.1a	0	419719	419719	124199656	124199656	379307	33653
chr1	supercont1.1	supercont1.1a	0	419719	419719	124199656	124199656	379310	33653
chr1	supercont1.1	supercont1.1a	0	419719	419719	124199656	124199656	390890	33672
chr1	supercont1.1	supercont1.1a	0	419719	419719	124199656	124199656	390896	33672
chr1	supercont1.1	supercont1.1a	0	419719	419719	124199656	124199656	401967	33691
chr1	supercont1.1	supercont1.1a	0	419719	419719	124199656	124199656	401972	33691
chr1	supercont1.1	supercont1.1a	0	419719	419719	124199656	124199656	401973	33691
chr1	supercont1.1	supercont1.1a	0	419719	419719	124199656	124199656	402187	33692
chr1	supercont1.1	supercont1.1a	0	419719	419719	124199656	124199656	402202	33692
chr1	supercont1.1	supercont1.1a	0	419719	419719	124199656	124199656	402809	33695
chr1	supercont1.1	supercont1.1a	0	419719	419719	124199656	124199656	402812	33695
chr1	supercont1.100	supercont1.100	0	2644574	2644574	126844230	126844230	38278	409
chr1	supercont1.100	supercont1.100	0	2644574	2644574	126844230	126844230	38294	409
chr1	supercont1.100	supercont1.100	0	2644574	2644574	126844230	126844230	38304	409
chr1	supercont1.100	supercont1.100	0	2644574	2644574	126844230	126844230	38309	409
chr1	supercont1.100	supercont1.100	0	2644574	2644574	126844230	126844230	38340	409
chr1	supercont1.100	supercont1.100	0	2644574	2644574	126844230	126844230	304618	150992
chr1	supercont1.100	supercont1.100	0	2644574	2644574	126844230	126844230	362977	399
chr1	supercont1.100	supercont1.100	0	2644574	2644574	126844230	126844230	630507	422
chr1	supercont1.100	supercont1.100	0	2644574	2644574	126844230	126844230	770218	431
chr1	supercont1.100	supercont1.100	0	2644574	2644574	126844230	126844230	770257	431
chr1	supercont1.100	supercont1.100	0	2644574	2644574	126844230	126844230	1374425	219
chr1	supercont1.100	supercont1.100	0	2644574	2644574	126844230	126844230	1374441	219
chr1	supercont1.100	supercont1.100	0	2644574	2644574	126844230	126844230	1374600	220
chr1	supercont1.100	supercont1.100	0	2644574	2644574	126844230	126844230	1374638	220
chr1	supercont1.100	supercont1.100	0	2644574	2644574	126844230	126844230	1531533	235
chr1	supercont1.100	supercont1.100	0	2644574	2644574	126844230	126844230	1531534	235
chr1	supercont1.100	supercont1.100	0	2644574	2644574	126844230	126844230	1647373	246
chr1	supercont1.100	supercont1.100	0	2644574	2644574	126844230	126844230	1647532	247
chr1	supercont1.100	supercont1.100	0	2644574	2644574	126844230	126844230	1666487	249
chr1	supercont1.100	supercont1.100	0	2644574	2644574	126844230	126844230	1666492	249
chr1	supercont1.100	supercont1.100	0	2644574	2644574	126844230	126844230	2475515	348
chr1	supercont1.100	supercont1.100	0	2644574	2644574	126844230	126844230	2475537	348
chr1	supercont1.100	supercont1.100	0	2644574	2644574	126844230	126844230	2507959	353
chr1	supercont1.100	supercont1.100	0	2644574	2644574	126844230	126844230	2507984	353
chr1	supercont1.100	supercont1.100	0	2644574	2644574	126844230	126844230	2508117	354
chr1	supercont1.100	supercont1.100	0	2644574	2644574	126844230	126844230	2508131	354
chr1	supercont1.100	supercont1.100	0	2644574	2644574	126844230	126844230	2508137	354
chr1	supercont1.100	supercont1.100	0	2644574	2644574	126844230	126844230	2508142	354
chr1	supercont1.100	supercont1.100	0	2644574	2644574	126844230	126844230	2508146	354
chr1	supercont1.100	supercont1.100	0	2644574	2644574	126844230	126844230	2515642	358
chr1	supercont1.100	supercont1.100	0	2644574	2644574	126844230	126844230	2515660	358
chr1	supercont1.100	supercont1.100	0	2644574	2644574	126844230	126844230	2542053	367
chr1	supercont1.100	supercont1.100	0	2644574	2644574	126844230	126844230	2622731	382
chr1	supercont1.100	supercont1.100	0	2644574	2644574	126844230	126844230	2622736	382
chr1	supercont1.100	supercont1.100	0	2644574	2644574	126844230	126844230	2641389	385
chr1	supercont1.100	supercont1.100	0	2644574	2644574	126844230	126844230	2641422	385
chr1	supercont1.1002	supercont1.1002	0	296325	296325	127140555	127140555	55751	61
chr1	supercont1.1002	supercont1.1002	0	296325	296325	127140555	127140555	55802	61
chr1	supercont1.117	supercont1.117	0	2495114	2495114	129860280	129860280	6820	8324
chr1	supercont1.117	supercont1.117	0	2495114	2495114	129860280	129860280	292760	8261
chr1	supercont1.117	supercont1.117	0	2495114	2495114	129860280	129860280	292766	8261
chr1	supercont1.117	supercont1.117	0	2495114	2495114	129860280	129860280	1172806	8128
chr1	supercont1.117	supercont1.117	0	2495114	2495114	129860280	129860280	1598979	8196
chr1	supercont1.117	supercont1.117	0	2495114	2495114	129860280	129860280	2104771	154033
chr1	supercont1.117	supercont1.117	0	2495114	2495114	129860280	129860280	2104776	154033
chr1	supercont1.117	supercont1.117	0	2495114	2495114	129860280	129860280	2104778	154033
chr1	supercont1.155	supercont1.155	0	2087417	2087417	131947697	131947697	36639	21081
chr1	supercont1.155	supercont1.155	0	2087417	2087417	131947697	131947697	36675	21081
chr1	supercont1.155	supercont1.155	0	2087417	2087417	131947697	131947697	237113	21069
chr1	supercont1.155	supercont1.155	0	2087417	2087417	131947697	131947697	237132	21069
chr1	supercont1.155	supercont1.155	0	2087417	2087417	131947697	131947697	302221	21078
chr1	supercont1.155	supercont1.155	0	2087417	2087417	131947697	131947697	302224	21078
chr1	supercont1.155	supercont1.155	0	2087417	2087417	131947697	131947697	302252	21078
chr1	supercont1.155	supercont1.155	0	2087417	2087417	131947697	131947697	415960	21086
chr1	supercont1.155	supercont1.155	0	2087417	2087417	131947697	131947697	416035	21086
chr1	supercont1.155	supercont1.155	0	2087417	2087417	131947697	131947697	416223	21087
chr1	supercont1.155	supercont1.155	0	2087417	2087417	131947697	131947697	416246	21087
chr1	supercont1.155	supercont1.155	0	2087417	2087417	131947697	131947697	416249	21087
chr1	supercont1.155	supercont1.155	0	2087417	2087417	131947697	131947697	506488	21092
chr1	supercont1.155	supercont1.155	0	2087417	2087417	131947697	131947697	506657	21093
chr1	supercont1.155	supercont1.155	0	2087417	2087417	131947697	131947697	792272	133545
chr1	supercont1.155	supercont1.155	0	2087417	2087417	131947697	131947697	792274	133545
chr1	supercont1.155	supercont1.155	0	2087417	2087417	131947697	131947697	847211	21119
chr1	supercont1.155	supercont1.155	0	2087417	2087417	131947697	131947697	988161	21146
chr1	supercont1.155	supercont1.155	0	2087417	2087417	131947697	131947697	988174	21146
chr1	supercont1.155	supercont1.155	0	2087417	2087417	131947697	131947697	988368	21147
chr1	supercont1.155	supercont1.155	0	2087417	2087417	131947697	131947697	1021730	20967
chr1	supercont1.155	supercont1.155	0	2087417	2087417	131947697	131947697	1021748	20967
chr1	supercont1.155	supercont1.155	0	2087417	2087417	131947697	131947697	1021760	20967
chr1	supercont1.155	supercont1.155	0	2087417	2087417	131947697	131947697	1045564	20974
chr1	supercont1.155	supercont1.155	0	2087417	2087417	131947697	131947697	1045570	20974
chr1	supercont1.155	supercont1.155	0	2087417	2087417	131947697	131947697	1045573	20974
chr1	supercont1.155	supercont1.155	0	2087417	2087417	131947697	131947697	1125157	20990
chr1	supercont1.155	supercont1.155	0	2087417	2087417	131947697	131947697	1125336	20991
chr1	supercont1.155	supercont1.155	0	2087417	2087417	131947697	131947697	1165817	20995
chr1	supercont1.155	supercont1.155	0	2087417	2087417	131947697	131947697	1165835	20995
chr1	supercont1.155	supercont1.155	0	2087417	2087417	131947697	131947697	1195191	20996
chr1	supercont1.155	supercont1.155	0	2087417	2087417	131947697	131947697	1195225	20996
chr1	supercont1.155	supercont1.155	0	2087417	2087417	131947697	131947697	1195406	20997
chr1	supercont1.155	supercont1.155	0	2087417	2087417	131947697	131947697	1244188	21000
chr1	supercont1.155	supercont1.155	0	2087417	2087417	131947697	131947697	1376051	21012
chr1	supercont1.155	supercont1.155	0	2087417	2087417	131947697	131947697	1437664	21014
chr1	supercont1.155	supercont1.155	0	2087417	2087417	131947697	131947697	1437698	21014
chr1	supercont1.155	supercont1.155	0	2087417	2087417	131947697	131947697	1437728	21014
chr1	supercont1.155	supercont1.155	0	2087417	2087417	131947697	131947697	1917718	21042
chr1	supercont1.155	supercont1.155	0	2087417	2087417	131947697	131947697	2006419	21056
chr1	supercont1.155	supercont1.155	0	2087417	2087417	131947697	131947697	2006422	21056
chr1	supercont1.155	supercont1.155	0	2087417	2087417	131947697	131947697	2033864	21058
chr1	supercont1.155	supercont1.155	0	2087417	2087417	131947697	131947697	2033877	21058
chr1	supercont1.155	supercont1.155	0	2087417	2087417	131947697	131947697	2033878	21058
chr1	supercont1.155	supercont1.155	0	2087417	2087417	131947697	131947697	2033884	21058
chr1	supercont1.155	supercont1.155	0	2087417	2087417	131947697	131947697	2033893	21058
chr1	supercont1.335	supercont1.335	0	1337774	1337774	133285471	133285471	7716	61337
chr1	supercont1.335	supercont1.335	0	1337774	1337774	133285471	133285471	7719	61337
chr1	supercont1.335	supercont1.335	0	1337774	1337774	133285471	133285471	7740	61337
chr1	supercont1.335	supercont1.335	0	1337774	1337774	133285471	133285471	7750	61337
chr1	supercont1.335	supercont1.335	0	1337774	1337774	133285471	133285471	7876	61338
chr1	supercont1.335	supercont1.335	0	1337774	1337774	133285471	133285471	719653	61333
chr1	supercont1.335	supercont1.335	0	1337774	1337774	133285471	133285471	719668	61333
chr1	supercont1.335	supercont1.335	0	1337774	1337774	133285471	133285471	824568	61340
chr1	supercont1.335	supercont1.335	0	1337774	1337774	133285471	133285471	824697	61341
chr1	supercont1.335	supercont1.335	0	1337774	1337774	133285471	133285471	824727	61341
chr1	supercont1.335	supercont1.335	0	1337774	1337774	133285471	133285471	824772	61341
chr1	supercont1.335	supercont1.335	0	1337774	1337774	133285471	133285471	831922	61342
chr1	supercont1.335	supercont1.335	0	1337774	1337774	133285471	133285471	832083	61343
chr1	supercont1.335	supercont1.335	0	1337774	1337774	133285471	133285471	832090	61343
chr1	supercont1.335	supercont1.335	0	1337774	1337774	133285471	133285471	1072838	140157
chr1	supercont1.335	supercont1.335	0	1337774	1337774	133285471	133285471	1072864	140157
chr1	supercont1.335	supercont1.335	0	1337774	1337774	133285471	133285471	1073057	140158
chr1	supercont1.335	supercont1.335	0	1337774	1337774	133285471	133285471	1073090	140158
chr1	supercont1.335	supercont1.335	0	1337774	1337774	133285471	133285471	1201393	61251
chr1	supercont1.335	supercont1.335	0	1337774	1337774	133285471	133285471	1201408	61251
chr1	supercont1.335	supercont1.335	0	1337774	1337774	133285471	133285471	1201418	61251
chr1	supercont1.370	supercont1.370	0	1154612	1154612	134440083	134440083	165312	67533
chr1	supercont1.370	supercont1.370	0	1154612	1154612	134440083	134440083	165340	67533
chr1	supercont1.370	supercont1.370	0	1154612	1154612	134440083	134440083	413537	67581
chr1	supercont1.370	supercont1.370	0	1154612	1154612	134440083	134440083	413552	67581
chr1	supercont1.370	supercont1.370	0	1154612	1154612	134440083	134440083	413564	67581
chr1	supercont1.370	supercont1.370	0	1154612	1154612	134440083	134440083	468678	67592
chr1	supercont1.370	supercont1.370	0	1154612	1154612	134440083	134440083	468686	67592
chr1	supercont1.370	supercont1.370	0	1154612	1154612	134440083	134440083	468694	67592
chr1	supercont1.370	supercont1.370	0	1154612	1154612	134440083	134440083	468698	67592
chr1	supercont1.370	supercont1.370	0	1154612	1154612	134440083	134440083	468703	67592
chr1	supercont1.370	supercont1.370	0	1154612	1154612	134440083	134440083	468713	67592
chr1	supercont1.370	supercont1.370	0	1154612	1154612	134440083	134440083	548602	67601
chr1	supercont1.370	supercont1.370	0	1154612	1154612	134440083	134440083	548665	67601
chr1	supercont1.370	supercont1.370	0	1154612	1154612	134440083	134440083	548795	67602
chr1	supercont1.370	supercont1.370	0	1154612	1154612	134440083	134440083	623743	67611
chr1	supercont1.370	supercont1.370	0	1154612	1154612	134440083	134440083	623745	67611
chr1	supercont1.370	supercont1.370	0	1154612	1154612	134440083	134440083	623753	67611
chr1	supercont1.370	supercont1.370	0	1154612	1154612	134440083	134440083	623757	67611
chr1	supercont1.370	supercont1.370	0	1154612	1154612	134440083	134440083	623930	67612
chr1	supercont1.370	supercont1.370	0	1154612	1154612	134440083	134440083	623933	67612
chr1	supercont1.370	supercont1.370	0	1154612	1154612	134440083	134440083	623964	67612
chr1	supercont1.370	supercont1.370	0	1154612	1154612	134440083	134440083	750441	67638
chr1	supercont1.370	supercont1.370	0	1154612	1154612	134440083	134440083	750481	67638
chr1	supercont1.370	supercont1.370	0	1154612	1154612	134440083	134440083	750624	67639
chr1	supercont1.370	supercont1.370	0	1154612	1154612	134440083	134440083	789582	67647
chr1	supercont1.370	supercont1.370	0	1154612	1154612	134440083	134440083	789597	67647
chr1	supercont1.50	supercont1.50	0	3200609	3200609	137640692	137640692	300985	87650
chr1	supercont1.50	supercont1.50	0	3200609	3200609	137640692	137640692	301012	87650
chr1	supercont1.50	supercont1.50	0	3200609	3200609	137640692	137640692	310723	87671
chr1	supercont1.50	supercont1.50	0	3200609	3200609	137640692	137640692	873539	87715
chr1	supercont1.50	supercont1.50	0	3200609	3200609	137640692	137640692	873674	87716
chr1	supercont1.50	supercont1.50	0	3200609	3200609	137640692	137640692	873675	87716
chr1	supercont1.50	supercont1.50	0	3200609	3200609	137640692	137640692	873693	87716
chr1	supercont1.50	supercont1.50	0	3200609	3200609	137640692	137640692	885344	87719
chr1	supercont1.50	supercont1.50	0	3200609	3200609	137640692	137640692	885548	87720
chr1	supercont1.50	supercont1.50	0	3200609	3200609	137640692	137640692	1066768	87403
chr1	supercont1.50	supercont1.50	0	3200609	3200609	137640692	137640692	1094933	87404
chr1	supercont1.50	supercont1.50	0	3200609	3200609	137640692	137640692	1094957	87404
chr1	supercont1.50	supercont1.50	0	3200609	3200609	137640692	137640692	1095096	87406
chr1	supercont1.50	supercont1.50	0	3200609	3200609	137640692	137640692	1095120	87406
chr1	supercont1.50	supercont1.50	0	3200609	3200609	137640692	137640692	1095183	87405
chr1	supercont1.50	supercont1.50	0	3200609	3200609	137640692	137640692	1095393	87407
chr1	supercont1.50	supercont1.50	0	3200609	3200609	137640692	137640692	1096138	87408
chr1	supercont1.50	supercont1.50	0	3200609	3200609	137640692	137640692	1096340	87409
chr1	supercont1.50	supercont1.50	0	3200609	3200609	137640692	137640692	1096355	87409
chr1	supercont1.50	supercont1.50	0	3200609	3200609	137640692	137640692	1096367	87409
chr1	supercont1.50	supercont1.50	0	3200609	3200609	137640692	137640692	1111803	87420
chr1	supercont1.50	supercont1.50	0	3200609	3200609	137640692	137640692	1401270	87443
chr1	supercont1.50	supercont1.50	0	3200609	3200609	137640692	137640692	1401473	87444
chr1	supercont1.50	supercont1.50	0	3200609	3200609	137640692	137640692	1401474	87444
chr1	supercont1.50	supercont1.50	0	3200609	3200609	137640692	137640692	1425430	87452
chr1	supercont1.50	supercont1.50	0	3200609	3200609	137640692	137640692	1425465	87452
chr1	supercont1.50	supercont1.50	0	3200609	3200609	137640692	137640692	1425648	87453
chr1	supercont1.50	supercont1.50	0	3200609	3200609	137640692	137640692	1645787	87470
chr1	supercont1.50	supercont1.50	0	3200609	3200609	137640692	137640692	1661441	87474
chr1	supercont1.50	supercont1.50	0	3200609	3200609	137640692	137640692	1661489	87474
chr1	supercont1.50	supercont1.50	0	3200609	3200609	137640692	137640692	1692179	87479
chr1	supercont1.50	supercont1.50	0	3200609	3200609	137640692	137640692	1737348	87487
chr1	supercont1.50	supercont1.50	0	3200609	3200609	137640692	137640692	1737370	87487
chr1	supercont1.50	supercont1.50	0	3200609	3200609	137640692	137640692	2189056	87525
chr1	supercont1.50	supercont1.50	0	3200609	3200609	137640692	137640692	2189071	87525
chr1	supercont1.50	supercont1.50	0	3200609	3200609	137640692	137640692	2189074	87525
chr1	supercont1.50	supercont1.50	0	3200609	3200609	137640692	137640692	2189086	87525
chr1	supercont1.50	supercont1.50	0	3200609	3200609	137640692	137640692	2213483	87532
chr1	supercont1.50	supercont1.50	0	3200609	3200609	137640692	137640692	2213692	87533
chr1	supercont1.50	supercont1.50	0	3200609	3200609	137640692	137640692	2213734	87533
chr1	supercont1.50	supercont1.50	0	3200609	3200609	137640692	137640692	2227467	87535
chr1	supercont1.50	supercont1.50	0	3200609	3200609	137640692	137640692	2227536	87535
chr1	supercont1.50	supercont1.50	0	3200609	3200609	137640692	137640692	2371972	87559
chr1	supercont1.50	supercont1.50	0	3200609	3200609	137640692	137640692	2371993	87559
chr1	supercont1.50	supercont1.50	0	3200609	3200609	137640692	137640692	2372200	87560
chr1	supercont1.50	supercont1.50	0	3200609	3200609	137640692	137640692	2372241	87560
chr1	supercont1.50	supercont1.50	0	3200609	3200609	137640692	137640692	2524058	87577
chr1	supercont1.50	supercont1.50	0	3200609	3200609	137640692	137640692	2908783	87631
chr1	supercont1.50	supercont1.50	0	3200609	3200609	137640692	137640692	2908815	87631
chr1	supercont1.50	supercont1.50	0	3200609	3200609	137640692	137640692	2908823	87631
chr1	supercont1.50	supercont1.50	0	3200609	3200609	137640692	137640692	2908825	87631
chr1	supercont1.501	supercont1.501	0	855566	855566	138496258	138496258	33639	86590
chr1	supercont1.501	supercont1.501	0	855566	855566	138496258	138496258	429041	86594
chr1	supercont1.501	supercont1.501	0	855566	855566	138496258	138496258	588036	86614
chr1	supercont1.501	supercont1.501	0	855566	855566	138496258	138496258	588040	86614
chr1	supercont1.501	supercont1.501	0	855566	855566	138496258	138496258	616492	86620
chr1	supercont1.521	supercont1.521	0	849217	849217	139345475	139345475	283386	88886
chr1	supercont1.521	supercont1.521	0	849217	849217	139345475	139345475	322654	88897
chr1	supercont1.521	supercont1.521	0	849217	849217	139345475	139345475	465240	88904
chr1	supercont1.521	supercont1.521	0	849217	849217	139345475	139345475	465242	88904
chr1	supercont1.521	supercont1.521	0	849217	849217	139345475	139345475	465261	88904
chr1	supercont1.521	supercont1.521	0	849217	849217	139345475	139345475	465275	88904
chr1	supercont1.521	supercont1.521	0	849217	849217	139345475	139345475	465489	88905
chr1	supercont1.67	supercont1.67a	0	1576315	1576315	140921790	140921790	1462576	105058
chr1	supercont1.67	supercont1.67a	0	1576315	1576315	140921790	140921790	1462582	105058
chr1	supercont1.67	supercont1.67a	0	1576315	1576315	140921790	140921790	1462772	105059
chr1	supercont1.67	supercont1.67a	0	1576315	1576315	140921790	140921790	1477921	105060
chr1	supercont1.67	supercont1.67a	0	1576315	1576315	140921790	140921790	1477939	105060
chr1	supercont1.67	supercont1.67a	0	1576315	1576315	140921790	140921790	1480029	105064
chr1	supercont1.730	supercont1.730	0	582506	582506	141504296	141504296	224695	110171
chr1	supercont1.730	supercont1.730	0	582506	582506	141504296	141504296	344970	110179
chr1	supercont1.730	supercont1.730	0	582506	582506	141504296	141504296	344987	110179
chr1	supercont1.730	supercont1.730	0	582506	582506	141504296	141504296	529798	110194
chr1	supercont1.96	supercont1.96a	0	2239022	2239022	144877323	144877323	103355	127451
chr1	supercont1.96	supercont1.96a	0	2239022	2239022	144877323	144877323	103358	127451
chr1	supercont1.96	supercont1.96a	0	2239022	2239022	144877323	144877323	103370	127451
chr1	supercont1.96	supercont1.96a	0	2239022	2239022	144877323	144877323	103386	127451
chr1	supercont1.96	supercont1.96a	0	2239022	2239022	144877323	144877323	103394	127451
chr1	supercont1.96	supercont1.96a	0	2239022	2239022	144877323	144877323	103400	127451
chr1	supercont1.96	supercont1.96a	0	2239022	2239022	144877323	144877323	103411	127451
chr1	supercont1.96	supercont1.96a	0	2239022	2239022	144877323	144877323	360134	127707
chr1	supercont1.96	supercont1.96a	0	2239022	2239022	144877323	144877323	360345	127708
chr1	supercont1.96	supercont1.96a	0	2239022	2239022	144877323	144877323	360350	127708
chr1	supercont1.96	supercont1.96a	0	2239022	2239022	144877323	144877323	715236	127734
chr1	supercont1.96	supercont1.96a	0	2239022	2239022	144877323	144877323	715268	127734
chr1	supercont1.96	supercont1.96a	0	2239022	2239022	144877323	144877323	715285	127734
chr1	supercont1.96	supercont1.96a	0	2239022	2239022	144877323	144877323	876257	127750
chr1	supercont1.96	supercont1.96a	0	2239022	2239022	144877323	144877323	876261	127750
chr1	supercont1.96	supercont1.96a	0	2239022	2239022	144877323	144877323	876301	127750
chr1	supercont1.96	supercont1.96a	0	2239022	2239022	144877323	144877323	876319	127750
chr1	supercont1.96	supercont1.96a	0	2239022	2239022	144877323	144877323	876367	127749
chr1	supercont1.96	supercont1.96a	0	2239022	2239022	144877323	144877323	876377	127749
chr1	supercont1.96	supercont1.96a	0	2239022	2239022	144877323	144877323	876382	127749
chr1	supercont1.96	supercont1.96a	0	2239022	2239022	144877323	144877323	876515	127751
chr1	supercont1.96	supercont1.96a	0	2239022	2239022	144877323	144877323	876566	127751
chr1	supercont1.88	supercont1.88b	1953303	2707514	754211	142258507	142258507	2012531	122140
chr1	supercont1.88	supercont1.88b	1953303	2707514	754211	142258507	142258507	2166749	122154
chr1	supercont1.88	supercont1.88b	1953303	2707514	754211	142258507	142258507	2166794	122154
chr1	supercont1.88	supercont1.88b	1953303	2707514	754211	142258507	142258507	2166806	122154
chr1	supercont1.88	supercont1.88b	1953303	2707514	754211	142258507	142258507	2524695	122199
chr1	supercont1.88	supercont1.88b	1953303	2707514	754211	142258507	142258507	2535458	122203
chr1	supercont1.88	supercont1.88b	1953303	2707514	754211	142258507	142258507	2535491	122203
chr1	supercont1.88	supercont1.88b	1953303	2707514	754211	142258507	142258507	2537937	122205
chr1	supercont1.88	supercont1.88b	1953303	2707514	754211	142258507	142258507	2541198	122207
chr1	supercont1.88	supercont1.88b	1953303	2707514	754211	142258507	142258507	2542680	122208
chr1	supercont1.88	supercont1.88b	1953303	2707514	754211	142258507	142258507	2542731	122208
chr1	supercont1.88	supercont1.88b	1953303	2707514	754211	142258507	142258507	2542732	122208
chr1	supercont1.88	supercont1.88b	1953303	2707514	754211	142258507	142258507	2639199	122215
chr1	supercont1.88	supercont1.88b	1953303	2707514	754211	142258507	142258507	2639393	122216
chr1	supercont1.88	supercont1.88b	1953303	2707514	754211	142258507	142258507	2639394	122216
chr1	supercont1.88	supercont1.88b	1953303	2707514	754211	142258507	142258507	2639433	122216
chr1	supercont1.96	supercont1.96a	0	2239022	2239022	144877323	144877323	1629536	127541
chr1	supercont1.96	supercont1.96a	0	2239022	2239022	144877323	144877323	1629585	127541
chr1	supercont1.96	supercont1.96a	0	2239022	2239022	144877323	144877323	1629783	127542
chr1	supercont1.96	supercont1.96a	0	2239022	2239022	144877323	144877323	1678476	127547
chr1	supercont1.96	supercont1.96a	0	2239022	2239022	144877323	144877323	1702379	127558
chr1	supercont1.96	supercont1.96a	0	2239022	2239022	144877323	144877323	1702406	127558
chr1	supercont1.96	supercont1.96a	0	2239022	2239022	144877323	144877323	1726493	127565
chr1	supercont1.96	supercont1.96a	0	2239022	2239022	144877323	144877323	1726496	127565
chr1	supercont1.96	supercont1.96a	0	2239022	2239022	144877323	144877323	1868883	127593
chr1	supercont1.96	supercont1.96a	0	2239022	2239022	144877323	144877323	1869112	127594
chr1	supercont1.96	supercont1.96a	0	2239022	2239022	144877323	144877323	1869114	127594
chr1	supercont1.96	supercont1.96a	0	2239022	2239022	144877323	144877323	1870494	127596
chr1	supercont1.96	supercont1.96a	0	2239022	2239022	144877323	144877323	2065281	150428
chr1	supercont1.96	supercont1.96a	0	2239022	2239022	144877323	144877323	2065290	150428
chr1	supercont1.96	supercont1.96a	0	2239022	2239022	144877323	144877323	2065297	150428
chr1	supercont1.96	supercont1.96a	0	2239022	2239022	144877323	144877323	2115126	127650
chr1	supercont1.96	supercont1.96a	0	2239022	2239022	144877323	144877323	2115137	127650
chr1	supercont1.96	supercont1.96a	0	2239022	2239022	144877323	144877323	2115165	127650
chr1	supercont1.70	supercont1.70	0	2929944	2929944	147807267	147807267	39566	108243
chr1	supercont1.70	supercont1.70	0	2929944	2929944	147807267	147807267	39590	108243
chr1	supercont1.70	supercont1.70	0	2929944	2929944	147807267	147807267	39592	108243
chr1	supercont1.70	supercont1.70	0	2929944	2929944	147807267	147807267	410719	108247
chr1	supercont1.70	supercont1.70	0	2929944	2929944	147807267	147807267	546289	108271
chr1	supercont1.70	supercont1.70	0	2929944	2929944	147807267	147807267	546316	108271
chr1	supercont1.70	supercont1.70	0	2929944	2929944	147807267	147807267	622766	108280
chr1	supercont1.70	supercont1.70	0	2929944	2929944	147807267	147807267	622770	108280
chr1	supercont1.70	supercont1.70	0	2929944	2929944	147807267	147807267	622815	108280
chr1	supercont1.70	supercont1.70	0	2929944	2929944	147807267	147807267	622960	108281
chr1	supercont1.70	supercont1.70	0	2929944	2929944	147807267	147807267	622975	108281
chr1	supercont1.70	supercont1.70	0	2929944	2929944	147807267	147807267	642157	108285
chr1	supercont1.70	supercont1.70	0	2929944	2929944	147807267	147807267	642160	108285
chr1	supercont1.70	supercont1.70	0	2929944	2929944	147807267	147807267	642163	108285
chr1	supercont1.70	supercont1.70	0	2929944	2929944	147807267	147807267	642175	108285
chr1	supercont1.70	supercont1.70	0	2929944	2929944	147807267	147807267	667790	108291
chr1	supercont1.70	supercont1.70	0	2929944	2929944	147807267	147807267	668001	108292
chr1	supercont1.70	supercont1.70	0	2929944	2929944	147807267	147807267	691713	108300
chr1	supercont1.70	supercont1.70	0	2929944	2929944	147807267	147807267	733667	108305
chr1	supercont1.70	supercont1.70	0	2929944	2929944	147807267	147807267	733677	108305
chr1	supercont1.70	supercont1.70	0	2929944	2929944	147807267	147807267	733701	108305
chr1	supercont1.70	supercont1.70	0	2929944	2929944	147807267	147807267	815620	108312
chr1	supercont1.70	supercont1.70	0	2929944	2929944	147807267	147807267	878234	108324
chr1	supercont1.70	supercont1.70	0	2929944	2929944	147807267	147807267	878240	108324
chr1	supercont1.70	supercont1.70	0	2929944	2929944	147807267	147807267	878254	108324
chr1	supercont1.70	supercont1.70	0	2929944	2929944	147807267	147807267	1036377	108010
chr1	supercont1.70	supercont1.70	0	2929944	2929944	147807267	147807267	1036411	108010
chr1	supercont1.70	supercont1.70	0	2929944	2929944	147807267	147807267	1085250	108017
chr1	supercont1.70	supercont1.70	0	2929944	2929944	147807267	147807267	1085285	108017
chr1	supercont1.70	supercont1.70	0	2929944	2929944	147807267	147807267	1089276	108019
chr1	supercont1.70	supercont1.70	0	2929944	2929944	147807267	147807267	1122933	108026
chr1	supercont1.70	supercont1.70	0	2929944	2929944	147807267	147807267	1122997	108026
chr1	supercont1.70	supercont1.70	0	2929944	2929944	147807267	147807267	1174927	108030
chr1	supercont1.70	supercont1.70	0	2929944	2929944	147807267	147807267	1248441	147522
chr1	supercont1.70	supercont1.70	0	2929944	2929944	147807267	147807267	1248457	147522
chr1	supercont1.70	supercont1.70	0	2929944	2929944	147807267	147807267	1415018	108060
chr1	supercont1.70	supercont1.70	0	2929944	2929944	147807267	147807267	1415044	108060
chr1	supercont1.70	supercont1.70	0	2929944	2929944	147807267	147807267	1458664	108075
chr1	supercont1.70	supercont1.70	0	2929944	2929944	147807267	147807267	1458678	108075
chr1	supercont1.70	supercont1.70	0	2929944	2929944	147807267	147807267	1458710	108075
chr1	supercont1.70	supercont1.70	0	2929944	2929944	147807267	147807267	1458714	108075
chr1	supercont1.70	supercont1.70	0	2929944	2929944	147807267	147807267	1493560	108078
chr1	supercont1.70	supercont1.70	0	2929944	2929944	147807267	147807267	1502509	108082
chr1	supercont1.70	supercont1.70	0	2929944	2929944	147807267	147807267	1679327	108103
chr1	supercont1.70	supercont1.70	0	2929944	2929944	147807267	147807267	1679328	108103
chr1	supercont1.70	supercont1.70	0	2929944	2929944	147807267	147807267	1914903	108131
chr1	supercont1.70	supercont1.70	0	2929944	2929944	147807267	147807267	1914928	108131
chr1	supercont1.70	supercont1.70	0	2929944	2929944	147807267	147807267	1915115	108133
chr1	supercont1.70	supercont1.70	0	2929944	2929944	147807267	147807267	1915138	108133
chr1	supercont1.70	supercont1.70	0	2929944	2929944	147807267	147807267	1915159	108133
chr1	supercont1.70	supercont1.70	0	2929944	2929944	147807267	147807267	2045934	108149
chr1	supercont1.70	supercont1.70	0	2929944	2929944	147807267	147807267	2045965	108149
chr1	supercont1.70	supercont1.70	0	2929944	2929944	147807267	147807267	2045973	108149
chr1	supercont1.70	supercont1.70	0	2929944	2929944	147807267	147807267	2045980	108149
chr1	supercont1.70	supercont1.70	0	2929944	2929944	147807267	147807267	2130877	108162
chr1	supercont1.70	supercont1.70	0	2929944	2929944	147807267	147807267	2168758	108165
chr1	supercont1.70	supercont1.70	0	2929944	2929944	147807267	147807267	2168775	108165
chr1	supercont1.70	supercont1.70	0	2929944	2929944	147807267	147807267	2386978	108184
chr1	supercont1.70	supercont1.70	0	2929944	2929944	147807267	147807267	2393546	108188
chr1	supercont1.70	supercont1.70	0	2929944	2929944	147807267	147807267	2393617	108188
chr1	supercont1.70	supercont1.70	0	2929944	2929944	147807267	147807267	2393752	108189
chr1	supercont1.70	supercont1.70	0	2929944	2929944	147807267	147807267	2393773	108189
chr1	supercont1.70	supercont1.70	0	2929944	2929944	147807267	147807267	2393786	108189
[truncated: 10,058 more rows]
